# Supplementary material for: A metagenomic analysis of the phase 2 Anopheles gambiae 1000 genomes dataset reveals a wide diversity of cobionts associated with field collected mosquitoes
Source: Commun Biol. 2024 May 30;7:667. doi: 10.1038/s42003-024-06337-9 (PMC11139907; doi:10.1038/s42003-024-06337-9)
Supplement: Supplementary file 4 — Supplementary Data 1 [file 42003_2024_6337_MOESM4_ESM.xlsx]

## Sheet: Fig 1_S2.An. gambiae assignment
SampleName	coluzzi	gambiae	gambiaePEST	m_s	country	latitude	longitude
ERS156390	3.41465e+07	4.93455e+07	3.65208e+07	S	France	-12.7027	45.0811
ERS156391	3.34112e+07	3.25779e+07	3.35003e+07	S	Equatorial Guinea	3.7	8.7
ERS156392	3.57402e+07	4.69383e+07	3.91341e+07	S	Equatorial Guinea	3.7	8.7
ERS156393	2.67635e+07	5.28938e+07	3.1209e+07	S	France	-12.7965	45.1217
ERS156394	3.28268e+07	4.00409e+07	3.40483e+07	S	Equatorial Guinea	3.7	8.7
ERS156395	3.09326e+07	3.59288e+07	3.11877e+07	S	Equatorial Guinea	3.7	8.7
ERS156396	1.62886e+07	3.3288e+07	1.99276e+07	S	France	-12.9907	45.1557
ERS156398	4.08183e+07	3.39291e+07	4.58948e+07	S	Equatorial Guinea	3.7	8.7
ERS156400	1.2885e+07	2.42746e+07	1.61891e+07	S	France	-12.9907	45.1557
ERS156401	2.24167e+07	3.88236e+07	3.0635e+07	S	France	-12.9907	45.1557
ERS156402	2.14692e+07	3.74642e+07	2.06969e+07	S	France	-12.7787	45.1429
ERS156403	1.7075e+07	2.53429e+07	1.83049e+07	S	France	-12.8521	45.1039
ERS156405	1.83988e+07	2.97026e+07	1.99926e+07	S	Equatorial Guinea	3.7	8.7
ERS156407	3.32762e+07	3.54683e+07	3.11837e+07	S	Equatorial Guinea	3.7	8.7
ERS156409	3.17051e+07	5.89523e+07	3.43e+07	S	France	-12.7787	45.1429
ERS156410	3.73337e+07	4.87984e+07	4.45294e+07	S	France	-12.8521	45.1039
ERS156414	21664326	3.50594e+07	2.59394e+07	S	France	-12.8521	45.1039
ERS156415	1.22085e+07	2.81128e+07	1.57766e+07	S	France	-12.9907	45.1557
ERS156416	2.73795e+07	3.08976e+07	27221994	S	Equatorial Guinea	3.7	8.7
ERS156417	1.69958e+07	2.57466e+07	1.79643e+07	S	France	-12.7787	45.1429
ERS156420	1.77206e+07	2.83539e+07	1.72276e+07	S	France	-12.7787	45.1429
ERS156421	1.44545e+07	2.86599e+07	1.75092e+07	S	France	-12.9907	45.1557
ERS156422	3.52672e+07	5.25979e+07	4.10003e+07	S	France	-12.7787	45.1429
ERS156423	3.77549e+07	2.98838e+07	3.72942e+07	S	Equatorial Guinea	3.7	8.7
ERS156424	1.97524e+07	3.81278e+07	2.55098e+07	S	France	-12.8521	45.1039
ERS223748	3.01549e+07	2.45341e+07	2.80229e+07	S	Uganda	0.77	34.026
ERS223749	4.56513e+07	2.71919e+07	3.27367e+07	M	Burkina Faso	11.233	-4.472
ERS223750	2.7425e+07	3.95264e+07	2.15829e+07	S	Burkina Faso	11.235	-4.535
ERS223751	2.93774e+07	2.62249e+07	2.80125e+07	S	Uganda	0.77	34.026
ERS223752	2.58674e+07	2.44105e+07	2.50494e+07	S	Uganda	0.77	34.026
ERS223753	3.43511e+07	4.45558e+07	3.39642e+07	S	Uganda	0.77	34.026
ERS223754	3.00085e+07	3.21782e+07	3.34308e+07	S	Uganda	0.77	34.026
ERS223755	2.69995e+07	3.5805e+07	2.71836e+07	S	Uganda	0.77	34.026
ERS223756	4.4435e+07	1.6258e+07	3.44182e+07	M	Burkina Faso	11.235	-4.535
ERS223757	4.28028e+07	1.53816e+07	3.24173e+07	M	Burkina Faso	11.235	-4.535
ERS223759	3.33598e+07	4.013e+07	2.56948e+07	S	Burkina Faso	11.233	-4.472
ERS223761	4.85102e+07	1.21121e+07	4.16275e+07	M	Burkina Faso	11.233	-4.472
ERS223762	2.4698e+07	2.43216e+07	2.48934e+07	S	Uganda	0.77	34.026
ERS223763	2.99988e+07	2.73084e+07	2.54222e+07	S	Uganda	0.77	34.026
ERS223764	3.23053e+07	2.85232e+07	3.17858e+07	S	Uganda	0.77	34.026
ERS223769	2.64894e+07	3.23553e+07	2.65766e+07	S	Uganda	0.77	34.026
ERS223770	3.40054e+07	3.66576e+07	2.62232e+07	S	Uganda	0.77	34.026
ERS223771	3.20695e+07	4.73705e+07	2.41355e+07	S	Burkina Faso	11.235	-4.535
ERS223772	3.05723e+07	3.01572e+07	2.4559e+07	S	Uganda	0.77	34.026
ERS223773	3.41103e+07	2.5633e+07	3.39357e+07	S	Uganda	0.77	34.026
ERS223774	3.57765e+07	3.38265e+07	3.59577e+07	S	Uganda	0.77	34.026
ERS223776	3.15714e+07	3.43092e+07	2.33517e+07	S	Uganda	0.77	34.026
ERS223778	5.05649e+07	2.37799e+07	3.47317e+07	M	Burkina Faso	11.235	-4.535
ERS223779	2.81743e+07	3.08899e+07	2.76925e+07	S	Uganda	0.77	34.026
ERS223780	3.95647e+07	2.34864e+07	3.19452e+07	S	Uganda	0.77	34.026
ERS223781	3.02481e+07	38405609	3.14247e+07	S	Uganda	0.77	34.026
ERS223783	2.57139e+07	3.62325e+07	2.32048e+07	S	Uganda	0.77	34.026
ERS223784	2.68367e+07	3.38748e+07	2.87401e+07	S	Uganda	0.77	34.026
ERS223785	3.24092e+07	4.61567e+07	2.39646e+07	S	Uganda	0.77	34.026
ERS223788	3.31154e+07	3.53026e+07	3.40435e+07	S	Uganda	0.77	34.026
ERS223790	3.66236e+07	3.5887e+07	3.22488e+07	S	Burkina Faso	11.15	-4.235
ERS223794	5.29785e+07	1.83608e+07	4.42973e+07	M	Burkina Faso	11.233	-4.472
ERS223797	3.06308e+07	5.07783e+07	2.33042e+07	S	Burkina Faso	11.15	-4.235
ERS223799	3.1831e+07	2.80454e+07	2.48397e+07	S	Uganda	0.77	34.026
ERS223801	3.62422e+07	3.86699e+07	3.69231e+07	S	Uganda	0.77	34.026
ERS223804	4.55787e+07	2.16946e+07	4.2489e+07	M	Burkina Faso	11.235	-4.535
ERS223809	2.93538e+07	3.04643e+07	2.92951e+07	S	Uganda	0.77	34.026
ERS223817	3.15539e+07	3.92191e+07	2.72486e+07	S	Uganda	0.77	34.026
ERS223818	4.48789e+07	1.39209e+07	3.47722e+07	M	Burkina Faso	11.235	-4.535
ERS223820	3.18643e+07	4.50831e+07	2.66044e+07	S	Uganda	0.77	34.026
ERS223823	2.90785e+07	3.76581e+07	2.913e+07	S	Uganda	0.77	34.026
ERS223824	3.35962e+07	38971108	2.64169e+07	S	Uganda	0.77	34.026
ERS223827	2.9063e+07	4.25345e+07	2.21073e+07	S	Burkina Faso	11.235	-4.535
ERS223828	2.95033e+07	3.39518e+07	3.11011e+07	S	Uganda	0.77	34.026
ERS223829	3.08341e+07	3.23474e+07	3.19934e+07	S	Uganda	0.77	34.026
ERS223831	3.14447e+07	2.86578e+07	2.5121e+07	S	Uganda	0.77	34.026
ERS223833	6.5252e+07	7.62986e+07	7.21074e+07	S	Uganda	0.77	34.026
ERS223834	2.52667e+07	1.96552e+07	1.99988e+07	S	Uganda	0.77	34.026
ERS223835	2.64465e+07	3.35859e+07	2.60951e+07	S	Uganda	0.77	34.026
ERS223837	6.89422e+07	6.41625e+07	6.95941e+07	S	Uganda	0.77	34.026
ERS223839	5.67533e+07	6.6453e+07	4.63558e+07	S	Uganda	0.77	34.026
ERS223840	3.06995e+07	1.00003e+07	2.28758e+07	M	Burkina Faso	11.233	-4.472
ERS223841	2.37704e+07	2.60233e+07	2.31303e+07	S	Uganda	0.77	34.026
ERS223842	3.15855e+07	3.29252e+07	2.45939e+07	S	Uganda	0.77	34.026
ERS223843	3.40812e+07	1.72393e+07	2.36103e+07	M	Burkina Faso	11.233	-4.472
ERS223844	90349665	4.04042e+07	6.7034e+07	M	Burkina Faso	11.233	-4.472
ERS223845	3.41421e+07	3.45935e+07	3.5066e+07	S	Uganda	0.77	34.026
ERS223848	2.68021e+07	2.40166e+07	2.59467e+07	S	Uganda	0.77	34.026
ERS223850	2.52266e+07	2.58978e+07	2.21723e+07	S	Uganda	0.77	34.026
ERS223851	6.17404e+07	6.60939e+07	4.52029e+07	S	Uganda	0.77	34.026
ERS223853	6.81001e+07	6.76633e+07	5.25447e+07	S	Uganda	0.77	34.026
ERS223857	3.08344e+07	2.22097e+07	2.97916e+07	S	Uganda	0.77	34.026
ERS223859	3.58806e+07	3.38436e+07	3.59568e+07	S	Uganda	0.77	34.026
ERS223861	9.1889e+07	2.61224e+07	7.0399e+07	M	Burkina Faso	11.233	-4.472
ERS223863	3.42048e+07	2.89077e+07	2.3821e+07	S	Uganda	0.77	34.026
ERS223864	2.94407e+07	2.57388e+07	2.10326e+07	S	Uganda	0.77	34.026
ERS223865	5.62183e+07	5.404e+07	5.35493e+07	S	Uganda	0.77	34.026
ERS223867	8.1698e+07	3.60293e+07	5.98965e+07	M	Burkina Faso	11.235	-4.535
ERS223870	3.17353e+07	3.22477e+07	2.93615e+07	S	Uganda	0.77	34.026
ERS223872	5.76845e+07	4.73228e+07	5.52657e+07	S	Uganda	0.77	34.026
ERS223873	6.23194e+07	2.53102e+07	4.93257e+07	M	Burkina Faso	11.233	-4.472
ERS223875	5.37828e+07	8.25764e+07	4.22531e+07	S	Burkina Faso	11.15	-4.235
ERS223876	3.16692e+07	3.08404e+07	2.52786e+07	S	Uganda	0.77	34.026
ERS223879	6.41606e+07	6.14545e+07	5.29166e+07	S	Uganda	0.77	34.026
ERS223880	3.64527e+07	3.64605e+07	3.77581e+07	S	Uganda	0.77	34.026
ERS223882	6.44551e+07	5.31968e+07	6.42624e+07	S	Uganda	0.77	34.026
ERS223885	3.54988e+07	3.36509e+07	3.34684e+07	S	Uganda	0.77	34.026
ERS223886	5.47619e+07	5.76203e+07	5.39651e+07	S	Uganda	0.77	34.026
ERS223888	4.97811e+07	4.93303e+07	4.62564e+07	S	Uganda	0.77	34.026
ERS223889	6.42167e+07	6.78555e+07	5.28142e+07	S	Uganda	0.77	34.026
ERS223891	3.0084e+07	2.79415e+07	2.73419e+07	S	Uganda	0.77	34.026
ERS223892	3.21511e+07	3.22821e+07	2.42496e+07	S	Uganda	0.77	34.026
ERS223894	3.92083e+07	5.18193e+07	2.88721e+07	S	Burkina Faso	11.235	-4.535
ERS223895	5.55826e+07	5.47458e+07	4.26026e+07	S	Uganda	0.77	34.026
ERS223896	5.87163e+07	4.91221e+07	5.56821e+07	S	Uganda	0.77	34.026
ERS223897	2.34194e+07	2.50273e+07	1.8402e+07	S	Uganda	0.77	34.026
ERS223899	2.74e+07	2.85835e+07	2.04339e+07	S	Uganda	0.77	34.026
ERS223904	2.8085e+07	2.75556e+07	2.03203e+07	S	Uganda	0.77	34.026
ERS223905	3.35839e+07	2.88718e+07	3.06577e+07	S	Uganda	0.77	34.026
ERS223906	2.51651e+07	2.83078e+07	2.28017e+07	S	Uganda	0.77	34.026
ERS223909	8.14128e+07	1.96453e+07	6.51247e+07	M	Burkina Faso	11.233	-4.472
ERS223910	8.41608e+07	3.09778e+07	6.35679e+07	M	Burkina Faso	11.235	-4.535
ERS223911	2.6506e+07	2.25782e+07	1.94103e+07	S	Uganda	0.77	34.026
ERS223912	3.01188e+07	3.21e+07	2.9905e+07	S	Uganda	0.77	34.026
ERS223914	6.39675e+07	6.00685e+07	5.06481e+07	S	Uganda	0.77	34.026
ERS223915	5.87838e+07	4.52042e+07	56076551	S	Uganda	0.77	34.026
ERS223916	5.31801e+07	6.04429e+07	4.32851e+07	S	Burkina Faso	11.15	-4.235
ERS223917	3.53517e+07	27701389	3.49017e+07	S	Uganda	0.77	34.026
ERS223918	2.77394e+07	2.89947e+07	2.45702e+07	S	Uganda	0.77	34.026
ERS223919	2.13876e+07	1.96304e+07	1.6918e+07	S	Burkina Faso	11.15	-4.235
ERS223920	6.81574e+07	5.1365e+07	5.12861e+07	S	Uganda	0.77	34.026
ERS223921	3.2712e+07	2.09934e+07	3.06337e+07	S	Uganda	0.77	34.026
ERS223922	8.40171e+07	2.98915e+07	6.9627e+07	M	Burkina Faso	11.233	-4.472
ERS223923	7.2289e+07	3.02327e+07	5.72338e+07	M	Burkina Faso	11.233	-4.472
ERS223924	3.79593e+07	4.71667e+07	3.03922e+07	S	Burkina Faso	11.235	-4.535
ERS223925	4.34286e+07	1.38949e+07	3.56153e+07	M	Burkina Faso	11.233	-4.472
ERS223926	4.9122e+07	6.64651e+07	4.68053e+07	S	Uganda	0.77	34.026
ERS223927	6.00733e+07	4.83346e+07	5.88267e+07	S	Uganda	0.77	34.026
ERS223928	3.48744e+07	2.7551e+07	2.64757e+07	S	Uganda	0.77	34.026
ERS223931	2.92358e+07	2.76743e+07	2.72372e+07	S	Uganda	0.77	34.026
ERS223932	2.91786e+07	2.77492e+07	2.73714e+07	S	Uganda	0.77	34.026
ERS223933	8.36427e+07	2.9117e+07	7.28386e+07	M	Burkina Faso	11.233	-4.472
ERS223934	7.58523e+07	2.77539e+07	6.34905e+07	M	Burkina Faso	11.235	-4.535
ERS223935	2.92304e+07	2.52357e+07	2.99285e+07	S	Uganda	0.77	34.026
ERS223936	9.06733e+07	2.26785e+07	7.29606e+07	M	Burkina Faso	11.233	-4.472
ERS223937	5.23788e+07	5.71642e+07	5.24771e+07	S	Uganda	0.77	34.026
ERS223938	3.69754e+07	1.55024e+07	2.71346e+07	M	Burkina Faso	11.233	-4.472
ERS223939	3.35466e+07	2.78158e+07	3.37458e+07	S	Uganda	0.77	34.026
ERS223941	7.87098e+07	2.4522e+07	5.7842e+07	M	Burkina Faso	11.233	-4.472
ERS223942	3.14191e+07	3.24323e+07	2.66627e+07	S	Uganda	0.77	34.026
ERS223944	5.98172e+07	5.67483e+07	6.01077e+07	S	Uganda	0.77	34.026
ERS223946	4.66809e+07	2.12553e+07	3.48276e+07	M	Burkina Faso	11.15	-4.235
ERS223947	5.46297e+07	5.67628e+07	5.42631e+07	S	Uganda	0.77	34.026
ERS223951	9.1296e+07	2.96923e+07	6.80832e+07	M	Burkina Faso	11.235	-4.535
ERS223952	2.97381e+07	2.07831e+07	2.55576e+07	S	Uganda	0.77	34.026
ERS223953	3.419e+07	3.3267e+07	3.46528e+07	S	Uganda	0.77	34.026
ERS223954	5.19534e+07	5.43964e+07	4.91558e+07	S	Uganda	0.77	34.026
ERS223955	7.83298e+07	2.48887e+07	5.94576e+07	M	Burkina Faso	11.235	-4.535
ERS223956	3.28057e+07	3.08802e+07	2.63823e+07	S	Uganda	0.77	34.026
ERS223957	5.37789e+07	5.63419e+07	4.3703e+07	S	Uganda	0.77	34.026
ERS223958	6.0819e+07	4.46374e+07	6.47538e+07	S	Uganda	0.77	34.026
ERS223959	2.60464e+07	2.53161e+07	2.32923e+07	S	Uganda	0.77	34.026
ERS223960	3.60818e+07	2.60334e+07	3.87422e+07	S	Uganda	0.77	34.026
ERS223962	51539895	6.60946e+07	4.63636e+07	S	Burkina Faso	11.235	-4.535
ERS223963	4.7174e+07	1.4017e+07	3.93914e+07	M	Burkina Faso	11.235	-4.535
ERS223964	5.32225e+07	5.2538e+07	5.1833e+07	S	Uganda	0.77	34.026
ERS223966	2.57307e+07	3.0421e+07	2.38091e+07	S	Uganda	0.77	34.026
ERS223967	3.19402e+07	3.67352e+07	2.36149e+07	S	Burkina Faso	11.15	-4.235
ERS223968	6.53579e+07	5.30658e+07	4.87179e+07	S	Uganda	0.77	34.026
ERS223969	5.71257e+07	7.26458e+07	5.62467e+07	S	Uganda	0.77	34.026
ERS223970	2.87863e+07	3.76846e+07	2.20917e+07	S	Burkina Faso	11.233	-4.472
ERS223971	7.06363e+07	3.70017e+07	5.71453e+07	M	Burkina Faso	11.233	-4.472
ERS223975	6.39138e+07	5.35282e+07	4.98975e+07	S	Uganda	0.77	34.026
ERS223976	5.06174e+07	7.96178e+07	3.69297e+07	S	Burkina Faso	11.233	-4.472
ERS223977	3.60333e+07	1.48755e+07	2.77082e+07	M	Burkina Faso	11.233	-4.472
ERS223978	5.85716e+07	6.02167e+07	5.71872e+07	S	Uganda	0.77	34.026
ERS223981	3.68254e+07	2.97859e+07	2.96437e+07	S	Uganda	0.77	34.026
ERS223982	7.53364e+07	2.73161e+07	5.65804e+07	M	Burkina Faso	11.235	-4.535
ERS223983	5.7427e+07	7.1842e+07	4.82767e+07	S	Uganda	0.77	34.026
ERS223984	4.314e+07	1.04788e+07	3.56238e+07	M	Burkina Faso	11.233	-4.472
ERS223985	5.63884e+07	5.82028e+07	5.86915e+07	S	Uganda	0.77	34.026
ERS223986	5.9304e+07	6.98491e+07	4.77675e+07	S	Uganda	0.77	34.026
ERS223989	5.79204e+07	4.96325e+07	5.81599e+07	S	Uganda	0.77	34.026
ERS223990	8.0022e+07	2.60294e+07	5.80649e+07	M	Burkina Faso	11.235	-4.535
ERS223991	2.93601e+07	1.20244e+07	2.32805e+07	M	Burkina Faso	11.233	-4.472
ERS223992	5.19847e+07	4.31681e+07	4.7204e+07	S	Uganda	0.77	34.026
ERS223994	3.39212e+07	1.2686e+07	2.54477e+07	M	Burkina Faso	11.233	-4.472
ERS223996	5.46755e+07	5.80332e+07	4.4414e+07	S	Burkina Faso	11.15	-4.235
ERS223999	8.85573e+07	2.95965e+07	7.77504e+07	M	Burkina Faso	11.233	-4.472
ERS224000	5.39937e+07	7.50781e+07	3.93616e+07	S	Burkina Faso	11.15	-4.235
ERS224002	7.7715e+07	5.34544e+07	7.92535e+07	S	Uganda	0.77	34.026
ERS224003	4.66063e+07	6.45216e+07	6.1376e+07	S	Burkina Faso	11.233	-4.472
ERS224004	3.24053e+07	4.76354e+07	3.687e+07	S	Burkina Faso	11.15	-4.235
ERS224005	2.92472e+07	1.26243e+07	3.30781e+07	M	Angola	-8.821	13.291
ERS224006	7.44136e+07	2.5958e+07	6.22089e+07	M	Burkina Faso	11.235	-4.535
ERS224007	8.24256e+07	2.7156e+07	6.37051e+07	M	Burkina Faso	11.233	-4.472
ERS224008	8.78735e+07	3.50895e+07	7.05714e+07	M	Burkina Faso	11.235	-4.535
ERS224009	8.71294e+07	3.86154e+07	6.61886e+07	M	Burkina Faso	11.233	-4.472
ERS224010	3.5375e+07	4.579e+07	4.20303e+07	S	Burkina Faso	11.233	-4.472
ERS224011	3.58727e+07	5.85545e+07	3.75839e+07	S	Burkina Faso	11.233	-4.472
ERS224013	8.81722e+07	2.3561e+07	8.13938e+07	M	Burkina Faso	11.233	-4.472
ERS224014	5.4829e+07	6.01851e+07	4.16115e+07	S	Burkina Faso	11.235	-4.535
ERS224015	8.61897e+07	2.74118e+07	6.6509e+07	M	Burkina Faso	11.233	-4.472
ERS224016	4.18847e+07	6.32191e+07	4.35874e+07	S	Burkina Faso	11.233	-4.472
ERS224017	3.48231e+07	5.08665e+07	3.5316e+07	S	Burkina Faso	11.233	-4.472
ERS224018	2.24567e+07	5.20253e+07	3.17952e+07	S	Burkina Faso	11.15	-4.235
ERS224019	2.70342e+07	2.06889e+07	2.85234e+07	M	Angola	-8.821	13.291
ERS224020	8.02844e+07	2.52049e+07	6.3586e+07	M	Burkina Faso	11.233	-4.472
ERS224021	8.81219e+07	2.13963e+07	7.1236e+07	M	Burkina Faso	11.233	-4.472
ERS224022	5.24846e+07	6.45891e+07	4.42746e+07	S	Burkina Faso	11.15	-4.235
ERS224023	1.02187e+08	3.01069e+07	7.75806e+07	M	Burkina Faso	11.233	-4.472
ERS224026	2.84563e+07	1.22372e+07	2.97291e+07	M	Angola	-8.821	13.291
ERS224027	5.38739e+07	5.64746e+07	5.72084e+07	S	Uganda	0.77	34.026
ERS224029	6.04146e+07	6.90287e+07	4.44295e+07	S	Burkina Faso	11.15	-4.235
ERS224030	7.75047e+07	2.25071e+07	6.9614e+07	M	Burkina Faso	11.233	-4.472
ERS224031	7.86485e+07	2.43279e+07	6.26286e+07	M	Burkina Faso	11.233	-4.472
ERS224032	2.96128e+07	5.6783e+07	3.34082e+07	S	Burkina Faso	11.233	-4.472
ERS224033	2.11005e+07	1.52409e+07	2.60378e+07	M	Angola	-8.821	13.291
ERS224034	5.85395e+07	6.55598e+07	4.16882e+07	S	Burkina Faso	11.15	-4.235
ERS224037	4.61389e+07	5.83707e+07	3.75977e+07	S	Burkina Faso	11.235	-4.535
ERS224038	3.37048e+07	7.12332e+07	4.06474e+07	S	Burkina Faso	11.233	-4.472
ERS224039	3.84945e+07	3.03153e+07	2.90199e+07	S	Burkina Faso	11.15	-4.235
ERS224040	2.56756e+07	9.94454e+06	2.91472e+07	M	Angola	-8.821	13.291
ERS224042	5.68886e+07	8.82803e+07	3.95263e+07	S	Burkina Faso	11.15	-4.235
ERS224043	6.68493e+07	4.42532e+07	5.21424e+07	M	Burkina Faso	11.233	-4.472
ERS224044	6.31983e+07	3.27816e+07	6.11959e+07	M	Burkina Faso	11.233	-4.472
ERS224045	5.93871e+07	3.52385e+07	5.49176e+07	M	Burkina Faso	11.233	-4.472
ERS224046	3.25927e+07	4.93862e+07	2.51116e+07	S	Burkina Faso	11.235	-4.535
ERS224047	3.16089e+07	1.19179e+07	3.35539e+07	M	Angola	-8.821	13.291
ERS224048	6.65494e+07	5.49237e+07	5.06199e+07	S	Uganda	0.77	34.026
ERS224049	6.40051e+07	5.69128e+07	6.37312e+07	S	Uganda	0.77	34.026
ERS224050	4.42298e+07	6.68815e+07	5.18025e+07	S	Burkina Faso	11.233	-4.472
ERS224051	4.09268e+07	5.56006e+07	3.09885e+07	S	Burkina Faso	11.235	-4.535
ERS224052	3.69973e+07	5.92479e+07	36245050	S	Burkina Faso	11.15	-4.235
ERS224053	3.77243e+07	5.23686e+07	3.97676e+07	S	Burkina Faso	11.233	-4.472
ERS224054	1.71624e+07	8.95366e+06	1.95236e+07	M	Angola	-8.821	13.291
ERS224055	5.06847e+07	5.88662e+07	4.5124e+07	S	Burkina Faso	11.15	-4.235
ERS224056	7.55714e+07	2.39954e+07	6.60847e+07	M	Burkina Faso	11.233	-4.472
ERS224057	7.92764e+07	4.1952e+07	5.95184e+07	M	Burkina Faso	11.233	-4.472
ERS224058	3.79262e+07	5.29138e+07	4.112e+07	S	Burkina Faso	11.233	-4.472
ERS224059	3.91984e+07	6.61642e+07	3.71945e+07	S	Burkina Faso	11.233	-4.472
ERS224060	2.73655e+07	5.03136e+07	3.19904e+07	S	Burkina Faso	11.15	-4.235
ERS224061	3.36188e+07	1.83835e+07	3.8112e+07	M	Angola	-8.821	13.291
ERS224062	6.13895e+07	5.70989e+07	5.75037e+07	S	Uganda	0.77	34.026
ERS224063	4.48385e+07	7.86474e+07	3.58191e+07	S	Burkina Faso	11.235	-4.535
ERS224064	7.26934e+07	3.32727e+07	6.87331e+07	M	Burkina Faso	11.233	-4.472
ERS224065	6.16041e+07	1.90969e+07	5.41002e+07	M	Burkina Faso	11.233	-4.472
ERS224066	3.85246e+07	5.65827e+07	4.24755e+07	S	Burkina Faso	11.233	-4.472
ERS224067	2.98877e+07	5.02209e+07	3.46237e+07	S	Burkina Faso	11.15	-4.235
ERS224068	2.20313e+07	2.2134e+07	2.43178e+07	M	Angola	-8.821	13.291
ERS224069	4.75096e+07	7.31385e+07	3.76135e+07	S	Burkina Faso	11.15	-4.235
ERS224070	5.66461e+07	5.79538e+07	4.926e+07	S	Burkina Faso	11.15	-4.235
ERS224071	5.38442e+07	8.65799e+07	4.11753e+07	S	Burkina Faso	11.235	-4.535
ERS224074	4.56372e+07	5.34185e+07	4.15582e+07	S	Burkina Faso	11.15	-4.235
ERS224075	2.52122e+07	7.78997e+06	2.73539e+07	M	Angola	-8.821	13.291
ERS224076	51930485	7.80046e+07	5.55719e+07	S	Burkina Faso	11.235	-4.535
ERS224077	5.20574e+07	5.24478e+07	3.71411e+07	S	Burkina Faso	11.235	-4.535
ERS224078	9.03604e+07	3.34347e+07	6.61088e+07	M	Burkina Faso	11.233	-4.472
ERS224079	2.48764e+07	5.42928e+07	3.15878e+07	S	Burkina Faso	11.233	-4.472
ERS224084	1.36934e+07	5.93449e+06	2.7873e+07		Kenya	-3.635	39.858
ERS224085	6.18979e+07	8.00604e+07	4.75764e+07	S	Burkina Faso	11.235	-4.535
ERS224087	3.70412e+07	4.0099e+07	2.89005e+07	S	Guinea-Bissau	11.891	-15.582
ERS224088	6.06e+07	1.66346e+07	7.58096e+07	M	Angola	-8.821	13.291
ERS224089	2.14985e+07	4.0997e+07	1.8779e+07	S	Burkina Faso	11.15	-4.235
ERS224090	8.59908e+07	1.07509e+08	6.33715e+07	S	Burkina Faso	11.15	-4.235
ERS224091	2.49943e+07	1.55497e+07	4.21273e+07		Kenya	-3.862	39.745
ERS224092	6.46393e+07	3.9323e+07	8.12448e+07		Kenya	-3.862	39.745
ERS224093	3.9674e+07	3.35672e+07	7.69298e+07		Kenya	-3.862	39.745
ERS224094	4.34049e+07	1.42407e+07	3.33223e+07	M	Burkina Faso	11.235	-4.535
ERS224095	3.23109e+07	4.12487e+07	2.50712e+07	S	Burkina Faso	11.15	-4.235
ERS224096	3.11128e+07	1.26389e+07	2.51175e+07	M	Burkina Faso	11.235	-4.535
ERS224097	2.65592e+07	1.22575e+07	3.09514e+07	M	Angola	-8.821	13.291
ERS224098	3.60494e+07	1.28049e+07	3.70141e+07	M	Angola	-8.821	13.291
ERS224099	6.88471e+07	3.94217e+07	7.78914e+07	M	Angola	-8.821	13.291
ERS224101	2.20615e+07	1.79225e+07	1.90941e+07	S	Burkina Faso	11.15	-4.235
ERS224102	1.89739e+07	2.15447e+07	1.73244e+07	S	Burkina Faso	11.235	-4.535
ERS224103	2.52791e+07	2.71512e+07	2.65605e+07	S	Gabon	0.384	9.455
ERS224105	4.47768e+07	2.82542e+07	1.06696e+08		Kenya	-3.862	39.745
ERS224106	7.50078e+07	3.29266e+07	8.56871e+07	M	Angola	-8.821	13.291
ERS224107	2.92007e+07	2.27293e+07	3.14578e+07	S	Gabon	0.384	9.455
ERS224108	1.79847e+07	1.48783e+07	4.44782e+07		Kenya	-3.862	39.745
ERS224109	2.33647e+07	1.07427e+07	4.68136e+07		Kenya	-3.635	39.858
ERS224110	1.56101e+07	6.32803e+06	1.15185e+07	M	Burkina Faso	11.235	-4.535
ERS224111	8.85481e+07	9.26988e+07	2.82118e+08		Kenya	-3.862	39.745
ERS224112	3.97374e+07	2.48467e+07	7.64089e+07		Kenya	-3.862	39.745
ERS224113	4.85307e+07	2.90075e+07	7.24988e+07		Kenya	-3.862	39.745
ERS224114	4.73278e+07	7.65852e+07	3.67387e+07	S	Burkina Faso	11.15	-4.235
ERS224115	3.79441e+07	2.40119e+07	8.81531e+07		Kenya	-3.635	39.858
ERS224117	1.20547e+07	9.86406e+06	3.9154e+07		Kenya	-3.635	39.858
ERS224118	4.93588e+07	6.55075e+07	4.80245e+07	S	Burkina Faso	11.235	-4.535
ERS224119	6.54189e+07	2.55714e+07	7.47294e+07	M	Angola	-8.821	13.291
ERS224120	7.74487e+07	2.20274e+07	8.77544e+07	M	Angola	-8.821	13.291
ERS224121	6.77063e+07	3.02872e+07	8.19107e+07	M	Angola	-8.821	13.291
ERS224123	3.06466e+07	1.26909e+07	3.52391e+07	M	Angola	-8.821	13.291
ERS224124	2.85559e+07	1.39829e+07	4.03955e+07	M	Angola	-8.821	13.291
ERS224126	5.39303e+07	1.96402e+07	6.7744e+07	M	Angola	-8.821	13.291
ERS224127	6.67907e+07	2.07238e+07	8.06463e+07	M	Angola	-8.821	13.291
ERS224128	6.27005e+07	2.1365e+07	7.71979e+07	M	Angola	-8.821	13.291
ERS224129	6.57843e+07	2.38115e+07	7.62e+07	M	Angola	-8.821	13.291
ERS224131	3.22726e+07	1.24966e+07	3.77624e+07	M	Angola	-8.821	13.291
ERS224132	9.98466e+07	1.37603e+08	7.95585e+07	S	Burkina Faso	11.235	-4.535
ERS224133	4.79498e+07	8.09534e+07	4.85792e+07	S	Burkina Faso	11.235	-4.535
ERS224135	8.45207e+07	8.04054e+07	1.15299e+08		Kenya	-3.635	39.858
ERS224136	1.76036e+07	1.00709e+07	3.08327e+07		Kenya	-3.635	39.858
ERS224137	2.02839e+07	1.6181e+07	3.97572e+07		Kenya	-3.635	39.858
ERS224138	3.54389e+07	1.11846e+07	3.81579e+07	M	Angola	-8.821	13.291
ERS224140	5.32905e+07	3.61684e+07	7.17639e+07		Kenya	-3.862	39.745
ERS224141	2.49488e+07	1.22629e+07	4.58788e+07		Kenya	-3.635	39.858
ERS224142	3.70472e+07	2.96655e+07	1.05408e+08		Kenya	-3.862	39.745
ERS224143	1.42296e+07	1.54374e+07	1.09983e+07	S	Burkina Faso	11.235	-4.535
ERS224144	3.95305e+07	2.20734e+07	4.41446e+07	M	Angola	-8.821	13.291
ERS224145	2.46301e+07	7.90562e+06	3.21464e+07	M	Angola	-8.821	13.291
ERS224148	6.92847e+07	9.66405e+07	5.42485e+07	S	Burkina Faso	11.15	-4.235
ERS224149	6.0568e+07	8.89575e+07	4.49313e+07	S	Burkina Faso	11.235	-4.535
ERS224150	1.56718e+07	8.93798e+06	3.17817e+07		Kenya	-3.635	39.858
ERS224151	7.31743e+07	9.50048e+07	5.62295e+07	S	Burkina Faso	11.15	-4.235
ERS224152	2.70381e+07	8.8595e+06	3.40281e+07	M	Angola	-8.821	13.291
ERS224153	3.19627e+07	1.82704e+07	6.65988e+07		Kenya	-3.635	39.858
ERS224154	9.52688e+07	1.35047e+08	7.37886e+07	S	Burkina Faso	11.15	-4.235
ERS224156	6.38524e+07	8.31166e+07	5.14493e+07	S	Burkina Faso	11.15	-4.235
ERS224157	1.73249e+07	7.5767e+06	2.94385e+07		Kenya	-3.862	39.745
ERS224161	1.32535e+07	7.77633e+06	2.25252e+07		Kenya	-3.635	39.858
ERS224162	7.70025e+07	2.2696e+07	5.81212e+07	M	Burkina Faso	11.235	-4.535
ERS224163	1.76951e+07	1.67926e+07	4.58464e+07		Kenya	-3.862	39.745
ERS224164	7.33801e+07	2.58009e+07	7.93372e+07	M	Angola	-8.821	13.291
ERS224165	6.49343e+07	7.07876e+07	4.84544e+07	S	Burkina Faso	11.15	-4.235
ERS224166	1.82652e+07	9.48347e+06	3.33275e+07		Kenya	-3.635	39.858
ERS224167	2.1281e+07	1.27777e+07	4.39291e+07		Kenya	-3.862	39.745
ERS224168	2.06372e+07	1.71443e+07	4.56593e+07		Kenya	-3.635	39.858
ERS224169	7.33022e+07	2.28959e+07	6.10468e+07	M	Burkina Faso	11.235	-4.535
ERS224170	5.67128e+07	3.21438e+07	1.05865e+08		Kenya	-3.635	39.858
ERS224171	4.34617e+07	3.69116e+07	1.03925e+08		Kenya	-3.635	39.858
ERS224172	6.71803e+07	3.36059e+07	8.19526e+07	M	Angola	-8.821	13.291
ERS224174	9.07175e+07	2.5197e+07	7.09872e+07	M	Burkina Faso	11.15	-4.235
ERS224175	3.01183e+07	1.90978e+07	3.67642e+07	M	Angola	-8.821	13.291
ERS224176	3.06487e+07	8.69916e+06	3.89726e+07	M	Angola	-8.821	13.291
ERS224177	6.58428e+07	3.57476e+07	6.88709e+07	M	Angola	-8.821	13.291
ERS224178	5.22595e+07	2.7543e+07	8.96427e+07		Kenya	-3.635	39.858
ERS224179	3.39441e+07	3.45514e+07	3.41836e+07	S	Gabon	0.384	9.455
ERS224181	7.11839e+07	3.8605e+07	5.75446e+07	M	Burkina Faso	11.15	-4.235
ERS224183	7.41575e+07	2.72124e+07	7.76116e+07	M	Angola	-8.821	13.291
ERS224184	2.69303e+07	2.33406e+07	2.65897e+07	S	Gabon	0.384	9.455
ERS224186	6.71627e+07	2.39862e+07	7.77374e+07	M	Angola	-8.821	13.291
ERS224187	5.7956e+07	5.27025e+07	5.55758e+07	S	Gabon	0.384	9.455
ERS224188	5.05605e+07	5.56103e+07	4.87633e+07	S	Gabon	0.384	9.455
ERS224189	3.62478e+07	1.25944e+07	3.88689e+07	M	Angola	-8.821	13.291
ERS224190	9.0646e+07	3.04067e+07	7.10068e+07	M	Burkina Faso	11.15	-4.235
ERS224192	4.01702e+07	1.84459e+07	9.60266e+07		Kenya	-3.635	39.858
ERS224193	3.55832e+07	2.40255e+07	3.75103e+07	S	Gabon	0.384	9.455
ERS224194	6.027e+07	2.84367e+07	7.48208e+07	M	Angola	-8.821	13.291
ERS224195	6.59596e+07	7.78261e+07	5.11808e+07	S	Burkina Faso	11.235	-4.535
ERS224196	2.77858e+07	1.77394e+07	3.08852e+07	M	Angola	-8.821	13.291
ERS224199	3.14048e+07	3.01968e+07	3.17857e+07	S	Gabon	0.384	9.455
ERS224200	2.83111e+07	2.83312e+07	2.86489e+07	S	Gabon	0.384	9.455
ERS224201	6.85992e+07	2.77829e+07	8.28576e+07	M	Angola	-8.821	13.291
ERS224203	6.56438e+07	7.90358e+07	5.2422e+07	S	Burkina Faso	11.235	-4.535
ERS224204	6.42336e+07	3.07467e+07	6.49311e+07	M/S	Guinea-Bissau	11.891	-15.582
ERS224205	5.36351e+07	2.49453e+07	8.43509e+07		Kenya	-3.635	39.858
ERS224206	2.23163e+07	1.66979e+07	5.44262e+07		Kenya	-3.635	39.858
ERS224207	2.73332e+07	2.60801e+07	2.82924e+07	S	Gabon	0.384	9.455
ERS224208	3.08271e+07	1.72731e+07	4.20901e+07		Kenya	-3.862	39.745
ERS224209	2.2849e+07	1.565e+07	4.27127e+07		Kenya	-3.862	39.745
ERS224210	8.38057e+07	2.93243e+07	6.00124e+07	M	Burkina Faso	11.15	-4.235
ERS224211	5.24497e+07	5.88894e+07	3.92722e+07	S	Burkina Faso	11.235	-4.535
ERS224212	3.58101e+07	3.10084e+07	9.14707e+07		Kenya	-3.635	39.858
ERS224213	7.33408e+07	2.56512e+07	6.54462e+07	M	Burkina Faso	11.235	-4.535
ERS224214	2.86137e+07	3.0153e+07	2.81698e+07	S	Gabon	0.384	9.455
ERS224215	6.76248e+07	2.29588e+07	7.7315e+07	M	Angola	-8.821	13.291
ERS224217	2.10427e+07	1.52269e+07	4.1616e+07		Kenya	-3.635	39.858
ERS224218	5.61807e+07	2.58542e+07	8.97177e+07		Kenya	-3.635	39.858
ERS224219	4.53767e+07	3.40394e+07	9.80899e+07		Kenya	-3.635	39.858
ERS224220	2.82419e+07	2.71325e+07	2.93499e+07	S	Gabon	0.384	9.455
ERS224221	3.61562e+07	1.53502e+07	2.83112e+07	M	Burkina Faso	11.235	-4.535
ERS224222	5.75502e+07	5.7364e+07	5.65969e+07	S	Gabon	0.384	9.455
ERS224223	8.01298e+07	2.73995e+07	6.39805e+07	M	Burkina Faso	11.15	-4.235
ERS224224	24884307	1.29662e+07	4.18909e+07		Kenya	-3.635	39.858
ERS224226	3.60846e+07	2.55624e+07	3.65051e+07	S	Gabon	0.384	9.455
ERS224227	3.28743e+07	4.30086e+07	2.4439e+07	S	Burkina Faso	11.235	-4.535
ERS224228	4.39459e+07	9.54587e+06	3.65297e+07	M	Burkina Faso	11.15	-4.235
ERS224230	4.0625e+07	1.22634e+07	4.27681e+07	M	Angola	-8.821	13.291
ERS224231	5.21741e+07	1.77412e+07	5.73519e+07	M	Angola	-8.821	13.291
ERS224233	2.99865e+07	2.98137e+07	2.90413e+07	S	Gabon	0.384	9.455
ERS224234	4.95847e+07	1.43341e+07	6.46667e+07	M	Angola	-8.821	13.291
ERS224235	2.63952e+07	1.58958e+07	5.05958e+07		Kenya	-3.635	39.858
ERS224236	7.14916e+07	2.10797e+07	8.26776e+07	M	Angola	-8.821	13.291
ERS224237	4.35787e+07	1.32342e+07	5.38513e+07	M	Angola	-8.821	13.291
ERS224238	7.83512e+07	3.3425e+07	5.50289e+07	M	Burkina Faso	11.15	-4.235
ERS224239	3.35671e+07	2.6874e+07	3.37177e+07	S	Gabon	0.384	9.455
ERS224241	2.83512e+07	2.77571e+07	2.93879e+07	S	Gabon	0.384	9.455
ERS224242	4.77657e+07	7.73483e+07	4.88802e+07	S	France	-12.9907	45.1557
ERS224243	6.26461e+07	4.23794e+07	6.28059e+07	S	Gabon	0.384	9.455
ERS224245	3.05532e+07	1.28001e+07	4.12046e+07		Kenya	-3.635	39.858
ERS224246	5.57604e+07	3.28065e+07	9.95703e+07		Kenya	-3.635	39.858
ERS224247	6.37215e+07	7.18177e+07	4.72464e+07	S	Burkina Faso	11.15	-4.235
ERS224248	2.52062e+07	3.39153e+07	1.92947e+07	S	Burkina Faso	11.15	-4.235
ERS224249	5.54118e+07	4.91298e+07	5.7855e+07	S	Gabon	0.384	9.455
ERS224250	5.55017e+07	4.4742e+07	5.68117e+07	S	Gabon	0.384	9.455
ERS224251	6.83345e+07	2.2842e+07	8.18808e+07	M	Angola	-8.821	13.291
ERS224252	6.26108e+07	5.71113e+07	6.27464e+07	S	Gabon	0.384	9.455
ERS224253	3.36997e+07	2.52599e+07	3.58088e+07	S	Gabon	0.384	9.455
ERS224254	4.17396e+07	2.21109e+07	3.49597e+07	M	Burkina Faso	11.235	-4.535
ERS224255	3.54856e+07	1.79379e+07	4.3597e+07	M	Angola	-8.821	13.291
ERS224256	3.77893e+07	9.86822e+06	4.19631e+07	M	Angola	-8.821	13.291
ERS224257	3.15483e+07	1.02563e+07	3.72729e+07	M	Angola	-8.821	13.291
ERS224258	5.40878e+07	5.42914e+07	5.56146e+07	S	Gabon	0.384	9.455
ERS224259	3.53849e+07	2.14711e+07	3.47969e+07	S	Guinea-Bissau	11.891	-15.582
ERS224260	1.88035e+07	1.87597e+07	2.03404e+07	S	Gabon	0.384	9.455
ERS224261	3.29887e+07	1.73642e+07	3.46695e+07	M/S	Guinea-Bissau	11.891	-15.582
ERS224262	2.73086e+07	4.62072e+07	2.26274e+07	S	France	-12.7965	45.1217
ERS224263	3.48289e+07	3.42148e+07	3.38772e+07	S	Gabon	0.384	9.455
ERS224264	3.18631e+07	3.27483e+07	3.71253e+07	S	Gabon	0.384	9.455
ERS224265	3.72516e+07	2.28654e+07	3.60143e+07	S	Gabon	0.384	9.455
ERS224266	6.08148e+07	5.70205e+07	6.27519e+07	S	Gabon	0.384	9.455
ERS224267	6.58995e+07	1.81099e+07	8.00157e+07	M	Angola	-8.821	13.291
ERS224268	6.86531e+07	2.01419e+07	7.53894e+07	M	Angola	-8.821	13.291
ERS224269	3.69479e+07	1.00052e+07	4.19889e+07	M	Angola	-8.821	13.291
ERS224271	2.4231e+07	4.18535e+07	2.72785e+07	S	France	-12.9907	45.1557
ERS224272	2.99379e+07	2.97193e+07	3.272e+07	S	Guinea-Bissau	11.891	-15.582
ERS224273	6.26906e+07	4.87037e+07	6.58524e+07	S	Gabon	0.384	9.455
ERS224274	3.55461e+07	3.13414e+07	3.69673e+07	S	Gabon	0.384	9.455
ERS224275	3.56589e+07	2.6325e+07	3.64786e+07	S	Gabon	0.384	9.455
ERS224276	2.95807e+07	3.30767e+07	3.18846e+07	S	Gabon	0.384	9.455
ERS224278	2.64902e+07	4.2465e+07	2.84086e+07	S	France	-12.857	45.1552
ERS224279	5.86396e+07	5.73553e+07	5.65764e+07	S	Gabon	0.384	9.455
ERS224280	6.70346e+07	2.22537e+07	8.76332e+07	M	Angola	-8.821	13.291
ERS224281	1.76248e+07	2.1232e+07	2.03217e+07	S	Gabon	0.384	9.455
ERS224282	5.8881e+07	2.62992e+07	6.59649e+07	M	Angola	-8.821	13.291
ERS224283	2.50739e+07	3.19068e+07	1.98568e+07	S	Burkina Faso	11.235	-4.535
ERS224284	3.51951e+07	2.87956e+07	3.54489e+07	S	Guinea-Bissau	11.891	-15.582
ERS224285	3.82973e+07	2.29701e+07	3.22665e+07	M	Burkina Faso	11.235	-4.535
ERS224286	3.52556e+07	1.78387e+07	3.46242e+07	S	Guinea-Bissau	11.891	-15.582
ERS224287	6.21153e+07	5.46962e+07	5.85338e+07	S	Gabon	0.384	9.455
ERS224288	2.86816e+07	2.41611e+07	2.80035e+07	S	Gabon	0.384	9.455
ERS224289	3.21856e+07	1.4191e+07	3.97886e+07	M	Angola	-8.821	13.291
ERS224291	2.15174e+07	4.31281e+07	2.41606e+07	S	France	-12.9907	45.1557
ERS224292	5.35311e+07	6.40455e+07	6.34198e+07	M/S	Guinea-Bissau	11.891	-15.582
ERS224293	5.15637e+07	7.39277e+07	5.73297e+07	S	Gabon	0.384	9.455
ERS224294	3.33492e+07	4.0045e+07	2.5303e+07	S	Burkina Faso	11.15	-4.235
ERS224295	2.79792e+07	3.73818e+07	2.09449e+07	S	Burkina Faso	11.15	-4.235
ERS224297	3.74366e+07	1.32454e+07	4.18761e+07	M	Angola	-8.821	13.291
ERS224298	3.54048e+07	2.34637e+07	3.64862e+07	S	Guinea-Bissau	11.891	-15.582
ERS224299	3.90913e+07	1.22505e+07	4.82303e+07	M	Angola	-8.821	13.291
ERS224300	3.18722e+07	1.71976e+07	5.47676e+07		Kenya	-3.635	39.858
ERS224302	2.82008e+07	1.6967e+07	3.16991e+07	S	Gabon	0.384	9.455
ERS224303	2.08054e+07	1.77287e+07	2.11252e+07	S	Gabon	0.384	9.455
ERS224304	2.70215e+07	1.66117e+07	2.8502e+07	S	Guinea-Bissau	11.891	-15.582
ERS224305	2.73932e+07	2.61284e+07	2.78458e+07	S	Gabon	0.384	9.455
ERS224306	3.62076e+07	1.46529e+07	4.63824e+07	M	Angola	-8.821	13.291
ERS224307	6.17839e+07	5.79887e+07	6.17368e+07	S	Gabon	0.384	9.455
ERS224309	1.0487e+07	1.04125e+07	1.01673e+07	S	Gabon	0.384	9.455
ERS224310	3.50874e+07	2.87921e+07	4.02947e+07	S	Gabon	0.384	9.455
ERS224311	2.97678e+07	1.96328e+07	3.02869e+07	S	Gabon	0.384	9.455
ERS224312	3.56818e+07	2.14424e+07	3.68839e+07	S	Guinea-Bissau	11.891	-15.582
ERS224313	5.77915e+07	4.67912e+07	6.47889e+07	S	Guinea-Bissau	11.891	-15.582
ERS224314	3.2743e+07	1.74629e+07	6.59573e+07		Kenya	-3.635	39.858
ERS224315	3.64399e+07	2.55922e+07	3.58765e+07	S	Gabon	0.384	9.455
ERS224318	3.40226e+07	1.9181e+07	4.36085e+07	M	Angola	-8.821	13.291
ERS224319	4.12151e+07	1.75163e+07	3.17507e+07	M	Burkina Faso	11.15	-4.235
ERS224320	2.72095e+07	2.28455e+07	2.68071e+07	S	Gabon	0.384	9.455
ERS224321	6.3852e+07	2.41619e+07	7.10912e+07	M	Angola	-8.821	13.291
ERS224322	3.22718e+07	2.48565e+07	3.94287e+07	M/S	Guinea-Bissau	11.891	-15.582
ERS224323	6.24891e+07	1.70801e+07	7.50894e+07	M	Angola	-8.821	13.291
ERS224324	1.81499e+07	3.71819e+07	1.99799e+07	S	France	-12.7965	45.1217
ERS224325	3.85506e+07	1.315e+07	4.44231e+07	M	Angola	-8.821	13.291
ERS224326	2.04334e+07	3.48203e+07	2.19417e+07	S	France	-12.7378	45.1417
ERS224327	4.09653e+07	1.49853e+07	5.00659e+07	M	Angola	-8.821	13.291
ERS224328	5.33708e+07	6.17011e+07	5.92325e+07	S	Gabon	0.384	9.455
ERS224329	6.35553e+07	2.38344e+07	8.33069e+07	M	Angola	-8.821	13.291
ERS224330	7.40078e+07	3.08896e+07	8.27786e+07	M	Angola	-8.821	13.291
ERS224331	3.52647e+07	9.96345e+06	4.34477e+07	M	Angola	-8.821	13.291
ERS224332	3.65369e+07	2.39403e+07	4.45497e+07	S	Guinea-Bissau	11.891	-15.582
ERS224333	3.50701e+07	9.27859e+06	45471615	M	Angola	-8.821	13.291
ERS224335	2.3646e+07	4.09395e+07	1.90107e+07	S	Cameroon	4.777	13.844
ERS224336	2.82407e+07	3.3139e+07	2.42442e+07	S	Cameroon	4.777	13.844
ERS224337	2.27987e+07	2.96179e+07	2.44496e+07	S	Cameroon	4.341	13.558
ERS224338	4.74007e+07	6.87141e+07	4.74349e+07	S	Cameroon	4.341	13.558
ERS224339	4.44527e+07	7.24345e+07	4.60373e+07	S	Cameroon	4.341	13.558
ERS224340	2.05426e+07	3.64323e+07	2.02586e+07	S	Cameroon	4.341	13.558
ERS224341	2.92492e+07	3.30241e+07	26681010	S	Cameroon	5.747	14.442
ERS224342	2.24901e+07	3.70192e+07	2.27792e+07	S	Cameroon	4.341	13.558
ERS224343	1.85363e+07	2.23062e+07	1.95607e+07	S	Cameroon	4.341	13.558
ERS224344	2.41048e+07	2.36761e+07	2.3188e+07	S	Cameroon	5.747	14.442
ERS224345	2.59232e+07	3.21156e+07	1.76938e+07	S	Cameroon	5.747	14.442
ERS224346	2.70601e+07	3.93659e+07	2.65496e+07	S	Cameroon	4.341	13.558
ERS224347	1.82252e+07	2.12638e+07	1.8417e+07	S	Cameroon	4.341	13.558
ERS224348	2.31594e+07	2.83323e+07	1.92505e+07	S	Cameroon	5.747	14.442
ERS224349	2.80478e+07	3.44006e+07	1.99391e+07	S	Cameroon	5.747	14.442
ERS224350	4.38774e+07	8.12185e+07	4.55524e+07	S	Cameroon	4.341	13.558
ERS224352	2.05898e+07	2.47335e+07	2.19164e+07	S	Cameroon	4.341	13.558
ERS224353	2.66224e+07	3.44231e+07	2.32234e+07	S	Cameroon	5.747	14.442
ERS224354	2.55047e+07	2.90106e+07	2.31268e+07	S	Cameroon	4.777	13.844
ERS224355	2.55536e+07	3.17058e+07	2.65268e+07	S	Cameroon	5.747	14.442
ERS224356	2.31126e+07	2.50522e+07	2.05578e+07	S	Cameroon	5.747	14.442
ERS224357	2.48386e+07	3.52177e+07	2.40066e+07	S	Cameroon	4.341	13.558
ERS224358	2.62502e+07	2.53404e+07	2.67994e+07	S	Cameroon	5.747	14.442
ERS224359	2.77032e+07	2.65227e+07	2.50279e+07	S	Cameroon	5.747	14.442
ERS224360	2.16679e+07	3.66564e+07	2.51861e+07	S	Cameroon	4.777	13.844
ERS224361	2.73539e+07	3.34961e+07	2.06531e+07	S	Cameroon	5.747	14.442
ERS224362	2.374e+07	2.60061e+07	2.11696e+07	S	Cameroon	5.747	14.442
ERS224363	3.22907e+07	3.87978e+07	2.82466e+07	S	Cameroon	4.777	13.844
ERS224364	4.70298e+07	6.70137e+07	4.17361e+07	S	Cameroon	4.341	13.558
ERS224365	2.41006e+07	2.82966e+07	1.96955e+07	S	Cameroon	5.747	14.442
ERS224366	1.60333e+07	2.30008e+07	1.76271e+07	S	Cameroon	5.747	14.442
ERS224367	2.62821e+07	3.35228e+07	1.9915e+07	S	Cameroon	4.777	13.844
ERS224368	2.3217e+07	1.92982e+07	2.16042e+07	S	Cameroon	5.747	14.442
ERS224369	1.77711e+07	2.214e+07	1.82459e+07	S	Cameroon	4.777	13.844
ERS224370	5.36364e+07	6.874e+07	5.48286e+07	S	Cameroon	4.341	13.558
ERS224371	2.10554e+07	3.71167e+07	1.99722e+07	S	Cameroon	4.341	13.558
ERS224372	23893074	3.23158e+07	2.28451e+07	S	Cameroon	4.777	13.844
ERS224373	3.13166e+07	3.41434e+07	2.71926e+07	S	Cameroon	5.747	14.442
ERS224374	2.70696e+07	2.83469e+07	2.33608e+07	S	Cameroon	5.747	14.442
ERS224375	4.26565e+07	6.35972e+07	4.34898e+07	S	Cameroon	4.341	13.558
ERS224376	2.34224e+07	2.43043e+07	2.32975e+07	S	Cameroon	4.341	13.558
ERS224377	2.5323e+07	4.52881e+07	2.74009e+07	S	Cameroon	4.341	13.558
ERS224378	3.27786e+07	4.92576e+07	2.33349e+07	S	Cameroon	4.777	13.844
ERS224379	2.11743e+07	2.39476e+07	1.63857e+07	S	Cameroon	5.747	14.442
ERS224381	23711176	3.48839e+07	2.32531e+07	S	Cameroon	4.341	13.558
ERS224382	2.55316e+07	3.52877e+07	2.42678e+07	S	Cameroon	4.777	13.844
ERS224383	2.41541e+07	3.09078e+07	1.75516e+07	S	Cameroon	5.747	14.442
ERS224384	2.06378e+07	3.59273e+07	2.23398e+07	S	Cameroon	4.341	13.558
ERS224387	2.7617e+07	3.19894e+07	2.6329e+07	S	Cameroon	4.777	13.844
ERS224388	2.89624e+07	3.85208e+07	2.89941e+07	S	Cameroon	4.777	13.844
ERS224389	2.05281e+07	2.05164e+07	1.91434e+07	S	Cameroon	5.747	14.442
ERS224390	2.67692e+07	2.87194e+07	2.42778e+07	S	Cameroon	5.747	14.442
ERS224391	3.20649e+07	3.74501e+07	3.04819e+07	S	Cameroon	4.341	13.558
ERS224392	2.07276e+07	2.26602e+07	2.01807e+07	S	Cameroon	5.747	14.442
ERS224393	2.36684e+07	3.33069e+07	2.36067e+07	S	Cameroon	4.341	13.558
ERS224394	2.89041e+07	3.05031e+07	2.06347e+07	S	Cameroon	5.747	14.442
ERS224395	1.80189e+07	2.09193e+07	1.37937e+07	S	Cameroon	5.747	14.442
ERS224396	1.98376e+07	3.10575e+07	1.95691e+07	S	Guinea	9.25	-9.917
ERS224397	2.50004e+07	3.09591e+07	2.30163e+07	S	Cameroon	4.777	13.844
ERS224398	2.09502e+07	2.81687e+07	1.99539e+07	S	Cameroon	5.747	14.442
ERS224399	2.80119e+07	4.74371e+07	2.18388e+07	S	Cameroon	4.777	13.844
ERS224401	2.63526e+07	3.05851e+07	2.52115e+07	S	Cameroon	5.747	14.442
ERS224402	2.16899e+07	4.39558e+07	2.20145e+07	S	Cameroon	4.341	13.558
ERS224403	2.31668e+07	2.27359e+07	2.23346e+07	S	Cameroon	4.341	13.558
ERS224404	2.52893e+07	2.40688e+07	2.52848e+07	S	Cameroon	4.341	13.558
ERS224405	27537684	3.63131e+07	2.18052e+07	S	Cameroon	5.747	14.442
ERS224406	2.23541e+07	2.59219e+07	2.09015e+07	S	Cameroon	4.777	13.844
ERS224407	2.25066e+07	3.4687e+07	2.12386e+07	S	Cameroon	4.341	13.558
ERS224408	3.20438e+07	3.50041e+07	2.36765e+07	S	Cameroon	5.747	14.442
ERS224409	1.92315e+07	3.84405e+07	2.17621e+07	S	Cameroon	4.341	13.558
ERS224411	2.45463e+07	4.2832e+07	2.28979e+07	S	Cameroon	5.747	14.442
ERS224412	2.51347e+07	3.62603e+07	2.40301e+07	S	Cameroon	4.341	13.558
ERS224413	2.28762e+07	3.43015e+07	2.37584e+07	S	Cameroon	4.341	13.558
ERS224414	2.23434e+07	3.54682e+07	2.41398e+07	S	Cameroon	4.777	13.844
ERS224416	2.02357e+07	3.72074e+07	2.13376e+07	S	Cameroon	4.341	13.558
ERS224417	2.13559e+07	2.63906e+07	1.51425e+07	S	Cameroon	5.747	14.442
ERS224418	3.66499e+07	3.5156e+07	2.51763e+07	S	Cameroon	4.777	13.844
ERS224419	4.09304e+07	4.63024e+07	4.04867e+07	S	Cameroon	5.747	14.442
ERS224420	1.5262e+07	2.43419e+07	1.66499e+07	S	Cameroon	4.777	13.844
ERS224421	6.56116e+07	9.55681e+07	6.16228e+07	S	Cameroon	4.777	13.844
ERS224422	2.05336e+07	2.9704e+07	1.84772e+07	S	Cameroon	4.341	13.558
ERS224423	5.19525e+07	6.29989e+07	3.59277e+07	S	Cameroon	4.777	13.844
ERS224424	1.99092e+07	2.32137e+07	1.9896e+07	S	Cameroon	5.747	14.442
ERS224425	1.25348e+07	1.86878e+07	1.30405e+07	S	Cameroon	4.341	13.558
ERS224427	1.04493e+07	1.10177e+07	1.12117e+07	S	Guinea	8.5	-9.417
ERS224428	4.33017e+07	4.83589e+07	4.47054e+07	S	Cameroon	5.747	14.442
ERS224430	1.47245e+07	2.40884e+07	1.79488e+07	S	Cameroon	5.747	14.442
ERS224431	1.76735e+07	1.11268e+07	1.50591e+07	S	Guinea	8.5	-9.417
ERS224432	1.42202e+07	1.80867e+07	1.46517e+07	S	Cameroon	4.341	13.558
ERS224433	5.00392e+07	6.01837e+07	4.37806e+07	S	Cameroon	5.747	14.442
ERS224434	1.34733e+07	9.87436e+06	1.25916e+07	S	Cameroon	4.777	13.844
ERS224435	2.39232e+07	2.35175e+07	2.24088e+07	S	Cameroon	4.341	13.558
ERS224436	2.40898e+07	2.15141e+07	1.85956e+07	S	Cameroon	5.747	14.442
ERS224437	4.00336e+07	5.274e+07	3.9211e+07	S	Cameroon	4.341	13.558
ERS224438	2.36345e+07	4.52968e+07	3.17097e+07	S	Cameroon	4.341	13.558
ERS224439	2.94053e+07	3.65831e+07	2.13181e+07	S	Cameroon	5.747	14.442
ERS224440	1.26805e+07	1.07364e+07	1.19814e+07	S	Guinea	9.25	-9.917
ERS224441	2.99918e+07	4.28708e+07	2.8957e+07	S	Cameroon	4.341	13.558
ERS224442	1.77355e+07	3.02608e+07	1.96319e+07	S	Cameroon	4.341	13.558
ERS224443	1.45253e+07	2.28999e+07	1.5643e+07	S	Cameroon	5.747	14.442
ERS224444	1.83246e+07	2.31256e+07	1.80688e+07	S	Cameroon	4.777	13.844
ERS224445	1.2348e+07	1.65682e+07	1.38006e+07	S	Cameroon	4.777	13.844
ERS224446	1.50895e+07	2.2678e+07	1.47403e+07	S	Cameroon	4.341	13.558
ERS224447	1.36777e+07	1.72287e+07	1.26273e+07	S	Cameroon	4.341	13.558
ERS224448	4.25229e+07	6.04937e+07	3.98661e+07	S	Cameroon	4.341	13.558
ERS224449	2.64348e+07	3.57283e+07	3.05255e+07	S	Cameroon	5.747	14.442
ERS224450	5.18357e+07	7.0083e+07	5.04284e+07	S	Cameroon	4.341	13.558
ERS224451	4.11192e+07	7.81097e+07	4.16128e+07	S	Cameroon	4.777	13.844
ERS224452	1.71184e+07	2.03431e+07	14382483	S	Cameroon	5.747	14.442
ERS224453	2.10997e+07	3.05605e+07	2.13265e+07	S	Cameroon	5.747	14.442
ERS224454	2.0982e+07	2.05328e+07	1.87574e+07	S	Cameroon	5.747	14.442
ERS224455	2.37233e+07	2.5425e+07	1.90534e+07	S	Cameroon	5.747	14.442
ERS224456	8.1464e+07	1.36522e+08	101737754	S	Cameroon	4.777	13.844
ERS224457	3.15973e+07	3.79024e+07	2.93447e+07	S	Cameroon	4.341	13.558
ERS224458	2.19401e+07	2.06696e+07	1.48953e+07	S	Cameroon	5.747	14.442
ERS224459	1.16139e+07	1.68408e+07	1.49806e+07	S	Cameroon	5.747	14.442
ERS224460	2.06356e+07	3.55628e+07	2.28969e+07	S	Cameroon	4.777	13.844
ERS224461	3.12623e+07	4.11442e+07	3.02279e+07	S	Cameroon	4.341	13.558
ERS224462	1.91783e+07	2.48846e+07	2.05883e+07	S	Cameroon	4.341	13.558
ERS224464	4.37997e+07	5.93837e+07	4.68613e+07	S	Cameroon	4.341	13.558
ERS224465	4.57625e+07	6.46376e+07	4.29696e+07	S	Cameroon	5.747	14.442
ERS224466	1.49161e+07	1.59873e+07	1.17864e+07	S	Cameroon	4.777	13.844
ERS224467	3.08063e+07	3.97929e+07	3.31202e+07	S	Cameroon	4.341	13.558
ERS224468	7.41437e+07	1.04879e+08	7.02158e+07	S	Cameroon	5.747	14.442
ERS224469	5.91336e+07	7.45641e+07	5.60167e+07	S	Cameroon	4.777	13.844
ERS224470	1.75752e+07	1.77808e+07	1.94466e+07	S	Guinea	8.5	-9.417
ERS224471	2.59502e+07	2.95053e+07	2.57147e+07	S	Cameroon	5.747	14.442
ERS224472	5.67993e+07	6.42531e+07	4.63725e+07	S	Cameroon	4.777	13.844
ERS224473	1.70262e+07	2.00312e+07	1.2885e+07	S	Cameroon	5.747	14.442
ERS224474	3.72039e+07	4.45258e+07	3.67239e+07	S	Cameroon	4.777	13.844
ERS224475	7.89543e+07	122344100	7.51314e+07	S	Cameroon	4.777	13.844
ERS224476	1.49089e+07	1.9151e+07	1.16814e+07	S	Cameroon	5.747	14.442
ERS224477	3.86988e+07	6.19086e+07	3.46806e+07	S	Cameroon	4.341	13.558
ERS224479	1.67862e+07	2.41814e+07	1.69469e+07	S	Cameroon	4.341	13.558
ERS224480	1.26368e+07	1.64632e+07	1.33084e+07	S	Cameroon	4.777	13.844
ERS224481	2.61556e+07	3.0177e+07	2.4301e+07	S	Cameroon	5.747	14.442
ERS224482	1.45914e+07	1.64766e+07	1.45646e+07	S	Cameroon	5.747	14.442
ERS224483	3.47616e+07	3.6312e+07	3.14516e+07	S	Cameroon	5.747	14.442
ERS224484	4.05391e+07	5.86753e+07	2.97006e+07	S	Cameroon	5.747	14.442
ERS224485	2.37809e+07	2.89849e+07	2.20125e+07	S	Cameroon	4.341	13.558
ERS224487	3.11012e+07	3.09542e+07	3.04091e+07	S	Cameroon	4.777	13.844
ERS224488	1.88227e+07	3.08871e+07	2.55826e+07	S	Cameroon	4.341	13.558
ERS224489	2.21009e+07	3.2577e+07	2.23432e+07	S	Cameroon	4.341	13.558
ERS224490	2.82115e+07	4.76457e+07	3.23576e+07	S	Cameroon	4.777	13.844
ERS224491	2.69913e+07	3.94895e+07	2.42911e+07	S	Cameroon	4.777	13.844
ERS224492	2.09836e+07	3.76037e+07	2.45522e+07	S	Cameroon	5.747	14.442
ERS224493	1.89345e+07	2.04332e+07	1.91083e+07	S	Cameroon	5.747	14.442
ERS224494	1.61084e+07	1.91038e+07	2.08154e+07	S	Cameroon	5.747	14.442
ERS224495	1.91437e+07	1.90779e+07	1.98854e+07	S	Cameroon	4.341	13.558
ERS224496	2.68014e+07	3.46879e+07	2.50279e+07	S	Cameroon	5.747	14.442
ERS224497	2.10105e+07	1.98179e+07	2.13453e+07	S	Cameroon	5.747	14.442
ERS224498	2.55326e+07	3.24725e+07	2.21555e+07	S	Cameroon	5.747	14.442
ERS224499	5.27411e+07	6.77646e+07	4.15456e+07	S	Cameroon	5.747	14.442
ERS224500	1.72608e+07	2.40658e+07	1.68555e+07	S	Guinea	8.5	-9.417
ERS224501	1.03804e+07	1.68209e+07	1.29078e+07	S	Cameroon	4.341	13.558
ERS224503	4.08608e+07	5.6124e+07	4.45724e+07	S	Cameroon	4.341	13.558
ERS224504	5.09681e+07	5.42816e+07	4.79596e+07	S	Cameroon	4.341	13.558
ERS224505	5.71923e+07	7.82366e+07	3.99873e+07	S	Cameroon	4.777	13.844
ERS224506	3.90088e+07	6.22209e+07	5.18804e+07	S	Cameroon	4.341	13.558
ERS224507	4.69756e+07	4.36125e+07	4.82729e+07	S	Cameroon	5.747	14.442
ERS224508	1.05131e+08	103284530	1.00198e+08	S	Cameroon	4.341	13.558
ERS224509	3.29961e+07	3.34395e+07	3.084e+07	S	Cameroon	4.777	13.844
ERS224510	2.35201e+07	30902773	2.26971e+07	S	Cameroon	4.341	13.558
ERS224511	4.30966e+07	5.85652e+07	3.95181e+07	S	Cameroon	4.777	13.844
ERS224512	4.21579e+07	6.47879e+07	40071429	S	Cameroon	5.747	14.442
ERS224513	2.33558e+07	2.2877e+07	2.36873e+07	S	Guinea	9.25	-9.917
ERS224514	2.10523e+07	2.44835e+07	2.11808e+07	S	Cameroon	4.341	13.558
ERS224515	3.99789e+07	4.02508e+07	3.87565e+07	S	Cameroon	5.747	14.442
ERS224516	3.3646e+07	6.35971e+07	4.38369e+07	S	Cameroon	4.777	13.844
ERS224517	2.57999e+07	3.62138e+07	2.66342e+07	S	Cameroon	4.341	13.558
ERS224518	3.688e+07	7.6727e+07	4.01568e+07	S	Cameroon	5.747	14.442
ERS224519	3.14327e+07	3.46898e+07	2.75475e+07	S	Cameroon	5.747	14.442
ERS224520	1.82148e+07	3.20463e+07	2.05701e+07	S	Cameroon	4.341	13.558
ERS224521	4.15821e+07	4.19056e+07	4.04376e+07	S	Cameroon	4.777	13.844
ERS224522	2.04322e+07	2.50912e+07	1.87178e+07	S	Cameroon	4.341	13.558
ERS224523	4.2281e+07	6.11234e+07	5.01041e+07	S	Cameroon	4.777	13.844
ERS224524	4.14396e+07	4.6371e+07	4.16285e+07	S	Cameroon	4.777	13.844
ERS224525	4.14578e+07	7.63597e+07	5.84573e+07	S	Cameroon	4.777	13.844
ERS224526	4.62088e+07	5.74294e+07	3.74894e+07	S	Cameroon	5.747	14.442
ERS224527	3.93805e+07	7.14882e+07	4.54935e+07	S	Cameroon	4.341	13.558
ERS224528	2.25431e+07	2.3931e+07	28039647	S	Cameroon	5.747	14.442
ERS224529	5.92066e+07	5.57878e+07	5.60453e+07	S	Cameroon	4.341	13.558
ERS224530	2.43835e+07	2.63552e+07	2.22935e+07	S	Guinea	9.25	-9.917
ERS224531	1.66079e+07	2.44069e+07	1.75313e+07	S	Cameroon	4.777	13.844
ERS224532	2.18546e+07	2.57596e+07	2.33456e+07	S	Guinea	9.25	-9.917
ERS224533	5.24449e+07	5.45872e+07	4.69435e+07	S	Cameroon	5.747	14.442
ERS224534	4.56316e+07	5.90706e+07	4.42691e+07	S	Cameroon	5.747	14.442
ERS224535	1.33201e+07	2.30848e+07	1.75132e+07	S	Cameroon	5.747	14.442
ERS224536	1.58367e+07	1.8934e+07	1.57426e+07	S	Cameroon	4.341	13.558
ERS224537	4.06173e+07	5.20184e+07	4.40431e+07	S	Cameroon	4.777	13.844
ERS224538	4.23389e+07	7.47884e+07	5.34041e+07	S	Cameroon	4.341	13.558
ERS224539	4.78857e+07	6.33839e+07	3.84222e+07	S	Cameroon	4.341	13.558
ERS224540	5.09181e+07	6.62042e+07	4.5636e+07	S	Cameroon	4.777	13.844
ERS224541	4.84938e+07	5.31905e+07	4.0347e+07	S	Cameroon	4.777	13.844
ERS224542	4.55586e+07	3.86813e+07	3.74786e+07	S	Cameroon	5.747	14.442
ERS224543	2.45447e+07	3.77163e+07	2.53101e+07	S	Guinea	8.5	-9.417
ERS224544	3.99115e+07	4.87778e+07	3.90233e+07	S	Cameroon	4.341	13.558
ERS224545	5.03884e+07	6.57716e+07	4.33004e+07	S	Cameroon	4.341	13.558
ERS224546	1.90513e+07	1.90991e+07	2.0007e+07	S	Cameroon	4.341	13.558
ERS224547	5.38839e+07	7.20187e+07	4.4071e+07	S	Cameroon	4.777	13.844
ERS224548	4.43965e+07	5.09892e+07	4.5096e+07	S	Cameroon	5.747	14.442
ERS224549	4.87038e+07	5.70836e+07	4.82854e+07	S	Cameroon	5.747	14.442
ERS224550	4.55221e+07	6.98548e+07	4.58664e+07	S	Cameroon	4.341	13.558
ERS224551	2.6767e+07	2.28681e+07	2.73843e+07	M/S	Guinea	9.25	-9.917
ERS224552	4.23692e+07	6.9414e+07	3.40586e+07	S	Cameroon	5.747	14.442
ERS224554	3.89424e+07	4.12161e+07	3.94517e+07	S	Cameroon	4.777	13.844
ERS224555	4.09566e+07	5.40072e+07	4.99543e+07	S	Cameroon	4.341	13.558
ERS224556	5.03098e+07	4.52039e+07	4.6799e+07	S	Cameroon	5.747	14.442
ERS224557	2.39594e+07	2.3317e+07	2.40698e+07	S	Cameroon	4.341	13.558
ERS224558	1.71691e+07	2.62756e+07	1.68633e+07	S	Cameroon	5.747	14.442
ERS224559	2.85182e+07	2.44101e+07	2.36747e+07	S	Guinea	8.5	-9.417
ERS224560	4.74187e+07	4.37503e+07	5.45657e+07	S	Cameroon	4.777	13.844
ERS224561	1.90385e+07	2.60742e+07	1.77752e+07	S	Cameroon	4.341	13.558
ERS224562	2.88265e+07	41632062	2.85305e+07	S	Cameroon	4.341	13.558
ERS224563	1.66374e+07	1.6637e+07	1.41507e+07	S	Cameroon	5.747	14.442
ERS224564	3.72154e+07	3.80492e+07	35324902	S	Cameroon	4.777	13.844
ERS224565	1.90868e+07	2.3233e+07	2.02829e+07	S	Cameroon	4.341	13.558
ERS224566	3.1792e+07	4.68549e+07	3.29364e+07	S	Cameroon	4.341	13.558
ERS224567	2.43391e+07	2.42916e+07	2.69002e+07	S	Guinea	9.25	-9.917
ERS224568	2.98318e+07	4.16119e+07	2.40021e+07	S	Cameroon	5.747	14.442
ERS224569	5.15164e+07	4.52845e+07	5.48431e+07	S	Cameroon	5.747	14.442
ERS224570	2.98239e+07	4.9997e+07	2.81811e+07	S	Cameroon	5.747	14.442
ERS224571	4.01611e+07	5.90455e+07	4.94297e+07	S	Cameroon	4.777	13.844
ERS224572	4.45688e+07	4.04027e+07	3.96598e+07	S	Cameroon	4.341	13.558
ERS224573	4.0579e+07	4.57369e+07	3.85459e+07	S	Cameroon	4.341	13.558
ERS224574	1.86261e+07	1.91028e+07	1.96729e+07	S	Cameroon	5.747	14.442
ERS224575	2.24591e+07	2.57311e+07	2.63594e+07	S	Guinea	9.25	-9.917
ERS224576	1.74313e+07	2.21979e+07	2.20598e+07	S	Cameroon	5.747	14.442
ERS224577	4.68089e+07	4.65575e+07	4.67088e+07	S	Cameroon	4.341	13.558
ERS224578	3.49223e+07	3.66306e+07	3.54886e+07	S	Cameroon	4.341	13.558
ERS224579	1.72265e+07	2.55282e+07	2.24415e+07	S	Cameroon	5.747	14.442
ERS224580	18502478	2.64096e+07	1.88416e+07	S	Cameroon	4.777	13.844
ERS224581	4.00648e+07	5.89927e+07	3.92121e+07	S	Cameroon	4.777	13.844
ERS224582	3.69092e+07	4.71434e+07	3.53886e+07	S	Cameroon	5.747	14.442
ERS224583	2.26483e+07	2.52209e+07	2.17783e+07	S	Guinea	8.5	-9.417
ERS224584	2.3772e+07	3.38251e+07	1.78739e+07	S	Guinea	9.25	-9.917
ERS224585	2.16536e+07	2.23688e+07	2.05746e+07	S	Cameroon	4.341	13.558
ERS224586	2.09927e+07	1.96652e+07	1.85025e+07	S	Cameroon	4.341	13.558
ERS224587	6.43928e+07	6.38035e+07	4.75853e+07	S	Cameroon	5.747	14.442
ERS224588	6.78996e+07	6.67106e+07	7.71475e+07	S	Cameroon	4.777	13.844
ERS224589	6.52007e+07	7.6902e+07	6.85659e+07	S	Cameroon	4.777	13.844
ERS224590	3.47957e+07	7.81811e+07	5.1625e+07	S	Cameroon	4.341	13.558
ERS224591	5.18845e+07	7.69446e+07	6.67926e+07	S	Cameroon	4.341	13.558
ERS224592	4.60052e+07	7.90639e+07	6.5055e+07	S	Cameroon	4.341	13.558
ERS224593	6.50257e+07	2.95222e+07	9.09972e+07	M	Guinea	8.5	-9.417
ERS224594	6.26216e+07	6.66253e+07	5.55382e+07	S	Cameroon	5.747	14.442
ERS224595	4.3267e+07	7.866e+07	5.43381e+07	S	Cameroon	4.341	13.558
ERS224596	3.53892e+07	4.68437e+07	2.71204e+07	S	Cameroon	5.747	14.442
ERS224598	5.958e+07	6.59772e+07	6.68766e+07	S	Cameroon	4.777	13.844
ERS224599	4.59922e+07	6.60652e+07	4.73173e+07	S	Cameroon	4.341	13.558
ERS224600	4.15872e+07	6.59351e+07	3.77242e+07	S	Cameroon	4.341	13.558
ERS224601	4.93803e+07	5.75951e+07	4.95223e+07	S	Cameroon	4.777	13.844
ERS224602	5.85634e+07	1.91957e+07	8.38567e+07	M	Guinea	8.5	-9.417
ERS224603	6.01237e+07	1.05602e+08	6.16104e+07	S	Cameroon	4.341	13.558
ERS224604	4.69049e+07	6.87639e+07	5.4758e+07	S	Guinea	9.25	-9.917
ERS224605	4.89374e+07	7.441e+07	6.48388e+07	S	Cameroon	4.777	13.844
ERS224606	5.83509e+07	6.61186e+07	5.35178e+07	S	Guinea	8.5	-9.417
ERS224607	4.41896e+07	8.919e+07	6.14062e+07	S	Cameroon	4.777	13.844
ERS224608	5.01812e+07	7.49045e+07	4.17012e+07	S	Cameroon	5.747	14.442
ERS224609	5.69146e+07	6.37349e+07	5.7962e+07	S	Cameroon	4.341	13.558
ERS224610	4.8602e+07	7.58205e+07	5.9178e+07	S	Cameroon	4.341	13.558
ERS224611	6.71339e+07	6.13829e+07	6.8233e+07	S	Cameroon	4.777	13.844
ERS224612	6.06663e+07	7.71202e+07	6.37431e+07	S	Cameroon	4.777	13.844
ERS224613	6.21342e+07	7.35697e+07	6.01617e+07	S	Cameroon	4.777	13.844
ERS224614	5.63611e+07	6.90647e+07	5.82486e+07	S	Guinea	9.25	-9.917
ERS224615	5.76924e+07	8.98889e+07	5.56942e+07	S	Cameroon	4.341	13.558
ERS224616	4.44875e+07	7.02944e+07	4.53825e+07	S	Cameroon	5.747	14.442
ERS224617	6.33089e+07	7.45598e+07	6.53951e+07	S	Guinea	9.25	-9.917
ERS224618	4.97729e+07	6.19397e+07	4.56393e+07	S	Cameroon	5.747	14.442
ERS224619	6.04945e+07	8.58021e+07	5.8533e+07	S	Cameroon	4.777	13.844
ERS224620	4.74162e+07	4.9983e+07	4.772e+07	S	Cameroon	4.341	13.558
ERS224621	6.25945e+07	7.29385e+07	6.07027e+07	S	Cameroon	4.777	13.844
ERS224622	4.62513e+07	8.1442e+07	5.85305e+07	S	Cameroon	4.777	13.844
ERS224623	5.9835e+07	4.84567e+07	5.87155e+07	S	Guinea	8.5	-9.417
ERS224624	4.78018e+07	8.87437e+07	5.17294e+07	S	Cameroon	4.341	13.558
ERS224625	6.10864e+07	7.04087e+07	5.92388e+07	S	Cameroon	4.777	13.844
ERS224626	3.73981e+07	6.87918e+07	4.35115e+07	S	Cameroon	5.747	14.442
ERS224627	6.41828e+07	6.50695e+07	7.01014e+07	S	Cameroon	4.777	13.844
ERS224629	4.79903e+07	7.41566e+07	4.67748e+07	S	Cameroon	4.341	13.558
ERS224630	5.84421e+07	7.95752e+07	5.05299e+07	S	Guinea	9.25	-9.917
ERS224631	3.08173e+07	4.44711e+07	2.42901e+07	S	Cameroon	5.747	14.442
ERS224632	6.01979e+07	5.78415e+07	6.46135e+07	S	Cameroon	4.777	13.844
ERS224633	6.2325e+07	8.57362e+07	6.66809e+07	S	Cameroon	4.777	13.844
ERS224634	6.02998e+07	2.15373e+07	8.85153e+07	M	Guinea	8.5	-9.417
ERS224635	5.22832e+07	4.40038e+07	5.87058e+07	S	Gabon	0.384	9.455
ERS224636	5.89447e+07	5.53482e+07	6.16185e+07	S	Guinea	8.5	-9.417
ERS224637	5.77062e+07	7.38207e+07	45988933	S	Cameroon	4.341	13.558
ERS224638	5.30268e+07	6.93677e+07	6.58236e+07	S	Cameroon	4.777	13.844
ERS224639	5.22232e+07	7.1722e+07	5.67232e+07	S	Cameroon	4.777	13.844
ERS224640	5.65274e+07	6.14237e+07	5.7308e+07	S	Guinea	9.25	-9.917
ERS224641	4.29258e+07	6.38308e+07	4.19128e+07	S	Cameroon	4.341	13.558
ERS224642	4.51487e+07	6.61325e+07	5.85992e+07	S	France	-12.857	45.1552
ERS224643	6.29647e+07	6.17421e+07	6.17142e+07	S	Cameroon	4.777	13.844
ERS224644	5.16047e+07	7.90488e+07	4.81835e+07	S	Cameroon	4.341	13.558
ERS224645	5.42241e+07	7.35557e+07	6.65513e+07	S	Cameroon	5.747	14.442
ERS224646	5.39672e+07	8.02324e+07	5.48657e+07	S	Cameroon	4.341	13.558
ERS224647	7.1319e+07	5.91762e+07	7.01386e+07	S	Cameroon	4.777	13.844
ERS224648	5.53637e+07	6.49321e+07	5.33486e+07	S	Guinea	9.25	-9.917
ERS224649	5.74164e+07	4.80563e+07	6.40075e+07	S	Gabon	0.384	9.455
ERS224650	5.50297e+07	6.83302e+07	5.37801e+07	S	Cameroon	4.777	13.844
ERS224651	4.87047e+07	6.81167e+07	6.41838e+07	S	Cameroon	5.747	14.442
ERS224652	4.09034e+07	8.09721e+07	6.16467e+07	S	Cameroon	4.777	13.844
ERS224653	5.86833e+07	4.6515e+07	6.97753e+07	S	Guinea	8.5	-9.417
ERS224654	4.915e+07	5.35087e+07	5.63358e+07	S	Cameroon	4.777	13.844
ERS224655	4.87824e+07	7.38867e+07	5.972e+07	S	Cameroon	4.777	13.844
ERS224656	5.85767e+07	6.83774e+07	5.46993e+07	S	Burkina Faso	11.15	-4.235
ERS224657	3.39594e+07	3.47285e+07	4.3361e+07	S	Guinea	8.5	-9.417
ERS224658	5.38765e+07	8.17442e+07	5.76794e+07	S	Cameroon	4.777	13.844
ERS224659	5.71522e+07	5.96081e+07	5.15715e+07	S	Cameroon	5.747	14.442
ERS224660	4.38493e+07	8.77835e+07	7.07347e+07	S	Cameroon	4.341	13.558
ERS224661	5.36853e+07	6.90376e+07	5.14911e+07	S	Cameroon	4.341	13.558
ERS224662	5.94301e+07	6.31443e+07	6.19982e+07	S	Cameroon	4.777	13.844
ERS224664	6.33988e+07	8.00821e+07	6.17606e+07	S	Cameroon	4.777	13.844
ERS224665	4.58256e+07	5.82344e+07	6.28356e+07	S	Guinea	8.5	-9.417
ERS224666	5.75548e+07	6.17599e+07	6.13618e+07	S	Cameroon	4.777	13.844
ERS224668	6.58839e+07	5.58272e+07	7.00192e+07	S	Cameroon	4.777	13.844
ERS224669	5.14741e+07	6.78776e+07	4.33506e+07	S	Cameroon	4.777	13.844
ERS224670	5.59297e+07	5.99472e+07	3.91227e+07	S	Burkina Faso	11.15	-4.235
ERS224770	5.02622e+07	7.85435e+07	4.78466e+07	S	Burkina Faso	11.233	-4.472
ERS224771	3.13867e+07	5.82812e+07	3.19841e+07	S	Burkina Faso	11.233	-4.472
ERS224772	5.64285e+07	3.32434e+07	4.06739e+07	S	Burkina Faso	11.15	-4.235
ERS224773	1.84318e+07	3.54413e+07	2.40818e+07	S	Burkina Faso	11.15	-4.235
ERS224774	5.57281e+07	1.88051e+07	4.53597e+07	M	Burkina Faso	11.233	-4.472
ERS224775	5.3958e+07	6.81526e+07	5.46482e+07	S	Burkina Faso	11.233	-4.472
ERS224776	2.86053e+07	3.00724e+07	3.28054e+07	S	Burkina Faso	11.233	-4.472
ERS224777	3.34768e+07	4.50062e+07	3.25608e+07	S	Burkina Faso	11.15	-4.235
ERS224778	4.89869e+07	4.54535e+07	3.40372e+07	S	Burkina Faso	11.15	-4.235
ERS224779	2.92934e+07	4.81572e+07	3.16013e+07	S	Burkina Faso	11.15	-4.235
ERS224781	4.59675e+07	3.4081e+07	3.96954e+07	S	Burkina Faso	11.15	-4.235
ERS224782	1.07471e+08	3.0127e+07	7.71035e+07	M	Burkina Faso	11.15	-4.235
ERS224783	3.24396e+07	3.4148e+07	2.51138e+07	S	Burkina Faso	11.15	-4.235
ERS224784	5.75456e+07	6.80258e+07	5.55618e+07	S	Burkina Faso	11.15	-4.235
ERS224785	5.49941e+07	1.46339e+07	5.1475e+07	M	Burkina Faso	11.235	-4.535
ERS224787	1.88793e+07	8.0976e+06	6.1164e+07		Kenya	-3.862	39.745
ERS224790	4.03237e+07	1.24279e+07	5.18243e+07	M	Angola	-8.821	13.291
ERS224791	7.85625e+07	2.98136e+07	8.84623e+07	M	Angola	-8.821	13.291
ERS224793	3.39555e+07	9.34301e+06	4.41649e+07	M	Angola	-8.821	13.291
ERS224794	3.51501e+07	9.63388e+06	3.99629e+07	M	Angola	-8.821	13.291
ERS224795	3.2696e+07	8.78442e+06	3.89939e+07	M	Angola	-8.821	13.291
ERS224797	3.28781e+07	8.32534e+06	4.25838e+07	M	Angola	-8.821	13.291
ERS224798	4.06725e+07	1.07972e+07	4.74222e+07	M	Angola	-8.821	13.291
ERS224799	3.29243e+07	8.22926e+06	4.17913e+07	M	Angola	-8.821	13.291
ERS224800	3.57057e+07	3.40865e+07	3.71424e+07	S	Guinea-Bissau	11.891	-15.582
ERS224801	2.85655e+07	1.52526e+07	3.28016e+07	M/S	Guinea-Bissau	11.891	-15.582
ERS224802	2.75571e+07	1.50272e+07	2.35795e+07	S	Guinea-Bissau	11.891	-15.582
ERS224803	3.46918e+07	1.36042e+07	4.14435e+07	M/S	Guinea-Bissau	11.891	-15.582
ERS224804	7.16406e+07	4.05777e+07	8.65217e+07	S	Guinea-Bissau	11.891	-15.582
ERS224805	5.45676e+07	4.12736e+07	5.88354e+07	S	Guinea-Bissau	11.891	-15.582
ERS224806	2.83255e+07	2.33107e+07	3.47044e+07	S	Guinea-Bissau	11.891	-15.582
ERS224808	2.7663e+07	2.19596e+07	2.60711e+07	S	Guinea-Bissau	11.891	-15.582
ERS224809	3.54363e+07	2.05317e+07	4.00052e+07	M/S	Guinea-Bissau	11.891	-15.582
ERS224810	4.42716e+07	4.23411e+07	4.76638e+07	M/S	Guinea-Bissau	11.891	-15.582
ERS224811	2.89671e+07	2.81813e+07	3.25602e+07	S	Guinea-Bissau	11.891	-15.582
ERS224812	3.39716e+07	1.96993e+07	3.21271e+07	M/S	Guinea-Bissau	11.891	-15.582
ERS224813	3.4402e+07	1.91445e+07	3.86575e+07	M/S	Guinea-Bissau	11.891	-15.582
ERS224814	2.94146e+07	1.64615e+07	3.54773e+07	M/S	Guinea-Bissau	11.891	-15.582
ERS224815	4.16611e+07	3.98245e+07	4.34644e+07	S	Gabon	0.384	9.455
ERS224816	3.65582e+07	2.21811e+07	3.71224e+07	S	Gabon	0.384	9.455
ERS224817	3.8775e+07	2.62481e+07	4.4151e+07	S	Guinea-Bissau	11.891	-15.582
ERS224818	3.09691e+07	3.5597e+07	3.17327e+07	S	Gabon	0.384	9.455
ERS224819	5.7676e+07	5.64598e+07	5.93271e+07	S	Gabon	0.384	9.455
ERS224820	3.78823e+07	4.65047e+07	4.01234e+07	S	Gabon	0.384	9.455
ERS224821	2.41518e+07	2.40457e+07	2.6796e+07	S	Guinea-Bissau	11.891	-15.582
ERS224822	5.30697e+07	4.36189e+07	6.15943e+07	S	Gabon	0.384	9.455
ERS224823	3.49622e+07	2.32308e+07	3.91188e+07	S	Gabon	0.384	9.455
ERS224824	3.0024e+07	1.90012e+07	3.16249e+07	S	Gabon	0.384	9.455
ERS224825	4.77447e+07	2.86808e+07	5.3103e+07	S	Gabon	0.384	9.455
ERS224826	2.95688e+07	2.10446e+07	2.99747e+07	S	Gabon	0.384	9.455
ERS224827	2.62166e+07	2.68928e+07	2.61801e+07	S	Gabon	0.384	9.455
ERS224828	2.96268e+07	1.97686e+07	3.11621e+07	S	Gabon	0.384	9.455
ERS224829	5.88113e+07	3.98849e+07	5.5464e+07	S	Gabon	0.384	9.455
ERS224830	3.07711e+07	2.18243e+07	3.26166e+07	S	Gabon	0.384	9.455
ERS224831	2.96192e+07	2.35096e+07	2.96191e+07	S	Gabon	0.384	9.455
ERS224832	3.09954e+07	1.95393e+07	3.18308e+07	S	Gabon	0.384	9.455
ERS224833	3.34666e+07	2.37541e+07	3.52782e+07	S	Gabon	0.384	9.455
ERS224834	1.96306e+07	1.32208e+07	1.90412e+07	S	Gabon	0.384	9.455
ERS224835	5.06741e+07	8.97313e+07	6.76108e+07	S	Cameroon	4.341	13.558
ERS224836	7.04951e+07	1.14961e+08	7.5987e+07	S	Cameroon	4.341	13.558
ERS224838	4.48342e+07	5.46993e+07	4.26962e+07	S	Cameroon	4.341	13.558
ERS224839	5.22455e+07	9.19067e+07	7.59643e+07	S	Cameroon	4.777	13.844
ERS224840	4.50018e+07	6.25303e+07	5.10159e+07	S	Cameroon	4.777	13.844
ERS224841	5.86577e+07	4.95367e+07	5.97364e+07	S	Cameroon	4.777	13.844
ERS224842	3.53541e+07	2.65345e+07	2.72778e+07	S	Cameroon	4.777	13.844
ERS224843	6.78689e+07	6.71515e+07	6.48399e+07	S	Cameroon	4.777	13.844
ERS224844	7.53844e+07	8.18046e+07	5.73307e+07	S	Cameroon	4.777	13.844
ERS224845	7.70829e+07	7.6015e+07	7.0724e+07	S	Cameroon	4.777	13.844
ERS224846	1.9583e+07	2.67295e+07	1.94031e+07	S	Cameroon	4.777	13.844
ERS224847	2.7454e+07	5.36006e+07	3.19668e+07	S	Cameroon	4.777	13.844
ERS224848	5.25568e+07	6.53424e+07	5.1174e+07	S	Cameroon	4.777	13.844
ERS224849	3.2209e+07	3.9213e+07	3.2126e+07	S	Cameroon	4.777	13.844
ERS224850	5.73658e+07	6.8504e+07	5.91996e+07	S	Cameroon	4.777	13.844
ERS224851	6.33712e+07	4.96828e+07	5.15853e+07	S	Guinea	9.25	-9.917
ERS224852	5.86632e+07	7.9547e+07	5.71266e+07	S	Guinea	9.25	-9.917
ERS224853	3.45245e+07	3.19596e+07	3.34233e+07	S	Guinea	8.5	-9.417
ERS224854	2.98872e+07	2.74192e+07	3.02045e+07	S	Guinea	9.25	-9.917
ERS224855	2.381e+07	2.38142e+07	2.65163e+07	S	Guinea	8.5	-9.417
ERS224856	4.25471e+07	6.59058e+07	4.00833e+07	S	Guinea	8.5	-9.417
ERS224857	3.37173e+07	2.75959e+07	2.90241e+07	S	Guinea	9.25	-9.917
ERS224858	4.8794e+07	4.20757e+07	5.5902e+07	S	Guinea	9.25	-9.917
ERS224859	3.24791e+07	2.80089e+07	3.23882e+07	S	Guinea	9.25	-9.917
ERS224860	4.10173e+07	5.51087e+07	4.57769e+07	S	Guinea	8.5	-9.417
ERS224861	2.94564e+07	2.82025e+07	3.15393e+07	S	Guinea	8.5	-9.417
ERS224862	2.90254e+07	2.46371e+07	2.84805e+07	S	Guinea	9.25	-9.917
ERS224863	5.34858e+07	2.12334e+07	7.5605e+07	M	Guinea	8.5	-9.417
ERS248676	2.79026e+07	2.9031e+07	2.68862e+07		Gambia, The	13.55	-15.9
ERS248679	3.64048e+07	2.69611e+07	2.91473e+07		Gambia, The	13.55	-15.9
ERS248683	4.18885e+07	2.32456e+07	3.42722e+07		Gambia, The	13.55	-15.9
ERS248690	3.34478e+07	3.26494e+07	2.51729e+07		Gambia, The	13.55	-15.9
ERS248691	2.80645e+07	1.74371e+07	2.16944e+07		Gambia, The	13.55	-15.9
ERS248692	3.36379e+07	3.21171e+07	2.39313e+07		Gambia, The	13.55	-15.9
ERS248694	2.88297e+07	2.55048e+07	3.4292e+07		Gambia, The	13.55	-15.9
ERS248696	1.77532e+07	1.4211e+07	1.3708e+07		Gambia, The	13.55	-15.9
ERS248698	3.69445e+07	2.88537e+07	3.00653e+07		Gambia, The	13.55	-15.9
ERS248700	3.64527e+07	3.50221e+07	2.85767e+07		Gambia, The	13.55	-15.9
ERS248702	3.07532e+07	1.93107e+07	2.15668e+07		Gambia, The	13.55	-15.9
ERS248703	2.79827e+07	2.39232e+07	2.81838e+07		Gambia, The	13.55	-15.9
ERS248705	3.17014e+07	1.74465e+07	2.81502e+07		Gambia, The	13.55	-15.9
ERS248712	2.99151e+07	2.53909e+07	2.2881e+07		Gambia, The	13.55	-15.9
ERS248714	3.05277e+07	3.7337e+07	3.22969e+07		Gambia, The	13.55	-15.9
ERS248715	3.42504e+07	2.12999e+07	3.10816e+07		Gambia, The	13.55	-15.9
ERS248717	3.24801e+07	2.20995e+07	3.10915e+07		Gambia, The	13.55	-15.9
ERS248719	3.90659e+07	3.41691e+07	2.8402e+07		Gambia, The	13.55	-15.9
ERS248720	4.28746e+07	2.97547e+07	2.77859e+07		Gambia, The	13.55	-15.9
ERS248721	3.87084e+07	2.83268e+07	2.74931e+07		Gambia, The	13.55	-15.9
ERS248722	2.96511e+07	2.07722e+07	2.8979e+07		Gambia, The	13.55	-15.9
ERS248723	2.05235e+07	2.0053e+07	1.50549e+07		Gambia, The	13.55	-15.9
ERS248727	3.09571e+07	2.78992e+07	3.12477e+07		Gambia, The	13.55	-15.9
ERS248728	2.47336e+07	1.79781e+07	2.2657e+07		Gambia, The	13.55	-15.9
ERS248730	2.10556e+07	2.2292e+07	1.86838e+07		Gambia, The	13.55	-15.9
ERS248731	3.8109e+07	2.15913e+07	2.67675e+07		Gambia, The	13.55	-15.9
ERS248732	3.79933e+07	2.96245e+07	2.38725e+07		Gambia, The	13.55	-15.9
ERS248733	3.20485e+07	2.24268e+07	3.05382e+07		Gambia, The	13.55	-15.9
ERS248735	2.67214e+07	2.93594e+07	2.26473e+07		Gambia, The	13.55	-15.9
ERS248736	3.3775e+07	2.38937e+07	3.2897e+07		Gambia, The	13.55	-15.9
ERS248737	3.84459e+07	3.08163e+07	2.61576e+07		Gambia, The	13.55	-15.9
ERS248738	3.63411e+07	2.77993e+07	2.50378e+07		Gambia, The	13.55	-15.9
ERS248739	2.31119e+07	1.64994e+07	1.86661e+07		Gambia, The	13.55	-15.9
ERS248740	3.10164e+07	2.6886e+07	2.37839e+07		Gambia, The	13.55	-15.9
ERS248741	3.09244e+07	2.92633e+07	2.32651e+07		Gambia, The	13.55	-15.9
ERS248742	4.35389e+07	2.17879e+07	3.17289e+07		Gambia, The	13.55	-15.9
ERS248746	3.7842e+07	2.62197e+07	2.59329e+07		Gambia, The	13.55	-15.9
ERS248747	2.2102e+07	1.43872e+07	1.64207e+07		Gambia, The	13.55	-15.9
ERS248750	4.09675e+07	2.15501e+07	2.9433e+07		Gambia, The	13.55	-15.9
ERS248753	3.38282e+07	2.51819e+07	2.44636e+07		Gambia, The	13.55	-15.9
ERS248756	4.06542e+07	2.79033e+07	2.80175e+07		Gambia, The	13.55	-15.9
ERS248757	2.54069e+07	1.66435e+07	1.99058e+07		Gambia, The	13.55	-15.9
ERS248763	2.44322e+07	2.90644e+07	2.42099e+07		Gambia, The	13.55	-15.9
ERS248764	3.5368e+07	1.87558e+07	3.017e+07		Gambia, The	13.55	-15.9
ERS248766	38847743	2.7028e+07	3.43139e+07		Gambia, The	13.55	-15.9
ERS248772	3.19451e+07	2.91519e+07	2.59207e+07		Gambia, The	13.55	-15.9
ERS248773	3.82047e+07	2.37329e+07	3.62474e+07		Gambia, The	13.55	-15.9
ERS248775	2.8176e+07	2.14842e+07	1.89733e+07		Gambia, The	13.55	-15.9
ERS248777	3.91498e+07	2.32388e+07	3.03621e+07		Gambia, The	13.55	-15.9
ERS248789	2.64185e+07	2.89542e+07	2.25678e+07		Gambia, The	13.55	-15.9
ERS248791	3.3506e+07	2.65846e+07	3.13999e+07		Gambia, The	13.55	-15.9
ERS248796	4.39088e+07	3.36646e+07	30467300		Gambia, The	13.55	-15.9
ERS248797	3.52872e+07	3.97959e+07	3.84703e+07		Gambia, The	13.55	-15.9
ERS248798	3.90468e+07	2.91633e+07	3.58312e+07		Gambia, The	13.55	-15.9
ERS248800	3.24808e+07	2.80537e+07	3.01245e+07		Gambia, The	13.55	-15.9
ERS248802	35336355	2.55383e+07	3.23903e+07		Gambia, The	13.55	-15.9
ERS248808	2.88829e+07	2.13564e+07	3.00814e+07		Gambia, The	13.55	-15.9
ERS248815	3.51085e+07	2.15733e+07	2.6285e+07		Gambia, The	13.55	-15.9
ERS248817	3.50077e+07	3.5196e+07	2.48923e+07		Gambia, The	13.55	-15.9
ERS248821	3.66129e+07	2.54764e+07	2.61193e+07		Gambia, The	13.55	-15.9
ERS248823	3.12798e+07	2.46103e+07	2.63069e+07		Gambia, The	13.55	-15.9
ERS248824	3.59726e+07	2.37307e+07	3.15643e+07		Gambia, The	13.55	-15.9
ERS248825	3.52373e+07	2.92516e+07	2.43155e+07		Gambia, The	13.55	-15.9
ERS248826	2.98565e+07	3.141e+07	2.80447e+07		Gambia, The	13.55	-15.9
ERS248857	3.7794e+07	2.37547e+07	3.67731e+07		Gambia, The	13.55	-15.9
ERS254271	2.85789e+07	1.77816e+07	3.21924e+07	S	Guinea-Bissau	11.891	-15.582
ERS254275	2.81676e+07	2.48059e+07	2.80098e+07	S	Guinea-Bissau	11.891	-15.582
ERS254276	3.10555e+07	2.42228e+07	3.41496e+07	S	Guinea-Bissau	11.891	-15.582
ERS254277	2.92721e+07	2.93445e+07	2.45529e+07	S	Guinea-Bissau	11.891	-15.582
ERS254285	4.81435e+07	2.96467e+07	4.96769e+07	S	Guinea-Bissau	11.891	-15.582
ERS254286	3.10749e+07	3.12434e+07	3.16749e+07	M/S	Guinea-Bissau	11.891	-15.582
ERS254297	1.64825e+07	7.76185e+06	1.8868e+07	M/S	Guinea-Bissau	11.891	-15.582
ERS254298	9.60144e+07	6.02404e+07	1.06539e+08	S	Guinea-Bissau	11.891	-15.582
ERS254299	2.26119e+07	1.89783e+07	2.06013e+07	S	Guinea-Bissau	11.891	-15.582
ERS254305	3.77915e+07	8.94581e+06	4.39273e+07	M	Angola	-8.821	13.291
ERS254306	3.05437e+07	9.15853e+06	3.77997e+07	M	Angola	-8.821	13.291
ERS254310	2.37878e+07	1.90376e+07	2.85285e+07	S	Guinea-Bissau	11.891	-15.582
ERS254312	2.76804e+07	2.11191e+07	2.99058e+07	M/S	Guinea-Bissau	11.891	-15.582
ERS254313	3.46462e+07	1.43889e+07	3.59173e+07	M/S	Guinea-Bissau	11.891	-15.582
ERS254314	2.96079e+07	1.72552e+07	3.28729e+07	S	Guinea-Bissau	11.891	-15.582
ERS254317	2.85988e+07	1.80535e+07	3.06746e+07	S	Guinea-Bissau	11.891	-15.582
ERS254320	2.84231e+07	1.55185e+07	2.97907e+07	M/S	Guinea-Bissau	11.891	-15.582
ERS254321	2.7902e+07	2.81977e+07	3.1803e+07	S	Guinea-Bissau	11.891	-15.582
ERS254323	3.19695e+07	1.50101e+07	3.35181e+07	S	Gabon	0.384	9.455
ERS254324	2.43867e+07	1.47689e+07	2.46053e+07	S	Gabon	0.384	9.455
ERS254333	2.74193e+07	2.40747e+07	2.88234e+07	M	Guinea-Bissau	11.891	-15.582
ERS254334	3.14743e+07	1.8085e+07	3.23137e+07	M/S	Guinea-Bissau	11.891	-15.582
ERS254337	3.12964e+07	2.30308e+07	2.72583e+07	S	Guinea-Bissau	11.891	-15.582
ERS254342	2.56837e+07	1.50349e+07	2.62552e+07	S	Guinea-Bissau	11.891	-15.582
ERS254344	2.77982e+07	1.75141e+07	2.84318e+07	M	Guinea-Bissau	11.891	-15.582
ERS254347	2.91622e+07	2.01223e+07	3.24559e+07	S	Guinea-Bissau	11.891	-15.582
ERS254348	3.24872e+07	1.89899e+07	3.05405e+07	M	Guinea-Bissau	11.891	-15.582
ERS254351	4.35676e+07	2.10469e+07	6.79719e+07		Kenya	-3.635	39.858
ERS254352	1.24346e+07	4.76806e+06	3.1338e+07		Kenya	-3.635	39.858
ERS254353	4.17215e+07	2.1534e+07	7.73274e+07		Kenya	-3.635	39.858
ERS254356	2.56208e+07	1.8007e+07	2.47493e+07	M	Guinea-Bissau	11.891	-15.582
ERS254357	2.41172e+07	2.14354e+07	2.90103e+07	S	Guinea-Bissau	11.891	-15.582
ERS254358	2.46457e+07	1.21377e+07	2.63134e+07	S	Guinea-Bissau	11.891	-15.582
ERS254361	2.47717e+07	2.79231e+07	27478237	S	Guinea-Bissau	11.891	-15.582
ERS254362	3.2597e+07	1.74804e+07	3.25394e+07	S	Guinea-Bissau	11.891	-15.582
ERS311783	3.37125e+07	1.00079e+07	4.01162e+07	M	Cote d'Ivoire	5.89839	-4.82293
ERS311784	3.02901e+07	7.15674e+06	3.98382e+07	M	Cote d'Ivoire	5.89839	-4.82293
ERS311786	3.74239e+07	8.49017e+06	4.35583e+07	M	Cote d'Ivoire	5.89839	-4.82293
ERS311787	3.18472e+07	8.71332e+06	3.78511e+07	M	Cote d'Ivoire	5.89839	-4.82293
ERS311788	3.57322e+07	8.87376e+06	4.09488e+07	M	Cote d'Ivoire	5.89839	-4.82293
ERS311789	3.43919e+07	1.22471e+07	4.3861e+07	M	Cote d'Ivoire	5.89839	-4.82293
ERS311790	3.49083e+07	1.00152e+07	4.00087e+07	M	Cote d'Ivoire	5.89839	-4.82293
ERS311791	3.9354e+07	8.89071e+06	4.32626e+07	M	Cote d'Ivoire	5.89839	-4.82293
ERS311792	3.59609e+07	9.28876e+06	4.37964e+07	M	Cote d'Ivoire	5.89839	-4.82293
ERS311793	3.41713e+07	8.64851e+06	3.81967e+07	M	Cote d'Ivoire	5.89839	-4.82293
ERS311794	3.7835e+07	9.44832e+06	3.36652e+07	M	Cote d'Ivoire	5.89839	-4.82293
ERS311796	3.72878e+07	8.81624e+06	4.63612e+07	M	Cote d'Ivoire	5.89839	-4.82293
ERS311800	3.95123e+07	1.06106e+07	4.30113e+07	M	Cote d'Ivoire	5.89839	-4.82293
ERS311802	4.08236e+07	9.01975e+06	3.85178e+07	M	Cote d'Ivoire	5.89839	-4.82293
ERS311803	3.57766e+07	8.42927e+06	3.61317e+07	M	Cote d'Ivoire	5.89839	-4.82293
ERS311804	3.52794e+07	8.83672e+06	4.23052e+07	M	Cote d'Ivoire	5.89839	-4.82293
ERS311805	3.69214e+07	1.27499e+07	4.26926e+07	M	Cote d'Ivoire	5.89839	-4.82293
ERS311806	4.16735e+07	9.31121e+06	4.76984e+07	M	Cote d'Ivoire	5.89839	-4.82293
ERS311808	3.88385e+07	1.21549e+07	3.79568e+07	M	Cote d'Ivoire	5.89839	-4.82293
ERS311809	3.61242e+07	9.89528e+06	4.14672e+07	M	Cote d'Ivoire	5.89839	-4.82293
ERS311810	2.68354e+07	6.59399e+06	2.81574e+07	M	Cote d'Ivoire	5.89839	-4.82293
ERS311811	3.42814e+07	1.02133e+07	40675888	M	Cote d'Ivoire	5.89839	-4.82293
ERS311812	3.5036e+07	8.90507e+06	4.10161e+07	M	Cote d'Ivoire	5.89839	-4.82293
ERS311815	4.03963e+07	8.9705e+06	4.38926e+07	M	Cote d'Ivoire	5.89839	-4.82293
ERS311816	3.87696e+07	8.71256e+06	4.41756e+07	M	Cote d'Ivoire	5.89839	-4.82293
ERS311817	2.84951e+07	6.09886e+06	3.00928e+07	M	Cote d'Ivoire	5.89839	-4.82293
ERS311818	3.70829e+07	9.13768e+06	4.147e+07	M	Cote d'Ivoire	5.89839	-4.82293
ERS311819	3.996e+07	8.82928e+06	4.30881e+07	M	Cote d'Ivoire	5.89839	-4.82293
ERS311820	3.67208e+07	1.49578e+07	3.47352e+07	M	Cote d'Ivoire	5.89839	-4.82293
ERS311821	3.35084e+07	7.86547e+06	3.9441e+07	M	Cote d'Ivoire	5.89839	-4.82293
ERS311822	3.89194e+07	9.59083e+06	4.44205e+07	M	Cote d'Ivoire	5.89839	-4.82293
ERS311823	3.50087e+07	1.20563e+07	4.15279e+07	M	Cote d'Ivoire	5.89839	-4.82293
ERS311825	3.16737e+07	8.80115e+06	3.71807e+07	M	Cote d'Ivoire	5.89839	-4.82293
ERS311827	4.1685e+07	1.40321e+07	4.69508e+07	M	Cote d'Ivoire	5.89839	-4.82293
ERS311828	3.29472e+07	9.08165e+06	4.01218e+07	M	Cote d'Ivoire	5.89839	-4.82293
ERS311829	3.84204e+07	9.06584e+06	4.29997e+07	M	Cote d'Ivoire	5.89839	-4.82293
ERS311830	4.14288e+07	9.8342e+06	3.52926e+07	M	Cote d'Ivoire	5.89839	-4.82293
ERS311831	3.97813e+07	8.91097e+06	3.962e+07	M	Cote d'Ivoire	5.89839	-4.82293
ERS311832	3.07779e+07	7.8645e+06	3.94356e+07	M	Cote d'Ivoire	5.89839	-4.82293
ERS311833	4.43527e+07	9.63862e+06	5.15768e+07	M	Cote d'Ivoire	5.89839	-4.82293
ERS311834	4.15623e+07	9.983e+06	3.8545e+07	M	Cote d'Ivoire	5.89839	-4.82293
ERS311835	3.81737e+07	1.02417e+07	4.82038e+07	M	Cote d'Ivoire	5.89839	-4.82293
ERS311836	3.76514e+07	8.44678e+06	4.12773e+07	M	Cote d'Ivoire	5.89839	-4.82293
ERS311837	3.68981e+07	1.16164e+07	4.32952e+07	M	Cote d'Ivoire	5.89839	-4.82293
ERS311838	3.71557e+07	1.06189e+07	3.68587e+07	M	Cote d'Ivoire	5.89839	-4.82293
ERS311839	3.8848e+07	8.2696e+06	4.21855e+07	M	Cote d'Ivoire	5.89839	-4.82293
ERS311840	3.77626e+07	1.00974e+07	4.07142e+07	M	Cote d'Ivoire	5.89839	-4.82293
ERS311841	3.86671e+07	9.02281e+06	4.84142e+07	M	Cote d'Ivoire	5.89839	-4.82293
ERS311842	3.83172e+07	8.98566e+06	4.27885e+07	M	Cote d'Ivoire	5.89839	-4.82293
ERS311843	3.85774e+07	9.4368e+06	4.37182e+07	M	Cote d'Ivoire	5.89839	-4.82293
ERS311844	3.44989e+07	1.02576e+07	4.25362e+07	M	Cote d'Ivoire	5.89839	-4.82293
ERS311845	3.87877e+07	1.01637e+07	4.10027e+07	M	Cote d'Ivoire	5.89839	-4.82293
ERS311846	3.8346e+07	8.64464e+06	4.07764e+07	M	Cote d'Ivoire	5.89839	-4.82293
ERS311848	3.41701e+07	8.07639e+06	3.91089e+07	M	Cote d'Ivoire	5.89839	-4.82293
ERS311849	3.54192e+07	9.3324e+06	4.14503e+07	M	Cote d'Ivoire	5.89839	-4.82293
ERS311850	3.93752e+07	9.8114e+06	3.55662e+07	M	Cote d'Ivoire	5.89839	-4.82293
ERS311851	3.20603e+07	1.13121e+07	4.23334e+07	M	Cote d'Ivoire	5.89839	-4.82293
ERS311852	3.59611e+07	9.57566e+06	4.48585e+07	M	Cote d'Ivoire	5.89839	-4.82293
ERS311853	3.70504e+07	9.54239e+06	4.24217e+07	M	Cote d'Ivoire	5.89839	-4.82293
ERS311854	3.60914e+07	9.06277e+06	4.29749e+07	M	Cote d'Ivoire	5.89839	-4.82293
ERS311855	3.72865e+07	1.21083e+07	4.57035e+07	M	Cote d'Ivoire	5.89839	-4.82293
ERS311856	3.98789e+07	8.79065e+06	4.55944e+07	M	Cote d'Ivoire	5.89839	-4.82293
ERS311858	3.64218e+07	1.00842e+07	4.95614e+07	M	Cote d'Ivoire	5.89839	-4.82293
ERS311859	3.56637e+07	9.85305e+06	3.63371e+07	M	Cote d'Ivoire	5.89839	-4.82293
ERS311860	3.6414e+07	9.3938e+06	3.88564e+07	M	Cote d'Ivoire	5.89839	-4.82293
ERS311863	3.56488e+07	9.30565e+06	3.89783e+07	M	Cote d'Ivoire	5.89839	-4.82293
ERS311864	3.17927e+07	8.015e+06	3.51274e+07	M	Cote d'Ivoire	5.89839	-4.82293
ERS311865	3.50301e+07	9.96594e+06	4.40147e+07	M	Cote d'Ivoire	5.89839	-4.82293
ERS311866	3.89128e+07	8.56718e+06	4.16918e+07	M	Cote d'Ivoire	5.89839	-4.82293
ERS311867	3.27538e+07	1.40764e+07	4.03969e+07	M	Cote d'Ivoire	5.89839	-4.82293
ERS311869	3.5558e+07	9.68847e+06	4.51214e+07	M	Cote d'Ivoire	5.89839	-4.82293
ERS311871	3.59134e+07	1.30621e+07	4.24146e+07	M	Ghana	5.60858	-1.54926
ERS311872	3.35998e+07	8.98787e+06	3.86848e+07	M	Ghana	5.60858	-1.54926
ERS311873	3.87857e+07	8.6433e+06	4.05864e+07	M	Ghana	5.60858	-1.54926
ERS311874	3.62458e+07	9.5957e+06	4.44757e+07	M	Ghana	5.60858	-1.54926
ERS311875	3.82174e+07	1.1456e+07	4.41807e+07	M	Ghana	5.60858	-1.54926
ERS311876	3.8249e+07	1.06587e+07	4.79775e+07	M	Ghana	5.60858	-1.54926
ERS311877	3.3398e+07	8.262e+06	4.17169e+07	M	Ghana	5.60858	-1.54926
ERS311878	3.55882e+07	1.00546e+07	4.16434e+07	M	Ghana	5.60858	-1.54926
ERS311879	4.10041e+07	1.15035e+07	3.97609e+07	M	Ghana	5.60858	-1.54926
ERS311880	3.8999e+07	9.48132e+06	4.12036e+07	M	Ghana	5.60858	-1.54926
ERS311881	3.5189e+07	1.00668e+07	4.03741e+07	M	Ghana	5.60858	-1.54926
ERS311882	3.26661e+07	1.1428e+07	3.69137e+07	M	Ghana	5.60858	-1.54926
ERS311883	3.61006e+07	9.90287e+06	3.84659e+07	M	Ghana	5.60858	-1.54926
ERS311885	3.54656e+07	1.22506e+07	4.16116e+07	M	Ghana	5.60858	-1.54926
ERS311886	4.06221e+07	9.91807e+06	3.67288e+07	M	Ghana	5.60858	-1.54926
ERS311887	3.88698e+07	9.43815e+06	4.54253e+07	M	Ghana	5.60858	-1.54926
ERS311889	3.28375e+07	7.21118e+06	4.0089e+07	M	Ghana	5.60858	-1.54926
ERS311890	3.39718e+07	9.43082e+06	4.38226e+07	M	Ghana	5.60858	-1.54926
ERS311891	3.97121e+07	1.09095e+07	3.81717e+07	M	Ghana	5.60858	-1.54926
ERS311892	3.70797e+07	7.81903e+06	4.00337e+07	M	Ghana	5.60858	-1.54926
ERS311893	3.77755e+07	1.00852e+07	4.33839e+07	M	Ghana	5.60858	-1.54926
ERS311894	4.09958e+07	1.18584e+07	4.59645e+07	M	Ghana	4.91217	-1.77397
ERS311895	3.55491e+07	1.14353e+07	4.10823e+07	M	Ghana	4.91217	-1.77397
ERS311896	3.22478e+07	8.84619e+06	3.85232e+07	M	Ghana	4.91217	-1.77397
ERS311898	4.02867e+07	1.16814e+07	4.53686e+07	M	Ghana	4.91217	-1.77397
ERS311899	3.62127e+07	9.23793e+06	3.94572e+07	M	Ghana	4.91217	-1.77397
ERS311900	3.17774e+07	8.18421e+06	3.62415e+07	M	Ghana	4.91217	-1.77397
ERS311902	3.26958e+07	9.23598e+06	4.07872e+07	M	Ghana	4.91217	-1.77397
ERS311903	3.42309e+07	1.33189e+07	4.04149e+07	M	Ghana	4.91217	-1.77397
ERS311904	4.06203e+07	8.64102e+06	4.26791e+07	M	Ghana	4.91217	-1.77397
ERS311906	3.71579e+07	1.12638e+07	4.48655e+07	M	Ghana	4.91217	-1.77397
ERS311907	3.86894e+07	8.72393e+06	4.62674e+07	M	Ghana	4.91217	-1.77397
ERS311908	3.9761e+07	1.04172e+07	3.74578e+07	M	Ghana	4.91217	-1.77397
ERS311909	3.61972e+07	9.14623e+06	4.52747e+07	M	Ghana	4.91217	-1.77397
ERS311910	4.04313e+07	9.70964e+06	4.39841e+07	M	Ghana	4.91217	-1.77397
ERS311911	3.73225e+07	9.43211e+06	4.14084e+07	M	Ghana	4.91217	-1.77397
ERS311912	3.5371e+07	1.07657e+07	4.41078e+07	M	Ghana	4.91217	-1.77397
ERS311913	4.13096e+07	9.99266e+06	4.08698e+07	M	Ghana	4.91217	-1.77397
ERS311915	3.47301e+07	9.53463e+06	4.11841e+07	M	Ghana	4.91217	-1.77397
ERS311916	3.81037e+07	12007627	4.0321e+07	M	Ghana	4.91217	-1.77397
ERS311939	4.51784e+07	1.34235e+07	5.35546e+07	M	Ghana	6.09449	-0.26093
ERS311942	3.28323e+07	3.45209e+07	2.17915e+07	S	Ghana	5.66849	-0.21928
ERS311943	2.71202e+07	2.94939e+07	2.42376e+07	S	Ghana	5.66849	-0.21928
ERS311944	3.14554e+07	2.67338e+07	2.65961e+07	S	Ghana	5.66849	-0.21928
ERS311945	3.19919e+07	3.07723e+07	3.04649e+07	S	Ghana	5.66849	-0.21928
ERS311946	2.89322e+07	2.90426e+07	2.45798e+07	S	Ghana	5.66849	-0.21928
ERS311947	2.92081e+07	1.99434e+07	2.7721e+07	S	Ghana	5.66849	-0.21928
ERS311949	3.68975e+07	9.95088e+06	4.60019e+07	M	Ghana	5.66849	-0.21928
ERS311950	3.52663e+07	1.33911e+07	4.80508e+07	M	Ghana	5.66849	-0.21928
ERS311951	3.00592e+07	2.41471e+07	2.73196e+07	S	Ghana	5.66849	-0.21928
ERS311952	3.91573e+07	1.14769e+07	4.11206e+07	M	Ghana	5.66849	-0.21928
ERS311953	3.46649e+07	2.90731e+07	2.55158e+07	S	Ghana	5.66849	-0.21928
ERS311954	3.89868e+07	8.51361e+06	4.07554e+07	M	Ghana	5.66849	-0.21928
ERS311955	3.90495e+07	9.7706e+06	4.34156e+07	M	Ghana	5.66849	-0.21928
ERS311957	3.69181e+07	3.33364e+07	2.70509e+07	S	Ghana	5.66849	-0.21928
ERS311958	3.28855e+07	2.68598e+07	2.32878e+07	S	Ghana	5.66849	-0.21928
ERS311960	3.95746e+07	1.00218e+07	4.66161e+07	M	Ghana	5.66849	-0.21928
ERS311961	2.43457e+07	4.06496e+07	2.69619e+07	S	Ghana	5.66849	-0.21928
ERS311962	3.43396e+07	1.01496e+07	4.06733e+07	M	Ghana	5.66849	-0.21928
ERS311963	3.96866e+07	1.21814e+07	4.91751e+07	M	Ghana	5.66849	-0.21928
ERS311964	3.20645e+07	3.05677e+07	3.30138e+07	S	Ghana	5.66849	-0.21928
ERS311965	3.21597e+07	8.1413e+06	3.8076e+07	M	Ghana	5.66849	-0.21928
ERS311966	4.06948e+07	1.17147e+07	4.42516e+07	M	Ghana	5.60858	-1.54926
ERS311967	3.60155e+07	1.20116e+07	4.06049e+07	M	Ghana	4.91217	-1.77397
ERS311970	3.92226e+07	1.27007e+07	3.75031e+07	M	Ghana	5.66849	-0.21928
ERS311971	3.59947e+07	1.21975e+07	4.15125e+07	M	Ghana	5.66849	-0.21928
ERS311972	3.81472e+07	1.16794e+07	4.85777e+07	M	Ghana	5.66849	-0.21928
ERS311974	2.97977e+07	2.78558e+07	3.06476e+07	S	Guinea-Bissau	11.9569	-15.6492
ERS311975	2.70285e+07	2.39302e+07	3.08879e+07	S	Guinea-Bissau	11.9569	-15.6492
ERS311976	2.7889e+07	1.86127e+07	2.81909e+07	S	Guinea-Bissau	11.9569	-15.6492
ERS311978	2.81441e+07	3.125e+07	3.06242e+07	S	Guinea-Bissau	11.9569	-15.6492
ERS311979	3.12617e+07	2.29425e+07	2.47131e+07	S	Guinea-Bissau	11.9569	-15.6492
ERS311980	2.94296e+07	3.14009e+07	3.02203e+07	S	Guinea-Bissau	11.9569	-15.6492
ERS311982	2.63502e+07	1.91215e+07	2.56895e+07	S	Guinea-Bissau	11.9569	-15.6492
ERS311983	31416577	2.13312e+07	3.5228e+07	S	Guinea-Bissau	11.9569	-15.6492
ERS311984	2.97022e+07	2.2497e+07	3.08181e+07	M/S	Guinea-Bissau	11.9569	-15.6492
ERS311986	3.43417e+07	2.34867e+07	3.55864e+07	S	Guinea-Bissau	11.9569	-15.6492
ERS311987	4.446e+07	37542765	3.96634e+07	M/S	Guinea-Bissau	11.9569	-15.6492
ERS311988	2.78946e+07	2.36117e+07	3.16399e+07	S	Guinea-Bissau	11.9569	-15.6492
ERS311990	2.87041e+07	3.34314e+07	3.28482e+07	S	Guinea-Bissau	11.9569	-15.6492
ERS311991	2.7371e+07	2.53119e+07	3.08601e+07	S	Guinea-Bissau	11.9569	-15.6492
ERS311994	3.00926e+07	2.91615e+07	3.20216e+07	S	Guinea-Bissau	11.9569	-15.6492
ERS311995	2.96231e+07	2.68174e+07	2.90249e+07	S	Guinea-Bissau	11.9569	-15.6492
ERS311996	2.97441e+07	2.06539e+07	2.95691e+07	S	Guinea-Bissau	11.9569	-15.6492
ERS311998	3.55844e+07	2.23234e+07	2.58119e+07	S	Guinea-Bissau	11.9569	-15.6492
ERS311999	3.49502e+07	2.08804e+07	3.30739e+07	S	Guinea-Bissau	11.9569	-15.6492
ERS312001	2.48346e+07	1.89489e+07	2.52991e+07	S	Guinea-Bissau	11.9569	-15.6492
ERS312002	2.46201e+07	2.57201e+07	2.87426e+07	S	Guinea-Bissau	11.9569	-15.6492
ERS312003	2.7292e+07	1.80551e+07	3.23522e+07	S	Guinea-Bissau	11.9569	-15.6492
ERS312004	1.81133e+07	2.17699e+07	1.94715e+07	S	Guinea-Bissau	11.9569	-15.6492
ERS312005	3.08656e+07	2.56559e+07	3.37874e+07	M/S	Guinea-Bissau	11.9569	-15.6492
ERS312006	2.96558e+07	1.97137e+07	3.08511e+07	M/S	Guinea-Bissau	11.9569	-15.6492
ERS312007	2.94513e+07	1.79086e+07	3.12366e+07	S	Guinea-Bissau	11.9569	-15.6492
ERS312008	3.21055e+07	2.12358e+07	3.27851e+07	S	Guinea-Bissau	11.9569	-15.6492
ERS312009	2.59801e+07	2.13197e+07	3.22887e+07	S	Guinea-Bissau	11.9569	-15.6492
ERS312010	3.11701e+07	2.1236e+07	3.19245e+07	S	Guinea-Bissau	11.9569	-15.6492
ERS312011	2.93941e+07	2.65156e+07	3.33921e+07	S	Guinea-Bissau	11.9569	-15.6492
ERS312012	2.94305e+07	2.42143e+07	3.04883e+07	S	Guinea-Bissau	11.9569	-15.6492
ERS312013	2.33276e+07	2.63522e+07	2.51829e+07	S	Guinea-Bissau	11.9569	-15.6492
ERS312014	3.22167e+07	2.45793e+07	3.38069e+07	S	Guinea-Bissau	11.9569	-15.6492

## Sheet: Fig. 2. Vertebrate hosts
Mammalia_totalReads	Homo_bestNReads	Mammalia_genus1	Mammalia_genusReadsN1	Mammalia_genus2	Mammalia_genusReadsN2
2441	2338	Homo	2338	Pantholops	79
1445	1358	Homo	1358	Canis	66
3539	3421	Homo	3421	Canis	76
2894	2624	Homo	2624	Pantholops	162
7546	7059	Homo	7059	Canis	426
38660	38452	Homo	38452	Canis	54
2405	2152	Homo	2152	Pantholops	143
4259	3871	Homo	3871	Canis	361
1906	1566	Homo	1566	Pantholops	266
2673	2281	Homo	2281	Pantholops	341
3525	3437	Homo	3437	Pantholops	39
1131	1084	Homo	1084	Pantholops	31
4847	4659	Homo	4659	Canis	137
5802	5612	Homo	5612	Canis	116
6927	6640	Homo	6640	Pantholops	134
3056	2911	Homo	2911	Pantholops	73
21564	21423	Homo	21423	Canis	52
4148	3976	Homo	3976	Pantholops	135
13984	13887	Homo	13887	Pantholops	31
18590	18505	Homo	18505	Pan	49
9618	9517	Homo	9517	Pantholops	59
3928	3544	Homo	3544	Canis	211
12646	12525	Homo	12525	Pantholops	64
23607	22934	Homo	22934	Canis	548
7978	7794	Homo	7794	Canis	126
8221567	4630592	Homo	4630592	Bos	3437218
672778	666414	Homo	666414	Bos	1504
4394655	4382892	Homo	4382892	Pan	7163
9069004	9041605	Homo	9041605	Pan	16112
2656031	2649463	Homo	2649463	Pan	4000
18083	17839	Homo	17839	Mus	58
22342	19135	Homo	19135	Canis	1979
593833	591336	Homo	591336	Pan	978
9887052	1981271	Bos	7654200	Homo	1981271
8906916	8878828	Homo	8878828	Pan	15393
115948	115449	Homo	115449	Pan	203
26889	23680	Homo	23680	Canis	1944
4587632	4572439	Homo	4572439	Pan	7631
23603	19990	Homo	19990	Bos	1284
27713	27155	Homo	27155	Canis	319
356539	354302	Homo	354302	Bos	913
6918763	6897195	Homo	6897195	Pan	11673
4328291	4313391	Homo	4313391	Pan	7048
29249	28947	Homo	28947	Canis	92
28665	28328	Homo	28328	Canis	65
2378608	2370515	Homo	2370515	Pan	4166
958430	953609	Homo	953609	Pan	1575
23177	22183	Homo	22183	Sus	565
19080	18799	Homo	18799	Bos	150
33149	32773	Homo	32773	Canis	102
20784	20350	Homo	20350	Capra	191
248235	245867	Homo	245867	Bos	1083
1433277	1418306	Homo	1418306	Sus	8135
44577	43180	Homo	43180	Bos	479
588344	586360	Homo	586360	Pan	990
15727	14823	Homo	14823	Bos	756
430245	428606	Homo	428606	Pan	712
41413	40145	Homo	40145	Bos	996
5472561	5453728	Homo	5453728	Pan	9291
41311	40612	Homo	40612	Bos	164
28733	27627	Homo	27627	Bos	763
22085	21633	Homo	21633	Felis	144
33021	27374	Homo	27374	Canis	3744
197085	195900	Homo	195900	Bos	618
48862	48449	Homo	48449	Canis	91
47576	46996	Homo	46996	Canis	154
31779	27945	Homo	27945	Canis	1946
6371991	6349990	Homo	6349990	Pan	10739
16585	16345	Homo	16345	Sus	65
30134	29750	Homo	29750	Canis	106
62896	37381	Homo	37381	Capra	25078
26858	23205	Homo	23205	Mus	1977
4405620	4392746	Homo	4392746	Pan	7403
6531539	6512032	Homo	6512032	Pan	11045
27634	27223	Homo	27223	Mus	89
38317	28053	Homo	28053	Mus	9676
1616903	1609559	Homo	1609559	Pan	2664
20315	20097	Homo	20097	Mus	76
10220	9963	Homo	9963	Bos	42
7812880	2191	Canis	7794018	Vulpes	8976
4953160	4938632	Homo	4938632	Pan	8327
28110	22194	Homo	22194	Capra	5112
23055	22372	Homo	22372	Canis	464
7513178	7488168	Homo	7488168	Pan	13154
38635	37728	Homo	37728	Canis	312
36024	34405	Homo	34405	Mus	1179
24746	23538	Homo	23538	Canis	692
65737	61131	Homo	61131	Capra	3966
6853955	6834145	Homo	6834145	Pan	11350
21097	20819	Homo	20819	Canis	77
22366	21259	Homo	21259	Canis	528
38383	37344	Homo	37344	Sus	299
37601	34404	Homo	34404	Canis	2923
1136654	1132748	Homo	1132748	Pan	1967
84081	82905	Homo	82905	Canis	630
8301543	8271800	Homo	8271800	Pan	14501
5666791	5649866	Homo	5649866	Pan	9566
16108	15865	Homo	15865	Canis	90
50982	50167	Homo	50167	Canis	257
25961	20056	Homo	20056	Capra	5612
67835	66011	Homo	66011	Capra	899
51822	49977	Homo	49977	Canis	829
4098584	4088189	Homo	4088189	Pan	6015
11723041	11689941	Homo	11689941	Pan	20101
44935	43671	Homo	43671	Capra	731
8904	8700	Homo	8700	Canis	45
40770	39402	Homo	39402	Canis	581
5158863	5140742	Homo	5140742	Pan	8445
28038	27577	Homo	27577	Canis	118
15238443	15190803	Homo	15190803	Pan	27041
16492	15747	Homo	15747	Sus	573
24067	21840	Homo	21840	Bos	940
47198	30918	Homo	30918	Myotis	15728
27030	26554	Homo	26554	Canis	121
134526	30478	Sus	101956	Homo	30478
17226	16891	Homo	16891	Mus	86
4526192	4513695	Homo	4513695	Pan	7449
20565	20365	Homo	20365	Mus	55
24241	23829	Homo	23829	Felis	117
29192	28840	Homo	28840	Canis	89
28512	28062	Homo	28062	Felis	114
9238	7329	Homo	7329	Bos	1052
21485	20290	Homo	20290	Canis	874
36361	34878	Homo	34878	Canis	1171
1120600	1114011	Homo	1114011	Canis	3392
39724	39050	Homo	39050	Mus	156
28140	27823	Homo	27823	Canis	113
1086911	1083156	Homo	1083156	Pan	1896
29741674	29652412	Homo	29652412	Pan	51109
3944	2847	Homo	2847	Canis	961
8160386	8134568	Homo	8134568	Pan	13717
15911385	15864050	Homo	15864050	Pan	26756
1785858	1780053	Homo	1780053	Pan	3008
31824	31493	Homo	31493	Canis	83
4737721	4722476	Homo	4722476	Pan	8031
5014036	27673	Canis	4976464	Homo	27673
40100	37008	Homo	37008	Canis	2581
7304393	7283458	Homo	7283458	Pan	12503
7181136	7158661	Homo	7158661	Pan	12703
557159	555387	Homo	555387	Pan	908
55481	51414	Homo	51414	Bos	2759
3875259	3863463	Homo	3863463	Pan	6502
28375	27535	Homo	27535	Canis	657
21718691	21661505	Homo	21661505	Pan	36671
57531	56587	Homo	56587	Felis	289
20124	17469	Homo	17469	Bos	1558
23541	11950	Homo	11950	Canis	11275
31396	28050	Homo	28050	Capra	2467
21991	5687	Bos	15078	Homo	5687
31042	30159	Homo	30159	Canis	659
37418	34898	Homo	34898	Canis	1775
62832	61909	Homo	61909	Canis	228
12860321	12828268	Homo	12828268	Pan	21059
29300	28469	Homo	28469	Canis	582
52059	49887	Homo	49887	Sus	1596
37749	35085	Homo	35085	Bos	1424
1933961	1927917	Homo	1927917	Pan	3249
22407	21505	Homo	21505	Canis	610
5325100	5256311	Homo	5256311	Equus	54011
16393	5693	Bos	10225	Homo	5693
15346948	15301710	Homo	15301710	Pan	27656
18037	17237	Homo	17237	Canis	614
5875360	5858181	Homo	5858181	Pan	9833
973834	970688	Homo	970688	Pan	1583
43962	43251	Homo	43251	Mus	111
6541285	6521883	Homo	6521883	Pan	11102
29367386	29280926	Homo	29280926	Pan	51027
32406	31909	Homo	31909	Canis	199
11866913	11832751	Homo	11832751	Pan	19902
15025626	14977285	Homo	14977285	Pan	26625
38215	37068	Homo	37068	Capra	682
30221	29312	Homo	29312	Canis	637
6582	5649	Homo	5649	Canis	815
81545	80522	Homo	80522	Canis	263
6672860	6652394	Homo	6652394	Pan	11310
26381	25635	Homo	25635	Capra	301
29982	27593	Homo	27593	Bos	1357
1675228	1658453	Homo	1658453	Capra	11215
19720875	19664166	Homo	19664166	Pan	33552
3084317	3073891	Homo	3073891	Pan	5232
18715516	18662001	Homo	18662001	Pan	32107
10195513	3358	Canis	10171045	Vulpes	11780
2972053	2963285	Homo	2963285	Pan	4783
17353	17020	Homo	17020	Mus	129
29773	27212	Homo	27212	Equus	2034
192025	189211	Homo	189211	Canis	1675
24015	23615	Homo	23615	Mus	164
69223	68665	Homo	68665	Mus	286
12473	12091	Homo	12091	Mus	218
8108279	8085762	Homo	8085762	Pan	13416
12110725	12075733	Homo	12075733	Pan	19760
7288	4566	Homo	4566	Canis	1126
9874531	9844321	Homo	9844321	Pan	16638
20212	19867	Homo	19867	Mus	181
13015	11754	Homo	11754	Mus	590
17656	14928	Homo	14928	Capra	1584
1738033	1731388	Homo	1731388	Pan	2809
7119373	10379	Canis	7099670	Homo	10379
34063	32526	Homo	32526	Canis	955
38379	38130	Homo	38130	Mus	85
20806	20240	Homo	20240	Mus	438
12016	11792	Homo	11792	Mus	89
25606219	25538331	Homo	25538331	Pan	43738
3128324	3117301	Homo	3117301	Pan	4923
13493	4773	Bos	7404	Homo	4773
70303	67875	Homo	67875	Canis	1519
3663	3592	Homo	3592	Pantholops	17
86681	84531	Homo	84531	Canis	1536
57147	54325	Homo	54325	Bos	929
202932	199270	Homo	199270	Mus	1848
305137	297125	Homo	297125	Marmota	2252
10660	10381	Homo	10381	Mus	133
21704	21598	Homo	21598	Pan	39
9658285	9631492	Homo	9631492	Pan	16045
15180	13921	Homo	13921	Canis	1027
27297	26118	Homo	26118	Mus	640
10155	9893	Homo	9893	Mus	138
10262	9619	Homo	9619	Mus	484
38471	34760	Homo	34760	Equus	2231
2035733	2028091	Homo	2028091	Pan	3408
19652	15139	Homo	15139	Felis	1360
38309	37728	Homo	37728	Mus	357
13604726	13565712	Homo	13565712	Pan	22771
73134	71969	Homo	71969	Mus	434
40743	39235	Homo	39235	Mus	636
1269746	1258620	Homo	1258620	Equus	6364
50014	27501	Homo	27501	Equus	19906
3510239	3499564	Homo	3499564	Pan	5816
40348	39570	Homo	39570	Mus	529
8218	7967	Homo	7967	Canis	136
14161	12886	Homo	12886	Mus	553
21040592	20973958	Homo	20973958	Pan	34995
11898	7999	Homo	7999	Equus	3756
19270	17522	Homo	17522	Bos	891
350571	335664	Homo	335664	Equus	10859
16936	14953	Homo	14953	Bos	1470
537558	535812	Homo	535812	Pan	838
6030	5924	Homo	5924	Mus	49
67239	65576	Homo	65576	Capra	681
12989474	12950800	Homo	12950800	Pan	21592
10731	7377	Homo	7377	Bos	2256
9326018	191124	Canis	9114155	Homo	191124
16726	16376	Homo	16376	Mus	217
8971	8416	Homo	8416	Mus	342
2512	2341	Homo	2341	Mus	69
22039468	21978346	Homo	21978346	Pan	37303
14402	11475	Homo	11475	Equus	2670
4523891	4469379	Homo	4469379	Equus	39076
50481	49539	Homo	49539	Mus	726
6225	3811	Homo	3811	Pantholops	2367
590799	588429	Homo	588429	Pan	973
18871248	13351	Equus	18856410	Homo	13351
54024	49668	Homo	49668	Canis	2574
31940	28593	Homo	28593	Canis	2142
5139	3785	Homo	3785	Bos	1161
60006381	8154	Equus	59996232	Homo	8154
4408	4138	Homo	4138	Canis	66
88853	87730	Homo	87730	Pantholops	243
1655	1296	Homo	1296	Canis	191
20254	5524	Equus	14583	Homo	5524
6050	2471	Bos	3309	Homo	2471
12386	12166	Homo	12166	Bos	73
31017	29541	Homo	29541	Bos	987
1900	1643	Homo	1643	Felis	207
1400	1342	Homo	1342	Felis	29
226190	136310	Homo	136310	Canis	89055
14757	8606	Homo	8606	Capra	4855
20814	5108	Bos	13928	Homo	5108
48345	47820	Homo	47820	Mus	114
830	706	Homo	706	Equus	86
985959	983010	Homo	983010	Pan	1655
35024	34306	Homo	34306	Capra	213
12572	5220	Bos	6719	Homo	5220
8401	8261	Homo	8261	Pantholops	48
11054	10877	Homo	10877	Mus	96
14122	10318	Homo	10318	Sus	3590
22425	14985	Homo	14985	Capra	5927
1365	1318	Homo	1318	Mus	25
27732	12623	Bos	14176	Homo	12623
14682	10119	Homo	10119	Bos	3433
55683	55000	Homo	55000	Equus	403
15951	7013	Equus	8468	Homo	7013
14879	13744	Homo	13744	Mus	646
13408	5699	Capra	6562	Homo	5699
3675139	3656351	Homo	3656351	Equus	8227
107033	106162	Homo	106162	Pantholops	234
25337	24803	Homo	24803	Pantholops	156
27311	26424	Homo	26424	Mus	242
11002	10798	Homo	10798	Pantholops	83
2600	2402	Homo	2402	Pantholops	96
13026	12108	Homo	12108	Pantholops	279
28237	27583	Homo	27583	Pantholops	288
31058	30763	Homo	30763	Pantholops	59
35596	35048	Homo	35048	Mus	235
15617	15402	Homo	15402	Pantholops	91
28175	5151	Equus	22869	Homo	5151
13413	4332	Equus	8855	Homo	4332
17093	16443	Homo	16443	Sus	327
86838	80358	Homo	80358	Capra	4997
11230	4978	Capra	5186	Homo	4978
2467	2343	Homo	2343	Pantholops	79
22075	13202	Homo	13202	Bos	7987
12373	12165	Homo	12165	Mus	55
14189	14017	Homo	14017	Bos	51
17685	17389	Homo	17389	Mus	232
70381	69502	Homo	69502	Daubentonia	148
4088	3708	Homo	3708	Pantholops	150
18995	6988	Equus	11723	Homo	6988
3045	2866	Homo	2866	Mus	51
8809	2221	Capra	4210	Homo	2221
3842	3642	Homo	3642	Mus	82
6063	5771	Homo	5771	Pantholops	89
17193	8841	Homo	8841	Bos	7205
992364	971322	Homo	971322	Equus	17418
176130	175463	Homo	175463	Pan	292
9966	3583	Capra	5307	Homo	3583
6236	4672	Homo	4672	Bos	1344
17694	7117	Equus	10356	Homo	7117
7862	7776	Homo	7776	Bos	32
78198	77552	Homo	77552	Pantholops	127
1546	1396	Homo	1396	Felis	77
46961	39295	Homo	39295	Capra	5582
30349	30075	Homo	30075	Pantholops	65
6181	5529	Homo	5529	Pantholops	303
6629	4917	Homo	4917	Bos	979
26361	24663	Homo	24663	Sus	897
9334	8693	Homo	8693	Pantholops	181
3074	2807	Homo	2807	Pantholops	159
7044	5750	Homo	5750	Canis	647
6739	6617	Homo	6617	Mus	36
8155	7894	Homo	7894	Mus	93
23388	20218	Homo	20218	Pantholops	2368
143756	139476	Homo	139476	Equus	1551
12264	12010	Homo	12010	Pantholops	100
4659	1778	Canis	2696	Homo	1778
80505	79704	Homo	79704	Pantholops	190
7636	7472	Homo	7472	Mus	80
227651	225446	Homo	225446	Canis	829
24093	23454	Homo	23454	Capra	271
38888	38091	Homo	38091	Canis	307
3570	3411	Homo	3411	Pantholops	92
15511	5890	Canis	9019	Homo	5890
115592	113182	Homo	113182	Mus	824
25498	24798	Homo	24798	Mus	214
22077	21314	Homo	21314	Mus	331
8173274	8149776	Homo	8149776	Pan	13727
7908	7838	Homo	7838	Mus	20
12484	12158	Homo	12158	Pantholops	137
19223	19023	Homo	19023	Mus	38
25777	25211	Homo	25211	Mus	201
346435	3120	Canis	342216	Homo	3120
4745	4528	Homo	4528	Pantholops	103
151944	148344	Homo	148344	Mus	1735
11635	11126	Homo	11126	Sus	256
19018	18751	Homo	18751	Mus	130
15620	14675	Homo	14675	Sus	496
31308	30833	Homo	30833	Bos	285
10219	9260	Homo	9260	Canis	721
2909110	4404	Canis	2902045	Homo	4404
26883	26066	Homo	26066	Bos	262
4675	3808	Homo	3808	Canis	645
10417	10230	Homo	10230	Pantholops	70
25938	25368	Homo	25368	Pantholops	210
7514	7191	Homo	7191	Mus	111
56373	53660	Homo	53660	Mus	1169
23634	23010	Homo	23010	Pantholops	267
48336	48030	Homo	48030	Pantholops	87
584149	582106	Homo	582106	Pan	1014
13272	13074	Homo	13074	Pantholops	91
2010	1505	Homo	1505	Canis	352
4735	4462	Homo	4462	Sus	117
3180888	3171726	Homo	3171726	Pan	4902
3195	3063	Homo	3063	Mus	37
5029614	5014463	Homo	5014463	Pan	8533
7192	6424	Homo	6424	Canis	499
18992	18617	Homo	18617	Mus	157
14099	13693	Homo	13693	Mus	241
12610	11849	Homo	11849	Pantholops	292
32636	30738	Homo	30738	Sus	758
12196	11618	Homo	11618	Pantholops	276
17861	17438	Homo	17438	Mus	130
61466	60474	Homo	60474	Canis	658
31188	30819	Homo	30819	Mus	113
45638	44612	Homo	44612	Canis	480
50713	45359	Homo	45359	Pantholops	2071
97720	96599	Homo	96599	Mus	574
13256	12380	Homo	12380	Sus	392
9185	8764	Homo	8764	Pantholops	141
4059	3398	Homo	3398	Canis	534
12738	12497	Homo	12497	Mus	124
18616	18281	Homo	18281	Mus	148
22285	21261	Homo	21261	Mus	710
23665	22766	Homo	22766	Canis	271
90614	89855	Homo	89855	Mus	194
63390	62382	Homo	62382	Bos	403
1501958	1494422	Homo	1494422	Pan	2591
24596	24105	Homo	24105	Pantholops	199
11104	10124	Homo	10124	Pantholops	424
30969	30314	Homo	30314	Mus	179
34476	33240	Homo	33240	Mus	830
9426	9162	Homo	9162	Mus	87
12194	11667	Homo	11667	Pantholops	172
19343	18993	Homo	18993	Pantholops	94
109098	92466	Homo	92466	Mus	15994
82211	73923	Homo	73923	Mus	7960
99286	94119	Homo	94119	Mus	4548
41272	40666	Homo	40666	Mus	218
148840	141759	Homo	141759	Canis	3794
17132	16009	Homo	16009	Pantholops	471
30496	29808	Homo	29808	Pantholops	234
16131	15644	Homo	15644	Mus	157
53318	44266	Homo	44266	Mus	8511
10504	9959	Homo	9959	Bos	336
47711	46877	Homo	46877	Sus	379
18574	18011	Homo	18011	Pantholops	205
9284	9062	Homo	9062	Pantholops	109
44844	44514	Homo	44514	Mus	79
42806	36767	Homo	36767	Mus	5730
146363	144647	Homo	144647	Capra	463
18275	17301	Homo	17301	Pantholops	429
98973	97745	Homo	97745	Sus	628
11173	9949	Homo	9949	Mus	560
14184094	17260	Bos	13848305	Bison	272347
14469	14213	Homo	14213	Pantholops	103
526363	521710	Homo	521710	Bos	2554
5247	4987	Homo	4987	Mus	118
51790	50498	Homo	50498	Sus	722
8051870	8028835	Homo	8028835	Pan	12896
48833	48114	Homo	48114	Pantholops	309
21025	16615	Homo	16615	Mus	3671
662504	660118	Homo	660118	Pan	1065
21065	20601	Homo	20601	Pantholops	200
6184	4666	Homo	4666	Bos	1342
2520065	2511000	Homo	2511000	Pan	4268
75330	74460	Homo	74460	Pantholops	162
24843	24300	Homo	24300	Mus	195
18578	18079	Homo	18079	Pantholops	167
11543	9709	Homo	9709	Bos	1592
12080	11752	Homo	11752	Mus	140
8748	8373	Homo	8373	Pantholops	229
22888	20825	Homo	20825	Mus	1782
60195	59061	Homo	59061	Mus	769
15396	14965	Homo	14965	Pantholops	164
86540	85276	Homo	85276	Mus	639
21844	21230	Homo	21230	Sus	206
17165	16653	Homo	16653	Pantholops	210
27897	24648	Homo	24648	Mus	3080
24105	23762	Homo	23762	Pantholops	121
38827	38085	Homo	38085	Mus	277
16096	13774	Homo	13774	Bos	1722
14831	14022	Homo	14022	Rattus	516
7017	6373	Homo	6373	Pantholops	275
31138	28747	Homo	28747	Bos	1970
13064	10617	Homo	10617	Mus	2389
25805	24869	Homo	24869	Mus	393
6354	6093	Homo	6093	Mus	106
15897	14636	Homo	14636	Pantholops	624
34428	28973	Homo	28973	Mus	4593
10899	10167	Homo	10167	Pantholops	329
19878	16010	Homo	16010	Mus	3679
28094	27505	Homo	27505	Pantholops	277
47258	46236	Homo	46236	Mus	516
8004	7500	Homo	7500	Pantholops	248
28724	27860	Homo	27860	Mus	386
27455	26975	Homo	26975	Pantholops	174
6281	5899	Homo	5899	Pantholops	165
7440	6955	Homo	6955	Pantholops	240
25462	25195	Homo	25195	Capra	106
9187886	9162152	Homo	9162152	Pan	15623
14365	14124	Homo	14124	Mus	187
9886	9233	Homo	9233	Sus	460
22946	21022	Homo	21022	Mus	1446
7447576	7425155	Homo	7425155	Pan	13014
9096941	9069809	Homo	9069809	Pan	15862
15769630	15720326	Homo	15720326	Pan	28071
27157297	27075529	Homo	27075529	Pan	48053
14209581	14166257	Homo	14166257	Pan	24917
7369911	7348897	Homo	7348897	Pan	12669
20737	20498	Homo	20498	Mus	98
9721361	9692035	Homo	9692035	Pan	17133
12398202	12353771	Homo	12353771	Pan	21311
51563956	51412401	Homo	51412401	Pan	88976
14149	13222	Homo	13222	Sus	586
8908763	8882125	Homo	8882125	Pan	16001
13779512	13738630	Homo	13738630	Pan	24095
16268969	16222581	Homo	16222581	Pan	27668
20098859	11585762	Homo	11585762	Canis	8471680
2931598	2917503	Homo	2917503	Pan	4800
23466	23033	Homo	23033	Mus	346
5808511	5791250	Homo	5791250	Pan	9688
7396085	7371361	Homo	7371361	Pan	12785
10283934	10254840	Homo	10254840	Pan	17433
87207	86460	Homo	86460	Mus	494
34847	34431	Homo	34431	Mus	254
8669364	8645892	Homo	8645892	Pan	14468
17313	16357	Homo	16357	Mus	503
3518629	3508737	Homo	3508737	Pan	5926
15000319	14958578	Homo	14958578	Pan	26487
20441834	20381836	Homo	20381836	Pan	34884
17753109	17703379	Homo	17703379	Pan	31305
10864516	10834407	Homo	10834407	Pan	18601
11789	10919	Homo	10919	Sus	489
11838097	11802688	Homo	11802688	Pan	20962
22376	21995	Homo	21995	Mus	297
4033046	4021815	Homo	4021815	Pan	6855
11278302	11243953	Homo	11243953	Pan	19595
15028	13531	Homo	13531	Sus	931
8358515	8334267	Homo	8334267	Pan	14818
12318	12142	Homo	12142	Mus	108
19398088	19341544	Homo	19341544	Pan	34001
8370272	8343311	Homo	8343311	Pan	11453
10044309	10013399	Homo	10013399	Pan	17752
458180	450132	Homo	450132	Capra	6517
25204014	25130038	Homo	25130038	Pan	43583
15446	15070	Homo	15070	Mus	335
43411	43163	Homo	43163	Mus	112
14528661	14488642	Homo	14488642	Pan	24880
9918099	9888938	Homo	9888938	Pan	17984
11356184	11322695	Homo	11322695	Pan	19434
12069824	12033139	Homo	12033139	Pan	21617
26156804	26075755	Homo	26075755	Pan	45448
8910883	8885030	Homo	8885030	Pan	15605
5675812	5659461	Homo	5659461	Pan	9534
8347872	8322030	Homo	8322030	Pan	14828
16976	16711	Homo	16711	Mus	163
16645878	16598341	Homo	16598341	Pan	27690
28029260	27938326	Homo	27938326	Pan	49344
36181	35877	Homo	35877	Canis	111
10930434	10895671	Homo	10895671	Pan	20161
11309095	11274622	Homo	11274622	Pan	20364
15306091	15261418	Homo	15261418	Pan	27722
13120049	13077581	Homo	13077581	Pan	24084
13415255	13377419	Homo	13377419	Pan	22443
7976736	7953835	Homo	7953835	Pan	14295
18986228	18930550	Homo	18930550	Pan	33388
11130	10600	Homo	10600	Mus	468
15012406	14968170	Homo	14968170	Pan	27271
6538371	6520197	Homo	6520197	Pan	11193
10219930	10187134	Homo	10187134	Pan	18927
14264	14128	Homo	14128	Mus	81
29426	29060	Homo	29060	Mus	255
11002164	10969526	Homo	10969526	Pan	19319
23703979	23637260	Homo	23637260	Pan	40404
7396382	7375267	Homo	7375267	Pan	13084
255980	253057	Homo	253057	Mus	2156
15286934	15239371	Homo	15239371	Pan	27737
23644576	21578666	Homo	21578666	Capra	1990161
17041	16515	Homo	16515	Mus	461
22892982	22778605	Homo	22778605	Pan	42894
9169983	9142454	Homo	9142454	Pan	15534
5461366	5352295	Homo	5352295	Capra	87086
19538	19113	Homo	19113	Mus	236
12178983	12145817	Homo	12145817	Pan	21231
21513	18025	Homo	18025	Mus	3385
84070	83112	Homo	83112	Mus	576
24189	23615	Homo	23615	Mus	488
96887	84513	Homo	84513	Mus	12113
7789110	7753895	Homo	7753895	Pan	13450
9188594	9129053	Homo	9129053	Capra	31002
5621068	5602441	Homo	5602441	Pan	9759
125079	123491	Homo	123491	Mus	994
39142	36702	Homo	36702	Mus	2268
18787278	18729469	Homo	18729469	Pan	33524
14007	13499	Homo	13499	Mus	398
320758	319315	Homo	319315	Pan	588
24390803	24312715	Homo	24312715	Pan	44420
281246	279998	Homo	279998	Pan	464
35971261	35861913	Homo	35861913	Pan	63201
10280850	10249780	Homo	10249780	Pan	17634
3893702	3880789	Homo	3880789	Pan	6587
211504	209997	Homo	209997	Mus	874
52361	49912	Homo	49912	Mus	2269
15047680	14999319	Homo	14999319	Pan	25627
37249331	37134408	Homo	37134408	Pan	66871
165981627	97045	Capra	157675893	Bos	7719217
5670386	5652039	Homo	5652039	Pan	9413
140945	121343	Homo	121343	Mus	19107
9750767	9722266	Homo	9722266	Pan	16686
7057120	7031356	Homo	7031356	Pan	12251
47318382	47062427	Homo	47062427	Bos	106931
10146105	10095955	Homo	10095955	Capra	22699
12419	11093	Homo	11093	Mus	1265
13468	11845	Homo	11845	Mus	1558
23366516	23290589	Homo	23290589	Pan	42471
15044774	14973436	Homo	14973436	Capra	28205
9034023	9005818	Homo	9005818	Pan	16199
16093013	16042001	Homo	16042001	Pan	28569
426420	420145	Homo	420145	Mus	4921
28341	27238	Homo	27238	Mus	647
15804551	15756753	Homo	15756753	Pan	28024
33007575	32904238	Homo	32904238	Pan	57434
315626	311545	Homo	311545	Mus	1634
36838	36349	Homo	36349	Mus	201
15709423	15653165	Homo	15653165	Pan	27710
71554545	71332843	Homo	71332843	Pan	125678
5355183	5338692	Homo	5338692	Pan	9140
47345792	47212009	Homo	47212009	Pan	80923
68553191	68340846	Homo	68340846	Pan	121643
12556388	12518028	Homo	12518028	Pan	22213
15709463	15660745	Homo	15660745	Pan	27659
6760237	6723403	Homo	6723403	Capra	14202
18855487	18795391	Homo	18795391	Pan	34234
10975881	10943398	Homo	10943398	Pan	19682
9379755	9349949	Homo	9349949	Pan	16232
12728316	12686953	Homo	12686953	Pan	22027
688195	684197	Homo	684197	Mus	2222
9272844	9228171	Homo	9228171	Pan	16928
30653218	30530687	Homo	30530687	Pan	55570
55554	54021	Homo	54021	Mus	1387
19441151	19347251	Homo	19347251	Pan	35055
28093163	27998103	Homo	27998103	Pan	53763
32925400	32826132	Homo	32826132	Pan	57170
6826519	6804953	Homo	6804953	Pan	11730
13888	11545	Homo	11545	Mus	2283
43989	39584	Homo	39584	Mus	4292
53801	48838	Homo	48838	Mus	4718
8693386	8666119	Homo	8666119	Pan	16169
5809441	5790785	Homo	5790785	Pan	10290
9154604	9124588	Homo	9124588	Pan	16203
36821002	36714564	Homo	36714564	Pan	63550
34547	33582	Homo	33582	Mus	562
10244	10008	Homo	10008	Mus	187
19322216	19264663	Homo	19264663	Pan	33647
10502240	10473334	Homo	10473334	Pan	18657
28318294	3661341	Capra	24613779	Homo	3661341
86488	85791	Homo	85791	Pan	125
10711066	10679881	Homo	10679881	Pan	17523
28884744	28793379	Homo	28793379	Pan	52175
56277067	56118600	Homo	56118600	Pan	97574
23886690	23817415	Homo	23817415	Pan	43267
21457741	21395194	Homo	21395194	Pan	35587
11892013	11859002	Homo	11859002	Pan	23138
161480	160885	Homo	160885	Pan	221
18643038	18588897	Homo	18588897	Pan	32634
19604768	19542381	Homo	19542381	Pan	37718
27852	27587	Homo	27587	Mus	92
663747	661678	Homo	661678	Pan	1137
13314876	13278108	Homo	13278108	Pan	22532
24964	23373	Homo	23373	Mus	1476
49015	48802	Homo	48802	Pan	82
29091219	29008781	Homo	29008781	Pan	48776
8064379	8039602	Homo	8039602	Pan	14344
27092	26746	Homo	26746	Pantholops	92
10306769	10275313	Homo	10275313	Pan	17416
51558	50864	Homo	50864	Mus	215
15919207	15875972	Homo	15875972	Pan	26540
27596	27157	Homo	27157	Bos	159
24048	23284	Homo	23284	Mus	672
64586	64094	Homo	64094	Mus	117
7701	7558	Homo	7558	Pantholops	93
15427885	15379491	Homo	15379491	Pan	28313
19707	19501	Homo	19501	Pantholops	64
15239293	15194964	Homo	15194964	Pan	25854
827440	824663	Homo	824663	Pan	1452
21974	21135	Homo	21135	Mus	672
17574054	17520108	Homo	17520108	Pan	30986
13276397	13239781	Homo	13239781	Pan	22078
63367	62724	Homo	62724	Mus	210
22227963	22164659	Homo	22164659	Pan	39001
9450251	9420206	Homo	9420206	Pan	15549
360335	356734	Homo	356734	Capra	2259
42565245	42440352	Homo	42440352	Pan	75274
78742	77360	Homo	77360	Capra	494
23630424	23512685	Homo	23512685	Oryctolagus	47907
19402	19240	Homo	19240	Pan	33
14694539	14649906	Homo	14649906	Pan	25935
11178211	11137980	Homo	11137980	Pan	18529
15473603	15430920	Homo	15430920	Pan	25821
43848	43310	Homo	43310	Canis	174
15421	15254	Homo	15254	Mus	43
23216	23033	Homo	23033	Pantholops	65
218674	217609	Homo	217609	Pan	370
39968077	39854157	Homo	39854157	Pan	68739
59122	57961	Homo	57961	Mus	646
8961721	8936425	Homo	8936425	Pan	15192
6793359	6775225	Homo	6775225	Pan	12077
39666	38698	Homo	38698	Mus	686
29267	26884	Homo	26884	Capra	1961
50670	50353	Homo	50353	Pan	92
7055561	7033849	Homo	7033849	Pan	12647
8182804	8160252	Homo	8160252	Pan	14159
3829383	3817134	Homo	3817134	Pan	6785
42795657	42667336	Homo	42667336	Pan	75057
17179905	17122626	Homo	17122626	Pan	30337
9427800	9396499	Homo	9396499	Pan	16554
14521	14361	Homo	14361	Pantholops	73
28010932	27932358	Homo	27932358	Pan	48340
8780530	8754533	Homo	8754533	Pan	14567
24551215	24472925	Homo	24472925	Pan	45983
32964	32689	Homo	32689	Rattus	62
14431792	14391367	Homo	14391367	Pan	25278
10431663	10398334	Homo	10398334	Pan	18606
20187	19260	Homo	19260	Mus	846
10170	9998	Homo	9998	Pantholops	83
15768	15216	Homo	15216	Mus	473
5350990	5335075	Homo	5335075	Pan	8929
36206163	36097519	Homo	36097519	Pan	63760
18290	17746	Homo	17746	Mus	390
14854608	14806469	Homo	14806469	Pan	25041
6713032	6692506	Homo	6692506	Pan	10940
4205020	4193095	Homo	4193095	Pan	6725
28061	27457	Homo	27457	Sus	426
13318	13117	Homo	13117	Pantholops	70
17331738	17276941	Homo	17276941	Pan	31039
11153649	11120709	Homo	11120709	Pan	19618
52373	51030	Homo	51030	Capra	590
947639	944600	Homo	944600	Pan	1558
977331	974248	Homo	974248	Pan	1625
25397	25003	Homo	25003	Rattus	93
34475	33773	Homo	33773	Pantholops	206
39277	38638	Homo	38638	Mus	376
303501	300039	Homo	300039	Sus	2055
2998763	2989594	Homo	2989594	Pan	5382
20075	19860	Homo	19860	Pantholops	48
56059164	55905931	Homo	55905931	Pan	94794
800901	797886	Homo	797886	Pan	1283
26248457	26178046	Homo	26178046	Pan	46885
37588321	37472071	Homo	37472071	Pan	66269
30101527	30012948	Homo	30012948	Pan	53794
25222	24355	Homo	24355	Pantholops	287
25127	24795	Homo	24795	Mus	110
13053	12672	Homo	12672	Pantholops	199
58821	58351	Homo	58351	Mus	173
33528	33096	Homo	33096	Pantholops	103
148975	147771	Homo	147771	Mus	291
49402734	49260480	Homo	49260480	Pan	86100
91659	90896	Homo	90896	Rattus	134
41024	40518	Homo	40518	Mus	182
4846325	4832282	Homo	4832282	Pan	7812
81243	80608	Homo	80608	Mus	133
949932	946895	Homo	946895	Pan	1478
71701	70469	Homo	70469	Pantholops	388
37333	36885	Homo	36885	Rattus	119
10901159	10867340	Homo	10867340	Pan	19980
37260	36600	Homo	36600	Sus	324
881523	878546	Homo	878546	Pan	1443
53883	53359	Homo	53359	Mus	168
777126	774532	Homo	774532	Pan	1236
43125	42326	Homo	42326	Rattus	329
27462	27104	Homo	27104	Pantholops	101
36070	29429	Homo	29429	Odocoileus	3776
35498	35221	Homo	35221	Pantholops	72
35830	35315	Homo	35315	Mus	101
43567	43149	Homo	43149	Mus	143
1881763	1876232	Homo	1876232	Pan	2915
13246560	13208402	Homo	13208402	Pan	23338
16082	15668	Homo	15668	Pantholops	239
67172264	66971368	Homo	66971368	Pan	116293
311920	310758	Homo	310758	Pan	482
44410	43879	Homo	43879	Pantholops	198
156006	153543	Homo	153543	Sus	1294
536235	530997	Homo	530997	Sus	2918
51894	51243	Homo	51243	Pantholops	174
1751599	1746635	Homo	1746635	Pan	3057
29417	29055	Homo	29055	Mus	94
5822328	5807268	Homo	5807268	Pan	9438
15067	14634	Homo	14634	Pantholops	184
29316954	29227214	Homo	29227214	Pan	52513
39892	38545	Homo	38545	Bos	299
1494423	1490192	Homo	1490192	Pan	2396
14918815	14872472	Homo	14872472	Pan	26383
52405	51806	Homo	51806	Pantholops	173
20503774	20444660	Homo	20444660	Pan	36460
121706	120867	Homo	120867	Mus	196
19499	19003	Homo	19003	Pantholops	193
48318	47809	Homo	47809	Pantholops	105
88073	87593	Homo	87593	Mus	132
115721	114862	Homo	114862	Mus	185
75355	74635	Homo	74635	Mus	169
105580	103827	Homo	103827	Sus	849
126442	125714	Homo	125714	Pan	210
89321	88507	Homo	88507	Mus	174
98433	97965	Homo	97965	Pan	154
109289	107168	Homo	107168	Sus	1022
36187	35844	Homo	35844	Mus	69
845022	841860	Homo	841860	Pan	1423
50069	49418	Homo	49418	Mus	238
51981	51469	Homo	51469	Mus	133
187676	186748	Homo	186748	Pan	343
3106131	3097523	Homo	3097523	Pan	4933
109907	108507	Homo	108507	Sus	504
31701	31279	Homo	31279	Mus	155
39639	39149	Homo	39149	Mus	103
123124	122350	Homo	122350	Pan	210
12631	10700	Homo	10700	Felis	1544
159864	158261	Homo	158261	Mus	448
35025	34386	Homo	34386	Rattus	162
75691	74905	Homo	74905	Felis	288
124526	123796	Homo	123796	Pan	184
59011	56770	Homo	56770	Felis	1192
166028	163830	Homo	163830	Felis	651
40661	40363	Homo	40363	Mus	74
55781	55184	Homo	55184	Rattus	266
35131284	35020384	Homo	35020384	Pan	58391
223533	222040	Homo	222040	Mus	415
463874	462547	Homo	462547	Pan	832
81541	79237	Homo	79237	Felis	1303
82818	81100	Homo	81100	Felis	734
96160	95400	Homo	95400	Mus	281
58717	58270	Homo	58270	Pan	102
133053	116443	Homo	116443	Mus	14632
43902	43649	Homo	43649	Sus	56
103349	102474	Homo	102474	Pantholops	195
45517	45298	Homo	45298	Pan	62
45193	44929	Homo	44929	Pan	74
57050	56791	Homo	56791	Pan	91
43537	43248	Homo	43248	Gorilla	62
40645	40341	Homo	40341	Gorilla	60
17960	17815	Homo	17815	Pantholops	39
73983	73403	Homo	73403	Mus	172
29841	29570	Homo	29570	Canis	89
21315	21117	Homo	21117	Sus	76
50104	49749	Homo	49749	Mus	140
110893	110129	Homo	110129	Sus	223
111533	110720	Homo	110720	Pan	178
37060	35020	Homo	35020	Canis	1841
55086	54817	Homo	54817	Pan	101
21262	21152	Homo	21152	Pantholops	49
13639	13576	Homo	13576	Gorilla	14
61426	60708	Homo	60708	Capra	280
65922	63543	Homo	63543	Canis	2036
30406	30200	Homo	30200	Mus	47
81189	80775	Homo	80775	Pan	128
120499	119745	Homo	119745	Mus	167
72170	71767	Homo	71767	Mus	127
56873	56530	Homo	56530	Pantholops	78
126571	125865	Homo	125865	Pan	195
72029	71689	Homo	71689	Pan	122
115392	114834	Homo	114834	Pan	169
112275	111781	Homo	111781	Pan	164
504670	501745	Homo	501745	Sus	950
50305	49988	Homo	49988	Mus	80
86330	85715	Homo	85715	Canis	153
1056234	1051659	Homo	1051659	Pan	1564
84562	84157	Homo	84157	Pan	147
139343	137671	Homo	137671	Sus	1053
201456	200656	Homo	200656	Pan	334
331889	330214	Homo	330214	Pan	487
51888	51505	Homo	51505	Mus	89
65261	64939	Homo	64939	Pan	85
124073	123462	Homo	123462	Pan	179
78449	78065	Homo	78065	Pan	125
13347	13267	Homo	13267	Gorilla	23
99931	98334	Homo	98334	Rattus	867
595146	590291	Homo	590291	Mus	1174
55352516	55198064	Homo	55198064	Pan	99687
306816	302473	Homo	302473	Rattus	2240
234304	232874	Homo	232874	Mus	378
477565	474895	Homo	474895	Pan	668
55625	55087	Homo	55087	Mus	176
757046	753432	Homo	753432	Pan	1247
176237	174690	Homo	174690	Mus	703
2980669	2972580	Homo	2972580	Pan	5030
1213224	1209705	Homo	1209705	Pan	2149
202923	201920	Homo	201920	Pan	334
3604428	3593282	Homo	3593282	Pan	6188
4810637	4796884	Homo	4796884	Pan	8189
5246722	5229282	Homo	5229282	Pan	9044
43292	42710	Homo	42710	Canis	185
123009	122021	Homo	122021	Mus	224
207298	203295	Homo	203295	Sus	3013
47499	46976	Homo	46976	Sus	161
35628	35115	Homo	35115	Pantholops	248
113565	112413	Homo	112413	Pantholops	277
19332	19113	Homo	19113	Pantholops	99
122230	121290	Homo	121290	Pantholops	191
26378	25802	Homo	25802	Pantholops	322
95977	94695	Homo	94695	Sus	651
27551	26980	Homo	26980	Pantholops	350
87102	85918	Homo	85918	Pantholops	681
119585	118320	Homo	118320	Pantholops	468
23385	11981	Homo	11981	Bos	11024
240268	205274	Homo	205274	Bos	33306
45669	42819	Homo	42819	Bos	1459
3259895	7406	Bos	3181239	Bison	63849
18128083	4304	Bos	17639623	Bison	426339
6764058	7316	Bos	6620198	Bison	120666
8879	5890	Homo	5890	Bos	1592
56689	42754	Homo	42754	Bos	10035
7427802	12966	Bos	7184184	Bison	158632
1267379	1256607	Homo	1256607	Bos	4424
17716494	21662	Bos	17562718	Bison	126854
4211018	9702	Bos	4038369	Bison	92663
24967988	30257	Bos	24412749	Bison	466536
3098918	3082154	Homo	3082154	Bos	6971
260237	8716	Bos	245124	Homo	8716
5094012	5069388	Homo	5069388	Bos	8970
1691520	1682390	Homo	1682390	Bos	3404
2787895	101113	Bos	2303695	Equus	360115
16674	5525	Bos	6453	Homo	5525
75834	7127	Bos	66432	Homo	7127
2144262	7567	Bos	2087504	Bison	41713
19929	5990	Bos	13326	Homo	5990
3417027	6420	Bos	3303905	Bison	91095
23559515	8889	Bos	23257087	Bison	227332
20021409	4261	Bos	19457466	Bison	493959
29918	9928	Equus	17061	Homo	9928
5557532	5517	Bos	5396833	Bison	140005
325235	11183	Bos	308674	Homo	11183
941069	932807	Homo	932807	Bos	4988
22136	10597	Homo	10597	Canis	8330
9637	5954	Homo	5954	Bos	3190
198424	6981	Equus	185966	Homo	6981
36498838	9305	Bos	35696191	Bison	733106
447765	3251	Equus	225377	Bos	213913
4535	2394	Homo	2394	Bos	1515
686573	680957	Homo	680957	Bos	3205
39866	20520	Homo	20520	Equus	10793
20819986	2569	Bos	20265876	Bison	469004
1824250	1802903	Homo	1802903	Bos	14950
6436	4943	Homo	4943	Bos	1313
75010	71732	Homo	71732	Bos	1634
22042092	2812	Bos	21474376	Bison	477202
28710	9341	Equus	12802	Homo	9341
5971667	3008	Equus	5964340	Bos	4186
9814	3906	Bos	4996	Homo	3906
35545	25732	Homo	25732	Capra	7393
492794	16151	Equus	471417	Homo	16151
33135461	11670	Bos	32149784	Bison	622027
423066	14817	Bos	393694	Homo	14817
89606	31038	Equus	55142	Homo	31038
4396789	59796	Bos	4286061	Homo	59796
130941	123229	Homo	123229	Capra	3852
470523	66343	Equus	402011	Homo	66343
82753	69160	Homo	69160	Equus	10807
24731	22037	Homo	22037	Bos	2202
111067	43435	Equus	60255	Homo	43435
20439191	9187	Bos	19909467	Bison	414532
11992216	25498	Bos	11638155	Bison	267161
925677	45123	Canis	874402	Homo	45123
4367919	14254	Bos	4228956	Bison	102240
2465536	10195	Equus	2450208	Homo	10195
25553	13718	Homo	13718	Bos	10314
16753	12658	Homo	12658	Bos	2779
11272	9080	Homo	9080	Bos	1347
105463	78146	Homo	78146	Bos	24139
23746	23593	Homo	23593	Sus	44
26427	26255	Homo	26255	Sus	54
27917	27750	Homo	27750	Sus	52
8234	8124	Homo	8124	Sus	35
29614	28361	Homo	28361	Canis	1070
18844	18652	Homo	18652	Sus	67
204108	202074	Homo	202074	Sus	1175
80020	79610	Homo	79610	Pan	130
21035	20871	Homo	20871	Sus	43
73047	72680	Homo	72680	Canis	69
15602	15466	Homo	15466	Canis	35
67130	66637	Homo	66637	Mus	120
95692	94912	Homo	94912	Canis	325
63588	63089	Homo	63089	Sus	207
14750	14598	Homo	14598	Sus	49
18486	18178	Homo	18178	Bos	238
2987307	68467	Bos	2897059	Homo	68467
40231	39529	Homo	39529	Bos	494
20201	19773	Homo	19773	Bos	257
20338	20033	Homo	20033	Bos	152
47719	47313	Homo	47313	Sus	98
151779	148444	Homo	148444	Pseudois	1598
352992	336639	Homo	336639	Pseudois	13151
121459	120797	Homo	120797	Sus	191
172876	170524	Homo	170524	Sus	1536
872456	869488	Homo	869488	Pan	1432
38993	38554	Homo	38554	Sus	135
661433	642552	Homo	642552	Mus	13666
342357	331989	Homo	331989	Mus	6575
63569	46165	Homo	46165	Mus	14657
38133	37784	Homo	37784	Canis	104
361845	355151	Homo	355151	Pseudois	4381
92732	92342	Homo	92342	Pan	143
44619	44247	Homo	44247	Sus	82
169982	168994	Homo	168994	Pan	265
11794	11380	Homo	11380	Bos	259
18021	17754	Homo	17754	Sus	193
14046	13737	Homo	13737	Sus	221
6193	5506	Homo	5506	Ovis	547
9236	9025	Homo	9025	Sus	92
24050	23509	Homo	23509	Bos	267
5204	4913	Homo	4913	Bos	182
5993	5713	Homo	5713	Sus	193
12497	12107	Homo	12107	Sus	291
10345	10133	Homo	10133	Bos	48
4931	4774	Homo	4774	Bos	90
90697	89679	Homo	89679	Bos	339
2744	2489	Homo	2489	Sus	194
4488	4289	Homo	4289	Canis	42
42297	42118	Homo	42118	Pan	57
9630	9259	Homo	9259	Bos	243
4143	4020	Homo	4020	Bos	58
3358	3257	Homo	3257	Sus	26
5057	4635	Homo	4635	Bos	326
7146	7090	Homo	7090	Mus	12
8064	7973	Homo	7973	Canis	39
7218	7109	Homo	7109	Sus	52
15391	15103	Homo	15103	Sus	203
5812	2909	Homo	2909	Bos	2798
3854	3764	Homo	3764	Pseudois	28
18238	18033	Homo	18033	Sus	121
22133	21507	Homo	21507	Sus	293
4634	4493	Homo	4493	Bos	73
4720	4517	Homo	4517	Sus	139
3845	3430	Homo	3430	Sus	324
13693	13416	Homo	13416	Bos	157
10528	9696	Homo	9696	Mus	311
13354	12941	Homo	12941	Bos	219
28764	27897	Homo	27897	Bos	367
4659	4569	Homo	4569	Sus	49
7393	6975	Homo	6975	Bos	365
5542	5471	Homo	5471	Sus	36
9698	8948	Homo	8948	Bos	625
3782	3676	Homo	3676	Pantholops	41
58274	57545	Homo	57545	Bos	428
53134	50693	Homo	50693	Sus	2273
4227	4155	Homo	4155	Sus	27
5024	4982	Homo	4982	Sus	16
32290	31700	Homo	31700	Bos	267
2496	2425	Homo	2425	Bos	25
3781	3721	Homo	3721	Pantholops	16
8157	7964	Homo	7964	Sus	82
6688	6442	Homo	6442	Bos	123
10700	10198	Homo	10198	Ovis	219
11987	11501	Homo	11501	Rhinopithecus	212
11253	11084	Homo	11084	Sus	58
11739	11470	Homo	11470	Sus	108
6044	5530	Homo	5530	Bos	330
8503	7412	Homo	7412	Sus	926
11641	11206	Homo	11206	Sus	257
13414	12321	Homo	12321	Bos	830
5554	5319	Homo	5319	Sus	186
9654	9496	Homo	9496	Bos	67
11153	10973	Homo	10973	Sus	114
5621	5466	Homo	5466	Sus	57
9137	9073	Homo	9073	Pantholops	19
6865	6325	Homo	6325	Bos	439
8948	8150	Homo	8150	Bos	647
6484	6315	Homo	6315	Sus	123
5651	5312	Homo	5312	Bos	174
3367	3313	Homo	3313	Canis	18
4476	4402	Homo	4402	Gorilla	17
12856	9509	Homo	9509	Bos	3222
6353	5823	Homo	5823	Bos	288
24976	24616	Homo	24616	Sus	222
54674	54195	Homo	54195	Sus	182
14865	13226	Homo	13226	Sus	1451
72367	67913	Homo	67913	Sus	3083
14580	12914	Homo	12914	Sus	1536
22936	21562	Homo	21562	Sus	1112
22172	18811	Homo	18811	Sus	2160
12810	11560	Homo	11560	Sus	707
23363	22168	Homo	22168	Sus	836
13657	12984	Homo	12984	Sus	370
45420	44605	Homo	44605	Bos	267
8222	7150	Homo	7150	Sus	727
22907	19883	Homo	19883	Sus	2699
27359	25444	Homo	25444	Sus	1513
25151	21558	Homo	21558	Sus	3236
13015	11303	Homo	11303	Sus	1595
12768	8843	Homo	8843	Sus	3811
17388	16595	Homo	16595	Sus	683
42576	41025	Homo	41025	Bos	729
13432	12314	Homo	12314	Sus	1054
8128	7248	Homo	7248	Sus	760
17276	16148	Homo	16148	Sus	756
32445	31941	Homo	31941	Sus	350
65080	62813	Homo	62813	Sus	1985
47048	45262	Homo	45262	Sus	1139
43460	41778	Homo	41778	Sus	1429
58082	40975	Homo	40975	Sus	16211
64504	58017	Homo	58017	Sus	6226
444944	442712	Homo	442712	Sus	1007
12447	10466	Homo	10466	Sus	1619
37007	36065	Homo	36065	Sus	459
68677	66938	Homo	66938	Sus	884
10294	8608	Homo	8608	Sus	1538
56312	46085	Homo	46085	Sus	9562
58916	56903	Homo	56903	Bos	887
19192	16694	Homo	16694	Sus	2203
28992	27279	Homo	27279	Sus	1571
7121	5433	Homo	5433	Sus	833
7203	5501	Homo	5501	Bos	1012
95218	91526	Homo	91526	Sus	3290
1901922	1893618	Homo	1893618	Pan	3276
32355	28989	Homo	28989	Sus	2873
9349	9221	Homo	9221	Sus	40
94266	93115	Homo	93115	Sus	360
14413	13161	Homo	13161	Sus	1096
66728	65995	Homo	65995	Canis	398
40007	39248	Homo	39248	Bos	348
9449	9039	Homo	9039	Bos	261
15508	14410	Homo	14410	Sus	659
8416	7947	Homo	7947	Felis	287
10268	9986	Homo	9986	Bos	144
20678	20333	Homo	20333	Sus	166
13547	11953	Homo	11953	Bos	1098
16726	16408	Homo	16408	Sus	164
9797	9301	Homo	9301	Bos	318
12942	12609	Homo	12609	Bos	222
12050	11705	Homo	11705	Bos	182
21345	20810	Homo	20810	Bos	321
8153	6711	Homo	6711	Bos	1265
11877	11723	Homo	11723	Sus	58
19790	19591	Homo	19591	Bos	51
10961	10621	Homo	10621	Bos	216
9068	8792	Homo	8792	Bos	138
42329	41781	Homo	41781	Bos	276
19330	16946	Homo	16946	Sus	2264
31046	30470	Homo	30470	Sus	322
2595	2482	Homo	2482	Bos	65
4187	4051	Homo	4051	Bos	80
31999	8788	Bos	22700	Homo	8788
1426750	71149	Sus	1354410	Homo	71149
2465197	40655	Sus	2419379	Homo	40655
1032692	12740	Bos	1011995	Homo	12740
410203	408708	Homo	408708	Pan	670
8169307	42298	Bos	8069241	Bison	54173
3509932	71288	Bos	3414213	Homo	71288
9752375	26441	Bos	9584465	Bison	134483
50513	45977	Homo	45977	Bos	3878
20979	16743	Homo	16743	Bos	3860
157767	12107	Sus	144761	Homo	12107
1298997	82214	Bos	1203459	Homo	82214
4086097	25309	Bos	4027076	Bison	30581
30477	29868	Homo	29868	Bos	345
22645	21363	Homo	21363	Bos	676
62500	26886	Sus	35347	Homo	26886
632256	38905	Bos	587639	Homo	38905
19015	17723	Homo	17723	Bos	980
1888274	11300	Bos	1863204	Bison	13077
140548	12381	Bos	126614	Homo	12381
19924397	11877	Bos	19754424	Bison	150545
277282	22674	Bos	250885	Homo	22674
13904	10061	Homo	10061	Sus	3681
28052741	27864498	Homo	27864498	Bos	100130
22367	21459	Homo	21459	Bos	647
4689746	13772	Bos	4640736	Bison	32845
55635	48738	Homo	48738	Bos	6496
18243	14600	Homo	14600	Bos	3247
3617642	3606300	Homo	3606300	Pan	6119
590875	24334	Bos	558814	Homo	24334
123188	10863	Bos	111124	Homo	10863
27101	26618	Homo	26618	Canis	179
5680182	24295	Bos	5611993	Bison	39231
608871	605058	Homo	605058	Bos	1726

## Sheet: Fig 3a. Pf_Core Pf_Apicoplastfi
ERS	OrgID	percentCovered	nReadsAligned	avgDepth	medianDepth	avgEditDistance	medianEditDistance	avgMAPQ	nContigs	nContigsWithCoverage	GC_content
ERS156392	Pf_Core	0.100913	245	1.15285	1	1.11429	0	62.0163	14	14	24.7455
ERS156393	Pf_Core	0.00799342	18	1.0698	1	0	0	70	14	8	21.4448
ERS156394	Pf_Core	0.0128655	30	1.11103	1	0.0333333	0	70	14	9	22.7305
ERS156395	Pf_Core	0.0248652	54	1.03404	1	0.185185	0	67.5185	14	12	23.0085
ERS156400	Pf_Core	0.0287321	67	1.09759	1	0.731343	0	68	14	12	22.0141
ERS156403	Pf_Core	0.014544	31	1.01951	1	1.12903	0	60.9677	14	12	23.8498
ERS156415	Pf_Core	0.0249566	56	1.06803	1	0.142857	0	67.6071	14	13	23.3936
ERS156417	Pf_Core	1.54031	3421	1.05872	1	0.462146	0	68.7933	14	14	23.1333
ERS156423	Pf_Core	0.0608548	135	1.0569	1	0.207407	0	70	14	14	24.9424
ERS223748	Pf_Core	0.521299	1165	1.0661	1	0.434335	0	69.0781	14	14	23.0773
ERS223749	Pf_Core	0.0169103	37	1.03498	1	0.432432	0	70	14	11	21.3449
ERS223750	Pf_Core	0.0114178	24	1.00505	1	0	0	70	14	10	19.7803
ERS223751	Pf_Core	0.084003	181	1.02702	1	0.436464	0	68.8729	14	14	22.7689
ERS223754	Pf_Core	0.0444977	97	1.03978	1	0.56701	0	69.2887	14	14	21.7139
ERS223755	Pf_Core	0.00453057	10	1.05096	1	0.5	0	70	14	4	26.2656
ERS223756	Pf_Core	0.0750429	163	1.03294	1	0.822086	0	67.1227	14	14	23.425
ERS223757	Pf_Core	0.00422276	9	1.01936	1	0.111111	0	70	14	4	21.6682
ERS223762	Pf_Core	0.0057089	12	1	1	0.75	0	70	14	5	22.8391
ERS223763	Pf_Core	0.00186609	4	1	1	0	0	70	14	3	21.8557
ERS223764	Pf_Core	0.0533135	116	1.0387	1	0.655172	0	68.7931	14	14	23.3914
ERS223769	Pf_Core	0.00378028	8	1.01018	1	0.125	0	70	14	6	19.0267
ERS223770	Pf_Core	24.5643	66860	1.29699	1	0.525022	0	68.6881	14	14	22.4698
ERS223771	Pf_Core	0.017093	37	1.03376	1	0.621622	0	69.1081	14	11	20.5902
ERS223774	Pf_Core	1.95819	4365	1.06306	1	0.545475	0	68.4534	14	14	22.8085
ERS223776	Pf_Core	0.0653854	145	1.05774	1	2.81379	0	68.9517	14	14	24.5338
ERS223779	Pf_Core	0.0133464	28	1	1	0.821429	0	70	14	11	21.6232
ERS223783	Pf_Core	0.0323729	73	1.07488	1	0.328767	0	70	14	11	22.9597
ERS223784	Pf_Core	0.0044488	10	1.07351	1	0.1	0	70	14	3	21.5431
ERS223794	Pf_Core	0.000480952	1	1	1	0	0	70	14	1	19
ERS223797	Pf_Core	0.019113	44	1.09638	1	0.136364	0	60.5	14	13	23.1218
ERS223799	Pf_Core	1.07	2366	1.05463	1	0.794167	0	67.8901	14	14	22.7879
ERS223804	Pf_Core	0.0206617	46	1.06308	1	0.478261	0	69.1087	14	12	23.5189
ERS223809	Pf_Core	0.00129857	3	1.10741	1	0	0	70	14	2	17.9706
ERS223817	Pf_Core	0.0615233	134	1.03885	1	0.291045	0	69.3881	14	13	22.8091
ERS223818	Pf_Core	0.00416504	9	1.03349	1	0	0	70	14	5	23.7364
ERS223823	Pf_Core	0.11273	244	1.03217	1	0.483607	0	67.4426	14	14	23.7898
ERS223827	Pf_Core	0.0216476	50	1.10131	1	0.52	0	67.32	14	13	23.2164
ERS223828	Pf_Core	0.072691	160	1.05148	1	0.35625	0	69.4125	14	14	22.045
ERS223829	Pf_Core	5.8128	13361	1.09522	1	0.512237	0	68.8779	14	14	22.645
ERS223831	Pf_Core	0.466831	1027	1.04868	1	0.574489	0	68.7575	14	14	22.7806
ERS223834	Pf_Core	0.0316514	67	1.01064	1	0.537313	0	60.1194	14	13	26.0038
ERS223835	Pf_Core	0.00846475	19	1.07216	1	1.42105	1	40.8421	14	9	28.604
ERS223840	Pf_Core	0.000658904	2	1.45985	1	0	0	70	14	1	21.1679
ERS223844	Pf_Core	0.0997157	211	1.01153	1	0.222749	0	69.1564	14	14	23.7677
ERS223845	Pf_Core	0.14658	321	1.04292	1	0.364486	0	69.5732	14	14	23.3315
ERS223848	Pf_Core	3.84651	8496	1.05293	1	0.467514	0	68.7701	14	14	23.2163
ERS223850	Pf_Core	0.000937856	2	1	1	8	16	70	14	1	20.5128
ERS223853	Pf_Core	0.00257309	6	1.1215	1	0	0	70	14	3	18.4383
ERS223859	Pf_Core	0.0291216	64	1.04591	1	0.4375	0	67.625	14	13	22.4554
ERS223861	Pf_Core	0.00241919	5	0.992048	1	13.6	16	70	14	4	29.6539
ERS223867	Pf_Core	0.970137	2102	1.03607	1	0.490485	0	68.019	14	14	23.3571
ERS223870	Pf_Core	0.0223498	48	1.02389	1	0.166667	0	68.6042	14	11	22.7251
ERS223873	Pf_Core	0.14556	320	1.04784	1	0.534375	0	67.8281	14	14	22.8584
ERS223875	Pf_Core	0.00287609	6	1	1	0.166667	0	70	14	3	23.9171
ERS223876	Pf_Core	36.4481	113985	1.49079	1	0.494855	0	68.6133	14	14	22.4063
ERS223880	Pf_Core	0.0153183	34	1.05746	1	0.235294	0	70	14	8	22.6218
ERS223885	Pf_Core	0.48453	1038	1.02268	1	0.414258	0	69.1031	14	14	23.2414
ERS223888	Pf_Core	0.0018709	4	1	1	9.5	18	70	14	3	13.0728
ERS223894	Pf_Core	33.0597	100488	1.44872	1	0.525864	0	68.7419	14	14	22.3671
ERS223896	Pf_Core	0.00569928	12	1.00844	1	0.333333	0	58.8333	14	4	22.4362
ERS223899	Pf_Core	0.00428528	9	1.00561	1	2.55556	0	70	14	5	24.0229
ERS223904	Pf_Core	0.735563	1695	1.09722	1	0.982891	0	63.1027	14	14	23.4146
ERS223906	Pf_Core	9.33408	21728	1.11157	1	0.500782	0	68.5434	14	14	22.7884
ERS223910	Pf_Core	0.00839742	18	1.0252	1	0.111111	0	70	14	6	22.2333
ERS223919	Pf_Core	0.00143805	3	1	1	0.333333	0	70	14	2	16.2864
ERS223920	Pf_Core	0.00573775	12	1	1	0	0	70	14	5	20.0044
ERS223921	Pf_Core	0.0226865	48	1.01039	1	0.25	0	68.5625	14	10	23.7877
ERS223922	Pf_Core	0.0110234	23	1	1	0.695652	0	70	14	11	25.4222
ERS223923	Pf_Core	0.646197	1390	1.02865	1	0.374101	0	69.2669	14	14	23.3438
ERS223925	Pf_Core	0.16866	361	1.01862	1	0.573407	0	69.313	14	14	23.2952
ERS223927	Pf_Core	0.0203298	43	1.00379	1	0.976744	0	57.1163	14	11	24.9234
ERS223928	Pf_Core	0.00758942	16	1.00697	1	0.0625	0	70	14	7	23.8826
ERS223931	Pf_Core	0.829844	1810	1.03835	1	0.483425	0	68.3061	14	14	23.1021
ERS223933	Pf_Core	4.84047	10925	1.07778	1	0.470206	0	68.4546	14	14	23.4151
ERS223934	Pf_Core	0.0422179	90	1.0172	1	0.844444	0	64.6222	14	14	25.1571
ERS223935	Pf_Core	0.127399	277	1.03756	1	0.722022	0	67.8014	14	14	22.4843
ERS223938	Pf_Core	0.0850659	184	1.02861	1	0.76087	0	66.2609	14	14	23.6936
ERS223941	Pf_Core	26.6186	74375	1.33463	1	0.481909	0	68.4364	14	14	22.8967
ERS223942	Pf_Core	0.0114226	24	1	1	1.79167	0	64.1667	14	10	24.9815
ERS223944	Pf_Core	0.740762	1597	1.03042	1	0.289292	0	69.0701	14	14	23.7521
ERS223955	Pf_Core	21.0217	55354	1.25769	1	0.463417	0	68.7082	14	14	23.0877
ERS223956	Pf_Core	0.0107926	23	1.01738	1	0.0434783	0	70	14	9	24.428
ERS223959	Pf_Core	5.40369	12216	1.07596	1	0.549361	0	68.7125	14	14	22.8182
ERS223962	Pf_Core	0.137764	296	1.02573	1	0.418919	0	68.9797	14	14	22.8765
ERS223963	Pf_Core	27.7304	77529	1.33415	1	0.490965	0	68.707	14	14	22.6265
ERS223967	Pf_Core	0.409838	887	1.02944	1	0.626832	0	68.3664	14	14	23.2638
ERS223968	Pf_Core	0.00282319	6	1.01874	1	4	3	24.3333	14	3	24.3084
ERS223969	Pf_Core	51.2	218298	2.03598	2	0.561833	0	68.4594	14	14	21.9673
ERS223970	Pf_Core	0.0500334	107	1.02163	1	0.373832	0	69.3458	14	14	23.7031
ERS223971	Pf_Core	0.870364	1882	1.03374	1	0.448459	0	68.2354	14	14	23.5389
ERS223976	Pf_Core	0.110402	233	1.00719	1	0.613734	0	68.3047	14	14	23.0883
ERS223977	Pf_Core	24.346	65238	1.27868	1	0.470784	0	68.6664	14	14	22.632
ERS223983	Pf_Core	0.0199306	42	1.00531	1	0.428571	0	69.4048	14	12	23.6288
ERS223984	Pf_Core	0.122941	264	1.02523	1	0.337121	0	69.3182	14	14	22.2976
ERS223990	Pf_Core	0.1361	289	1.01399	1	0.598616	0	67.4567	14	14	23.3531
ERS223991	Pf_Core	0.166962	354	1.01187	1	0.288136	0	68.8475	14	14	22.7806
ERS223996	Pf_Core	0.247017	533	1.03098	1	0.487805	0	69.197	14	14	22.4345
ERS223999	Pf_Core	73.9576	814244	5.26493	4	0.457928	0	68.6381	14	14	17.4411
ERS224006	Pf_Core	0.0878699	187	1.01691	1	0.454545	0	67.0374	14	14	24.7435
ERS224007	Pf_Core	0.0808384	175	1.03439	1	0.234286	0	67.8171	14	14	24.1225
ERS224008	Pf_Core	0.0729652	156	1.02419	1	0.448718	0	66.4487	14	14	23.2181
ERS224009	Pf_Core	0.568605	1220	1.02561	1	0.460656	0	68.6287	14	14	23.4348
ERS224013	Pf_Core	0.0538522	115	1.02027	1	0.591304	0	68.1739	14	13	23.5893
ERS224014	Pf_Core	0.00191419	4	1	1	0	0	70	14	3	23.7793
ERS224020	Pf_Core	25.8608	72351	1.33766	1	0.487194	0	68.3903	14	14	22.9127
ERS224021	Pf_Core	2.65684	5852	1.05335	1	0.431476	0	68.9393	14	14	22.9466
ERS224027	Pf_Core	0.0719408	154	1.01945	1	0.668831	0	68.4156	14	14	22.6085
ERS224030	Pf_Core	2.2403	4837	1.03231	1	0.443663	0	68.815	14	14	23.1748
ERS224031	Pf_Core	0.0858451	184	1.02555	1	0.201087	0	69.6359	14	14	21.444
ERS224034	Pf_Core	0.792156	1721	1.03841	1	0.574085	0	68.183	14	14	23.9887
ERS224042	Pf_Core	0.0216044	52	1.15138	1	0.0384615	0	65.2692	14	12	28.8285
ERS224043	Pf_Core	0.00808961	18	1.05707	1	0.777778	0	35.2222	14	10	30.6855
ERS224046	Pf_Core	3.21279	7017	1.04394	1	0.411287	0	68.7212	14	14	23.4463
ERS224048	Pf_Core	0.0588108	126	1.02282	1	0.793651	0	68.5952	14	14	21.8402
ERS224049	Pf_Core	0.000832047	2	1.15607	1	1	1	70	14	1	22.5434
ERS224051	Pf_Core	0.0385242	81	1.00499	1	0.54321	0	62.6914	14	13	25.2507
ERS224055	Pf_Core	0.11098	237	1.0221	1	0.582278	0	69.519	14	14	23.8078
ERS224056	Pf_Core	0.31207	671	1.02843	1	1.28316	0	68.2906	14	14	23.5626
ERS224057	Pf_Core	0.329409	721	1.04712	1	0.460472	0	68.2871	14	14	23.4262
ERS224062	Pf_Core	0.361387	796	1.05201	1	0.579146	0	68.4045	14	14	23.8893
ERS224063	Pf_Core	0.312614	669	1.02335	1	0.375187	0	69.58	14	14	23.668
ERS224069	Pf_Core	0.754652	1635	1.03594	1	0.56208	0	68.7688	14	14	23.6487
ERS224071	Pf_Core	0.0983498	212	1.03276	1	0.372642	0	67.1792	14	14	24.3471
ERS224076	Pf_Core	0.0639425	137	1.02332	1	0.313869	0	67.9124	14	13	23.2595
ERS224096	Pf_Core	0.00239033	5	1	1	0	0	70	14	3	24.9434
ERS224102	Pf_Core	0.00287128	6	1	1	0	0	70	14	4	19.3406
ERS224117	Pf_Core	0.00456423	11	1.14542	1	12.0909	13	44.8182	14	8	28.0562
ERS224118	Pf_Core	0.0123989	26	1	1	0.115385	0	70	14	8	22.6661
ERS224144	Pf_Core	0.00262119	6	1.09358	1	0.333333	0	70	14	1	22.9358
ERS224154	Pf_Core	0.451768	970	1.0239	1	0.634021	0	67.4443	14	14	23.1725
ERS224156	Pf_Core	0.0362686	79	1.03355	1	0.139241	0	69.5696	14	13	21.2074
ERS224178	Pf_Core	0.00998456	25	1.19557	1	3.44	0	47.96	14	6	31.4187
ERS224186	Pf_Core	0.00189014	4	1.01781	1	0	0	70	14	2	22.6127
ERS224192	Pf_Core	0.00504518	12	1.14204	1	0.666667	0	46.75	14	6	37.259
ERS224195	Pf_Core	0.495736	1064	1.02568	1	0.461466	0	68.5056	14	14	23.2883
ERS224205	Pf_Core	0.00793089	23	1.38326	1	4.17391	1	9.65217	14	6	34.5132
ERS224207	Pf_Core	0.0234031	50	1.02055	1	0.12	0	70	14	13	22.7978
ERS224210	Pf_Core	0.0877833	190	1.03441	1	0.810526	0	68.8842	14	14	23.2457
ERS224213	Pf_Core	4.38798	9847	1.07351	1	0.483498	0	68.4919	14	14	23.2812
ERS224226	Pf_Core	0.000428047	1	1	1	20	20	41	14	1	6.74157
ERS224235	Pf_Core	0.00357828	8	1.06586	1	11.375	5	18.25	14	6	32.8198
ERS224238	Pf_Core	0.0231819	51	1.05373	1	0.333333	0	69.0784	14	12	23.2194
ERS224254	Pf_Core	0.0391495	83	1.01229	1	0.361446	0	70	14	12	24.3638
ERS224285	Pf_Core	0.0557471	131	1.12173	1	0.183206	0	70	14	13	22.0666
ERS224287	Pf_Core	7.92209	18635	1.12472	1	0.481299	0	68.6551	14	14	22.899
ERS224292	Pf_Core	0.000480952	1	1	1	0	0	70	14	1	25
ERS224295	Pf_Core	0.0352249	79	1.07004	1	0.43038	0	69.1519	14	12	22.0144
ERS224305	Pf_Core	0.032748	74	1.08107	1	0.202703	0	70	14	13	23.1207
ERS224320	Pf_Core	0.0228452	50	1.04316	1	14.64	17	68.62	14	13	27.8462
ERS224335	Pf_Core	19.7552	53365	1.28864	1	0.577288	0	67.785	14	14	23.7211
ERS224340	Pf_Core	0.000957094	2	1	1	0	0	70	14	1	25.1256
ERS224341	Pf_Core	0.00079357	2	1.2	1	0	0	70	14	1	24.8485
ERS224342	Pf_Core	0.000711809	2	1.33784	1	0.5	1	70	14	1	24.3243
ERS224343	Pf_Core	0.415374	959	1.10052	1	0.749739	0	64.4619	14	14	23.4474
ERS224344	Pf_Core	0.626675	1365	1.03991	1	0.52381	0	68.2579	14	14	23.2172
ERS224345	Pf_Core	0.00186128	4	1.02584	1	0.75	1	70	14	2	26.5392
ERS224346	Pf_Core	10.1159	24278	1.14498	1	0.425159	0	68.5976	14	14	23.2721
ERS224347	Pf_Core	0.00322238	7	1.03731	1	0	0	70	14	3	20.5978
ERS224348	Pf_Core	0.003232	7	1.02827	1	0	0	70	14	3	23.9686
ERS224349	Pf_Core	0.331082	737	1.06299	1	0.504749	0	68.3704	14	14	24.1003
ERS224352	Pf_Core	0.00332338	7	1.00724	1	0	0	70	14	5	21.4972
ERS224353	Pf_Core	0.0347343	77	1.05816	1	1.72727	0	69.4545	14	13	23.3206
ERS224354	Pf_Core	0.0976957	217	1.06026	1	0.294931	0	69.6774	14	14	24.5211
ERS224355	Pf_Core	0.000476142	1	1	1	0	0	70	14	1	25.2525
ERS224356	Pf_Core	0.00147652	4	1.29642	1	0	0	70	14	2	23.5773
ERS224357	Pf_Core	0.00536742	12	1.0672	1	0.166667	0	70	14	6	21.7523
ERS224358	Pf_Core	0.0285397	60	1.0027	1	1.41667	0	62.9333	14	12	25.0318
ERS224359	Pf_Core	0.0052568	11	1	1	0.545455	0	55	14	5	24.5929
ERS224360	Pf_Core	0.0169391	37	1.04174	1	1.02703	0	70	14	11	26.068
ERS224363	Pf_Core	0.00737299	16	1.03066	1	0.5	0	70	14	7	23.2139
ERS224365	Pf_Core	0.0481625	104	1.03016	1	0.615385	0	70	14	14	23.7118
ERS224366	Pf_Core	11.262	26871	1.13892	1	0.650925	0	68.4931	14	14	22.7904
ERS224367	Pf_Core	0.00456423	10	1.04531	1	0.1	0	70	14	5	23.7585
ERS224368	Pf_Core	12.8603	31358	1.16425	1	0.492825	0	68.6197	14	14	22.9857
ERS224369	Pf_Core	0.00190938	4	1	1	0	0	70	14	3	24.5152
ERS224371	Pf_Core	0.00147652	4	1.29316	1	0.5	1	70	14	2	21.776
ERS224373	Pf_Core	0.832378	1851	1.06114	1	0.497569	0	68.759	14	14	23.8026
ERS224374	Pf_Core	0.0444015	96	1.03109	1	0.489583	0	70	14	14	23.4616
ERS224375	Pf_Core	5.66273	13079	1.10218	1	0.578102	0	67.9508	14	14	23.0013
ERS224376	Pf_Core	0.0162754	38	1.11407	1	0.421053	0	69.7105	14	8	23.5307
ERS224378	Pf_Core	0.310046	679	1.04464	1	0.509573	0	69.2548	14	14	22.8038
ERS224379	Pf_Core	2.56838	5692	1.05783	1	0.52565	0	68.3357	14	14	23.5779
ERS224381	Pf_Core	0.0325268	71	1.04362	1	0.183099	0	70	14	13	24.4094
ERS224382	Pf_Core	0.358415	799	1.05792	1	13.627	15	64.2103	14	14	27.7383
ERS224383	Pf_Core	0.18129	402	1.05868	1	0.410448	0	69.2214	14	14	22.551
ERS224387	Pf_Core	0.00940742	21	1.06493	1	0.0952381	0	70	14	7	23.4369
ERS224388	Pf_Core	0.000423238	1	1	1	20	20	37	14	1	6.81818
ERS224389	Pf_Core	0.000480952	1	1	1	1	1	70	14	1	19
ERS224390	Pf_Core	0.0877833	188	1.02246	1	0.388298	0	68.5266	14	14	25.4833
ERS224391	Pf_Core	0.188649	415	1.05043	1	0.407229	0	69.4602	14	14	22.7949
ERS224392	Pf_Core	0.00146209	4	1.30921	1	0.75	1	70	14	2	30.6597
ERS224393	Pf_Core	4.20778	9571	1.0853	1	0.503814	0	68.2734	14	14	24.4331
ERS224394	Pf_Core	0.0369275	79	1.02175	1	3.83544	0	68.9367	14	13	24.356
ERS224395	Pf_Core	0.13142	283	1.02811	1	0.575972	0	65	14	14	25.6782
ERS224396	Pf_Core	0.000692571	2	1.28472	1	16	19	70	14	1	38.1944
ERS224397	Pf_Core	0.00191419	4	1	1	0	0	70	14	1	25.1256
ERS224398	Pf_Core	0.00975851	21	1.02267	1	8.33333	12	70	14	7	25.3487
ERS224401	Pf_Core	0.0425113	93	1.04446	1	2.4086	0	67.3333	14	14	25.2587
ERS224402	Pf_Core	0.000952284	2	1.00505	1	0.5	1	70	14	1	23.7374
ERS224403	Pf_Core	0.0275201	62	1.07637	1	0.258065	0	70	14	12	24.2651
ERS224405	Pf_Core	0.00137552	3	1.04545	1	0	0	70	14	2	24.5591
ERS224406	Pf_Core	0.0770244	170	1.05283	1	0.776471	0	66.5	14	14	25.0987
ERS224407	Pf_Core	0.000957094	2	1	1	0	0	70	14	1	23.6181
ERS224409	Pf_Core	0.00812808	17	1	1	2.52941	0	67.7059	14	7	22.1627
ERS224411	Pf_Core	0.0288331	63	1.04087	1	5.01587	0	70	14	13	24.5621
ERS224417	Pf_Core	0.161912	358	1.05495	1	0.27933	0	68.1006	14	14	24.9776
ERS224418	Pf_Core	0.00284242	6	1.00338	1	0.833333	0	70	14	3	26.2255
ERS224419	Pf_Core	0.0433338	92	1.01221	1	0.358696	0	70	14	14	24.6407
ERS224420	Pf_Core	0.0981574	209	1.01602	1	0.45933	0	68.89	14	14	23.5966
ERS224421	Pf_Core	0.414821	892	1.02507	1	0.526906	0	68.6771	14	14	23.9557
ERS224423	Pf_Core	2.09073	4566	1.04187	1	0.613009	0	68.1358	14	14	24.8276
ERS224425	Pf_Core	0.0127597	27	1.00264	1	1.07407	0	69.037	14	9	23.3394
ERS224428	Pf_Core	14.6807	36966	1.19892	1	0.630282	0	67.9782	14	14	23.7382
ERS224432	Pf_Core	2.96286	6486	1.04449	1	0.525131	0	68.3403	14	14	23.1219
ERS224434	Pf_Core	0.00286166	6	1	1	0.166667	0	70	14	3	23.6934
ERS224435	Pf_Core	0.078448	166	1.00938	1	0.843373	0	66.4639	14	14	23.5802
ERS224436	Pf_Core	1.7668	3835	1.03339	1	0.619296	0	67.781	14	14	24.3849
ERS224439	Pf_Core	0.00285204	6	1	1	0.666667	1	70	14	4	18.9585
ERS224442	Pf_Core	0.00558385	12	1.02756	1	0.166667	0	70	14	5	22.5773
ERS224443	Pf_Core	0.00238552	5	1	1	0.6	0	70	14	2	21.405
ERS224444	Pf_Core	0.575204	1236	1.02386	1	0.676375	0	68.9183	14	14	23.1713
ERS224446	Pf_Core	0.000471333	1	0.989796	1	17	17	70	14	1	22.449
ERS224447	Pf_Core	0.000957094	2	1	1	0	0	70	14	1	22.1106
ERS224448	Pf_Core	0.75444	1631	1.03108	1	0.381361	0	68.8369	14	14	23.158
ERS224449	Pf_Core	0.00281838	6	1.01195	1	0.166667	0	70	14	3	24.4501
ERS224450	Pf_Core	0.00142362	3	0.983108	1	6.66667	0	70	14	2	14.3346
ERS224451	Pf_Core	0.0566754	122	1.02503	1	0.467213	0	70	14	14	22.5537
ERS224452	Pf_Core	0.0175692	37	1.00465	1	2.21622	0	70	14	10	21.3208
ERS224454	Pf_Core	0.0395487	86	1.03527	1	4.25581	0	70	14	14	23.2223
ERS224455	Pf_Core	3.80454	8440	1.05642	1	0.559242	0	68.5209	14	14	23.3349
ERS224456	Pf_Core	0.00947956	20	1	1	1.45	1	63.25	14	7	23.846
ERS224457	Pf_Core	65.2137	439950	3.21885	3	0.571901	0	68.4985	14	14	20.0394
ERS224460	Pf_Core	1.9829	4329	1.04082	1	0.550705	0	67.9376	14	14	24.0256
ERS224461	Pf_Core	16.8207	42178	1.1964	1	0.538006	0	68.5304	14	14	23.2045
ERS224462	Pf_Core	0.046787	98	1.0001	1	0.397959	0	67.9082	14	13	24.0143
ERS224464	Pf_Core	0.43013	920	1.02059	1	0.570652	0	68.8772	14	14	23.4075
ERS224465	Pf_Core	0.0114996	25	1.03388	1	0.24	0	70	14	9	21.9246
ERS224467	Pf_Core	0.0383751	81	1.00689	1	0.975309	0	67.8148	14	14	23.2187
ERS224468	Pf_Core	0.0492446	105	1.01563	1	0.580952	0	68.1524	14	14	25.5799
ERS224471	Pf_Core	0.0532029	113	1.01211	1	0.699115	0	69.3805	14	14	23.7896
ERS224472	Pf_Core	0.250215	539	1.02774	1	0.593692	0	68.1855	14	14	23.466
ERS224473	Pf_Core	0.00142362	3	1	1	14	15	70	14	3	26.5961
ERS224474	Pf_Core	0.174008	374	1.02532	1	0.780749	0	68.484	14	14	23.5565
ERS224475	Pf_Core	0.0114611	24	1	1	0.375	0	70	14	8	25.92
ERS224476	Pf_Core	0.378644	811	1.02189	1	0.618989	0	67.2133	14	14	25.0931
ERS224479	Pf_Core	0.0312426	66	1.008	1	0.909091	0	70	14	13	23.7176
ERS224480	Pf_Core	0.469183	1006	1.02228	1	0.503976	0	68.7584	14	14	24.6024
ERS224481	Pf_Core	1.09311	2349	1.02489	1	0.530013	0	68.9434	14	14	24.7053
ERS224482	Pf_Core	0.0243265	51	1.00099	1	0.588235	0	70	14	13	21.9626
ERS224483	Pf_Core	0.0123941	26	1	1	0.423077	0	70	14	9	23.3034
ERS224484	Pf_Core	3.35996	7432	1.05355	1	0.594456	0	68.4264	14	14	24.0414
ERS224485	Pf_Core	0.026462	56	1.00872	1	0.232143	0	70	14	12	23.0423
ERS224487	Pf_Core	4.52901	10044	1.05822	1	0.517125	0	68.7324	14	14	23.4049
ERS224488	Pf_Core	0.00533856	12	1.07387	1	0.166667	0	70	14	5	24.5926
ERS224489	Pf_Core	0.0403278	85	1.00143	1	0.870588	0	70	14	13	23.5925
ERS224490	Pf_Core	6.02036	13643	1.07922	1	0.703584	0	68.6507	14	14	23.2933
ERS224491	Pf_Core	1.1222	2412	1.02444	1	0.641376	0	67.9229	14	14	24.017
ERS224492	Pf_Core	0.0421843	90	1.01494	1	1.05556	0	70	14	13	22.9441
ERS224496	Pf_Core	0.0901015	197	1.04116	1	1.1269	0	66.1827	14	14	25.8079
ERS224497	Pf_Core	0.0229029	48	0.99958	1	0.375	0	63.375	14	12	25.0021
ERS224498	Pf_Core	0.00333781	7	1	1	0	0	70	14	3	22.2854
ERS224499	Pf_Core	2.34634	5110	1.03857	1	0.522505	0	68.3706	14	14	24.6526
ERS224504	Pf_Core	0.00993646	21	1.01162	1	0.761905	0	70	14	9	24.5178
ERS224505	Pf_Core	0.0374902	84	1.07158	1	0.345238	0	70	14	14	25.169
ERS224507	Pf_Core	0.00286647	6	1	1	0.166667	0	70	14	3	19.2934
ERS224508	Pf_Core	0.0524959	624	5.66935	1	0.275641	0	69.5801	14	12	25.108
ERS224509	Pf_Core	0.010504	23	1.04304	1	0.391304	0	66.4783	14	8	25.4779
ERS224510	Pf_Core	0.00142843	3	1	1	0	0	70	14	2	27.2727
ERS224511	Pf_Core	0.001919	4	1	1	0	0	70	14	2	24.3178
ERS224512	Pf_Core	30.1311	110042	1.7471	1	0.637266	0	66.9054	14	14	23.708
ERS224514	Pf_Core	0.00191419	4	1	1	0	0	70	14	3	19.9468
ERS224515	Pf_Core	0.00538185	12	1.06792	1	0.333333	0	70	14	7	26.5153
ERS224518	Pf_Core	0.00143324	3	1	1	0	0	70	14	2	22.1638
ERS224521	Pf_Core	0.292486	634	1.0367	1	0.444795	0	69.4574	14	14	24.3251
ERS224522	Pf_Core	0.000692571	2	1.38194	1	0	0	70	14	1	29.1667
ERS224524	Pf_Core	0.074687	160	1.02434	1	0.38125	0	68.4375	14	14	24.3885
ERS224526	Pf_Core	0.0433963	95	1.04788	1	0.389474	0	69.6842	14	14	25.522
ERS224531	Pf_Core	2.22977	4982	1.06702	1	0.483139	0	68.4988	14	14	23.8381
ERS224533	Pf_Core	0.181795	394	1.03585	1	0.543147	0	69.5152	14	14	22.8114
ERS224534	Pf_Core	0.00430452	9	1	1	0	0	70	14	4	24.9348
ERS224536	Pf_Core	0.408415	895	1.04607	1	0.531844	0	68.9285	14	14	23.4331
ERS224537	Pf_Core	0.000961903	2	1	1	0	0	70	14	1	23
ERS224540	Pf_Core	0.0896783	200	1.06698	1	0.345	0	69.665	14	14	24.3263
ERS224541	Pf_Core	0.00713732	15	1.00539	1	0.2	0	70	14	4	25.9818
ERS224542	Pf_Core	0.333367	736	1.05583	1	0.759511	0	68.1073	14	14	24.864
ERS224544	Pf_Core	0.00713732	19	1.25337	1	2.63158	0	36.9474	14	8	34.1564
ERS224546	Pf_Core	0.00169295	4	1.12784	1	1	0	70	14	3	25.0862
ERS224547	Pf_Core	0.747803	1645	1.05223	1	0.620061	0	69.1429	14	14	24.1659
ERS224548	Pf_Core	0.714483	1566	1.04839	1	0.564496	0	67.6635	14	14	23.8275
ERS224552	Pf_Core	0.00283281	6	1	1	0.333333	0	70	14	3	21.6233
ERS224554	Pf_Core	0.00734413	16	1.03798	1	0.3125	0	70	14	7	26.2109
ERS224556	Pf_Core	0.0502258	110	1.04778	1	0.4	0	68.7545	14	14	24.367
ERS224557	Pf_Core	4.64313	10624	1.09257	1	0.492752	0	68.1605	14	14	23.983
ERS224561	Pf_Core	0.0176654	38	1.02614	1	0.184211	0	70	14	13	26.0556
ERS224562	Pf_Core	0.000630047	2	1.51908	2	1	1	70	14	1	29.0076
ERS224563	Pf_Core	0.0194016	42	1.03148	1	5.83333	1	70	14	11	23.2872
ERS224564	Pf_Core	4.49814	10472	1.11336	1	0.51251	0	68.2464	14	14	24.8749
ERS224565	Pf_Core	0.386926	845	1.04262	1	0.708876	0	67.4544	14	14	23.415
ERS224566	Pf_Core	0.0199306	42	1.00434	1	0.642857	0	70	14	10	23.3039
ERS224568	Pf_Core	0.0736674	158	1.02592	1	0.607595	0	70	14	14	23.1299
ERS224569	Pf_Core	0.285397	621	1.04115	1	0.4219	0	68.1465	14	14	23.2997
ERS224570	Pf_Core	0.770648	1697	1.05305	1	1.23925	0	66.6877	14	14	25.6612
ERS224572	Pf_Core	0.0218785	48	1.0488	1	0.166667	0	67.2083	14	11	24.6928
ERS224573	Pf_Core	0.0403374	86	1.01526	1	0.523256	0	70	14	13	23.4991
ERS224577	Pf_Core	0.00396304	11	1.32646	1	1	1	38.7273	14	5	27.1639
ERS224578	Pf_Core	0.0414628	94	1.07876	1	4.80851	0	59.5851	14	14	27.6108
ERS224580	Pf_Core	0.429639	927	1.03086	1	0.363538	0	68.2082	14	14	23.2593
ERS224581	Pf_Core	0.167078	361	1.03316	1	0.684211	0	68.036	14	14	23.6083
ERS224582	Pf_Core	0.0655826	150	1.09006	1	1.89333	0	65.84	14	14	23.8863
ERS224585	Pf_Core	0.328153	716	1.04016	1	0.462291	0	67.8422	14	14	23.5411
ERS224586	Pf_Core	0.00168333	4	1.13714	1	0.25	0	70	14	2	20.8293
ERS224588	Pf_Core	0.283223	611	1.03259	1	0.546645	0	67.5516	14	14	23.5272
ERS224589	Pf_Core	0.0334021	74	1.06163	1	0.324324	0	69.0541	14	14	23.4117
ERS224592	Pf_Core	0.00597342	16	1.28502	1	0.1875	0	70	14	3	23.4712
ERS224594	Pf_Core	0.00454018	10	1.0572	1	0.4	0	70	14	6	25.9527
ERS224596	Pf_Core	0.012447	27	1.03362	1	12.4444	17	54.6667	14	12	29.9002
ERS224598	Pf_Core	0.393	853	1.03912	1	0.620164	0	67.2403	14	14	23.252
ERS224599	Pf_Core	11.97	30025	1.19995	1	0.531057	0	67.9502	14	14	23.787
ERS224600	Pf_Core	0.000957094	2	1	1	0.5	1	70	14	1	18.593
ERS224601	Pf_Core	3.94408	8981	1.08971	1	0.478009	0	68.5283	14	14	24.1699
ERS224602	Pf_Core	0.00619466	13	1	1	0.153846	0	70	14	6	23.3337
ERS224608	Pf_Core	0.0272507	62	1.08313	1	1.04839	0	67.7742	14	13	24.16
ERS224611	Pf_Core	0.082084	180	1.05033	1	0.683333	0	67.0889	14	14	24.3138
ERS224612	Pf_Core	0.0849986	185	1.04051	1	0.486486	0	70	14	14	23.2382
ERS224613	Pf_Core	0.0129376	29	1.07026	1	0.793103	0	58.0345	14	10	25.0564
ERS224614	Pf_Core	0.00189495	4	1	1	15.5	18	70	14	3	25.3359
ERS224616	Pf_Core	1.17936	2654	1.07662	1	0.472871	0	68.4966	14	14	24.6774
ERS224618	Pf_Core	0.000957094	2	1	1	0	0	70	14	1	21.1055
ERS224620	Pf_Core	0.024442	53	1.03483	1	0.226415	0	70	14	11	23.7057
ERS224621	Pf_Core	0.0112927	24	1.01746	1	0.125	0	70	14	10	24.3684
ERS224622	Pf_Core	0.00142843	3	1	1	13	12	70	14	3	27.2777
ERS224624	Pf_Core	0.429456	955	1.05913	1	13.7487	16	62.512	14	14	27.2645
ERS224627	Pf_Core	0.0484799	106	1.04583	1	0.415094	0	68.3113	14	14	25.03
ERS224629	Pf_Core	0.000480952	1	1	1	0	0	70	14	1	24
ERS224630	Pf_Core	0.037014	82	1.06276	1	0.097561	0	69.7805	14	13	24.7047
ERS224631	Pf_Core	3.69975	8549	1.10557	1	0.438531	0	68.6248	14	14	23.5338
ERS224632	Pf_Core	6.3335	15519	1.17127	1	4.14015	0	66.5053	14	14	24.1883
ERS224633	Pf_Core	0.00996532	21	1	1	0.809524	0	70	14	8	21.6287
ERS224634	Pf_Core	0.00263562	6	1.08759	1	1.83333	0	70	14	3	19.6134
ERS224637	Pf_Core	1.96887	4482	1.08921	1	0.410754	0	68.5013	14	14	23.694
ERS224641	Pf_Core	0.00703151	15	1.02257	1	2.4	0	70	14	6	25.8574
ERS224644	Pf_Core	0.000937856	2	1	1	0	0	70	14	2	22.5489
ERS224646	Pf_Core	0.00375623	9	1.14981	1	0.333333	0	70	14	4	24.1167
ERS224647	Pf_Core	0.0129953	28	1.01813	1	1.82143	1	47.7143	14	13	26.9094
ERS224652	Pf_Core	0.00707961	15	1	1	0.2	0	70	14	5	24.6235
ERS224656	Pf_Core	20.584	55037	1.27909	1	0.454567	0	68.5685	14	14	23.0502
ERS224662	Pf_Core	55.3968	265509	2.29361	2	0.464794	0	68.6328	14	14	21.6601
ERS224664	Pf_Core	0.00665637	14	1.00072	1	2.35714	0	70	14	5	26.5195
ERS224665	Pf_Core	0.00127452	3	1.1283	1	12.3333	12	70	14	2	25.8182
ERS224669	Pf_Core	8.79401	21223	1.15502	1	0.502332	0	68.427	14	14	23.8616
ERS224772	Pf_Core	0.00607923	13	1.02136	1	0.307692	0	70	14	8	20.5286
ERS224774	Pf_Core	0.016891	36	1.01993	1	0.583333	0	57.25	14	12	27.0553
ERS224778	Pf_Core	0.012726	27	1.01172	1	2.62963	0	62.2222	14	9	21.3063
ERS224781	Pf_Core	52.7471	229887	2.08116	2	0.476995	0	68.6162	14	14	21.8439
ERS224783	Pf_Core	0.000952284	2	0.994949	1	14	8	70	14	2	25.7551
ERS224787	Pf_Core	0.0769667	169	1.0468	1	13.1183	15	63.4615	14	13	24.8947
ERS224790	Pf_Core	0.00478547	10	1	1	0.3	0	70	14	5	25.007
ERS224797	Pf_Core	0.00079838	2	1.19277	1	0	0	70	14	1	20.4819
ERS224798	Pf_Core	0.0184878	40	1.03512	1	0.225	0	70	14	13	21.2014
ERS224808	Pf_Core	0.00396304	9	1.08738	1	0	0	70	14	6	22.8553
ERS224809	Pf_Core	0.00477104	10	1	1	0.1	0	70	14	6	23.1892
ERS224810	Pf_Core	0.0172806	38	1.04592	1	0.421053	0	61.5526	14	10	26.2859
ERS224815	Pf_Core	0.00325604	8	1.17873	1	0	0	70	14	2	27.5314
ERS224820	Pf_Core	0.00690647	16	1.10794	1	0.125	0	70	14	5	24.0966
ERS224821	Pf_Core	0.00193343	5	1.23632	1	0	0	70	14	2	19.2405
ERS224822	Pf_Core	0.0118074	30	1.21303	1	0.333333	0	70	14	6	22.0741
ERS224824	Pf_Core	0.00761828	18	1.12689	1	0.5	0	70	14	5	23.321
ERS224828	Pf_Core	7.63938	17658	1.10355	1	0.560936	0	68.9279	14	14	22.682
ERS224838	Pf_Core	31.2155	96083	1.47155	1	0.480012	0	68.6876	14	14	22.6463
ERS224840	Pf_Core	0.00102924	3	1.39252	1	0	0	70	14	2	26.1616
ERS224843	Pf_Core	0.00421314	10	1.13699	1	0.1	0	70	14	5	22.2557
ERS224844	Pf_Core	0.00377066	8	1.01276	1	0	0	70	14	6	24.2283
ERS224845	Pf_Core	1.49847	3378	1.07779	1	0.493191	0	67.3339	14	14	25.9301
ERS224846	Pf_Core	1.42598	3144	1.05296	1	0.46374	0	68.1247	14	14	24.4476
ERS224848	Pf_Core	1.41122	3169	1.07453	1	0.454718	0	69.0129	14	14	23.6691
ERS224849	Pf_Core	0.00191419	4	1	1	0.25	0	70	14	2	18.3417
ERS224850	Pf_Core	0.00984027	22	1.06989	1	1.09091	0	70	14	9	27.4456
ERS224853	Pf_Core	0.00901304	19	1.00587	1	0.105263	0	67.8421	14	6	26.6621
ERS248683	Pf_Core	0.0143372	36	1.20195	1	0.0833333	0	70	14	12	22.806
ERS248705	Pf_Core	0.111485	261	1.12429	1	0.371648	0	67.728	14	14	23.9509
ERS248715	Pf_Core	0.000759904	2	1.25949	1	0	0	70	14	1	20.8861
ERS248717	Pf_Core	0.00139476	3	1.02759	1	0.666667	1	70	14	2	22.9467
ERS248719	Pf_Core	0.0120286	29	1.15714	1	0.275862	0	70	14	11	22.6674
ERS248735	Pf_Core	0.00193343	4	0.992537	1	3	4	42.25	14	3	26.9076
ERS248756	Pf_Core	0.00239033	5	1	1	0.2	0	70	14	4	24.0761
ERS248775	Pf_Core	0.0127164	27	1.01399	1	0.185185	0	70	14	9	23.395
ERS248796	Pf_Core	0.0262792	62	1.13433	1	0.370968	0	60.3548	14	12	26.3464
ERS248797	Pf_Core	0.00499228	12	1.15318	1	0	0	70	14	5	26.4153
ERS248798	Pf_Core	0.0196036	48	1.17591	1	0.458333	0	68.5417	14	11	22.4987
ERS248857	Pf_Core	0.0258993	61	1.13129	1	0.295082	0	70	14	11	20.1968
ERS254298	Pf_Core	0.000480952	1	1	1	19	19	70	14	1	38
ERS254305	Pf_Core	0.00336185	7	0.998569	1	14.5714	16	70	14	5	30.9317
ERS254306	Pf_Core	0.000476142	1	1	1	20	20	70	14	1	31.3131
ERS254310	Pf_Core	0.000851285	2	1.12429	1	0	0	70	14	1	31.0734
ERS254320	Pf_Core	0.00326566	7	0.997054	1	15.2857	16	30.4286	14	6	32.6327
ERS254321	Pf_Core	0.000471333	1	1	1	11	11	70	14	1	46.9388
ERS254323	Pf_Core	0.00471333	10	0.997959	1	9.7	6	6	14	5	32.4622
ERS254337	Pf_Core	0.000480952	1	1	1	16	16	70	14	1	49
ERS254344	Pf_Core	0.000947475	2	0.989848	1	16.5	19	70	14	2	29.9062
ERS254347	Pf_Core	0.00235666	5	1	1	4	4	0	14	5	50
ERS254348	Pf_Core	0.000480952	1	1	1	20	20	70	14	1	40
ERS254351	Pf_Core	0.107704	235	1.043	1	13.2723	16	57.1702	14	14	27.634
ERS254352	Pf_Core	0.0512983	121	1.12113	1	11	15	30.6612	14	14	30.1194
ERS254353	Pf_Core	0.113442	247	1.03998	1	12.9393	16	59.2834	14	14	28.2434
ERS254357	Pf_Core	0.00240476	5	1	1	8	1	70	14	3	31.5556
ERS254361	Pf_Core	0.000961903	2	1	1	18	18	1.5	14	2	34
ERS254362	Pf_Core	0.00736818	16	1.04373	1	1.4375	0	70	14	7	28.2543
ERS311804	Pf_Core	0.00373218	8	1.02577	1	0	0	70	14	4	23.1612
ERS311812	Pf_Core	0.0054588	13	1.13744	1	0	0	70	14	7	20.803
ERS311827	Pf_Core	0.00453057	10	1.0552	1	0	0	70	14	5	25.5012
ERS311837	Pf_Core	0.002929	7	1.14286	1	0.142857	0	70	14	2	19.7113
ERS311889	Pf_Core	0.00334262	7	1.00144	1	0	0	70	14	4	24.1714
ERS311915	Pf_Core	0.000865713	2	1.10556	1	0	0	70	14	1	18.3333
ERS311916	Pf_Core	0.00154867	4	1.23602	1	0	0	70	14	2	22.9624
ERS311975	Pf_Core	0.013534	30	1.05757	1	0.433333	0	65.5333	14	9	20.9819
ERS311976	Pf_Core	0.0151259	33	1.04102	1	0.272727	0	70	14	9	23.2218
ERS311978	Pf_Core	0.00144286	3	1	1	0	0	70	14	2	28.25
ERS311979	Pf_Core	0.0146979	34	1.10635	1	0.764706	0	67.5588	14	12	22.9787
ERS311980	Pf_Core	0.00287609	6	0.998328	1	0.333333	0	70	14	4	25.6324
ERS311982	Pf_Core	0.0257261	60	1.1146	1	0.15	0	70	14	12	22.0175
ERS311983	Pf_Core	0.00358309	8	1.06174	1	0	0	70	14	4	25.7546
ERS311984	Pf_Core	0.0184445	42	1.0837	1	0.0238095	0	70	14	13	21.5544
ERS311987	Pf_Core	0.0242207	54	1.06394	1	0.240741	0	70	14	14	24.0658
ERS311991	Pf_Core	0.00983065	23	1.11693	1	0	0	70	14	6	22.5449
ERS311995	Pf_Core	0.00192381	5	1.245	1	0.4	0	70	14	3	18.6335
ERS311996	Pf_Core	0.0115044	25	1.03972	1	0.04	0	70	14	7	22.3147
ERS312002	Pf_Core	0.0112206	24	1.02315	1	0.666667	0	70	14	9	22.0053
ERS312007	Pf_Core	0.00191419	4	1	1	0	0	70	14	3	22.4459
ERS312008	Pf_Core	0.0102058	25	1.17154	1	0	0	70	14	9	19.6589
ERS312009	Pf_Core	0.00423238	9	1.01705	1	0.111111	0	70	14	5	21.634
ERS312011	Pf_Core	0.00239995	6	1.19639	1	0.333333	0	70	14	3	20.9753
ERS312014	Pf_Core	0.00382838	8	1	1	0.125	0	70	14	4	23.995
ERS	OrgID	percentCovered	nReadsAligned	avgDepth	medianDepth	avgEditDistance	medianEditDistance	avgMAPQ	nContigs	nContigsWithCoverage	GC_content
ERS156392	Pf_Apicoplast	0.283212	1	1	1	0	0	70	1	1	25.7732
ERS156417	Pf_Apicoplast	7.34307	27	1.06282	1	0.111111	0	30.2963	1	1	24.1352
ERS223748	Pf_Apicoplast	3.31387	14	1.22555	1	0.357143	0	55.6429	1	1	22.8544
ERS223749	Pf_Apicoplast	0.578102	2	1	1	0	0	3	1	1	19.697
ERS223751	Pf_Apicoplast	1.16204	4	1	1	0.25	0	36.5	1	1	22.6131
ERS223754	Pf_Apicoplast	0.581022	2	1	1	0	0	3	1	1	16.5829
ERS223756	Pf_Apicoplast	0.846715	3	1.03103	1	0.333333	0	70	1	1	21.3793
ERS223764	Pf_Apicoplast	0.291971	1	1	1	0	0	70	1	1	13
ERS223770	Pf_Apicoplast	55.3693	492	2.57282	2	0.252033	0	36.7724	1	1	19.2333
ERS223774	Pf_Apicoplast	15.6409	61	1.13123	1	0.0491803	0	41.4426	1	1	20.7854
ERS223776	Pf_Apicoplast	0.581022	2	1	1	0	0	70	1	1	13.5678
ERS223799	Pf_Apicoplast	10.3036	41	1.15047	1	1.5122	0	29.1463	1	1	21.1304
ERS223823	Pf_Apicoplast	0.870073	3	1	1	0	0	25.3333	1	1	21.4765
ERS223827	Pf_Apicoplast	0.289051	1	1	1	0	0	70	1	1	22.2222
ERS223828	Pf_Apicoplast	1.1562	4	1	1	0	0	3	1	1	25.5051
ERS223829	Pf_Apicoplast	31.2292	143	1.32526	1	0.286713	0	33.9231	1	1	20.5296
ERS223831	Pf_Apicoplast	3.75182	13	1	1	0.384615	0	13.3077	1	1	22.5681
ERS223844	Pf_Apicoplast	0.578102	2	1	1	0.5	1	70	1	1	17.6768
ERS223845	Pf_Apicoplast	1.44818	5	1	1	0	0	3	1	1	25.6048
ERS223848	Pf_Apicoplast	20.6511	93	1.30341	1	0.11828	0	31.0968	1	1	21.3605
ERS223861	Pf_Apicoplast	0.271533	1	0.989247	1	18	18	3	1	1	46.2366
ERS223867	Pf_Apicoplast	5.2146	18	1	1	0.333333	0	40.2222	1	1	19.0929
ERS223873	Pf_Apicoplast	0.867153	3	0.989899	1	4.33333	0	25.3333	1	1	19.5286
ERS223876	Pf_Apicoplast	64.5197	961	4.31415	4	0.149844	0	37.0333	1	1	18.3122
ERS223885	Pf_Apicoplast	1.74307	6	1	1	0	0	36.5	1	1	19.7655
ERS223894	Pf_Apicoplast	64.7474	875	3.91522	3	0.177143	0	38.5154	1	1	18.0218
ERS223904	Pf_Apicoplast	3.87445	14	1.04069	1	0.214286	0	36.5	1	1	19.8945
ERS223906	Pf_Apicoplast	38.5781	218	1.64028	1	0.0779817	0	35.8853	1	1	20.6259
ERS223923	Pf_Apicoplast	1.45401	5	1	1	0.2	0	29.8	1	1	18.2731
ERS223925	Pf_Apicoplast	0.286131	1	1	1	0	0	70	1	1	18.3673
ERS223931	Pf_Apicoplast	7.52701	31	1.1924	1	0.0645161	0	24.6129	1	1	21.5439
ERS223933	Pf_Apicoplast	26.4234	137	1.50343	1	0.0729927	0	38.7007	1	1	22.9446
ERS223935	Pf_Apicoplast	0.578102	2	1	1	0	0	3	1	1	20.7071
ERS223938	Pf_Apicoplast	0.581022	2	1	1	0	0	3	1	1	32.6633
ERS223941	Pf_Apicoplast	40.546	251	1.79679	1	0.0756972	0	35.0319	1	1	20.2924
ERS223944	Pf_Apicoplast	4.26861	15	1.02326	1	0.133333	0	43.2	1	1	23.3926
ERS223955	Pf_Apicoplast	51.1066	485	2.7516	2	0.263918	0	38.9175	1	1	19.3279
ERS223959	Pf_Apicoplast	12.7445	51	1.15716	1	0.0980392	0	38.4706	1	1	20.7016
ERS223963	Pf_Apicoplast	62.8934	799	3.68103	3	0.185232	0	37.2128	1	1	18.3826
ERS223967	Pf_Apicoplast	0.575182	2	1	1	1.5	3	3	1	1	34.0102
ERS223969	Pf_Apicoplast	62.4847	1293	6.0015	4	0.409126	0	35.1872	1	1	18.6687
ERS223971	Pf_Apicoplast	2.03504	7	1	1	0	0	31.7143	1	1	23.6729
ERS223977	Pf_Apicoplast	43.8248	264	1.74584	1	0.0833333	0	37.2614	1	1	20.075
ERS223983	Pf_Apicoplast	0.581022	2	1	1	0	0	70	1	1	14.5729
ERS223984	Pf_Apicoplast	0.286131	1	1	1	0	0	70	1	1	23.4694
ERS223996	Pf_Apicoplast	0.286131	1	1	1	0	0	70	1	1	20.4082
ERS223999	Pf_Apicoplast	73.2117	4864	19.2948	27	0.173931	0	38.9739	1	1	18.6209
ERS224007	Pf_Apicoplast	1.12117	4	1.03385	1	0	0	3	1	1	30.9896
ERS224009	Pf_Apicoplast	1.45401	5	1	1	0.2	0	29.8	1	1	20.0803
ERS224020	Pf_Apicoplast	49.1328	337	1.9918	2	0.0801187	0	32.4243	1	1	19.9463
ERS224021	Pf_Apicoplast	17.2029	71	1.19654	1	0.507042	0	26.5915	1	1	21.2831
ERS224030	Pf_Apicoplast	16.073	59	1.0663	1	0.101695	0	45.0169	1	1	20.6752
ERS224031	Pf_Apicoplast	0.291971	1	1	1	1	1	3	1	1	43
ERS224034	Pf_Apicoplast	1.43358	5	1	1	4	0	3	1	1	27.9022
ERS224046	Pf_Apicoplast	44.946	309	1.99461	2	0.18123	0	36.6084	1	1	19.8013
ERS224051	Pf_Apicoplast	0.291971	1	1	1	0	0	70	1	1	30
ERS224055	Pf_Apicoplast	0.289051	1	1	1	0	0	70	1	1	17.1717
ERS224056	Pf_Apicoplast	1.43066	5	1	1	2.2	0	43.2	1	1	21.0204
ERS224057	Pf_Apicoplast	4.30073	15	1.01561	1	0	0	34.2667	1	1	22.1996
ERS224062	Pf_Apicoplast	1.08613	4	1.06989	1	0	0	53.25	1	1	25.5376
ERS224063	Pf_Apicoplast	0.581022	2	1	1	0	0	70	1	1	18.593
ERS224069	Pf_Apicoplast	1.15328	4	1	1	0.25	0	19.75	1	1	22.2785
ERS224071	Pf_Apicoplast	0.583942	2	1	1	0.5	1	36.5	1	1	15
ERS224076	Pf_Apicoplast	0.289051	1	1	1	0	0	70	1	1	16.1616
ERS224154	Pf_Apicoplast	0.578102	2	1	1	0	0	3	1	1	23.2323
ERS224195	Pf_Apicoplast	2.03504	7	1	1	0	0	31.7143	1	1	24.3902
ERS224207	Pf_Apicoplast	0.581022	2	1	1	0	0	3	1	1	24.1206
ERS224213	Pf_Apicoplast	36.5956	224	1.77828	2	0.15625	0	34.4062	1	1	21.4487
ERS224285	Pf_Apicoplast	1.34891	5	1.07576	1	0	0	29.8	1	1	25.3247
ERS224287	Pf_Apicoplast	24.3708	109	1.29867	1	0.211009	0	36.8073	1	1	21.2983
ERS224320	Pf_Apicoplast	2.64526	10	1.09161	1	6.7	8	16.4	1	1	22.4062
ERS224335	Pf_Apicoplast	38.6832	385	2.88641	3	0.101299	0	29.626	1	1	21.3225
ERS224344	Pf_Apicoplast	5.6146	20	1.0312	1	0.1	0	29.8	1	1	22.9849
ERS224346	Pf_Apicoplast	16.0788	69	1.24423	1	0.173913	0	36.9855	1	1	19.3934
ERS224349	Pf_Apicoplast	0.581022	2	1	1	0	0	3	1	1	20.603
ERS224366	Pf_Apicoplast	31.6584	156	1.42728	1	0.647436	0	37.7885	1	1	21.1463
ERS224368	Pf_Apicoplast	33.8073	167	1.43156	1	0.317365	0	31.8862	1	1	20.6502
ERS224373	Pf_Apicoplast	1.60876	6	1.08167	1	0	0	25.3333	1	1	20.5082
ERS224375	Pf_Apicoplast	22.362	96	1.24442	1	0.114583	0	43.4792	1	1	21.4016
ERS224378	Pf_Apicoplast	1.15912	4	1	1	0	0	36.5	1	1	22.4181
ERS224379	Pf_Apicoplast	12.8438	53	1.19709	1	0.0754717	0	33.3396	1	1	21.1666
ERS224382	Pf_Apicoplast	1.56788	6	1.10615	1	1.83333	3	3	1	1	32.0298
ERS224391	Pf_Apicoplast	0.505109	2	1.15029	1	0	0	70	1	1	23.1214
ERS224393	Pf_Apicoplast	2.5635	9	1.01936	1	0	0	17.8889	1	1	19.7039
ERS224394	Pf_Apicoplast	0.581022	2	1	1	1	1	3	1	1	39.196
ERS224423	Pf_Apicoplast	0.870073	3	1	1	0	0	47.6667	1	1	23.1544
ERS224428	Pf_Apicoplast	32.146	180	1.62062	1	0.211111	0	24.2167	1	1	21.6456
ERS224432	Pf_Apicoplast	14.5869	60	1.19135	1	0.233333	0	51.0167	1	1	21.1038
ERS224436	Pf_Apicoplast	2.0292	8	1.14388	1	0.25	0	53.25	1	1	23.8849
ERS224439	Pf_Apicoplast	0.581022	2	1	1	0	0	3	1	1	25.1256
ERS224448	Pf_Apicoplast	0.291971	1	1	1	2	2	3	1	1	44
ERS224454	Pf_Apicoplast	1.15912	4	1	1	3.25	4	3	1	1	35.5164
ERS224455	Pf_Apicoplast	2.0146	9	1.29275	1	0	0	55.1111	1	1	20.3364
ERS224457	Pf_Apicoplast	50.0058	434	2.51468	2	0.186636	0	36.5576	1	1	19.5856
ERS224460	Pf_Apicoplast	1.45401	5	1	1	0	0	3	1	1	25.3012
ERS224461	Pf_Apicoplast	18.4788	73	1.14441	1	0.164384	0	25.0274	1	1	22.073
ERS224471	Pf_Apicoplast	0.289051	1	1	1	0	0	3	1	1	23.2323
ERS224476	Pf_Apicoplast	0.581022	2	1	1	0	0	3	1	1	21.1055
ERS224481	Pf_Apicoplast	2.60146	10	1.11223	1	1.9	0	29.8	1	1	26.0382
ERS224484	Pf_Apicoplast	8.21022	31	1.09211	1	1.29032	0	24.6129	1	1	22.1906
ERS224487	Pf_Apicoplast	4.40876	16	1.05033	1	0.0625	0	44.875	1	1	23.7086
ERS224490	Pf_Apicoplast	4.99854	20	1.16005	1	0.1	0	9.7	1	1	21.5537
ERS224491	Pf_Apicoplast	0.870073	3	1	1	2.33333	0	25.3333	1	1	24.4966
ERS224492	Pf_Apicoplast	0.289051	1	1	1	0	0	3	1	1	28.2828
ERS224497	Pf_Apicoplast	0.289051	1	1	1	18	18	3	1	1	43.4343
ERS224499	Pf_Apicoplast	2.5635	10	1.13212	1	0	0	3	1	1	23.2346
ERS224512	Pf_Apicoplast	47.2467	903	5.55104	2	0.20155	0	18.6556	1	1	20.0412
ERS224521	Pf_Apicoplast	0.578102	2	1	1	0	0	3	1	1	20.7071
ERS224531	Pf_Apicoplast	1.34599	5	1.07809	1	0.4	0	43.2	1	1	19.9566
ERS224536	Pf_Apicoplast	0.872993	3	1	1	0	0	70	1	1	17.7258
ERS224542	Pf_Apicoplast	1.32847	6	1.31429	1	0.166667	0	3	1	1	21.5385
ERS224547	Pf_Apicoplast	0.289051	1	1	1	0	0	3	1	1	31.3131
ERS224548	Pf_Apicoplast	0.867153	3	1	1	0.333333	0	47.6667	1	1	18.8552
ERS224557	Pf_Apicoplast	13.3956	59	1.27899	1	0.0169492	0	21.1695	1	1	22.9576
ERS224564	Pf_Apicoplast	3.66131	13	1.0319	1	0	0	44.2308	1	1	20.9729
ERS224568	Pf_Apicoplast	0.583942	2	1	1	0	0	70	1	1	19
ERS224569	Pf_Apicoplast	0.291971	1	1	1	0	0	3	1	1	27
ERS224570	Pf_Apicoplast	1.74307	6	1	1	1.33333	0	3	1	1	29.9832
ERS224588	Pf_Apicoplast	1.73139	6	1	1	0.666667	0	47.6667	1	1	20.742
ERS224589	Pf_Apicoplast	0.557664	2	1	1	1	1	70	1	1	21.466
ERS224598	Pf_Apicoplast	0.583942	2	1	1	0	0	3	1	1	21
ERS224599	Pf_Apicoplast	11.9358	46	1.1206	1	0.413043	0	30.6739	1	1	23.3933
ERS224601	Pf_Apicoplast	6.57518	24	1.06128	1	0.166667	0	16.9583	1	1	24.2895
ERS224613	Pf_Apicoplast	0.581022	2	1	1	0	0	3	1	1	24.1206
ERS224616	Pf_Apicoplast	1.45109	5	1	1	3.2	0	16.4	1	1	22.7364
ERS224622	Pf_Apicoplast	0.59562	2	0.965686	1	7.5	3	3	1	1	22.549
ERS224624	Pf_Apicoplast	11.5679	48	1.19687	1	6.5	4	22.5417	1	1	22.4129
ERS224631	Pf_Apicoplast	5.45985	21	1.11925	1	0.0952381	0	25.3333	1	1	22.4599
ERS224632	Pf_Apicoplast	51.2321	526	2.95999	2	6.3251	17	29.0209	1	1	19.6457
ERS224637	Pf_Apicoplast	0.291971	1	1	1	20	20	70	1	1	23
ERS224656	Pf_Apicoplast	53.3752	500	2.72261	2	0.134	0	34.624	1	1	19.667
ERS224662	Pf_Apicoplast	65.0015	1769	7.91034	2	0.17411	0	36.8293	1	1	18.6316
ERS224664	Pf_Apicoplast	0.581022	2	1	1	0	0	3	1	1	19.598
ERS224669	Pf_Apicoplast	20.8496	101	1.40821	1	0.60396	0	30.198	1	1	22.3702
ERS224781	Pf_Apicoplast	68.1285	1753	7.46109	3	0.221905	0	38.2921	1	1	17.9787
ERS224787	Pf_Apicoplast	1.92409	7	1.04704	1	7.42857	3	50.8571	1	1	25.7967
ERS224822	Pf_Apicoplast	0.291971	1	1	1	0	0	70	1	1	21
ERS224828	Pf_Apicoplast	51.0307	363	2.06437	2	0.101928	0	37.5152	1	1	20.0147
ERS224838	Pf_Apicoplast	34.0438	176	1.50292	1	0.181818	0	39.0909	1	1	20.0073
ERS224845	Pf_Apicoplast	2.18686	9	1.1976	1	0.666667	0	3	1	1	24.2991
ERS224846	Pf_Apicoplast	6.08759	21	1	1	0.047619	0	15.7619	1	1	24.0288
ERS224848	Pf_Apicoplast	3.8219	15	1.14057	1	1.4	0	52.1333	1	1	22.0779
ERS254298	Pf_Apicoplast	0.583942	2	1	1	5.5	6	3	1	1	27
ERS254305	Pf_Apicoplast	0.291971	1	1	1	6	6	3	1	1	32
ERS254344	Pf_Apicoplast	0.583942	2	1	1	2.5	3	3	1	1	31
ERS254351	Pf_Apicoplast	1.46277	6	1.18563	1	6	5	3	1	1	25.3493
ERS254352	Pf_Apicoplast	0.878832	3	0.986711	1	6.33333	2	25.3333	1	1	26.5781
ERS254353	Pf_Apicoplast	2.85839	12	1.19816	1	9.5	18	36.5	1	1	28.192

## Sheet: Fig. 3b. P falciparum
SampleName	ContigLength	ContigName	IntegratorGenusCall	Int_family	IntegratorGenusAUC	IntegratorSpeciesCall	IntegratorSpeciesAUC	MinimapGenusCall	min_family	MinimapSpeciesCall	ContigMixtureGenus	ContigMixtureGenus_percent	GtdbTkGenusCall	GtdbTkSpeciesCall	GC_content	BMM
ERS224092	131909	ERS224092.UK15_079_131909	Acetobacter	Acetobacteraceae	0.00954026	Gluconobacter albidus	0.00950275	Asaia		Asaia_sp__W19					46.5268	Y
ERS224111	284203	ERS224111.UK15_004_284203	Acetobacter	Acetobacteraceae	0.00452397	Gluconobacter albidus	0.00450618	Rangifer		Rangifer_tarandus					46.8144	Y
ERS224157	390684	ERS224157.UK15_007_390684	Acetobacter	Acetobacteraceae	0.0032572	Gluconobacter albidus	0.0032444	Pararge		Pararge_aegeria					46.8885	Y
ERS224142	390753	ERS224142.UK15_018_390753	Acetobacter	Acetobacteraceae	0.00325611	Gluconobacter albidus	0.00324331	Pararge		Pararge_aegeria					46.892	Y
ERS224140	162481	ERS224140.UK15_005_162481	Acetobacter	Acetobacteraceae	0.0079974	Gluconobacter albidus	0.00796596	Megasphaera		Megasphaera_stantonii					46.8935	Y
ERS254351	458955	ERS254351.UK15_020_458955	Acetobacter	Acetobacteraceae	0.00276468	Gluconobacter albidus	0.00275381	Pararge		Pararge_aegeria					46.9155	Y
ERS224787	345036	ERS224787.UK15_018_345036	Acetobacter	Acetobacteraceae	0.00371952	Gluconobacter albidus	0.0037049	Pararge		Pararge_aegeria					46.9331	Y
ERS311804	257299	ERS311804.UK15_118_257299	Acetobacter	Acetobacteraceae	0.0265146	Acetobacter aceti	0.0265146	Gluconobacter		Gluconobacter_frateurii	Gluconobacter	68.1124	Gluconobacter		57.8623	Y
ERS311873	54427	ERS311873.UK15_044_54427	Acetobacter	Acetobacteraceae	0.048365	Acetobacter aceti	0.048365	Gluconacetobacter		Gluconacetobacter_liquefaciens	Gluconacetobacter	7.48391			58.9671	Y
ERS311892	36144	ERS311892.UK15_072_36144	Acetobacter	Acetobacteraceae	0.0598992	Acetobacter malorum	0.0598992	Gluconobacter		Gluconobacter_oxydans	Gluconacetobacter	12.7735			59.8246	Y
ERS311820	33720	ERS311820.UK15_436_33720	Acetobacter	Acetobacteraceae	0.0946287	Acetobacter persici	0.0946287	Drosophila		Drosophila_robusta	Acetobacter	98.1014			60.7622	Y
ERS311892	34382	ERS311892.UK15_140_34382	Acetobacter	Acetobacteraceae	0.0795751	Acetobacter tropicalis	0.0795687	Gluconobacter		Gluconobacter_albidus	Gluconacetobacter	3.34036			66.8053	Y
ERS311902	47521	ERS311902.UK15_004_47521	Acetobacter	Acetobacteraceae	0.0854462	Acetobacter nitrogenifigens	0.0851513	Gluconacetobacter		Gluconacetobacter_diazotrophicus	Gluconacetobacter	8.98348			66.8189	Y
ERS311892	33969	ERS311892.UK15_125_33969	Acetobacter	Acetobacteraceae	0.0782439	Acetobacter syzygii	0.0779361	Gluconacetobacter		Gluconacetobacter_liquefaciens	Gluconacetobacter	10.0757			66.8992	Y
ERS311902	87216	ERS311902.UK15_039_87216	Acetobacter	Acetobacteraceae	0.0315441	Acetobacter syzygii	0.0314201	Gluconacetobacter		Gluconacetobacter_diazotrophicus	Gluconacetobacter	12.9254	Gluconacetobacter		67.1242	Y
ERS311902	56546	ERS311902.UK15_093_56546	Acetobacter	Acetobacteraceae	0.0527099	Acetobacter malorum	0.052591	Gluconacetobacter		Gluconacetobacter_diazotrophicus	Gluconacetobacter	12.9443			67.2479	Y
ERS311873	76320	ERS311873.UK15_069_76320	Acetobacter	Acetobacteraceae	0.0354594	Acetobacter syzygii	0.0353199	Gluconacetobacter		Gluconacetobacter_diazotrophicus	Gluconacetobacter	19.8818	Gluconacetobacter		67.4148	Y
ERS311840	147119	ERS311840.UK15_036_147119	Acetobacteraceae	Acetobacteraceae	0.0408022	Acetobacteraceae	0.0408022	Gluconobacter		Gluconobacter_frateurii	Gluconobacter	80.4459	Gluconobacter		57.412	Y
ERS311817	73149	ERS311817.UK15_257_73149	Acetobacteraceae	Acetobacteraceae	0.133011	Acetobacteraceae	0.133011	Drosophila		Drosophila_nigromelanica	Acetobacter	66.9581			62.3754	Y
ERS311821	34755	ERS311821.UK15_855_34755	Acetobacteraceae	Acetobacteraceae	0.103631	Acetobacteraceae	0.103631	Asaia		Asaia_platycodi	Asaia	96.1066			63.3204	Y
ERS224291	36695	ERS224291.UK15_001_36695	Achromobacter	Alcaligenaceae	0.0543146	Achromobacter xylosoxidans	0.0540302	Oligella		Oligella_ureolytica					40.0763	Y
ERS224291	39472	ERS224291.UK15_097_39472	Achromobacter	Alcaligenaceae	0.0410318	Achromobacter sp. Root83	0.0410318	Thorsellia		Thorsellia_anophelis			Thorsellia		42.3971	Y
ERS311796	38614	ERS311796.UK15_015_38614	Achromobacter	Alcaligenaceae	0.0564234	Achromobacter xylosoxidans	0.0562785	Proteobacteria		Proteobacteria_bacterium_ST_bin12					42.5545	Y
ERS224324	33807	ERS224324.UK15_146_33807	Achromobacter	Alcaligenaceae	0.0492771	Bordetella	0.0492771	Alcaligenaceae		Alcaligenaceae_bacterium_UBA6179					42.7515	Y
ERS311843	136381	ERS311843.UK15_011_136381	Achromobacter	Alcaligenaceae	0.0151729	Achromobacter spanius	0.0151729	Brackiella		Brackiella_oedipodis					42.8557	Y
ERS224291	39614	ERS224291.UK15_019_39614	Achromobacter	Alcaligenaceae	0.0427339	Achromobacter sp. Root83	0.0427339	Limnohabitans		Limnohabitans_sp__2KL_51					43.0277	Y
ERS156409	36108	ERS156409.UK15_198_36108	Achromobacter	Alcaligenaceae	0.0298578	Bordetella genomosp. 2	0.0295938	Solimicrobium		Solimicrobium_silvestre			Pigmentiphaga		43.4308	Y
ERS224642	36106	ERS224642.UK15_047_36106	Achromobacter	Alcaligenaceae	0.0299199	Bordetella genomosp. 2	0.0296536	Solimicrobium		Solimicrobium_silvestre			Pigmentiphaga		43.4332	Y
ERS311796	34099	ERS311796.UK15_117_34099	Achromobacter	Alcaligenaceae	0.0899407	Achromobacter denitrificans	0.0458235	Pusillimonas		Pusillimonas_sp__YR330					44.1303	Y
ERS311788	33448	ERS311788.UK15_036_33448	Achromobacter	Alcaligenaceae	0.0888428	Achromobacter sp. Root83	0.0887609	Pusillimonas		Pusillimonas_sp__NJUB218					44.1342	Y
ERS311796	81479	ERS311796.UK15_028_81479	Achromobacter	Alcaligenaceae	0.0281738	Bordetella ansorpii	0.027971	Achromobacter		Achromobacter_sp__ATCC31444			Pigmentiphaga		44.1819	Y
ERS311788	35796	ERS311788.UK15_033_35796	Achromobacter	Alcaligenaceae	0.0889199	Achromobacter denitrificans	0.0453034	Pusillimonas		Pusillimonas_sp__YR330					44.1921	Y
ERS311843	92051	ERS311843.UK15_012_92051	Achromobacter	Alcaligenaceae	0.0262538	Achromobacter	0.0258808	Pusillimonas		Pusillimonas_sp__YR330					44.6557	Y
ERS224642	46776	ERS224642.UK15_231_46776	Achromobacter	Alcaligenaceae	0.0530939	Pigmentiphaga sp. H8	0.0523913	Betaproteobacteria		beta_proteobacterium_MWH_P2sevCIIIb					44.8072	Y
ERS311788	34753	ERS311788.UK15_104_34753	Achromobacter	Alcaligenaceae	0.0749359	Bordetella ansorpii	0.0743964	Achromobacter		Achromobacter_sp__ATCC31444			Pigmentiphaga		45.0925	Y
ERS311902	33023	ERS311902.UK15_043_33023	Acidomonas	Alcaligenaceae	0.124937	Acidomonas methanolica	0.124937	Acetobacter		Acetobacter_sp__DsW_063	Gluconacetobacter	11.745			59.61	Y
ERS311873	33767	ERS311873.UK15_004_33767	Acidomonas	Alcaligenaceae	0.122913	Acidomonas methanolica	0.122913	Acetobacter		Acetobacter_sp__DsW_063	Gluconacetobacter	13.0979			59.647	Y
ERS224268	40035	ERS224268.UK15_377_40035	Acinetobacter	Moraxellaceae	0.120656	Acinetobacter pittii	0.120656	Acinetobacter		Acinetobacter_ursingii	Acinetobacter	96.4185			35.7337	Y
ERS224321	37948	ERS224321.UK15_466_37948	Acinetobacter	Moraxellaceae	0.127726	Acinetobacter pittii	0.127726	Acinetobacter		Acinetobacter_ursingii	Acinetobacter	99.9181			35.857	Y
ERS224054	37936	ERS224054.UK15_110_37936	Acinetobacter	Moraxellaceae	0.127726	Acinetobacter pittii	0.127726	Acinetobacter		Acinetobacter_ursingii	Acinetobacter	99.6642			35.8578	Y
ERS224194	36076	ERS224194.UK15_228_36076	Acinetobacter	Moraxellaceae	0.126243	Acinetobacter pittii	0.126243	Acinetobacter		Acinetobacter_ursingii	Acinetobacter	98.7118			35.8743	Y
ERS224120	36076	ERS224120.UK15_183_36076	Acinetobacter	Moraxellaceae	0.125456	Acinetobacter pittii	0.125456	Acinetobacter		Acinetobacter_ursingii	Acinetobacter	98.5722			35.877	Y
ERS224280	47438	ERS224280.UK15_609_47438	Acinetobacter	Moraxellaceae	0.0957858	Acinetobacter pittii	0.0957858	Acinetobacter		Acinetobacter_ursingii	Acinetobacter	99.7317			36.085	Y
ERS224321	40800	ERS224321.UK15_026_40800	Acinetobacter	Moraxellaceae	0.0912452	Acinetobacter haemolyticus	0.091162	Acinetobacter		Acinetobacter_haemolyticus	Acinetobacter	10.744			36.3775	Y
ERS224054	40804	ERS224054.UK15_023_40804	Acinetobacter	Moraxellaceae	0.0912452	Acinetobacter genomosp. 33YU	0.091162	Acinetobacter		Acinetobacter_haemolyticus	Acinetobacter	22.4109			36.3812	Y
ERS223916	42809	ERS223916.UK15_017_42809	Acinetobacter	Moraxellaceae	0.0676699	Acinetobacter sp. MB5	0.0676699	Serratia		Serratia_sp__S1B	Acinetobacter	11.4057			36.7142	Y
ERS224772	34494	ERS224772.UK15_5791_34494	Acinetobacter	Moraxellaceae	0.118847	Acinetobacter baumannii	0.118847	Acinetobacter		Acinetobacter_nosocomialis	Acinetobacter	99.4325			37.5689	Y
ERS223919	77050	ERS223919.UK15_372_77050	Acinetobacter	Moraxellaceae	0.0534836	Acinetobacter proteolyticus	0.053459	Acinetobacter		Acinetobacter_sp__NIPH_899	Acinetobacter	1.43522			38.0013	Y
ERS224242	50091	ERS224242.UK15_188_50091	Acinetobacter	Moraxellaceae	0.128447	Acinetobacter rudis	0.0519931	Acinetobacter		Acinetobacter_sp__CIP_70_18	Acinetobacter	55.4604			38.1066	Y
ERS224054	38908	ERS224054.UK15_042_38908	Acinetobacter	Moraxellaceae	0.207813	Acinetobacter baumannii	0.200671	Acinetobacter		Acinetobacter_soli	Acinetobacter	94.1123			38.2878	Y
ERS224074	36251	ERS224074.UK15_085_36251	Acinetobacter	Moraxellaceae	0.0814733	Acinetobacter sp. MB5	0.0814733	Serratia		Serratia_sp__S1B	Acinetobacter	8.49226			38.3383	Y
ERS224120	35417	ERS224120.UK15_287_35417	Acinetobacter	Moraxellaceae	0.332425	Acinetobacter soli	0.332323	Acinetobacter		Acinetobacter_soli	Acinetobacter	99.9219			38.5098	Y
ERS224242	41138	ERS224242.UK15_927_41138	Acinetobacter	Moraxellaceae	0.0583846	Acinetobacter sp. NIPH 1867	0.0583846	Acinetobacter		Acinetobacter_sp__UBA991	Acinetobacter	87.7333			38.7938	Y
ERS224177	36465	ERS224177.UK15_129_36465	Acinetobacter	Moraxellaceae	0.176611	Acinetobacter baumannii	0.150496	Acinetobacter		Acinetobacter_sp__ANC_3789	Acinetobacter	60.249			38.8701	Y
ERS224242	35589	ERS224242.UK15_1841_35589	Acinetobacter	Moraxellaceae	0.0943891	Acinetobacter sp. CIP 56.2	0.0943891	Acinetobacter		Acinetobacter_sp__ANC_4105	Acinetobacter	87.7388			39.3605	Y
ERS224321	44143	ERS224321.UK15_146_44143	Acinetobacter	Moraxellaceae	0.273696	Acinetobacter soli	0.273696	Acinetobacter		Acinetobacter_soli	Acinetobacter	94.6246			39.5487	Y
ERS224120	40044	ERS224120.UK15_004_40044	Acinetobacter	Moraxellaceae	0.157083	Acinetobacter baumannii	0.14968	Acinetobacter		Acinetobacter_baumannii	Acinetobacter	7.50083			39.7837	Y
ERS224280	40044	ERS224280.UK15_006_40044	Acinetobacter	Moraxellaceae	0.157083	Acinetobacter baumannii	0.14968	Acinetobacter		Acinetobacter_baumannii	Acinetobacter	10.6066			39.7837	Y
ERS224321	40044	ERS224321.UK15_041_40044	Acinetobacter	Moraxellaceae	0.157083	Acinetobacter baumannii	0.14968	Acinetobacter		Acinetobacter_baumannii	Acinetobacter	9.19911			39.7837	Y
ERS224054	40048	ERS224054.UK15_006_40048	Acinetobacter	Moraxellaceae	0.157083	Acinetobacter baumannii	0.14968	Acinetobacter		Acinetobacter_baumannii	Acinetobacter	15.863			39.7898	Y
ERS224280	50518	ERS224280.UK15_059_50518	Acinetobacter	Moraxellaceae	0.111787	Acinetobacter soli	0.111734	Acinetobacter		Acinetobacter_soli	Acinetobacter	95.5268	Acinetobacter		39.8551	Y
ERS224242	109595	ERS224242.UK15_072_109595	Acinetobacter	Moraxellaceae	0.0449842	Acinetobacter sp. ANC 3880	0.0449842	Acinetobacter		Acinetobacter_sp__ANC_3880	Acinetobacter	67.4688	Acinetobacter		39.8723	Y
ERS223916	39283	ERS223916.UK15_038_39283	Acinetobacter	Moraxellaceae	0.165668	Acinetobacter sp. ANC 3789	0.122231	Acinetobacter		Acinetobacter_sp__ANC_3789	Acinetobacter	25.1325			39.9715	Y
ERS224120	67397	ERS224120.UK15_203_67397	Acinetobacter	Moraxellaceae	0.0529031	Acinetobacter soli	0.0529031	Acinetobacter		Acinetobacter_soli	Acinetobacter	99.8782			40.1932	Y
ERS224074	46813	ERS224074.UK15_094_46813	Acinetobacter	Moraxellaceae	0.0654694	Acinetobacter sp. MB5	0.065399	Acinetobacter		Acinetobacter_sp__ANC_3789	Acinetobacter	21.9058	Acinetobacter		40.2046	Y
ERS224242	39007	ERS224242.UK15_173_39007	Acinetobacter	Moraxellaceae	0.135776	Acinetobacter sp. ANC 4105	0.0741513	Acinetobacter		Acinetobacter_sp__ANC_4105	Acinetobacter	84.1156			40.3005	Y
ERS224120	35349	ERS224120.UK15_268_35349	Acinetobacter	Moraxellaceae	0.165054	Acinetobacter soli	0.164976	Acinetobacter		Acinetobacter_soli	Acinetobacter	99.4535	Acinetobacter		40.3095	Y
ERS224321	38725	ERS224321.UK15_030_38725	Acinetobacter	Moraxellaceae	0.202101	Acinetobacter soli	0.202101	Acinetobacter		Acinetobacter_soli	Acinetobacter	67.6382			40.3125	Y
ERS224268	34282	ERS224268.UK15_036_34282	Acinetobacter	Moraxellaceae	0.150158	Acinetobacter baumannii	0.150072	Acinetobacter		Acinetobacter_soli	Acinetobacter	61.2961			40.3623	Y
ERS224054	38192	ERS224054.UK15_009_38192	Acinetobacter	Moraxellaceae	0.204173	Acinetobacter soli	0.204173	Acinetobacter		Acinetobacter_soli	Acinetobacter	69.7428			40.3749	Y
ERS224321	34368	ERS224321.UK15_450_34368	Acinetobacter	Moraxellaceae	0.168419	Acinetobacter soli	0.168338	Acinetobacter		Acinetobacter_soli	Acinetobacter	99.9176	Acinetobacter		40.398	Y
ERS224039	36604	ERS224039.UK15_380_36604	Acinetobacter	Moraxellaceae	0.0829672	Acinetobacter baumannii	0.0829672	Acinetobacter		Acinetobacter_baumannii	Acinetobacter	82.7076			40.4901	Y
ERS224772	36604	ERS224772.UK15_207_36604	Acinetobacter	Moraxellaceae	0.0829672	Acinetobacter baumannii	0.0829672	Acinetobacter		Acinetobacter_baumannii	Acinetobacter	83.3935			40.4901	Y
ERS224268	33755	ERS224268.UK15_596_33755	Acinetobacter	Moraxellaceae	0.168561	Acinetobacter soli	0.16848	Acinetobacter		Acinetobacter_soli	Acinetobacter	99.9227	Acinetobacter		40.5747	Y
ERS223916	55191	ERS223916.UK15_044_55191	Acinetobacter	Moraxellaceae	0.237773	Acinetobacter towneri	0.186684	Acinetobacter		Acinetobacter_sp__WCHAc060006	Acinetobacter	8.59023			40.6081	Y
ERS224039	55527	ERS224039.UK15_029_55527	Acinetobacter	Moraxellaceae	0.237773	Acinetobacter towneri	0.186684	Acinetobacter		Acinetobacter_sp__WCHAc060006	Acinetobacter	5.99439			40.6361	Y
ERS224772	55670	ERS224772.UK15_080_55670	Acinetobacter	Moraxellaceae	0.23254	Acinetobacter towneri	0.182575	Acinetobacter		Acinetobacter_sp__WCHAc060006	Acinetobacter	6.33285			40.6521	Y
ERS224280	66323	ERS224280.UK15_008_66323	Acinetobacter	Moraxellaceae	0.0648814	Acinetobacter	0.0648814	Acinetobacter		Acinetobacter_soli	Acinetobacter	68.034			40.7144	Y
ERS224120	48863	ERS224120.UK15_036_48863	Acinetobacter	Moraxellaceae	0.0852345	Acinetobacter	0.0852345	Acinetobacter		Acinetobacter_soli	Acinetobacter	74.5445			40.7404	Y
ERS224242	53162	ERS224242.UK15_613_53162	Acinetobacter	Moraxellaceae	0.101068	Acinetobacter sp. ANC 4105	0.101068	Acinetobacter		Acinetobacter_sp__ANC_3929	Acinetobacter	92.4384			40.7547	Y
ERS224120	38057	ERS224120.UK15_010_38057	Acinetobacter	Moraxellaceae	0.0570464	Acinetobacter	0.0570464	Acinetobacter		Acinetobacter_sp__243_ASPC	Acinetobacter	92.9258			40.7678	Y
ERS224280	38057	ERS224280.UK15_027_38057	Acinetobacter	Moraxellaceae	0.0570464	Acinetobacter	0.0570464	Acinetobacter		Acinetobacter_sp__243_ASPC	Acinetobacter	92.5992			40.7678	Y
ERS223916	33408	ERS223916.UK15_756_33408	Acinetobacter	Moraxellaceae	0.0995308	Acinetobacter baumannii	0.0995308	Acinetobacter		Acinetobacter_baumannii	Acinetobacter	82.8802			40.8375	Y
ERS224242	53071	ERS224242.UK15_1118_53071	Acinetobacter	Moraxellaceae	0.0533224	Acinetobacter	0.0533224	Acinetobacter		Acinetobacter_sp__ANC_4105	Acinetobacter	82.9422	Acinetobacter		40.9338	Y
ERS224280	259632	ERS224280.UK15_262_259632	Acinetobacter	Moraxellaceae	0.0155562	Acinetobacter soli	0.0155562	Acinetobacter		Acinetobacter_soli	Acinetobacter	99.9158	Acinetobacter	Acinetobacter soli	40.9965	Y
ERS224074	44706	ERS224074.UK15_058_44706	Acinetobacter	Moraxellaceae	0.0713137	Acinetobacter sp. MB5	0.0713137	Acinetobacter		Acinetobacter_sp__MB5	Acinetobacter	24.1494			41.0504	Y
ERS223919	37848	ERS223919.UK15_058_37848	Acinetobacter	Moraxellaceae	0.29013	Acinetobacter towneri	0.275199	Acinetobacter		Acinetobacter_sp__SWAC57	Acinetobacter	7.3663			41.0616	Y
ERS224268	41786	ERS224268.UK15_236_41786	Acinetobacter	Moraxellaceae	0.228422	Acinetobacter soli	0.228345	Acinetobacter		Acinetobacter_soli	Acinetobacter	99.8924			41.0831	Y
ERS224280	125294	ERS224280.UK15_001_125294	Acinetobacter	Moraxellaceae	0.0479081	Acinetobacter soli	0.0479081	Acinetobacter		Acinetobacter_soli	Acinetobacter	95.2127	Acinetobacter		41.1991	Y
ERS224242	63923	ERS224242.UK15_1266_63923	Acinetobacter	Moraxellaceae	0.165078	Acinetobacter sp. NRRL B-65365	0.0829261	Acinetobacter		Acinetobacter_sp__WC_323	Acinetobacter	87.5155	Acinetobacter		41.2246	Y
ERS224177	56334	ERS224177.UK15_1812_56334	Acinetobacter	Moraxellaceae	0.166916	Acinetobacter soli	0.166859	Acinetobacter		Acinetobacter_soli	Acinetobacter	99.8027	Acinetobacter		41.325	Y
ERS224321	52356	ERS224321.UK15_107_52356	Acinetobacter	Moraxellaceae	0.179204	Acinetobacter soli	0.179144	Acinetobacter		Acinetobacter_soli	Acinetobacter	99.9046			41.3878	Y
ERS224120	119810	ERS224120.UK15_134_119810	Acinetobacter	Moraxellaceae	0.10543	Acinetobacter soli	0.10543	Acinetobacter		Acinetobacter_soli	Acinetobacter	99.9049	Acinetobacter		41.4381	Y
ERS224177	33387	ERS224177.UK15_4765_33387	Acinetobacter	Moraxellaceae	0.0646392	Acinetobacter soli	0.0646392	Acinetobacter		Acinetobacter_soli	Acinetobacter	99.6362			41.4503	Y
ERS224242	52601	ERS224242.UK15_165_52601	Acinetobacter	Moraxellaceae	0.0805524	Acinetobacter sp. ANC 3880	0.0802202	Acinetobacter		Acinetobacter_sp__A47	Acinetobacter	87.2352	Acinetobacter		41.4593	Y
ERS156396	33104	ERS156396.UK15_393_33104	Acinetobacter	Moraxellaceae	0.0629734	Acinetobacter sp. A47	0.0629734	Moraxellaceae		Moraxellaceae_bacterium_REDSEA_S38_B3					41.4905	Y
ERS224268	38393	ERS224268.UK15_427_38393	Acinetobacter	Moraxellaceae	0.0781461	Acinetobacter soli	0.0781461	Acinetobacter		Acinetobacter_soli	Acinetobacter	99.8687			41.4945	Y
ERS224120	92128	ERS224120.UK15_105_92128	Acinetobacter	Moraxellaceae	0.0555861	Acinetobacter soli	0.0555861	Acinetobacter		Acinetobacter_soli	Acinetobacter	95.9286	Acinetobacter		41.5172	Y
ERS224280	92155	ERS224280.UK15_109_92155	Acinetobacter	Moraxellaceae	0.0555861	Acinetobacter soli	0.0555861	Acinetobacter		Acinetobacter_soli	Acinetobacter	96.4037	Acinetobacter		41.5235	Y
ERS224120	82619	ERS224120.UK15_054_82619	Acinetobacter	Moraxellaceae	0.0324264	Acinetobacter soli	0.0324264	Acinetobacter		Acinetobacter_soli	Acinetobacter	99.885			41.6006	Y
ERS224120	71723	ERS224120.UK15_253_71723	Acinetobacter	Moraxellaceae	0.103744	Acinetobacter soli	0.103744	Acinetobacter		Acinetobacter_soli	Acinetobacter	99.894	Acinetobacter		41.6129	Y
ERS224280	71702	ERS224280.UK15_082_71702	Acinetobacter	Moraxellaceae	0.103744	Acinetobacter soli	0.103744	Acinetobacter		Acinetobacter_soli	Acinetobacter	99.902	Acinetobacter		41.6278	Y
ERS224120	46476	ERS224120.UK15_151_46476	Acinetobacter	Moraxellaceae	0.0868632	Acinetobacter soli	0.0868632	Acinetobacter		Acinetobacter_soli	Acinetobacter	99.8451			41.6279	Y
ERS224280	82867	ERS224280.UK15_186_82867	Acinetobacter	Moraxellaceae	0.0322977	Acinetobacter soli	0.0322977	Acinetobacter		Acinetobacter_soli	Acinetobacter	99.896			41.6487	Y
ERS224120	105920	ERS224120.UK15_088_105920	Acinetobacter	Moraxellaceae	0.114568	Acinetobacter soli	0.113148	Acinetobacter		Acinetobacter_soli	Acinetobacter	97.5453			41.689	Y
ERS224242	36807	ERS224242.UK15_329_36807	Acinetobacter	Moraxellaceae	0.098099	Acinetobacter sp. NIPH 1867	0.098099	Acinetobacter		Acinetobacter_sp__ANC_4105	Acinetobacter	90.4762			41.7095	Y
ERS223916	38471	ERS223916.UK15_014_38471	Acinetobacter	Moraxellaceae	0.0949238	Acinetobacter baumannii	0.091942	Acinetobacter		Acinetobacter_sp__ANC_4204	Acinetobacter	2.45368			41.7795	Y
ERS224268	33238	ERS224268.UK15_311_33238	Acinetobacter	Moraxellaceae	0.163598	Acinetobacter soli	0.163598	Acinetobacter		Acinetobacter_soli	Acinetobacter	99.4504	Acinetobacter		41.8286	Y
ERS224074	34485	ERS224074.UK15_008_34485	Acinetobacter	Moraxellaceae	0.101876	Acinetobacter	0.101876	Acinetobacter		Acinetobacter_brisouii	Acinetobacter	39.0494	Acinetobacter		41.8385	Y
ERS224321	36479	ERS224321.UK15_001_36479	Acinetobacter	Moraxellaceae	0.0492644	Acinetobacter soli	0.0492644	Acinetobacter		Acinetobacter_sp__CIP_70_18	Acinetobacter	23.861			41.9036	Y
ERS224321	38338	ERS224321.UK15_011_38338	Acinetobacter	Moraxellaceae	0.082976	Acinetobacter soli	0.082976	Acinetobacter		Acinetobacter_soli	Acinetobacter	99.929	Acinetobacter		41.9845	Y
ERS224120	172059	ERS224120.UK15_081_172059	Acinetobacter	Moraxellaceae	0.0227926	Acinetobacter soli	0.0227926	Acinetobacter		Acinetobacter_soli	Acinetobacter	99.8774	Acinetobacter	Acinetobacter soli	42.0152	Y
ERS224280	172059	ERS224280.UK15_154_172059	Acinetobacter	Moraxellaceae	0.0227926	Acinetobacter soli	0.0227926	Acinetobacter		Acinetobacter_soli	Acinetobacter	99.9097	Acinetobacter	Acinetobacter soli	42.0152	Y
ERS224321	38007	ERS224321.UK15_329_38007	Acinetobacter	Moraxellaceae	0.0765259	Acinetobacter soli	0.0765259	Acinetobacter		Acinetobacter_sp__243_ASPC	Acinetobacter	99.9138			42.0554	Y
ERS224120	52763	ERS224120.UK15_058_52763	Acinetobacter	Moraxellaceae	0.104754	Acinetobacter soli	0.104754	Acinetobacter		Acinetobacter_soli	Acinetobacter	88.7986			42.0617	Y
ERS224280	52805	ERS224280.UK15_034_52805	Acinetobacter	Moraxellaceae	0.104754	Acinetobacter soli	0.104754	Acinetobacter		Acinetobacter_soli	Acinetobacter	88.7186			42.068	Y
ERS223916	34760	ERS223916.UK15_024_34760	Acinetobacter	Moraxellaceae	0.105168	Acinetobacter sp. MB5	0.105168	Acinetobacter		Acinetobacter_sp__MB5	Acinetobacter	31.455	Acinetobacter		42.1174	Y
ERS224120	49884	ERS224120.UK15_019_49884	Acinetobacter	Moraxellaceae	0.122357	Acinetobacter soli	0.122357	Acinetobacter		Acinetobacter_soli	Acinetobacter	85.4318			42.224	Y
ERS224120	44469	ERS224120.UK15_273_44469	Acinetobacter	Moraxellaceae	0.139201	Acinetobacter soli	0.139201	Acinetobacter		Acinetobacter_soli	Acinetobacter	99.8799			42.2452	Y
ERS224280	44469	ERS224280.UK15_532_44469	Acinetobacter	Moraxellaceae	0.139201	Acinetobacter soli	0.139201	Acinetobacter		Acinetobacter_soli	Acinetobacter	99.9212			42.2452	Y
ERS224242	45422	ERS224242.UK15_685_45422	Acinetobacter	Moraxellaceae	0.165978	Acinetobacter sp. CIP 110321	0.165435	Acinetobacter		Acinetobacter_sp__ANC_4105	Acinetobacter	82.6976			42.2857	Y
ERS224120	98515	ERS224120.UK15_020_98515	Acinetobacter	Moraxellaceae	0.0568341	Acinetobacter sp. ACNIH2	0.0568341	Acinetobacter		Acinetobacter_soli	Acinetobacter	67.5641			42.2931	Y
ERS224280	98515	ERS224280.UK15_009_98515	Acinetobacter	Moraxellaceae	0.0568341	Acinetobacter sp. ACNIH2	0.0568341	Acinetobacter		Acinetobacter_soli	Acinetobacter	66.8012			42.2931	Y
ERS224074	36602	ERS224074.UK15_160_36602	Acinetobacter	Moraxellaceae	0.209326	Acinetobacter sp. MB5	0.148484	Acinetobacter		Acinetobacter_sp__MB5	Acinetobacter	27.6335	Acinetobacter		42.3939	Y
ERS224054	34339	ERS224054.UK15_013_34339	Acinetobacter	Moraxellaceae	0.156147	Acinetobacter sp. ACNIH2	0.156147	Acinetobacter		Acinetobacter_sp__CIP_70_18	Acinetobacter	5.13563			42.4095	Y
ERS156401	49579	ERS156401.UK15_392_49579	Acinetobacter	Moraxellaceae	0.0415489	Acinetobacter sp. A47	0.0415489	Moraxellaceae		Moraxellaceae_bacterium_REDSEA_S38_B3					42.4474	Y
ERS224321	42615	ERS224321.UK15_050_42615	Acinetobacter	Moraxellaceae	0.130625	Acinetobacter sp. ACNIH2	0.130625	Acinetobacter		Acinetobacter_sp__TG19627	Acinetobacter	27.3804			42.4522	Y
ERS224074	39728	ERS224074.UK15_010_39728	Acinetobacter	Moraxellaceae	0.191832	Acinetobacter sp. MB5	0.190391	Acinetobacter		Acinetobacter_sp__ANC_4641	Acinetobacter	13.8279			42.4839	Y
ERS224074	49571	ERS224074.UK15_122_49571	Acinetobacter	Moraxellaceae	0.0997673	Acinetobacter brisouii	0.098955	Acinetobacter		Acinetobacter_sp__ANC_4641	Acinetobacter	15.8134			42.5773	Y
ERS156401	34856	ERS156401.UK15_066_34856	Acinetobacter	Moraxellaceae	0.0414511	Acinetobacter puyangensis	0.0414511	Acinetobacter		Acinetobacter_sp__KU_011TH					42.5952	Y
ERS156396	34148	ERS156396.UK15_097_34148	Acinetobacter	Moraxellaceae	0.0681996	Acinetobacter sp. KPC-SM-21	0.0681996	Acinetobacter		Acinetobacter_sp__3664					42.5969	Y
ERS224268	36401	ERS224268.UK15_490_36401	Acinetobacter	Moraxellaceae	0.226545	Acinetobacter soli	0.226475	Acinetobacter		Acinetobacter_sp__243_ASPC	Acinetobacter	99.8855			42.6032	Y
ERS224120	33157	ERS224120.UK15_132_33157	Acinetobacter	Moraxellaceae	0.122528	Acinetobacter soli	0.122528	Acinetobacter		Acinetobacter_soli	Acinetobacter	99.9445			42.6365	Y
ERS224120	46516	ERS224120.UK15_315_46516	Acinetobacter	Moraxellaceae	0.0736282	Acinetobacter	0.0736282	Acinetobacter		Acinetobacter_soli	Acinetobacter	99.8723	Acinetobacter		42.7208	Y
ERS224321	46516	ERS224321.UK15_283_46516	Acinetobacter	Moraxellaceae	0.0736282	Acinetobacter	0.0736282	Acinetobacter		Acinetobacter_soli	Acinetobacter	99.7761	Acinetobacter		42.7208	Y
ERS224321	34246	ERS224321.UK15_411_34246	Acinetobacter	Moraxellaceae	0.143904	Acinetobacter soli	0.143904	Acinetobacter		Acinetobacter_sp__243_ASPC	Acinetobacter	99.912	Acinetobacter		42.732	Y
ERS224280	279727	ERS224280.UK15_083_279727	Acinetobacter	Moraxellaceae	0.0439233	Acinetobacter soli	0.0433792	Acinetobacter		Acinetobacter_soli	Acinetobacter	99.2046			42.8278	Y
ERS224606	34147	ERS224606.UK15_021_34147	Acinetobacter	Moraxellaceae	0.14949	Acinetobacter johnsonii	0.14949	Acinetobacter		Acinetobacter_johnsonii	Acinetobacter	28.7021			42.8383	Y
ERS224074	49443	ERS224074.UK15_099_49443	Acinetobacter	Moraxellaceae	0.0847312	Acinetobacter sp. MB5	0.0847312	Acinetobacter		Acinetobacter_sp__MB5	Acinetobacter	38.0535	Acinetobacter		43.0031	Y
ERS224280	95492	ERS224280.UK15_269_95492	Acinetobacter	Moraxellaceae	0.0665252	Acinetobacter soli	0.0664915	Acinetobacter		Acinetobacter_soli	Acinetobacter	99.914	Acinetobacter		43.0193	Y
ERS224268	38861	ERS224268.UK15_503_38861	Acinetobacter	Moraxellaceae	0.0585685	Acinetobacter soli	0.0585685	Acinetobacter		Acinetobacter_soli	Acinetobacter	99.9252	Acinetobacter		43.02	Y
ERS224268	34098	ERS224268.UK15_402_34098	Acinetobacter	Moraxellaceae	0.0877075	Acinetobacter soli	0.0877075	Acinetobacter		Acinetobacter_soli	Acinetobacter	99.947			43.0524	Y
ERS156401	44984	ERS156401.UK15_185_44984	Acinetobacter	Moraxellaceae	0.0372283	Acinetobacter marinus	0.0372283	Acinetobacter		Acinetobacter_sp__ANC_4633					43.0664	Y
ERS224280	71493	ERS224280.UK15_044_71493	Acinetobacter	Moraxellaceae	0.0527381	Acinetobacter	0.0527381	Acinetobacter		Acinetobacter_soli	Acinetobacter	97.3101			43.1105	Y
ERS156401	37643	ERS156401.UK15_513_37643	Acinetobacter	Moraxellaceae	0.0451146	Moraxella atlantae	0.0450598	Acinetobacter		Acinetobacter_beijerinckii			Moraxella_A		43.1182	Y
ERS224268	33170	ERS224268.UK15_558_33170	Acinetobacter	Moraxellaceae	0.0725343	Acinetobacter	0.0725343	Acinetobacter		Acinetobacter_soli	Acinetobacter	99.8794	Acinetobacter		43.2107	Y
ERS224120	129431	ERS224120.UK15_187_129431	Acinetobacter	Moraxellaceae	0.0318643	Acinetobacter soli	0.0318643	Acinetobacter		Acinetobacter_soli	Acinetobacter	99.8841			43.2199	Y
ERS156396	33031	ERS156396.UK15_343_33031	Acinetobacter	Moraxellaceae	0.0515356	Acinetobacter junii	0.0514644	Acinetobacter		Acinetobacter_johnsonii					43.2412	Y
ERS224120	61520	ERS224120.UK15_191_61520	Acinetobacter	Moraxellaceae	0.101825	Acinetobacter soli	0.101774	Acinetobacter		Acinetobacter_soli	Acinetobacter	99.8535	Acinetobacter		43.2819	Y
ERS224280	146660	ERS224280.UK15_004_146660	Acinetobacter	Moraxellaceae	0.0582692	Acinetobacter soli	0.0582692	Acinetobacter		Acinetobacter_soli	Acinetobacter	76.121	Acinetobacter		43.294	Y
ERS224120	145926	ERS224120.UK15_009_145926	Acinetobacter	Moraxellaceae	0.0583716	Acinetobacter soli	0.0583716	Acinetobacter		Acinetobacter_soli	Acinetobacter	73.5968	Acinetobacter		43.3357	Y
ERS224120	103179	ERS224120.UK15_025_103179	Acinetobacter	Moraxellaceae	0.0411072	Acinetobacter soli	0.0411072	Acinetobacter		Acinetobacter_soli	Acinetobacter	98.7994	Acinetobacter		43.441	Y
ERS224242	39461	ERS224242.UK15_2257_39461	Acinetobacter	Moraxellaceae	0.0885244	Acinetobacter sp. MN12	0.0885244	Acinetobacter		Acinetobacter_sp__MN12	Acinetobacter	97.1453			43.4834	Y
ERS224280	143291	ERS224280.UK15_038_143291	Acinetobacter	Moraxellaceae	0.0294214	Acinetobacter soli	0.0294214	Acinetobacter		Acinetobacter_soli	Acinetobacter	94.5276	Acinetobacter		43.5896	Y
ERS224280	35510	ERS224280.UK15_472_35510	Acinetobacter	Moraxellaceae	0.164392	Acinetobacter soli	0.164288	Acinetobacter		Acinetobacter_soli	Acinetobacter	99.8574			43.6074	Y
ERS224177	66912	ERS224177.UK15_3329_66912	Acinetobacter	Moraxellaceae	0.0475792	Acinetobacter soli	0.0475792	Acinetobacter		Acinetobacter_soli	Acinetobacter	99.833	Acinetobacter		43.6155	Y
ERS224280	144830	ERS224280.UK15_017_144830	Acinetobacter	Moraxellaceae	0.0702739	Acinetobacter	0.0702739	Acinetobacter		Acinetobacter_sp__243_ASPC	Acinetobacter	99.9297	Acinetobacter		43.6684	Y
ERS224120	63914	ERS224120.UK15_066_63914	Acinetobacter	Moraxellaceae	0.0470881	Acinetobacter soli	0.0470881	Acinetobacter		Acinetobacter_soli	Acinetobacter	99.8354	Acinetobacter		43.6978	Y
ERS224280	63920	ERS224280.UK15_058_63920	Acinetobacter	Moraxellaceae	0.0470881	Acinetobacter soli	0.0470881	Acinetobacter		Acinetobacter_soli	Acinetobacter	99.804	Acinetobacter		43.6999	Y
ERS224321	46412	ERS224321.UK15_068_46412	Acinetobacter	Moraxellaceae	0.13153	Acinetobacter soli	0.13153	Acinetobacter		Acinetobacter_soli	Acinetobacter	97.4667			43.7042	Y
ERS224074	34100	ERS224074.UK15_005_34100	Acinetobacter	Moraxellaceae	0.085427	Acinetobacter sp. MB5	0.085427	Acinetobacter		Acinetobacter_sp__MB5	Acinetobacter	13.7146			43.827	Y
ERS224321	34827	ERS224321.UK15_408_34827	Acinetobacter	Moraxellaceae	0.193063	Acinetobacter	0.193063	Acinetobacter		Acinetobacter_sp__243_ASPC	Acinetobacter	99.8483	Acinetobacter		43.8367	Y
ERS224120	164736	ERS224120.UK15_129_164736	Acinetobacter	Moraxellaceae	0.0683365	Acinetobacter soli	0.0683365	Acinetobacter		Acinetobacter_soli	Acinetobacter	98.3654	Acinetobacter	Acinetobacter soli	43.892	Y
ERS224280	182393	ERS224280.UK15_010_182393	Acinetobacter	Moraxellaceae	0.0619362	Acinetobacter soli	0.0619362	Acinetobacter		Acinetobacter_soli	Acinetobacter	98.6211	Acinetobacter	Acinetobacter soli	43.9776	Y
ERS224120	53167	ERS224120.UK15_216_53167	Acinetobacter	Moraxellaceae	0.123386	Acinetobacter	0.121738	Acinetobacter		Acinetobacter_soli	Acinetobacter	99.8852	Acinetobacter		43.9859	Y
ERS224321	62039	ERS224321.UK15_039_62039	Acinetobacter	Moraxellaceae	0.132351	Acinetobacter soli	0.132351	Acinetobacter		Acinetobacter_soli	Acinetobacter	81.2637	Acinetobacter		44.0223	Y
ERS156401	68415	ERS156401.UK15_087_68415	Acinetobacter	Moraxellaceae	0.0457543	Acinetobacter junii	0.0252531	Acinetobacter		Acinetobacter_johnsonii					44.0781	Y
ERS156401	44489	ERS156401.UK15_046_44489	Acinetobacter	Moraxellaceae	0.0374402	Acinetobacter qingfengensis	0.0374402	Acinetobacter		Acinetobacter_sp__1475718					44.121	Y
ERS224120	98295	ERS224120.UK15_219_98295	Acinetobacter	Moraxellaceae	0.0688733	Acinetobacter	0.0688733	Acinetobacter		Acinetobacter_sp__243_ASPC	Acinetobacter	99.8903	Acinetobacter		44.1223	Y
ERS224120	142247	ERS224120.UK15_003_142247	Acinetobacter	Moraxellaceae	0.0432196	Acinetobacter soli	0.0431981	Acinetobacter		Acinetobacter_soli	Acinetobacter	98.7452	Acinetobacter		44.1289	Y
ERS156401	55958	ERS156401.UK15_083_55958	Acinetobacter	Moraxellaceae	0.0410086	Acinetobacter	0.0409526	Acinetobacter		Acinetobacter_sp__TTH0_4					44.2171	Y
ERS156396	43748	ERS156396.UK15_272_43748	Acinetobacter	Moraxellaceae	0.052112	Acinetobacter	0.0520409	Acinetobacter		Acinetobacter_sp__TTH0_4					44.2215	Y
ERS224120	44889	ERS224120.UK15_276_44889	Acinetobacter	Moraxellaceae	0.160719	Acinetobacter soli	0.160719	Acinetobacter		Acinetobacter_soli	Acinetobacter	99.9149			44.2514	Y
ERS224280	344600	ERS224280.UK15_016_344600	Acinetobacter	Moraxellaceae	0.0135572	Acinetobacter soli	0.0135572	Acinetobacter		Acinetobacter_soli	Acinetobacter	95.5013	Acinetobacter	Acinetobacter soli	44.4611	Y
ERS224321	34313	ERS224321.UK15_370_34313	Acinetobacter	Moraxellaceae	0.103818	Acinetobacter soli	0.103709	Acinetobacter		Acinetobacter_soli	Acinetobacter	99.8834			44.4642	Y
ERS224120	52208	ERS224120.UK15_242_52208	Acinetobacter	Moraxellaceae	0.055869	Acinetobacter soli	0.055869	Acinetobacter		Acinetobacter_soli	Acinetobacter	99.847	Acinetobacter		44.5257	Y
ERS224280	52212	ERS224280.UK15_427_52212	Acinetobacter	Moraxellaceae	0.055869	Acinetobacter soli	0.055869	Acinetobacter		Acinetobacter_soli	Acinetobacter	99.9433	Acinetobacter		44.5262	Y
ERS224280	89524	ERS224280.UK15_256_89524	Acinetobacter	Moraxellaceae	0.0998168	Acinetobacter soli	0.0998168	Acinetobacter		Acinetobacter_soli	Acinetobacter	99.8647	Acinetobacter		44.5389	Y
ERS224268	41827	ERS224268.UK15_200_41827	Acinetobacter	Moraxellaceae	0.179235	Acinetobacter soli	0.179235	Acinetobacter		Acinetobacter_soli	Acinetobacter	99.9233	Acinetobacter		44.5813	Y
ERS224177	59314	ERS224177.UK15_762_59314	Acinetobacter	Moraxellaceae	0.161602	Acinetobacter soli	0.161602	Acinetobacter		Acinetobacter_soli	Acinetobacter	99.1196	Acinetobacter		44.6572	Y
ERS224120	160849	ERS224120.UK15_210_160849	Acinetobacter	Moraxellaceae	0.0678049	Acinetobacter soli	0.0678049	Acinetobacter		Acinetobacter_soli	Acinetobacter	99.5996	Acinetobacter	Acinetobacter soli	44.6723	Y
ERS224120	67484	ERS224120.UK15_283_67484	Acinetobacter	Moraxellaceae	0.13301	Acinetobacter soli	0.13301	Acinetobacter		Acinetobacter_soli	Acinetobacter	99.8587	Acinetobacter		44.7113	Y
ERS224268	40202	ERS224268.UK15_431_40202	Acinetobacter	Moraxellaceae	0.0692229	Acinetobacter soli	0.0692229	Acinetobacter		Acinetobacter_sp__243_ASPC	Acinetobacter	99.835	Acinetobacter		44.861	Y
ERS224280	202892	ERS224280.UK15_075_202892	Acinetobacter	Moraxellaceae	0.0481856	Acinetobacter soli	0.0481856	Acinetobacter		Acinetobacter_soli	Acinetobacter	99.6807	Acinetobacter	Acinetobacter soli	44.9338	Y
ERS224321	47184	ERS224321.UK15_336_47184	Acinetobacter	Moraxellaceae	0.139388	Acinetobacter soli	0.139388	Acinetobacter		Acinetobacter_soli	Acinetobacter	99.8964	Acinetobacter		44.958	Y
ERS224772	33489	ERS224772.UK15_179_33489	Acinetobacter	Moraxellaceae	0.224787	Acinetobacter sp. SFD	0.222979	Acinetobacter		Acinetobacter_sp__SFD	Acinetobacter	49.977			44.9939	Y
ERS224280	125084	ERS224280.UK15_055_125084	Acinetobacter	Moraxellaceae	0.0519953	Acinetobacter soli	0.0519953	Acinetobacter		Acinetobacter_soli	Acinetobacter	96.1035	Acinetobacter		45.0209	Y
ERS224321	34262	ERS224321.UK15_160_34262	Acinetobacter	Moraxellaceae	0.212175	Acinetobacter soli	0.212175	Acinetobacter		Acinetobacter_soli	Acinetobacter	99.7289			45.0441	Y
ERS224120	57299	ERS224120.UK15_140_57299	Acinetobacter	Moraxellaceae	0.119555	Acinetobacter soli	0.119443	Acinetobacter		Acinetobacter_soli	Acinetobacter	99.7556			45.0531	Y
ERS224215	33115	ERS224215.UK15_083_33115	Acinetobacter	Moraxellaceae	0.128694	Acinetobacter	0.127569	Acinetobacter		Acinetobacter_soli	Acinetobacter	97.8898			45.1638	Y
ERS224120	122154	ERS224120.UK15_127_122154	Acinetobacter	Moraxellaceae	0.0536611	Acinetobacter soli	0.0536611	Acinetobacter		Acinetobacter_soli	Acinetobacter	98.1072	Acinetobacter		45.197	Y
ERS224321	52881	ERS224321.UK15_220_52881	Acinetobacter	Moraxellaceae	0.0538481	Acinetobacter soli	0.0538481	Acinetobacter		Acinetobacter_soli	Acinetobacter	99.8667	Acinetobacter		45.2336	Y
ERS224268	32949	ERS224268.UK15_529_32949	Acinetobacter	Moraxellaceae	0.135324	Acinetobacter soli	0.135324	Acinetobacter		Acinetobacter_soli	Acinetobacter	99.8583			45.2457	Y
ERS224120	116150	ERS224120.UK15_238_116150	Acinetobacter	Moraxellaceae	0.0399955	Acinetobacter soli	0.0399955	Acinetobacter		Acinetobacter_soli	Acinetobacter	99.8482	Acinetobacter		45.3095	Y
ERS224321	41845	ERS224321.UK15_403_41845	Acinetobacter	Moraxellaceae	0.0622548	Acinetobacter soli	0.0622548	Acinetobacter		Acinetobacter_soli	Acinetobacter	99.8536	Acinetobacter		45.322	Y
ERS224268	55500	ERS224268.UK15_312_55500	Acinetobacter	Moraxellaceae	0.0472422	Acinetobacter soli	0.0472422	Acinetobacter		Acinetobacter_sp__243_ASPC	Acinetobacter	99.8649			45.3495	Y
ERS224120	55634	ERS224120.UK15_310_55634	Acinetobacter	Moraxellaceae	0.0472422	Acinetobacter soli	0.0472422	Acinetobacter		Acinetobacter_soli	Acinetobacter	99.8835			45.3572	Y
ERS224321	41506	ERS224321.UK15_398_41506	Acinetobacter	Moraxellaceae	0.0693351	Acinetobacter soli	0.0693351	Acinetobacter		Acinetobacter_soli	Acinetobacter	99.8336			45.391	Y
ERS224321	36707	ERS224321.UK15_252_36707	Acinetobacter	Moraxellaceae	0.0672439	Acinetobacter	0.0672439	Acinetobacter		Acinetobacter_soli	Acinetobacter	99.9016			45.3946	Y
ERS224177	53680	ERS224177.UK15_3548_53680	Acinetobacter	Moraxellaceae	0.0488285	Acinetobacter soli	0.0488285	Acinetobacter		Acinetobacter_soli	Acinetobacter	99.7762			45.4974	Y
ERS224280	36862	ERS224280.UK15_305_36862	Acinetobacter	Moraxellaceae	0.106845	Acinetobacter soli	0.106845	Acinetobacter		Acinetobacter_sp__243_ASPC	Acinetobacter	99.9207			45.589	Y
ERS224321	34776	ERS224321.UK15_184_34776	Acinetobacter	Moraxellaceae	0.128249	Acinetobacter soli	0.12818	Acinetobacter		Acinetobacter_soli	Acinetobacter	99.9122	Acinetobacter		45.6349	Y
ERS224120	42084	ERS224120.UK15_237_42084	Acinetobacter	Moraxellaceae	0.117519	Acinetobacter	0.117519	Acinetobacter		Acinetobacter_soli	Acinetobacter	99.8885	Acinetobacter		45.9937	Y
ERS224268	36280	ERS224268.UK15_321_36280	Acinetobacter	Moraxellaceae	0.0953545	Acinetobacter soli	0.0953545	Acinetobacter		Acinetobacter_soli	Acinetobacter	99.8689			45.9978	Y
ERS224268	35749	ERS224268.UK15_422_35749	Acinetobacter	Moraxellaceae	0.132711	Acinetobacter soli	0.132711	Acinetobacter		Acinetobacter_sp__243_ASPC	Acinetobacter	99.8928	Acinetobacter		46.9859	Y
ERS224168	48028	ERS224168.UK15_017_48028	Actibacterium	Rhodobacteraceae	0.0185751	Actibacterium ureilyticum	0.0185751	NONE		NONE					47.0663	Y
ERS223916	36822	ERS223916.UK15_060_36822	Aeromonas	Aeromonadaceae	0.0164457	Aeromonas veronii	0.0164457	NONE		NONE					23.7548	Y
ERS224772	61367	ERS224772.UK15_083_61367	Aeromonas	Aeromonadaceae	0.00961633	Aeromonas veronii	0.00961633	Corchorus		Corchorus_olitorius					23.7668	Y
ERS311887	84890	ERS311887.UK15_146_84890	Aeromonas	Aeromonadaceae	0.120583	Aeromonas caviae	0.0807688	Aeromonas		uncultured_Aeromonas_sp	Aeromonas	80.4979			54.163	Y
ERS311887	58978	ERS311887.UK15_041_58978	Aeromonas	Aeromonadaceae	0.104658	Aeromonas	0.104658	Aeromonas		Aeromonas_sp__ASNIH3	Aeromonas	83.6469			59.2831	Y
ERS311887	78142	ERS311887.UK15_331_78142	Aeromonas	Aeromonadaceae	0.0685263	Aeromonas sp. 62-46	0.0685263	Aeromonas		Aeromonas_sp__HZM	Aeromonas	99.6965			59.9831	Y
ERS311887	34551	ERS311887.UK15_1673_34551	Aeromonas	Aeromonadaceae	0.064355	Aeromonas caviae	0.064355	Aeromonas		uncultured_Aeromonas_sp	Aeromonas	99.7489			60.635	Y
ERS311887	103306	ERS311887.UK15_011_103306	Aeromonas	Aeromonadaceae	0.0312984	Aeromonas caviae	0.0312984	Aeromonas		Aeromonas_sp__ASNIH1	Aeromonas	98.8513	Aeromonas		60.679	Y
ERS311887	90700	ERS311887.UK15_021_90700	Aeromonas	Aeromonadaceae	0.0391719	Aeromonas bestiarum	0.0388016	Aeromonas		Aeromonas_sp__62_46	Aeromonas	83.8408			60.7078	Y
ERS311887	101359	ERS311887.UK15_151_101359	Aeromonas	Aeromonadaceae	0.0338473	Aeromonas caviae	0.0338473	Aeromonas		Aeromonas_sp__HZM	Aeromonas	93.2037	Aeromonas		60.9763	Y
ERS311887	61078	ERS311887.UK15_387_61078	Aeromonas	Aeromonadaceae	0.0477827	Aeromonas	0.0477827	Aeromonas		Aeromonas_sp__ARM81	Aeromonas	99.6644	Aeromonas		60.9794	Y
ERS311887	90980	ERS311887.UK15_170_90980	Aeromonas	Aeromonadaceae	0.0285657	Aeromonas sp. HZM	0.0285657	Aeromonas		Aeromonas_sp__HZM	Aeromonas	99.7722	Aeromonas		61.0519	Y
ERS311887	39804	ERS311887.UK15_780_39804	Aeromonas	Aeromonadaceae	0.0583453	Aeromonas	0.0583453	Aeromonas		Aeromonas_sp__ARM81	Aeromonas	99.7848			61.2552	Y
ERS311887	89473	ERS311887.UK15_404_89473	Aeromonas	Aeromonadaceae	0.0433482	Aeromonas	0.0433482	Aeromonas		Aeromonas_sp__ASNIH5	Aeromonas	97.5672	Aeromonas		61.3291	Y
ERS311887	78747	ERS311887.UK15_206_78747	Aeromonas	Aeromonadaceae	0.0945485	Aeromonas	0.0911359	Aeromonas		Aeromonas_sp__ASNIH1	Aeromonas	95.1129	Aeromonas		61.5312	Y
ERS311887	36680	ERS311887.UK15_980_36680	Aeromonas	Aeromonadaceae	0.0595424	Aeromonas caviae	0.0595424	Aeromonas		Aeromonas_sp__ASNIH8	Aeromonas	98.4559			61.6112	Y
ERS311887	50766	ERS311887.UK15_278_50766	Aeromonas	Aeromonadaceae	0.0849364	Aeromonas caviae	0.0849364	Aeromonas		uncultured_Aeromonas_sp	Aeromonas	92.3695			61.8977	Y
ERS311887	41870	ERS311887.UK15_132_41870	Aeromonas	Aeromonadaceae	0.0607107	Aeromonas caviae	0.0606556	Aeromonas		Aeromonas_caviae	Aeromonas	69.8808			61.8987	Y
ERS311887	57154	ERS311887.UK15_786_57154	Aeromonas	Aeromonadaceae	0.0924255	Aeromonas	0.0924255	Aeromonas		Aeromonas_sp__ASNIH8	Aeromonas	99.5604			61.9729	Y
ERS311887	53810	ERS311887.UK15_356_53810	Aeromonas	Aeromonadaceae	0.0542138	Aeromonas caviae	0.0542138	Aeromonas		Aeromonas_sp__ASNIH5	Aeromonas	99.4294			62.178	Y
ERS311887	103011	ERS311887.UK15_996_103011	Aeromonas	Aeromonadaceae	0.035486	Aeromonas	0.035486	Aeromonas		Aeromonas_sp__ASNIH7	Aeromonas	99.6386	Aeromonas		62.569	Y
ERS311887	50732	ERS311887.UK15_583_50732	Aeromonas	Aeromonadaceae	0.183124	Aeromonas caviae	0.183124	Aeromonas		Aeromonas_sp__ASNIH7	Aeromonas	99.1072	Aeromonas		62.5877	Y
ERS311887	61194	ERS311887.UK15_2017_61194	Aeromonas	Aeromonadaceae	0.0621329	Aeromonas	0.0621329	Aeromonas		uncultured_Aeromonas_sp	Aeromonas	99.5917	Aeromonas		62.5895	Y
ERS311887	44261	ERS311887.UK15_223_44261	Aeromonas	Aeromonadaceae	0.107026	Aeromonas caviae	0.107026	Aeromonas		Aeromonas_sp__ASNIH5	Aeromonas	99.5983			62.5969	Y
ERS311887	58385	ERS311887.UK15_341_58385	Aeromonas	Aeromonadaceae	0.0519426	Aeromonas	0.0519426	Aeromonas		uncultured_Aeromonas_sp	Aeromonas	99.331			62.6531	Y
ERS311887	93444	ERS311887.UK15_1121_93444	Aeromonas	Aeromonadaceae	0.0462436	Aeromonas sp. ZOR0002	0.0462436	Aeromonas		Aeromonas_sp__ASNIH3	Aeromonas	99.6614	Aeromonas		62.6921	Y
ERS311887	87650	ERS311887.UK15_468_87650	Aeromonas	Aeromonadaceae	0.040104	Aeromonas dhakensis	0.040104	Aeromonas		Aeromonas_sp__ARM81	Aeromonas	99.5473			62.7336	Y
ERS311887	34908	ERS311887.UK15_1325_34908	Aeromonas	Aeromonadaceae	0.0816749	Aeromonas	0.0816749	Aeromonas		Aeromonas_sp__ASNIH7	Aeromonas	99.7813			62.8652	Y
ERS311887	73573	ERS311887.UK15_1347_73573	Aeromonas	Aeromonadaceae	0.0412256	Aeromonas caviae	0.0412256	Aeromonas		uncultured_Aeromonas_sp	Aeromonas	99.5425			62.9361	Y
ERS311887	150663	ERS311887.UK15_783_150663	Aeromonas	Aeromonadaceae	0.0210203	Aeromonas caviae	0.0210203	Aeromonas		Aeromonas_sp__ARM81	Aeromonas	99.6798	Aeromonas		62.977	Y
ERS311887	37868	ERS311887.UK15_228_37868	Aeromonas	Aeromonadaceae	0.142951	Aeromonas caviae	0.142882	Aeromonas		Aeromonas_sp__ASNIH1	Aeromonas	98.1669			62.9925	Y
ERS311887	45564	ERS311887.UK15_163_45564	Aeromonas	Aeromonadaceae	0.081236	Aeromonas caviae	0.081236	Aeromonas		Aeromonas_veronii	Aeromonas	96.0423			63.2692	Y
ERS311887	37879	ERS311887.UK15_915_37879	Aeromonas	Aeromonadaceae	0.0987917	Aeromonas sp. ASNIH2	0.0987917	Aeromonas		Aeromonas_sp__ASNIH7	Aeromonas	99.5516	Aeromonas		63.2831	Y
ERS311887	48453	ERS311887.UK15_580_48453	Aeromonas	Aeromonadaceae	0.0918467	Aeromonas caviae	0.0918467	Aeromonas		Aeromonas_sanarellii	Aeromonas	98.6942			63.4429	Y
ERS311887	42864	ERS311887.UK15_1477_42864	Aeromonas	Aeromonadaceae	0.0858218	Aeromonas	0.0858218	Aeromonas		Aeromonas_sp__ASNIH7	Aeromonas	99.7013			63.4985	Y
ERS311887	47601	ERS311887.UK15_434_47601	Aeromonas	Aeromonadaceae	0.110645	Aeromonas sp. ASNIH5	0.110381	Aeromonas		Aeromonas_sp__ASNIH5	Aeromonas	99.3325			63.6541	Y
ERS311887	33238	ERS311887.UK15_1655_33238	Aeromonas	Aeromonadaceae	0.120642	Aeromonas sp. ASNIH2	0.120642	Aeromonas		Aeromonas_sp__ASNIH8	Aeromonas	99.2397			63.6741	Y
ERS311887	39395	ERS311887.UK15_1181_39395	Aeromonas	Aeromonadaceae	0.0951418	Aeromonas sp. HZM	0.0951418	Aeromonas		Aeromonas_sp__ASNIH7	Aeromonas	99.6071	Aeromonas		63.9523	Y
ERS311887	51104	ERS311887.UK15_1140_51104	Aeromonas	Aeromonadaceae	0.0486839	Aeromonas	0.0486839	Aeromonas		Aeromonas_caviae	Aeromonas	99.2625			64.1261	Y
ERS311887	47953	ERS311887.UK15_095_47953	Aeromonas	Aeromonadaceae	0.0651089	Aeromonas hydrophila	0.0651089	Aeromonas		Aeromonas_sp__ASNIH5	Aeromonas	98.4177			64.3046	Y
ERS311887	37234	ERS311887.UK15_1972_37234	Aeromonas	Aeromonadaceae	0.143162	Aeromonas caviae	0.143162	Aeromonas		Aeromonas_sp__ARM81	Aeromonas	99.5749			64.339	Y
ERS224772	107944	ERS224772.UK15_016_107944	Agrican357virus	Virus	0.0611091	Erwinia virus Ea35-70	0.0610798	Agricanvirus		Erwinia_virus_Desertfox					49.836	N
ERS223916	292208	ERS223916.UK15_022_292208	Agrican357virus	Virus	0.037792	Erwinia virus Ea35-70	0.0376968	Dictyostelium		Dictyostelium_citrinum					49.9877	N
ERS224039	292208	ERS224039.UK15_001_292208	Agrican357virus	Virus	0.0378286	Erwinia virus Ea35-70	0.0377332	Dictyostelium		Dictyostelium_citrinum					49.9877	N
ERS224778	292208	ERS224778.UK15_005_292208	Agrican357virus	Virus	0.037844	Erwinia virus Ea35-70	0.0377486	Dictyostelium		Dictyostelium_citrinum					49.9901	N
ERS224772	184255	ERS224772.UK15_029_184255	Agrican357virus	Virus	0.0667447	Erwinia virus Ea35-70	0.066596	Dictyostelium		Dictyostelium_citrinum					50.0779	N
ERS311788	49539	ERS311788.UK15_042_49539	Alcaligenes	Alcaligenaceae	0.0712697	Alcaligenes faecalis	0.0712697	Psychrobacter		Psychrobacter_sp__UBA3483					42.0194	Y
ERS311843	96113	ERS311843.UK15_008_96113	Alcaligenes	Alcaligenaceae	0.0295458	Alcaligenes faecalis	0.0295458	Nitrosomonadales		Methylophilales_bacterium_28_44_11					42.5697	Y
ERS311796	34406	ERS311796.UK15_024_34406	Alcaligenes	Alcaligenaceae	0.0998807	Alcaligenes faecalis	0.0998807	Psychrobacter		Psychrobacter_sp__UBA3483					42.6699	Y
ERS156401	37755	ERS156401.UK15_624_37755	Alkanindiges	Moraxellaceae	0.0653506	Alkanindiges illinoisensis	0.0653506	Acinetobacter		Acinetobacter_johnsonii					42.103	Y
ERS156401	48875	ERS156401.UK15_123_48875	Alkanindiges	Moraxellaceae	0.0483185	Alkanindiges sp. H1	0.0483185	Acinetobacter		Acinetobacter_sp__1475718					42.9954	Y
ERS156396	84162	ERS156396.UK15_026_84162	Alkanindiges	Moraxellaceae	0.024665	Alkanindiges illinoisensis	0.024521	Acinetobacter		Acinetobacter_sp__SWAC5					43.661	Y
ERS156401	94758	ERS156401.UK15_043_94758	Alkanindiges	Moraxellaceae	0.0406313	Alkanindiges illinoisensis	0.0406313	Acinetobacter		Acinetobacter_boissieri			Alkanindiges		43.705	Y
ERS156401	58184	ERS156401.UK15_309_58184	Alkanindiges	Moraxellaceae	0.0376913	Alkanindiges illinoisensis	0.0376913	Acinetobacter		Acinetobacter_sp__ANC_3791					43.7423	Y
ERS156396	34378	ERS156396.UK15_281_34378	Alkanindiges	Moraxellaceae	0.0728117	Alkanindiges illinoisensis	0.0728117	Beggiatoa		Beggiatoa_sp					43.8798	Y
ERS156401	124957	ERS156401.UK15_033_124957	Alkanindiges	Moraxellaceae	0.0198356	Alkanindiges illinoisensis	0.0198356	Acinetobacter		Acinetobacter_sp__796380_1375					44.2712	Y
ERS224783	69168	ERS224783.UK15_002_69168	Anaerobacterium	Ruminococcaceae	0.0194425	Anaerobacterium chartisolvens	0.0194425	NONE		NONE					45.1047	N
ERS311796	41719	ERS311796.UK15_038_41719	Aquitalea	Chromobacteriaceae	0.0456923	Aquitalea magnusonii	0.0456923	Candidatus_Kinetoplastibacterium		Candidatus_Kinetoplastibacterium_crithidii					42.4003	Y
ERS311788	35959	ERS311788.UK15_012_35959	Aquitalea	Chromobacteriaceae	0.05361	Aquitalea magnusonii	0.05361	Candidatus_Kinetoplastibacterium		Candidatus_Kinetoplastibacterium_crithidii					42.7542	Y
ERS311892	62340	ERS311892.UK15_529_62340	Asaia	Acetobacteraceae	0.262571	Asaia bogorensis	0.231695	Asaia		Asaia_bogorensis	Asaia	99.3859			55.2053	Y
ERS224862	47817	ERS224862.UK15_097_47817	Asaia	Acetobacteraceae	0.165724	Asaia sp. W19	0.162232	Asaia		Asaia_sp__W19					56.2457	Y
ERS224108	45706	ERS224108.UK15_127_45706	Asaia	Acetobacteraceae	0.172933	Asaia sp. W19	0.169289	Asaia		Asaia_sp__W19					56.3427	Y
ERS224142	34880	ERS224142.UK15_313_34880	Asaia	Acetobacteraceae	0.315515	Asaia sp. W19	0.262869	Asaia		Asaia_sp__W19					56.3675	Y
ERS254351	36429	ERS254351.UK15_117_36429	Asaia	Acetobacteraceae	0.289447	Asaia bogorensis	0.157508	Pararge		Pararge_aegeria	Asaia	38.4233			56.9464	Y
ERS224112	64132	ERS224112.UK15_071_64132	Asaia	Acetobacteraceae	0.16492	Asaia sp. W19	0.16492	Asaia		Asaia_sp__W19	Asaia	37.6858			57.3115	Y
ERS224140	64180	ERS224140.UK15_058_64180	Asaia	Acetobacteraceae	0.164118	Asaia sp. W19	0.164118	Asaia		Asaia_sp__W19	Asaia	34.2459			57.3138	Y
ERS224092	93575	ERS224092.UK15_054_93575	Asaia	Acetobacteraceae	0.183648	Asaia sp. W19	0.183648	Asaia		Asaia_sp__W19	Asaia	1.63276			57.6115	Y
ERS224112	111700	ERS224112.UK15_029_111700	Asaia	Acetobacteraceae	0.177854	Asaia sp. W19	0.177854	Asaia		Asaia_sp__W19	Asaia	2.50058			57.7833	Y
ERS224113	111674	ERS224113.UK15_109_111674	Asaia	Acetobacteraceae	0.15688	Asaia sp. W19	0.15688	Asaia		Asaia_sp__W19	Asaia	2.30859			57.7861	Y
ERS224157	111664	ERS224157.UK15_020_111664	Asaia	Acetobacteraceae	0.178442	Asaia sp. W19	0.178442	Asaia		Asaia_sp__W19	Asaia	2.95174			57.7876	Y
ERS224140	112626	ERS224140.UK15_055_112626	Asaia	Acetobacteraceae	0.157143	Asaia sp. W19	0.157143	Asaia		Asaia_sp__W19	Asaia	2.06878			57.8099	Y
ERS224092	44467	ERS224092.UK15_063_44467	Asaia	Acetobacteraceae	0.200596	Asaia sp. W19	0.154074	Asaia		Asaia_sp__W19	Asaia	13.5422			57.8339	Y
ERS311902	36478	ERS311902.UK15_173_36478	Asaia	Acetobacteraceae	0.343482	Asaia bogorensis	0.277064	Asaia		Asaia_bogorensis	Asaia	65.622			57.9007	Y
ERS224092	40720	ERS224092.UK15_251_40720	Asaia	Acetobacteraceae	0.14643	Asaia sp. W19	0.14643	Asaia		Asaia_sp__W19	Asaia	53.8718			58.0378	Y
ERS224113	40720	ERS224113.UK15_142_40720	Asaia	Acetobacteraceae	0.145719	Asaia sp. W19	0.145719	Asaia		Asaia_sp__W19	Asaia	54.3469			58.0378	Y
ERS224108	40716	ERS224108.UK15_112_40716	Asaia	Acetobacteraceae	0.145719	Asaia sp. W19	0.145719	Asaia		Asaia_sp__W19	Asaia	55.6653			58.0386	Y
ERS224112	40718	ERS224112.UK15_075_40718	Asaia	Acetobacteraceae	0.145719	Asaia sp. W19	0.145719	Asaia		Asaia_sp__W19	Asaia	55.3568			58.0407	Y
ERS311892	37834	ERS311892.UK15_035_37834	Asaia	Acetobacteraceae	0.250486	Asaia bogorensis	0.241573	Asaia		Asaia_bogorensis	Asaia	45.436			58.0959	Y
ERS311892	43334	ERS311892.UK15_271_43334	Asaia	Acetobacteraceae	0.196952	Asaia platycodi	0.193794	Asaia		Asaia_platycodi	Asaia	97.2868			58.3237	Y
ERS224092	38236	ERS224092.UK15_019_38236	Asaia	Acetobacteraceae	0.157253	Asaia sp. W19	0.157253	Asaia		Asaia_sp__W19					58.4998	Y
ERS224862	52522	ERS224862.UK15_035_52522	Asaia	Acetobacteraceae	0.138398	Asaia platycodi	0.135682	Asaia		Asaia_sp__W19	Asaia	2.89732			58.7163	Y
ERS224862	42856	ERS224862.UK15_007_42856	Asaia	Acetobacteraceae	0.284371	Asaia sp. W19	0.284371	Asaia		Asaia_sp__W19	Asaia	3.35957			58.7269	Y
ERS224108	66057	ERS224108.UK15_009_66057	Asaia	Acetobacteraceae	0.296579	Asaia sp. W19	0.296579	Asaia		Asaia_sp__W19	Asaia	4.25312			58.7841	Y
ERS224092	38086	ERS224092.UK15_042_38086	Asaia	Acetobacteraceae	0.227479	Asaia sp. W19	0.227259	Asaia		Asaia_sp__W19	Asaia	2.40361			58.872	Y
ERS224108	38076	ERS224108.UK15_035_38076	Asaia	Acetobacteraceae	0.227479	Asaia sp. W19	0.227259	Asaia		Asaia_sp__W19	Asaia	2.97352			58.877	Y
ERS311892	44313	ERS311892.UK15_157_44313	Asaia	Acetobacteraceae	0.122983	Asaia	0.122983	Asaia		Asaia_bogorensis	Asaia	96.6002			58.8811	Y
ERS224140	33355	ERS224140.UK15_015_33355	Asaia	Acetobacteraceae	0.129481	Asaia bogorensis	0.124381	Asaia		Asaia_sp__W19					58.8967	Y
ERS224112	133971	ERS224112.UK15_028_133971	Asaia	Acetobacteraceae	0.224233	Asaia sp. W19	0.220683	Asaia		Asaia_sp__W19	Asaia	3.58822			59.1232	Y
ERS224862	43368	ERS224862.UK15_073_43368	Asaia	Acetobacteraceae	0.251389	Asaia sp. W19	0.251389	Asaia		Asaia_sp__W19	Asaia	9.49094			59.1381	Y
ERS311892	257451	ERS311892.UK15_007_257451	Asaia	Acetobacteraceae	0.0606683	Asaia bogorensis	0.0606247	Asaia		Asaia_platycodi	Asaia	79.9862	Asaia	Asaia bogorensis	59.2862	Y
ERS224113	86819	ERS224113.UK15_001_86819	Asaia	Acetobacteraceae	0.137279	Asaia sp. W19	0.137279	Asaia		Asaia_sp__W19	Asaia	1.74433			59.2877	Y
ERS224157	86795	ERS224157.UK15_016_86795	Asaia	Acetobacteraceae	0.137806	Asaia sp. W19	0.137806	Asaia		Asaia_sp__W19	Asaia	2.0827			59.2891	Y
ERS224862	43335	ERS224862.UK15_025_43335	Asaia	Acetobacteraceae	0.18907	Asaia sp. W19	0.188887	Asaia		Asaia_sp__W19	Asaia	7.74715			59.2985	Y
ERS224108	87389	ERS224108.UK15_047_87389	Asaia	Acetobacteraceae	0.1359	Asaia sp. W19	0.1359	Asaia		Asaia_sp__W19	Asaia	1.8135			59.3027	Y
ERS311874	33107	ERS311874.UK15_556_33107	Asaia	Acetobacteraceae	0.249785	Asaia bogorensis	0.249614	Asaia		Asaia_bogorensis	Asaia	97.9026			59.3047	Y
ERS224092	62851	ERS224092.UK15_057_62851	Asaia	Acetobacteraceae	0.164899	Asaia sp. W19	0.164899	Asaia		Asaia_sp__W19	Asaia	7.37052	Asaia		59.3547	Y
ERS311892	62409	ERS311892.UK15_134_62409	Asaia	Acetobacteraceae	0.120932	Asaia bogorensis	0.120415	Asaia		Asaia_bogorensis	Asaia	93.6731	Asaia		59.4033	Y
ERS224142	35317	ERS224142.UK15_045_35317	Asaia	Acetobacteraceae	0.0713291	Asaia platycodi	0.0713291	Asaia		Asaia_sp__W19	Asaia	1.93519			59.436	Y
ERS224142	35411	ERS224142.UK15_306_35411	Asaia	Acetobacteraceae	0.0881781	Asaia sp. W19	0.0881781	Asaia		Asaia_sp__W19	Asaia	4.56353	Asaia		59.4843	Y
ERS224142	47460	ERS224142.UK15_032_47460	Asaia	Acetobacteraceae	0.200241	Asaia sp. W19	0.200241	Asaia		Asaia_sp__W19	Asaia	16.5346	Asaia		59.5365	Y
ERS224108	72058	ERS224108.UK15_078_72058	Asaia	Acetobacteraceae	0.142045	Asaia sp. W19	0.142045	Asaia		Asaia_sp__W19	Asaia	9.04826	Asaia		59.5659	Y
ERS311892	146181	ERS311892.UK15_106_146181	Asaia	Acetobacteraceae	0.0703607	Asaia bogorensis	0.070279	Asaia		Asaia_bogorensis	Asaia	94.9965	Asaia		59.5761	Y
ERS224163	39745	ERS224163.UK15_064_39745	Asaia	Acetobacteraceae	0.0647429	Asaia platycodi	0.0647429	Asaia		Asaia_sp__W19	Asaia	2.29493			59.6201	Y
ERS311892	132329	ERS311892.UK15_190_132329	Asaia	Acetobacteraceae	0.106014	Asaia bogorensis	0.105066	Asaia		Asaia_platycodi	Asaia	97.0386	Asaia		59.6219	Y
ERS224157	49867	ERS224157.UK15_014_49867	Asaia	Acetobacteraceae	0.192377	Asaia sp. W19	0.190145	Asaia		Asaia_sp__W19	Asaia	18.4222			59.6467	Y
ERS224108	49887	ERS224108.UK15_013_49887	Asaia	Acetobacteraceae	0.192377	Asaia sp. W19	0.190145	Asaia		Asaia_sp__W19	Asaia	18.1403			59.6488	Y
ERS224113	49867	ERS224113.UK15_120_49867	Asaia	Acetobacteraceae	0.192377	Asaia sp. W19	0.190145	Asaia		Asaia_sp__W19	Asaia	17.3668			59.6507	Y
ERS224112	49812	ERS224112.UK15_002_49812	Asaia	Acetobacteraceae	0.192377	Asaia sp. W19	0.190145	Asaia		Asaia_sp__W19	Asaia	16.813			59.6643	Y
ERS224142	49784	ERS224142.UK15_376_49784	Asaia	Acetobacteraceae	0.192377	Asaia sp. W19	0.190145	Asaia		Asaia_sp__W19	Asaia	16.9916			59.6658	Y
ERS311892	78829	ERS311892.UK15_040_78829	Asaia	Acetobacteraceae	0.0805003	Asaia bogorensis	0.0802387	Asaia		Asaia_platycodi	Asaia	95.4793	Asaia		59.6747	Y
ERS311874	33714	ERS311874.UK15_385_33714	Asaia	Acetobacteraceae	0.234562	Asaia bogorensis	0.234562	Asaia		Asaia_bogorensis	Asaia	95.3143			59.6814	Y
ERS311892	157190	ERS311892.UK15_090_157190	Asaia	Acetobacteraceae	0.112981	Asaia bogorensis	0.112981	Asaia		Asaia_platycodi	Asaia	96.0401			59.7493	Y
ERS224112	38200	ERS224112.UK15_129_38200	Asaia	Acetobacteraceae	0.0812578	Asaia sp. W19	0.0812578	Asaia		Asaia_sp__W19	Asaia	8.51498	Asaia		59.7539	Y
ERS224108	261470	ERS224108.UK15_021_261470	Asaia	Acetobacteraceae	0.092973	Asaia sp. W19	0.092973	Asaia		Asaia_sp__W19	Asaia	16.3454			59.7564	Y
ERS224108	38418	ERS224108.UK15_135_38418	Asaia	Acetobacteraceae	0.0812578	Asaia sp. W19	0.0812578	Asaia		Asaia_sp__W19	Asaia	8.8543	Asaia		59.7767	Y
ERS224862	34828	ERS224862.UK15_039_34828	Asaia	Acetobacteraceae	0.133636	Asaia sp. W19	0.133636	Asaia		Asaia_bogorensis	Asaia	5.76726			59.8226	Y
ERS254351	38635	ERS254351.UK15_094_38635	Asaia	Acetobacteraceae	0.227516	Asaia bogorensis	0.223773	Asaia		Asaia_sp__W19					59.8551	Y
ERS224862	63142	ERS224862.UK15_014_63142	Asaia	Acetobacteraceae	0.275422	Asaia sp. W19	0.199164	Asaia		Asaia_sp__W19	Asaia	11.8695			59.8619	Y
ERS311892	93027	ERS311892.UK15_067_93027	Asaia	Acetobacteraceae	0.0657278	Asaia bogorensis	0.0585428	Asaia		Asaia_platycodi	Asaia	97.2059	Asaia		59.8719	Y
ERS311892	39779	ERS311892.UK15_402_39779	Asaia	Acetobacteraceae	0.298231	Asaia bogorensis	0.297757	Asaia		Asaia_bogorensis	Asaia	98.1232			59.8733	Y
ERS254352	33386	ERS254352.UK15_077_33386	Asaia	Acetobacteraceae	0.250047	Asaia sp. W19	0.250047	Asaia		Asaia_sp__W19	Asaia	3.75626			59.8814	Y
ERS224092	48666	ERS224092.UK15_067_48666	Asaia	Acetobacteraceae	0.217814	Asaia sp. W19	0.217814	Asaia		Asaia_sp__W19	Asaia	2.33718			59.8981	Y
ERS224113	286647	ERS224113.UK15_019_286647	Asaia	Acetobacteraceae	0.0973424	Asaia sp. W19	0.0973424	Asaia		Asaia_sp__W19	Asaia	15.5011			59.9214	Y
ERS311892	95992	ERS311892.UK15_225_95992	Asaia	Acetobacteraceae	0.074694	Asaia bogorensis	0.0746568	Asaia		Asaia_sp__SF2_1	Asaia	96.9027	Asaia		59.9727	Y
ERS224862	49466	ERS224862.UK15_068_49466	Asaia	Acetobacteraceae	0.35417	Asaia sp. W19	0.311672	Asaia		Asaia_sp__W19	Asaia	5.20932			59.9867	Y
ERS224140	87538	ERS224140.UK15_011_87538	Asaia	Acetobacteraceae	0.0453654	Asaia sp. W19	0.0453654	Asaia		Asaia_sp__W19	Asaia	6.84505	Asaia		60.0014	Y
ERS224862	49704	ERS224862.UK15_060_49704	Asaia	Acetobacteraceae	0.0619718	Asaia sp. W19	0.0619718	Asaia		Asaia_sp__W19	Asaia	9.23898	Asaia		60.0837	Y
ERS224157	75696	ERS224157.UK15_060_75696	Asaia	Acetobacteraceae	0.114709	Asaia sp. W19	0.114709	Asaia		Asaia_sp__W19	Asaia	16.1997	Asaia		60.1075	Y
ERS224140	78825	ERS224140.UK15_095_78825	Asaia	Acetobacteraceae	0.130492	Asaia sp. W19	0.129584	Asaia		Asaia_sp__W19	Asaia	12.1745			60.1078	Y
ERS224113	75698	ERS224113.UK15_097_75698	Asaia	Acetobacteraceae	0.114709	Asaia sp. W19	0.114709	Asaia		Asaia_sp__W19	Asaia	14.5178	Asaia		60.1086	Y
ERS224113	78823	ERS224113.UK15_123_78823	Asaia	Acetobacteraceae	0.130492	Asaia sp. W19	0.129584	Asaia		Asaia_sp__W19	Asaia	12.8087			60.1094	Y
ERS224157	78821	ERS224157.UK15_003_78821	Asaia	Acetobacteraceae	0.130492	Asaia sp. W19	0.129584	Asaia		Asaia_sp__W19	Asaia	13.9769			60.1096	Y
ERS224092	78820	ERS224092.UK15_043_78820	Asaia	Acetobacteraceae	0.130492	Asaia sp. W19	0.129584	Asaia		Asaia_sp__W19	Asaia	12.8634			60.1104	Y
ERS224112	78819	ERS224112.UK15_025_78819	Asaia	Acetobacteraceae	0.130492	Asaia sp. W19	0.129584	Asaia		Asaia_sp__W19	Asaia	12.7702			60.1111	Y
ERS311892	79274	ERS311892.UK15_093_79274	Asaia	Acetobacteraceae	0.0957212	Asaia bogorensis	0.0957212	Asaia		Asaia_bogorensis	Asaia	97.1657	Asaia		60.1458	Y
ERS224112	98930	ERS224112.UK15_019_98930	Asaia	Acetobacteraceae	0.0397837	Asaia sp. W19	0.0397837	Asaia		Asaia_sp__W19	Asaia	7.41645	Asaia		60.1638	Y
ERS224140	33997	ERS224140.UK15_154_33997	Asaia	Acetobacteraceae	0.381557	Asaia sp. W19	0.379108	Asaia		Asaia_sp__SF2_1	Asaia	12.0377			60.173	Y
ERS224113	33997	ERS224113.UK15_078_33997	Asaia	Acetobacteraceae	0.381557	Asaia sp. W19	0.379108	Asaia		Asaia_sp__SF2_1	Asaia	12.0439			60.1759	Y
ERS224112	33995	ERS224112.UK15_100_33995	Asaia	Acetobacteraceae	0.381557	Asaia sp. W19	0.379108	Asaia		Asaia_sp__SF2_1	Asaia	12.4402			60.1765	Y
ERS311874	40876	ERS311874.UK15_600_40876	Asaia	Acetobacteraceae	0.319395	Asaia bogorensis	0.319382	Asaia		Asaia_platycodi	Asaia	95.3846			60.1845	Y
ERS311874	39311	ERS311874.UK15_363_39311	Asaia	Acetobacteraceae	0.166007	Asaia bogorensis	0.165148	Asaia		Asaia_bogorensis	Asaia	97.6139	Asaia		60.1918	Y
ERS254351	48076	ERS254351.UK15_082_48076	Asaia	Acetobacteraceae	0.141273	Asaia sp. W19	0.09169	Asaia		Asaia_platycodi	Asaia	33.9445			60.1922	Y
ERS224862	33464	ERS224862.UK15_043_33464	Asaia	Acetobacteraceae	0.307915	Asaia sp. W19	0.305421	Asaia		Asaia_sp__SF2_1	Asaia	18.4899			60.196	Y
ERS224862	54315	ERS224862.UK15_013_54315	Asaia	Acetobacteraceae	0.152237	Asaia sp. W19	0.150294	Asaia		Asaia_sp__W19	Asaia	17.6365			60.2025	Y
ERS311892	72101	ERS311892.UK15_113_72101	Asaia	Acetobacteraceae	0.124389	Asaia bogorensis	0.124389	Asaia		Asaia_bogorensis	Asaia	98.0105			60.2058	Y
ERS224142	34339	ERS224142.UK15_205_34339	Asaia	Acetobacteraceae	0.228838	Asaia sp. W19	0.227666	Asaia		Asaia_sp__W19	Asaia	2.91345			60.2085	Y
ERS224142	33671	ERS224142.UK15_193_33671	Asaia	Acetobacteraceae	0.38648	Asaia sp. W19	0.383999	Asaia		Asaia_sp__SF2_1	Asaia	10.5727			60.2121	Y
ERS254353	45292	ERS254353.UK15_080_45292	Asaia	Acetobacteraceae	0.194751	Asaia sp. W19	0.194751	Asaia		Asaia_sp__W19	Asaia	12.9015			60.2159	Y
ERS311892	250936	ERS311892.UK15_006_250936	Asaia	Acetobacteraceae	0.0677766	Asaia bogorensis	0.0677017	Asaia		Asaia_bogorensis	Asaia	97.1122	Asaia	Asaia bogorensis	60.2162	Y
ERS224157	33319	ERS224157.UK15_078_33319	Asaia	Acetobacteraceae	0.38648	Asaia sp. W19	0.383999	Asaia		Asaia_sp__SF2_1	Asaia	14.3768			60.2419	Y
ERS224092	61226	ERS224092.UK15_080_61226	Asaia	Acetobacteraceae	0.0628804	Asaia bogorensis	0.0628804	Asaia		Asaia_sp__W19	Asaia	6.49169			60.244	Y
ERS224140	61208	ERS224140.UK15_069_61208	Asaia	Acetobacteraceae	0.0627738	Asaia bogorensis	0.0627738	Asaia		Asaia_sp__W19	Asaia	6.67982			60.2487	Y
ERS311892	38007	ERS311892.UK15_291_38007	Asaia	Acetobacteraceae	0.253976	Asaia bogorensis	0.253856	Asaia		Asaia_platycodi	Asaia	98.3887			60.2705	Y
ERS224140	38383	ERS224140.UK15_275_38383	Asaia	Acetobacteraceae	0.265334	Asaia sp. W19	0.265334	Asaia		Asaia_sp__W19					60.2715	Y
ERS224092	65188	ERS224092.UK15_236_65188	Asaia	Acetobacteraceae	0.135122	Asaia sp. W19	0.135122	Asaia		Asaia_sp__W19	Asaia	16.2439	Asaia		60.2734	Y
ERS224113	56057	ERS224113.UK15_087_56057	Asaia	Acetobacteraceae	0.280018	Asaia sp. W19	0.279921	Asaia		Asaia_sp__W19	Asaia	3.05738			60.2797	Y
ERS311892	57886	ERS311892.UK15_127_57886	Asaia	Acetobacteraceae	0.132964	Asaia bogorensis	0.132682	Asaia		Asaia_bogorensis	Asaia	96.8792	Asaia		60.2806	Y
ERS224112	56055	ERS224112.UK15_031_56055	Asaia	Acetobacteraceae	0.280018	Asaia sp. W19	0.279921	Asaia		Asaia_sp__W19	Asaia	3.04452			60.2819	Y
ERS224157	56055	ERS224157.UK15_042_56055	Asaia	Acetobacteraceae	0.280018	Asaia sp. W19	0.279921	Asaia		Asaia_sp__W19	Asaia	4.45522			60.2819	Y
ERS224108	56053	ERS224108.UK15_084_56053	Asaia	Acetobacteraceae	0.280018	Asaia sp. W19	0.279921	Asaia		Asaia_sp__W19	Asaia	3.95425			60.2822	Y
ERS224140	47621	ERS224140.UK15_177_47621	Asaia	Acetobacteraceae	0.230792	Asaia bogorensis	0.158205	Asaia		Asaia_sp__W19	Asaia	12.6194	Asaia		60.3011	Y
ERS224862	87562	ERS224862.UK15_028_87562	Asaia	Acetobacteraceae	0.125681	Asaia sp. W19	0.125681	Asaia		Asaia_platycodi	Asaia	10.1821			60.3081	Y
ERS224108	61823	ERS224108.UK15_060_61823	Asaia	Acetobacteraceae	0.175998	Asaia bogorensis	0.120645	Asaia		Asaia_sp__W19	Asaia	14.1031	Asaia		60.3141	Y
ERS224142	53955	ERS224142.UK15_056_53955	Asaia	Acetobacteraceae	0.205135	Asaia bogorensis	0.140617	Asaia		Asaia_sp__W19	Asaia	10.2223	Asaia		60.3151	Y
ERS311892	46640	ERS311892.UK15_278_46640	Asaia	Acetobacteraceae	0.180774	Asaia bogorensis	0.180048	Asaia		Asaia_bogorensis	Asaia	98.1071	Asaia		60.3173	Y
ERS224140	46814	ERS224140.UK15_044_46814	Asaia	Acetobacteraceae	0.187622	Asaia sp. W19	0.177258	Asaia		Asaia_sp__W19	Asaia	13.6835	Asaia		60.3324	Y
ERS311874	58072	ERS311874.UK15_174_58072	Asaia	Acetobacteraceae	0.0972159	Asaia bogorensis	0.0972159	Asaia		Asaia_platycodi	Asaia	94.7174	Asaia		60.3492	Y
ERS224140	64840	ERS224140.UK15_038_64840	Asaia	Acetobacteraceae	0.251138	Asaia sp. W19	0.25	Asaia		Asaia_sp__W19	Asaia	7.28693			60.3501	Y
ERS224140	35914	ERS224140.UK15_075_35914	Asaia	Acetobacteraceae	0.188126	Asaia sp. W19	0.188126	Asaia		Asaia_sp__W19	Asaia	10.519			60.3525	Y
ERS224108	36394	ERS224108.UK15_067_36394	Asaia	Acetobacteraceae	0.153868	Asaia sp. W19	0.153868	Asaia		Asaia_sp__W19	Asaia	22.1405	Asaia		60.3561	Y
ERS254352	39721	ERS254352.UK15_138_39721	Asaia	Acetobacteraceae	0.197284	Asaia sp. W19	0.192838	Asaia		Asaia_sp__W19	Asaia	12.0642			60.3635	Y
ERS224862	42437	ERS224862.UK15_065_42437	Asaia	Acetobacteraceae	0.178063	Asaia sp. W19	0.178063	Asaia		Asaia_sp__W19	Asaia	23.1636	Asaia		60.3718	Y
ERS254353	47810	ERS254353.UK15_047_47810	Asaia	Acetobacteraceae	0.223333	Asaia sp. W19	0.221881	Asaia		Asaia_sp__W19	Asaia	14.093			60.3786	Y
ERS224157	72905	ERS224157.UK15_065_72905	Asaia	Acetobacteraceae	0.0530923	Asaia bogorensis	0.0530923	Asaia		Asaia_sp__W19	Asaia	10.6828			60.3909	Y
ERS224108	72900	ERS224108.UK15_020_72900	Asaia	Acetobacteraceae	0.0530923	Asaia platycodi	0.0530923	Asaia		Asaia_sp__W19	Asaia	9.68559			60.3923	Y
ERS224112	72901	ERS224112.UK15_014_72901	Asaia	Acetobacteraceae	0.0530923	Asaia platycodi	0.0530923	Asaia		Asaia_sp__W19	Asaia	9.35589			60.3929	Y
ERS224113	72904	ERS224113.UK15_086_72904	Asaia	Acetobacteraceae	0.0530923	Asaia bogorensis	0.0530923	Asaia		Asaia_sp__W19	Asaia	9.2158			60.3931	Y
ERS224157	126030	ERS224157.UK15_015_126030	Asaia	Acetobacteraceae	0.061847	Asaia sp. W19	0.061847	Asaia		Asaia_sp__W19	Asaia	15.2083	Asaia		60.4102	Y
ERS311892	88949	ERS311892.UK15_154_88949	Asaia	Acetobacteraceae	0.116892	Asaia	0.116456	Asaia		Asaia_bogorensis	Asaia	97.7581	Asaia		60.4223	Y
ERS224142	43060	ERS224142.UK15_194_43060	Asaia	Acetobacteraceae	0.190222	Asaia sp. W19	0.190222	Asaia		Asaia_sp__W19	Asaia	5.49925	Asaia		60.4227	Y
ERS224862	44936	ERS224862.UK15_042_44936	Asaia	Acetobacteraceae	0.136873	Asaia sp. W19	0.136873	Asaia		Asaia_sp__SF2_1	Asaia	17.7906			60.4371	Y
ERS224112	54949	ERS224112.UK15_059_54949	Asaia	Acetobacteraceae	0.18319	Asaia sp. W19	0.18319	Asaia		Asaia_sp__W19	Asaia	13.4929			60.4379	Y
ERS224157	54949	ERS224157.UK15_034_54949	Asaia	Acetobacteraceae	0.18319	Asaia sp. W19	0.18319	Asaia		Asaia_sp__W19	Asaia	16.5315			60.4379	Y
ERS224108	54947	ERS224108.UK15_070_54947	Asaia	Acetobacteraceae	0.18415	Asaia sp. W19	0.18415	Asaia		Asaia_sp__W19	Asaia	15.3786			60.4382	Y
ERS224113	54951	ERS224113.UK15_108_54951	Asaia	Acetobacteraceae	0.18319	Asaia sp. W19	0.18319	Asaia		Asaia_sp__W19	Asaia	14.0395			60.4393	Y
ERS311874	34947	ERS311874.UK15_428_34947	Asaia	Acetobacteraceae	0.282039	Asaia bogorensis	0.281906	Asaia		Asaia_bogorensis	Asaia	97.3533			60.4458	Y
ERS224092	77476	ERS224092.UK15_131_77476	Asaia	Acetobacteraceae	0.0882786	Asaia sp. W19	0.0882786	Asaia		Asaia_sp__W19	Asaia	3.25685			60.4561	Y
ERS311892	112838	ERS311892.UK15_092_112838	Asaia	Acetobacteraceae	0.132641	Asaia bogorensis	0.132561	Asaia		Asaia_platycodi	Asaia	96.6128	Asaia		60.4619	Y
ERS224142	79589	ERS224142.UK15_143_79589	Asaia	Acetobacteraceae	0.154299	Asaia sp. W19	0.154299	Asaia		Asaia_sp__W19	Asaia	9.32102			60.4644	Y
ERS224862	97185	ERS224862.UK15_004_97185	Asaia	Acetobacteraceae	0.0709415	Asaia sp. W19	0.0709415	Asaia		Asaia_sp__W19	Asaia	8.05019	Asaia		60.4764	Y
ERS224112	37368	ERS224112.UK15_083_37368	Asaia	Acetobacteraceae	0.149653	Asaia sp. W19	0.149653	Asaia		Asaia_sp__W19	Asaia	22.0797	Asaia		60.4769	Y
ERS224157	405751	ERS224157.UK15_001_405751	Asaia	Acetobacteraceae	0.0627934	Asaia sp. W19	0.0627934	Asaia		Asaia_sp__W19	Asaia	12.3111	Asaia		60.4814	Y
ERS224092	42894	ERS224092.UK15_148_42894	Asaia	Acetobacteraceae	0.18338	Asaia sp. W19	0.182441	Asaia		Asaia_sp__W19	Asaia	1.9241			60.4886	Y
ERS311892	172064	ERS311892.UK15_101_172064	Asaia	Acetobacteraceae	0.0900907	Asaia bogorensis	0.0896308	Asaia		Asaia_platycodi	Asaia	97.6802	Asaia	Asaia bogorensis	60.4891	Y
ERS254352	55914	ERS254352.UK15_049_55914	Asaia	Acetobacteraceae	0.0686894	Asaia platycodi	0.0686894	Asaia		Asaia_sp__W19	Asaia	17.2014			60.4893	Y
ERS254352	37130	ERS254352.UK15_045_37130	Asaia	Acetobacteraceae	0.25979	Asaia sp. W19	0.206285	Asaia		Asaia_sp__W19	Asaia	14.3647	Asaia		60.4982	Y
ERS254352	54533	ERS254352.UK15_038_54533	Asaia	Acetobacteraceae	0.0626944	Asaia sp. W19	0.0626944	Asaia		Asaia_sp__W19	Asaia	5.40176			60.5248	Y
ERS224108	146002	ERS224108.UK15_044_146002	Asaia	Acetobacteraceae	0.116476	Asaia sp. W19	0.116476	Asaia		Asaia_sp__W19	Asaia	6.75267	Asaia		60.5307	Y
ERS224112	248650	ERS224112.UK15_023_248650	Asaia	Acetobacteraceae	0.0697444	Asaia sp. W19	0.0697444	Asaia		Asaia_sp__W19	Asaia	8.78852	Asaia		60.5341	Y
ERS224113	248653	ERS224113.UK15_002_248653	Asaia	Acetobacteraceae	0.0697444	Asaia sp. W19	0.0697444	Asaia		Asaia_sp__W19	Asaia	8.65044	Asaia		60.5342	Y
ERS224140	96071	ERS224140.UK15_016_96071	Asaia	Acetobacteraceae	0.142365	Asaia sp. W19	0.142365	Asaia		Asaia_platycodi	Asaia	6.6998			60.5344	Y
ERS224157	248651	ERS224157.UK15_036_248651	Asaia	Acetobacteraceae	0.0695011	Asaia sp. W19	0.0695011	Asaia		Asaia_sp__W19	Asaia	10.2048	Asaia		60.5346	Y
ERS224862	38598	ERS224862.UK15_032_38598	Asaia	Acetobacteraceae	0.20394	Asaia sp. W19	0.196143	Asaia		Asaia_sp__W19	Asaia	12.4578	Asaia		60.5446	Y
ERS224140	78196	ERS224140.UK15_031_78196	Asaia	Acetobacteraceae	0.231316	Asaia sp. W19	0.231316	Asaia		Asaia_sp__W19	Asaia	6.19066			60.5606	Y
ERS224140	97997	ERS224140.UK15_040_97997	Asaia	Acetobacteraceae	0.108189	Asaia sp. W19	0.108189	Asaia		Asaia_sp__W19	Asaia	10.1098	Asaia		60.5682	Y
ERS224092	37507	ERS224092.UK15_071_37507	Asaia	Acetobacteraceae	0.235267	Asaia sp. W19	0.222272	Asaia		Asaia_sp__W19	Asaia	16.7991	Asaia		60.57	Y
ERS311892	75544	ERS311892.UK15_174_75544	Asaia	Acetobacteraceae	0.164747	Asaia platycodi	0.133675	Asaia		Asaia_platycodi	Asaia	98.1416			60.5713	Y
ERS224163	45310	ERS224163.UK15_017_45310	Asaia	Acetobacteraceae	0.221963	Asaia sp. W19	0.221028	Asaia		Asaia_sp__W19	Asaia	13.2579			60.5871	Y
ERS224140	43543	ERS224140.UK15_145_43543	Asaia	Acetobacteraceae	0.0781565	Asaia sp. W19	0.0781565	Asaia		Asaia_sp__W19	Asaia	1.8896			60.6251	Y
ERS224163	37954	ERS224163.UK15_004_37954	Asaia	Acetobacteraceae	0.118828	Asaia sp. W19	0.118828	Asaia		Asaia_sp__W19	Asaia	42.6915	Asaia		60.6418	Y
ERS254352	84234	ERS254352.UK15_032_84234	Asaia	Acetobacteraceae	0.225827	Asaia sp. W19	0.224955	Asaia		Asaia_sp__W19	Asaia	9.14994			60.6632	Y
ERS224142	33450	ERS224142.UK15_342_33450	Asaia	Acetobacteraceae	0.208742	Asaia sp. W19	0.208742	Asaia		Asaia_sp__W19	Asaia	53.1822	Asaia		60.6697	Y
ERS224140	87873	ERS224140.UK15_004_87873	Asaia	Acetobacteraceae	0.105878	Asaia sp. W19	0.105878	Asaia		Asaia_sp__W19	Asaia	15.3049	Asaia		60.6808	Y
ERS224862	47642	ERS224862.UK15_029_47642	Asaia	Acetobacteraceae	0.112109	Asaia sp. W19	0.112109	Asaia		Asaia_sp__W19	Asaia	11.0112			60.6859	Y
ERS224113	281577	ERS224113.UK15_043_281577	Asaia	Acetobacteraceae	0.0384247	Asaia sp. W19	0.0384247	Asaia		Asaia_sp__W19	Asaia	11.5461	Asaia		60.6953	Y
ERS224092	42249	ERS224092.UK15_181_42249	Asaia	Acetobacteraceae	0.179387	Asaia sp. W19	0.119942	Asaia		Asaia_sp__W19	Asaia	11.411	Asaia		60.6973	Y
ERS224142	33853	ERS224142.UK15_155_33853	Asaia	Acetobacteraceae	0.278278	Asaia sp. W19	0.275464	Asaia		Asaia_sp__W19	Asaia	14.6864			60.6977	Y
ERS311892	34315	ERS311892.UK15_166_34315	Asaia	Acetobacteraceae	0.158474	Asaia bogorensis	0.158474	Asaia		Asaia_bogorensis	Asaia	97.2357			60.6994	Y
ERS224862	57173	ERS224862.UK15_027_57173	Asaia	Acetobacteraceae	0.152432	Asaia sp. W19	0.118554	Asaia		Asaia_sp__W19	Asaia	15.048			60.7035	Y
ERS224092	88142	ERS224092.UK15_113_88142	Asaia	Acetobacteraceae	0.119572	Asaia sp. W19	0.119572	Asaia		Asaia_sp__W19	Asaia	11.0666	Asaia		60.7202	Y
ERS224142	75869	ERS224142.UK15_245_75869	Asaia	Acetobacteraceae	0.0616715	Asaia sp. W19	0.0616715	Asaia		Asaia_sp__W19	Asaia	18.6446	Asaia		60.7205	Y
ERS311892	52822	ERS311892.UK15_208_52822	Asaia	Acetobacteraceae	0.162498	Asaia platycodi	0.148049	Asaia		Asaia_platycodi	Asaia	96.9397	Asaia		60.7209	Y
ERS224092	71644	ERS224092.UK15_035_71644	Asaia	Acetobacteraceae	0.163013	Asaia sp. W19	0.163013	Asaia		Asaia_sp__W19	Asaia	8.50346	Asaia		60.7266	Y
ERS224092	122819	ERS224092.UK15_014_122819	Asaia	Acetobacteraceae	0.111247	Asaia sp. W19	0.111247	Asaia		Asaia_sp__W19	Asaia	8.34321			60.7316	Y
ERS224113	79321	ERS224113.UK15_046_79321	Asaia	Acetobacteraceae	0.139439	Asaia sp. W19	0.139439	Asaia		Asaia_sp__W19	Asaia	16.6784			60.7594	Y
ERS224092	92743	ERS224092.UK15_077_92743	Asaia	Acetobacteraceae	0.138453	Asaia sp. W19	0.137851	Asaia		Asaia_sp__W19	Asaia	8.46884	Asaia		60.7625	Y
ERS224142	154301	ERS224142.UK15_066_154301	Asaia	Acetobacteraceae	0.067194	Asaia sp. W19	0.067194	Asaia		Asaia_sp__W19	Asaia	11.5228	Asaia		60.7682	Y
ERS224092	140624	ERS224092.UK15_023_140624	Asaia	Acetobacteraceae	0.15959	Asaia sp. W19	0.159064	Asaia		Asaia_sp__W19	Asaia	10.0011			60.7819	Y
ERS224140	46846	ERS224140.UK15_034_46846	Asaia	Acetobacteraceae	0.242026	Asaia sp. W19	0.200812	Asaia		Asaia_sp__W19	Asaia	10.2115	Asaia		60.7864	Y
ERS224163	33025	ERS224163.UK15_006_33025	Asaia	Acetobacteraceae	0.431484	Asaia sp. W19	0.431484	Asaia		Asaia_sp__W19	Asaia	8.42076			60.7933	Y
ERS224092	63019	ERS224092.UK15_120_63019	Asaia	Acetobacteraceae	0.243468	Asaia sp. W19	0.243468	Asaia		Asaia_sp__W19	Asaia	3.49076			60.796	Y
ERS224108	106681	ERS224108.UK15_068_106681	Asaia	Acetobacteraceae	0.0869525	Asaia sp. W19	0.0869525	Asaia		Asaia_sp__W19	Asaia	32.1786	Asaia		60.799	Y
ERS311892	38853	ERS311892.UK15_194_38853	Asaia	Acetobacteraceae	0.322877	Asaia bogorensis	0.322759	Asaia		Asaia_platycodi	Asaia	97.8225	Asaia		60.8035	Y
ERS224092	50441	ERS224092.UK15_237_50441	Asaia	Acetobacteraceae	0.105548	Asaia sp. W19	0.105548	Asaia		Asaia_sp__W19	Asaia	8.16046			60.8037	Y
ERS224092	44380	ERS224092.UK15_012_44380	Asaia	Acetobacteraceae	0.197775	Asaia sp. W19	0.100973	Asaia		Asaia_platycodi	Asaia	8.24729	Asaia		60.8044	Y
ERS224142	37550	ERS224142.UK15_162_37550	Asaia	Acetobacteraceae	0.385173	Asaia sp. W19	0.385173	Asaia		Asaia_sp__W19	Asaia	8.60558			60.8229	Y
ERS224092	38572	ERS224092.UK15_052_38572	Asaia	Acetobacteraceae	0.268595	Asaia sp. W19	0.267758	Asaia		Asaia_sp__W19	Asaia	6.73929			60.8291	Y
ERS224140	38463	ERS224140.UK15_152_38463	Asaia	Acetobacteraceae	0.268595	Asaia sp. W19	0.267758	Asaia		Asaia_sp__W19	Asaia	7.14178			60.8299	Y
ERS224113	89353	ERS224113.UK15_130_89353	Asaia	Acetobacteraceae	0.108673	Asaia sp. W19	0.108673	Asaia		Asaia_sp__W19	Asaia	13.8004	Asaia		60.8318	Y
ERS224108	77628	ERS224108.UK15_046_77628	Asaia	Acetobacteraceae	0.133051	Asaia sp. W19	0.132542	Asaia		Asaia_sp__W19	Asaia	1.61703			60.8324	Y
ERS224140	43537	ERS224140.UK15_056_43537	Asaia	Acetobacteraceae	0.227896	Asaia sp. W19	0.226958	Asaia		Asaia_sp__W19	Asaia	12.6411			60.8333	Y
ERS224112	364521	ERS224112.UK15_027_364521	Asaia	Acetobacteraceae	0.0699088	Asaia sp. W19	0.0699088	Asaia		Asaia_sp__W19	Asaia	10.2395	Asaia		60.8344	Y
ERS224092	70736	ERS224092.UK15_003_70736	Asaia	Acetobacteraceae	0.0531799	Asaia sp. W19	0.0531799	Asaia		Asaia_sp__W19	Asaia	13.2124	Asaia		60.8375	Y
ERS224092	147236	ERS224092.UK15_029_147236	Asaia	Acetobacteraceae	0.111704	Asaia sp. W19	0.111061	Asaia		Asaia_sp__W19	Asaia	11.8192	Asaia		60.8459	Y
ERS224113	50194	ERS224113.UK15_228_50194	Asaia	Acetobacteraceae	0.24469	Asaia sp. W19	0.24469	Asaia		Asaia_sp__W19	Asaia	13.8773	Asaia		60.8519	Y
ERS224112	176627	ERS224112.UK15_020_176627	Asaia	Acetobacteraceae	0.0856961	Asaia sp. W19	0.0856961	Asaia		Asaia_sp__W19	Asaia	8.38471			60.8701	Y
ERS224157	176613	ERS224157.UK15_018_176613	Asaia	Acetobacteraceae	0.0652096	Asaia sp. W19	0.0652096	Asaia		Asaia_sp__W19	Asaia	9.54964			60.8704	Y
ERS224108	155388	ERS224108.UK15_015_155388	Asaia	Acetobacteraceae	0.0683414	Asaia sp. W19	0.0683414	Asaia		Asaia_sp__W19	Asaia	9.96796	Asaia		60.8747	Y
ERS224157	72224	ERS224157.UK15_005_72224	Asaia	Acetobacteraceae	0.122378	Asaia sp. W19	0.0624796	Asaia		Asaia_platycodi	Asaia	9.22242	Asaia		60.88	Y
ERS224113	72227	ERS224113.UK15_090_72227	Asaia	Acetobacteraceae	0.122378	Asaia sp. W19	0.0624796	Asaia		Asaia_platycodi	Asaia	7.58914	Asaia		60.8803	Y
ERS224112	72219	ERS224112.UK15_072_72219	Asaia	Acetobacteraceae	0.122378	Asaia sp. W19	0.0624796	Asaia		Asaia_platycodi	Asaia	7.31057	Asaia		60.8829	Y
ERS311892	62002	ERS311892.UK15_608_62002	Asaia	Acetobacteraceae	0.138275	Asaia bogorensis	0.138022	Asaia		Asaia_platycodi	Asaia	99.071			60.8835	Y
ERS224108	72213	ERS224108.UK15_022_72213	Asaia	Acetobacteraceae	0.122378	Asaia sp. W19	0.0624796	Asaia		Asaia_platycodi	Asaia	8.29111	Asaia		60.8838	Y
ERS224163	37799	ERS224163.UK15_036_37799	Asaia	Acetobacteraceae	0.21354	Asaia sp. W19	0.161504	Asaia		Asaia_platycodi	Asaia	7.63619			60.8852	Y
ERS224113	125668	ERS224113.UK15_050_125668	Asaia	Acetobacteraceae	0.111039	Asaia sp. W19	0.0894611	Asaia		Asaia_sp__W19	Asaia	16.363	Asaia		60.893	Y
ERS224108	66854	ERS224108.UK15_041_66854	Asaia	Acetobacteraceae	0.152798	Asaia sp. W19	0.151735	Asaia		Asaia_sp__W19	Asaia	9.76225			60.9059	Y
ERS224112	139327	ERS224112.UK15_010_139327	Asaia	Acetobacteraceae	0.11781	Asaia sp. W19	0.117532	Asaia		Asaia_sp__W19	Asaia	13.3055	Asaia		60.9107	Y
ERS224140	139322	ERS224140.UK15_062_139322	Asaia	Acetobacteraceae	0.11781	Asaia sp. W19	0.117532	Asaia		Asaia_sp__W19	Asaia	12.5487	Asaia		60.9107	Y
ERS224157	139330	ERS224157.UK15_019_139330	Asaia	Acetobacteraceae	0.117899	Asaia sp. W19	0.117221	Asaia		Asaia_sp__W19	Asaia	15.0394	Asaia		60.9108	Y
ERS254352	55988	ERS254352.UK15_172_55988	Asaia	Acetobacteraceae	0.116977	Asaia sp. W19	0.116977	Asaia		Asaia_sp__W19	Asaia	14.8364	Asaia		60.9113	Y
ERS224140	50266	ERS224140.UK15_090_50266	Asaia	Acetobacteraceae	0.143903	Asaia sp. W19	0.143903	Asaia		Asaia_sp__W19	Asaia	21.936	Asaia		60.9159	Y
ERS224140	37948	ERS224140.UK15_097_37948	Asaia	Acetobacteraceae	0.319566	Asaia sp. W19	0.319566	Asaia		Asaia_sp__W19	Asaia	3.95787			60.9228	Y
ERS224157	155555	ERS224157.UK15_023_155555	Asaia	Acetobacteraceae	0.0719963	Asaia sp. W19	0.0666528	Asaia		Asaia_sp__W19	Asaia	11.9511	Asaia		60.9276	Y
ERS224142	57087	ERS224142.UK15_261_57087	Asaia	Acetobacteraceae	0.170468	Asaia sp. W19	0.169483	Asaia		Asaia_sp__W19	Asaia	8.79075			60.9281	Y
ERS224112	108899	ERS224112.UK15_063_108899	Asaia	Acetobacteraceae	0.157091	Asaia sp. W19	0.15672	Asaia		Asaia_sp__W19	Asaia	15.4176	Asaia		60.9455	Y
ERS224108	47214	ERS224108.UK15_069_47214	Asaia	Acetobacteraceae	0.242736	Asaia sp. W19	0.242736	Asaia		Asaia_sp__W19	Asaia	3.7103			60.9459	Y
ERS311902	37920	ERS311902.UK15_249_37920	Asaia	Acetobacteraceae	0.321975	Asaia bogorensis	0.32045	Asaia		Asaia_platycodi	Asaia	98.2081			60.9467	Y
ERS224108	60578	ERS224108.UK15_100_60578	Asaia	Acetobacteraceae	0.164332	Asaia sp. W19	0.163656	Asaia		Asaia_sp__W19	Asaia	12.9208			60.9495	Y
ERS311892	167040	ERS311892.UK15_012_167040	Asaia	Acetobacteraceae	0.099365	Asaia bogorensis	0.0987443	Asaia		Asaia_platycodi	Asaia	95.3162	Asaia	Asaia bogorensis	60.9555	Y
ERS224108	123113	ERS224108.UK15_003_123113	Asaia	Acetobacteraceae	0.0804524	Asaia sp. W19	0.0796768	Asaia		Asaia_sp__W19	Asaia	11.1354			60.957	Y
ERS224862	144821	ERS224862.UK15_034_144821	Asaia	Acetobacteraceae	0.100804	Asaia sp. W19	0.100804	Asaia		Asaia_sp__W19	Asaia	5.61444			60.9601	Y
ERS224113	97391	ERS224113.UK15_005_97391	Asaia	Acetobacteraceae	0.174344	Asaia sp. W19	0.173938	Asaia		Asaia_sp__W19	Asaia	1.95881			60.9656	Y
ERS254352	130035	ERS254352.UK15_024_130035	Asaia	Acetobacteraceae	0.103326	Asaia sp. W19	0.103326	Asaia		Asaia_sp__W19	Asaia	12.8644			60.9682	Y
ERS224092	48433	ERS224092.UK15_121_48433	Asaia	Acetobacteraceae	0.230436	Asaia sp. W19	0.193378	Asaia		Asaia_sp__W19	Asaia	18.7217	Asaia		60.9708	Y
ERS254352	64097	ERS254352.UK15_055_64097	Asaia	Acetobacteraceae	0.136129	Asaia platycodi	0.123104	Asaia		Asaia_sp__W19	Asaia	6.56894	Asaia		60.9717	Y
ERS224108	61602	ERS224108.UK15_111_61602	Asaia	Acetobacteraceae	0.0969407	Asaia sp. W19	0.0969407	Asaia		Asaia_sp__W19	Asaia	20.087	Asaia		60.9737	Y
ERS224157	152649	ERS224157.UK15_033_152649	Asaia	Acetobacteraceae	0.0910546	Asaia sp. W19	0.0733603	Asaia		Asaia_sp__W19	Asaia	17.2546	Asaia		60.9824	Y
ERS224112	182667	ERS224112.UK15_008_182667	Asaia	Acetobacteraceae	0.0380531	Asaia sp. W19	0.0380531	Asaia		Asaia_sp__W19	Asaia	13.9276	Asaia		60.9864	Y
ERS224108	98466	ERS224108.UK15_019_98466	Asaia	Acetobacteraceae	0.145999	Asaia sp. W19	0.138394	Asaia		Asaia_sp__W19	Asaia	10.9561	Asaia		60.9875	Y
ERS224142	42092	ERS224142.UK15_198_42092	Asaia	Acetobacteraceae	0.176602	Asaia sp. W19	0.176602	Asaia		Asaia_astilbis	Asaia	7.51335			60.9878	Y
ERS224108	44366	ERS224108.UK15_048_44366	Asaia	Acetobacteraceae	0.274015	Asaia sp. W19	0.274015	Asaia		Asaia_astilbis	Asaia	9.05031			61.0039	Y
ERS254353	35467	ERS254353.UK15_046_35467	Asaia	Acetobacteraceae	0.222896	Asaia sp. W19	0.222896	Asaia		Asaia_sp__W19	Asaia	16.8656	Asaia		61.006	Y
ERS224862	34579	ERS224862.UK15_091_34579	Asaia	Acetobacteraceae	0.232748	Asaia sp. W19	0.232748	Asaia		Asaia_sp__W19	Asaia	2.89665			61.011	Y
ERS224113	95053	ERS224113.UK15_056_95053	Asaia	Acetobacteraceae	0.144878	Asaia sp. W19	0.144878	Asaia		Asaia_sp__W19	Asaia	11.6005	Asaia		61.0144	Y
ERS254353	81039	ERS254353.UK15_031_81039	Asaia	Acetobacteraceae	0.177989	Asaia sp. W19	0.151857	Asaia		Asaia_sp__W19	Asaia	16.9836			61.0225	Y
ERS254353	116500	ERS254353.UK15_067_116500	Asaia	Acetobacteraceae	0.099203	Asaia sp. W19	0.099203	Asaia		Asaia_sp__W19	Asaia	2.0231			61.0541	Y
ERS224113	34201	ERS224113.UK15_015_34201	Asaia	Acetobacteraceae	0.055344	Asaia sp. W19	0.055344	Asaia		Asaia_sp__W19	Asaia	23.9611	Asaia		61.0596	Y
ERS224113	49994	ERS224113.UK15_064_49994	Asaia	Acetobacteraceae	0.190343	Asaia sp. W19	0.188417	Asaia		Asaia_sp__W19	Asaia	12.3872			61.0613	Y
ERS224140	147883	ERS224140.UK15_043_147883	Asaia	Acetobacteraceae	0.100811	Asaia sp. W19	0.100811	Asaia		Asaia_sp__W19	Asaia	5.53145			61.0713	Y
ERS224108	37823	ERS224108.UK15_026_37823	Asaia	Acetobacteraceae	0.37831	Asaia sp. W19	0.37831	Asaia		Asaia_sp__W19	Asaia	9.96979	Asaia		61.0792	Y
ERS224092	73235	ERS224092.UK15_146_73235	Asaia	Acetobacteraceae	0.138748	Asaia sp. W19	0.138748	Asaia		Asaia_sp__W19	Asaia	10.1672	Asaia		61.0828	Y
ERS224140	59500	ERS224140.UK15_010_59500	Asaia	Acetobacteraceae	0.271739	Asaia sp. W19	0.270574	Asaia		Asaia_sp__W19	Asaia	9.7708			61.0891	Y
ERS224140	49130	ERS224140.UK15_054_49130	Asaia	Acetobacteraceae	0.0432912	Asaia	0.0432912	Asaia		Asaia_sp__W19	Asaia	21.3042	Asaia		61.091	Y
ERS254352	53895	ERS254352.UK15_037_53895	Asaia	Acetobacteraceae	0.350783	Asaia sp. W19	0.347146	Asaia		Asaia_sp__W19	Asaia	5.33616			61.091	Y
ERS224862	127612	ERS224862.UK15_052_127612	Asaia	Acetobacteraceae	0.157832	Asaia sp. W19	0.157832	Asaia		Asaia_sp__W19	Asaia	9.94846			61.0914	Y
ERS224140	52512	ERS224140.UK15_019_52512	Asaia	Acetobacteraceae	0.204155	Asaia sp. W19	0.204155	Asaia		Asaia_sp__W19	Asaia	10.2121	Asaia		61.0984	Y
ERS224142	46779	ERS224142.UK15_094_46779	Asaia	Acetobacteraceae	0.190265	Asaia sp. W19	0.189932	Asaia		Asaia_sp__W19	Asaia	27.4289			61.1001	Y
ERS224092	85356	ERS224092.UK15_094_85356	Asaia	Acetobacteraceae	0.145223	Asaia sp. W19	0.145223	Asaia		Asaia_sp__W19	Asaia	6.15114	Asaia		61.1006	Y
ERS311874	42375	ERS311874.UK15_270_42375	Asaia	Acetobacteraceae	0.13897	Asaia bogorensis	0.13897	Asaia		Asaia_bogorensis	Asaia	91.3443			61.1021	Y
ERS224142	38771	ERS224142.UK15_317_38771	Asaia	Acetobacteraceae	0.192611	Asaia sp. W19	0.192611	Asaia		Asaia_sp__W19	Asaia	10.2222			61.1049	Y
ERS224092	62817	ERS224092.UK15_011_62817	Asaia	Acetobacteraceae	0.233432	Asaia sp. W19	0.233432	Asaia		Asaia_sp__W19	Asaia	5.83506			61.1284	Y
ERS224113	346542	ERS224113.UK15_016_346542	Asaia	Acetobacteraceae	0.0268329	Asaia sp. W19	0.0268329	Asaia		Asaia_sp__W19	Asaia	15.2316	Asaia		61.1346	Y
ERS254352	51899	ERS254352.UK15_145_51899	Asaia	Acetobacteraceae	0.167595	Asaia sp. W19	0.0855646	Asaia		Asaia_platycodi	Asaia	12.835	Asaia		61.1399	Y
ERS224113	314637	ERS224113.UK15_007_314637	Asaia	Acetobacteraceae	0.0482893	Asaia sp. W19	0.0482893	Asaia		Asaia_sp__W19	Asaia	8.51248	Asaia		61.1403	Y
ERS224157	314635	ERS224157.UK15_028_314635	Asaia	Acetobacteraceae	0.0482919	Asaia sp. W19	0.0482919	Asaia		Asaia_sp__W19	Asaia	9.65621	Asaia		61.1404	Y
ERS224112	314636	ERS224112.UK15_011_314636	Asaia	Acetobacteraceae	0.048217	Asaia sp. W19	0.048217	Asaia		Asaia_sp__W19	Asaia	8.30989	Asaia		61.1405	Y
ERS224112	345637	ERS224112.UK15_016_345637	Asaia	Acetobacteraceae	0.0269116	Asaia sp. W19	0.0269116	Asaia		Asaia_sp__W19	Asaia	15.6444	Asaia		61.1413	Y
ERS224157	345637	ERS224157.UK15_002_345637	Asaia	Acetobacteraceae	0.0268941	Asaia sp. W19	0.0268941	Asaia		Asaia_sp__W19	Asaia	17.0144	Asaia		61.1413	Y
ERS224142	51796	ERS224142.UK15_163_51796	Asaia	Acetobacteraceae	0.168261	Asaia sp. W19	0.0859049	Asaia		Asaia_platycodi	Asaia	9.00725	Asaia		61.1437	Y
ERS224140	51790	ERS224140.UK15_107_51790	Asaia	Acetobacteraceae	0.168261	Asaia sp. W19	0.0859049	Asaia		Asaia_platycodi	Asaia	8.79788	Asaia		61.1469	Y
ERS224108	90176	ERS224108.UK15_057_90176	Asaia	Acetobacteraceae	0.178704	Asaia sp. W19	0.177947	Asaia		Asaia_sp__W19	Asaia	14.08			61.1526	Y
ERS224142	67682	ERS224142.UK15_108_67682	Asaia	Acetobacteraceae	0.236971	Asaia sp. W19	0.235955	Asaia		Asaia_sp__W19	Asaia	12.5667			61.1536	Y
ERS224108	193204	ERS224108.UK15_011_193204	Asaia	Acetobacteraceae	0.0859368	Asaia sp. W19	0.0859368	Asaia		Asaia_sp__W19	Asaia	8.856	Asaia		61.1597	Y
ERS224092	85311	ERS224092.UK15_068_85311	Asaia	Acetobacteraceae	0.15598	Asaia sp. W19	0.15598	Asaia		Asaia_sp__W19	Asaia	9.45583	Asaia		61.175	Y
ERS254353	46515	ERS254353.UK15_179_46515	Asaia	Acetobacteraceae	0.342245	Asaia sp. W19	0.340981	Asaia		Asaia_sp__W19	Asaia	3.5638			61.1867	Y
ERS224157	103848	ERS224157.UK15_013_103848	Asaia	Acetobacteraceae	0.105751	Asaia sp. W19	0.105091	Asaia		Asaia_sp__W19	Asaia	13.8988	Asaia		61.1914	Y
ERS224113	105585	ERS224113.UK15_014_105585	Asaia	Acetobacteraceae	0.125544	Asaia sp. W19	0.1249	Asaia		Asaia_sp__W19	Asaia	12.7211	Asaia		61.2057	Y
ERS224140	83995	ERS224140.UK15_021_83995	Asaia	Acetobacteraceae	0.149695	Asaia sp. W19	0.148346	Asaia		Asaia_sp__W19	Asaia	6.78432	Asaia		61.2275	Y
ERS254352	42588	ERS254352.UK15_025_42588	Asaia	Acetobacteraceae	0.262952	Asaia sp. W19	0.262952	Asaia		Asaia_sp__W19	Asaia	8.09432			61.2496	Y
ERS224112	101516	ERS224112.UK15_107_101516	Asaia	Acetobacteraceae	0.131502	Asaia sp. W19	0.130827	Asaia		Asaia_sp__W19	Asaia	12.9932	Asaia		61.2544	Y
ERS224142	35388	ERS224142.UK15_189_35388	Asaia	Acetobacteraceae	0.183228	Asaia sp. W19	0.182856	Asaia		Asaia_sp__W19	Asaia	10.495			61.2665	Y
ERS311874	47580	ERS311874.UK15_389_47580	Asaia	Acetobacteraceae	0.206153	Asaia bogorensis	0.206081	Asaia		Asaia_bogorensis	Asaia	93.5886	Asaia		61.2757	Y
ERS224142	34751	ERS224142.UK15_154_34751	Asaia	Acetobacteraceae	0.233371	Asaia sp. W19	0.233371	Asaia		Asaia_sp__W19					61.2903	Y
ERS224092	136501	ERS224092.UK15_044_136501	Asaia	Acetobacteraceae	0.0892224	Asaia sp. W19	0.0888424	Asaia		Asaia_sp__W19	Asaia	11.799	Asaia		61.2919	Y
ERS224112	136524	ERS224112.UK15_061_136524	Asaia	Acetobacteraceae	0.0892534	Asaia sp. W19	0.0888733	Asaia		Asaia_sp__W19	Asaia	12.5761	Asaia		61.2969	Y
ERS224140	83328	ERS224140.UK15_108_83328	Asaia	Acetobacteraceae	0.170338	Asaia sp. W19	0.166906	Asaia		Asaia_sp__W19	Asaia	5.06416	Asaia		61.3011	Y
ERS224157	140784	ERS224157.UK15_029_140784	Asaia	Acetobacteraceae	0.070402	Asaia sp. W19	0.070402	Asaia		Asaia_sp__W19	Asaia	14.6353	Asaia		61.3088	Y
ERS224108	130064	ERS224108.UK15_005_130064	Asaia	Acetobacteraceae	0.0839704	Asaia sp. W19	0.0839704	Asaia		Asaia_sp__W19	Asaia	15.0495	Asaia		61.319	Y
ERS224108	129530	ERS224108.UK15_050_129530	Asaia	Acetobacteraceae	0.0937778	Asaia sp. W19	0.0933784	Asaia		Asaia_sp__W19	Asaia	13.3192	Asaia		61.3356	Y
ERS224142	35840	ERS224142.UK15_169_35840	Asaia	Acetobacteraceae	0.15391	Asaia sp. W19	0.15391	Asaia		Asaia_sp__W19	Asaia	3.35291	Asaia		61.3393	Y
ERS224862	33075	ERS224862.UK15_061_33075	Asaia	Acetobacteraceae	0.275326	Asaia sp. W19	0.275326	Asaia		Asaia_sp__W19	Asaia	11.7591			61.3545	Y
ERS224142	56095	ERS224142.UK15_015_56095	Asaia	Acetobacteraceae	0.132522	Asaia sp. W19	0.132522	Asaia		Asaia_sp__W19	Asaia	16.7465	Asaia		61.3638	Y
ERS224862	106113	ERS224862.UK15_020_106113	Asaia	Acetobacteraceae	0.130602	Asaia sp. W19	0.111387	Asaia		Asaia_sp__W19	Asaia	10.2146	Asaia		61.378	Y
ERS224163	35965	ERS224163.UK15_082_35965	Asaia	Acetobacteraceae	0.16888	Asaia sp. W19	0.16888	Asaia		Asaia_sp__W19	Asaia	33.283			61.3819	Y
ERS224113	106598	ERS224113.UK15_042_106598	Asaia	Acetobacteraceae	0.0936336	Asaia sp. W19	0.0931446	Asaia		Asaia_sp__W19	Asaia	9.73884	Asaia		61.3914	Y
ERS254352	94765	ERS254352.UK15_030_94765	Asaia	Acetobacteraceae	0.117981	Asaia sp. W19	0.117981	Asaia		Asaia_sp__W19					61.395	Y
ERS224142	45186	ERS224142.UK15_211_45186	Asaia	Acetobacteraceae	0.206918	Asaia sp. W19	0.19854	Asaia		Asaia_sp__W19	Asaia	7.00861	Asaia		61.4018	Y
ERS254352	45178	ERS254352.UK15_075_45178	Asaia	Acetobacteraceae	0.0844141	Asaia sp. W19	0.0844141	Asaia		Asaia_sp__W19	Asaia	24.112	Asaia		61.4038	Y
ERS224163	42892	ERS224163.UK15_068_42892	Asaia	Acetobacteraceae	0.185934	Asaia sp. W19	0.185934	Asaia		Asaia_sp__W19					61.4147	Y
ERS224108	49532	ERS224108.UK15_051_49532	Asaia	Acetobacteraceae	0.125428	Asaia sp. W19	0.125428	Asaia		Asaia_sp__W19	Asaia	24.9169			61.4734	Y
ERS254352	47556	ERS254352.UK15_107_47556	Asaia	Acetobacteraceae	0.247321	Asaia sp. W19	0.247321	Asaia		Asaia_astilbis	Asaia	12.2765			61.477	Y
ERS224142	36209	ERS224142.UK15_292_36209	Asaia	Acetobacteraceae	0.32795	Asaia sp. W19	0.327531	Asaia		Asaia_sp__W19	Asaia	6.70732			61.4792	Y
ERS254352	33844	ERS254352.UK15_015_33844	Asaia	Acetobacteraceae	0.306651	Asaia sp. W19	0.306651	Asaia		Asaia_sp__W19	Asaia	14.8072			61.5323	Y
ERS224108	53990	ERS224108.UK15_061_53990	Asaia	Acetobacteraceae	0.0721373	Asaia sp. W19	0.0721373	Asaia		Asaia_sp__W19	Asaia	21.8396	Asaia		61.5392	Y
ERS224112	82007	ERS224112.UK15_017_82007	Asaia	Acetobacteraceae	0.161097	Asaia sp. W19	0.161097	Asaia		Asaia_sp__W19	Asaia	12.005			61.546	Y
ERS224163	36973	ERS224163.UK15_054_36973	Asaia	Acetobacteraceae	0.175325	Asaia sp. W19	0.174969	Asaia		Asaia_sp__W19	Asaia	11.9645			61.5503	Y
ERS224092	51085	ERS224092.UK15_037_51085	Asaia	Acetobacteraceae	0.229404	Asaia sp. W19	0.222089	Asaia		Asaia_sp__W19	Asaia	4.55415	Asaia		61.5543	Y
ERS224113	81850	ERS224113.UK15_060_81850	Asaia	Acetobacteraceae	0.161097	Asaia sp. W19	0.161097	Asaia		Asaia_sp__W19	Asaia	12.1024			61.5675	Y
ERS224157	81848	ERS224157.UK15_089_81848	Asaia	Acetobacteraceae	0.161097	Asaia sp. W19	0.161097	Asaia		Asaia_sp__W19	Asaia	13.5136			61.5678	Y
ERS224108	81846	ERS224108.UK15_088_81846	Asaia	Acetobacteraceae	0.161097	Asaia sp. W19	0.161097	Asaia		Asaia_sp__W19	Asaia	13.1237			61.5681	Y
ERS254353	38497	ERS254353.UK15_092_38497	Asaia	Acetobacteraceae	0.30777	Asaia sp. W19	0.30777	Asaia		Asaia_sp__W19	Asaia	27.3415	Asaia		61.571	Y
ERS224140	134321	ERS224140.UK15_052_134321	Asaia	Acetobacteraceae	0.0875817	Asaia sp. W19	0.0875817	Asaia		Asaia_sp__W19	Asaia	5.57973	Asaia		61.5719	Y
ERS224140	47755	ERS224140.UK15_045_47755	Asaia	Acetobacteraceae	0.286678	Asaia sp. W19	0.24378	Asaia		Asaia_sp__W19	Asaia	5.72727			61.5726	Y
ERS224092	37791	ERS224092.UK15_170_37791	Asaia	Acetobacteraceae	0.207065	Asaia sp. W19	0.207065	Asaia		Asaia_sp__W19					61.5729	Y
ERS224092	45795	ERS224092.UK15_051_45795	Asaia	Acetobacteraceae	0.16501	Asaia sp. W19	0.16501	Asaia		Asaia_sp__W19	Asaia	14.2181	Asaia		61.6028	Y
ERS224140	49201	ERS224140.UK15_083_49201	Asaia	Acetobacteraceae	0.214097	Asaia sp. W19	0.214097	Asaia		Asaia_sp__W19	Asaia	10.9005			61.6126	Y
ERS224140	40636	ERS224140.UK15_131_40636	Asaia	Acetobacteraceae	0.341555	Asaia sp. W19	0.340121	Asaia		Asaia_sp__W19					61.6276	Y
ERS224862	34717	ERS224862.UK15_057_34717	Asaia	Acetobacteraceae	0.107738	Asaia sp. W19	0.107738	Asaia		Asaia_sp__W19	Asaia	11.6406	Asaia		61.647	Y
ERS224862	66816	ERS224862.UK15_002_66816	Asaia	Acetobacteraceae	0.227366	Asaia sp. W19	0.227366	Asaia		Asaia_sp__W19	Asaia	12.462			61.6484	Y
ERS254353	54444	ERS254353.UK15_039_54444	Asaia	Acetobacteraceae	0.1696	Asaia sp. W19	0.1696	Asaia		Asaia_sp__W19	Asaia	8.18879			61.6762	Y
ERS224092	42590	ERS224092.UK15_039_42590	Asaia	Acetobacteraceae	0.233486	Asaia sp. W19	0.231543	Asaia		Asaia_sp__W19	Asaia	4.05342			61.6882	Y
ERS254352	76267	ERS254352.UK15_063_76267	Asaia	Acetobacteraceae	0.157598	Asaia sp. W19	0.156927	Asaia		Asaia_sp__W19	Asaia	7.50978			61.7056	Y
ERS254353	43407	ERS254353.UK15_009_43407	Asaia	Acetobacteraceae	0.143249	Asaia sp. W19	0.141955	Asaia		Asaia_sp__W19	Asaia	8.34955			61.7066	Y
ERS224092	77772	ERS224092.UK15_045_77772	Asaia	Acetobacteraceae	0.167075	Asaia sp. W19	0.167075	Asaia		Asaia_sp__W19	Asaia	11.556			61.7446	Y
ERS254352	62817	ERS254352.UK15_029_62817	Asaia	Acetobacteraceae	0.26311	Asaia sp. W19	0.26311	Asaia		Asaia_sp__W19	Asaia	18.3433	Asaia		61.7556	Y
ERS224092	79331	ERS224092.UK15_030_79331	Asaia	Acetobacteraceae	0.170086	Asaia sp. W19	0.144635	Asaia		Asaia_sp__W19	Asaia	5.13769	Asaia		61.8787	Y
ERS224163	37038	ERS224163.UK15_191_37038	Asaia	Acetobacteraceae	0.275815	Asaia sp. W19	0.275815	Asaia		Asaia_sp__W19	Asaia	14.8735			61.8959	Y
ERS224140	33915	ERS224140.UK15_050_33915	Asaia	Acetobacteraceae	0.235074	Asaia sp. W19	0.232686	Asaia		Asaia_sp__W19	Asaia	5.79943			61.8989	Y
ERS254351	36884	ERS254351.UK15_283_36884	Asaia	Acetobacteraceae	0.208576	Asaia sp. W19	0.208576	Asaia		Asaia_sp__W19	Asaia	15.7515			62.0242	Y
ERS254352	42877	ERS254352.UK15_071_42877	Asaia	Acetobacteraceae	0.241147	Asaia sp. W19	0.241147	Asaia		Asaia_sp__W19	Asaia	6.08115			62.1009	Y
ERS254352	76947	ERS254352.UK15_166_76947	Asaia	Acetobacteraceae	0.146534	Asaia sp. W19	0.145103	Asaia		Asaia_sp__W19	Asaia	6.29916			62.1168	Y
ERS224108	49232	ERS224108.UK15_122_49232	Asaia	Acetobacteraceae	0.124965	Asaia sp. W19	0.122737	Asaia		Asaia_sp__W19	Asaia	5.46572			62.1283	Y
ERS224142	43856	ERS224142.UK15_021_43856	Asaia	Acetobacteraceae	0.176219	Asaia sp. W19	0.176219	Asaia		Asaia_bogorensis	Asaia	9.42005			62.3381	Y
ERS224092	33639	ERS224092.UK15_026_33639	Asaia	Acetobacteraceae	0.286235	Asaia sp. W19	0.286235	Asaia		Asaia_sp__W19	Asaia	2.92524			62.6029	Y
ERS311873	33138	ERS311873.UK15_115_33138	Asaia	Acetobacteraceae	0.0735382	Asaia bogorensis	0.0732013	Gluconacetobacter		Gluconacetobacter_diazotrophicus	Gluconacetobacter	3.1052			63.4106	Y
ERS311892	59702	ERS311892.UK15_146_59702	Asaia	Acetobacteraceae	0.0394857	Asaia bogorensis	0.0393048	Gluconobacter		Gluconobacter_sp__DsW_056	Gluconacetobacter	3.03241			64.0397	Y
ERS311902	109521	ERS311902.UK15_027_109521	Asaia	Acetobacteraceae	0.0402346	Asaia sp. W19	0.0400552	Gluconacetobacter		Gluconacetobacter_diazotrophicus	Gluconacetobacter	7.3631			64.4954	Y
ERS311902	102664	ERS311902.UK15_055_102664	Asaia	Acetobacteraceae	0.0229148	Asaia bogorensis	0.0228099	Gluconacetobacter		Gluconacetobacter_liquefaciens	Gluconacetobacter	5.60687			64.6867	Y
ERS311873	144128	ERS311873.UK15_039_144128	Asaia	Acetobacteraceae	0.0301161	Asaia sp. W19	0.0299818	Gluconacetobacter		Gluconacetobacter_diazotrophicus	Gluconacetobacter	10.8529			65.4731	Y
ERS156409	36493	ERS156409.UK15_773_36493	Aureimonas	Aurantimonadaceae	0.101363	Aureimonas	0.101363	Ideonella		Ideonella_sp__MAG2					65.2755	Y
ERS223840	41311	ERS223840.UK15_1139_41311	Bacilli	Bacilli	0.0661619	Bacilli	0.0661619	Enterococcus		Enterococcus_faecalis	Enterococcus	99.7886			36.9805	Y
ERS311810	44473	ERS311810.UK15_058_44473	Bdellovibrionales	Bdellovibrionales	0.0406075	Bdellovibrionales bacterium GWB1_55_8	0.0406075	Silvanigrellales		Silvanigrellales_bacterium_RF1110005	Silvanigrella	1.44506			31.9835	Y
ERS311828	44468	ERS311828.UK15_009_44468	Bdellovibrionales	Bdellovibrionales	0.0406075	Bdellovibrionales bacterium GWB1_55_8	0.0406075	Silvanigrellales		Silvanigrellales_bacterium_RF1110005	Silvanigrella	1.8731			31.9848	Y
ERS224113	50627	ERS224113.UK15_2413_50627	Beauveria	Cordycipitaceae	0.0179535	Beauveria bassiana	0.0179535	Enterobacter		Enterobacter_sp__NFIX04	Enterobacter	82.7909	Kosakonia		53.5386	N
ERS224113	33058	ERS224113.UK15_1706_33058	Beauveria	Cordycipitaceae	0.0221436	Beauveria bassiana	0.0221436	Kosakonia		Kosakonia_radicincitans	Enterobacter	87.6798			53.5483	N
ERS254351	49227	ERS254351.UK15_2717_49227	Beauveria	Cordycipitaceae	0.0907145	Beauveria bassiana	0.0907145	Enterobacter		Enterobacter_sp__Ag1	Enterobacter	98.5573			54.7647	N
ERS224787	111783	ERS224787.UK15_181_111783	Beauveria	Cordycipitaceae	0.014203	Beauveria bassiana	0.014203	Beauveria		Beauveria_bassiana	Enterobacter	79.3447			54.7955	N
ERS224787	45734	ERS224787.UK15_685_45734	Beauveria	Cordycipitaceae	0.236666	Beauveria bassiana	0.236666	Enterobacter		Enterobacter_sp__Ag1	Enterobacter	95.5832			55.4336	N
ERS224787	36106	ERS224787.UK15_1829_36106	Beauveria	Cordycipitaceae	0.0910532	Beauveria bassiana	0.0910532	Enterobacter		Enterobacter_sp__Ag1	Enterobacter	96.3312			55.434	N
ERS224787	227333	ERS224787.UK15_132_227333	Beauveria	Cordycipitaceae	0.00310886	Beauveria bassiana	0.00310886	Enterobacter		Enterobacter_sp__Ag1	Enterobacter	87.1428			55.6932	N
ERS224787	243153	ERS224787.UK15_136_243153	Beauveria	Cordycipitaceae	0.00408861	Beauveria bassiana	0.00408861	Cedecea		Cedecea_sp__NFIX57	Enterobacter	90.5916	Cedecea	Cedecea sp000277545	55.9759	N
ERS254351	57822	ERS254351.UK15_1921_57822	Beauveria	Cordycipitaceae	0.13887	Beauveria bassiana	0.13887	Enterobacter		Enterobacter_sp__Ag1	Enterobacter	98.2795			56.1689	N
ERS254351	46590	ERS254351.UK15_3013_46590	Beauveria	Cordycipitaceae	0.0546591	Beauveria bassiana	0.0546591	Beauveria		Beauveria_bassiana	Enterobacter	98.145			56.2782	N
ERS254351	41836	ERS254351.UK15_1795_41836	Beauveria	Cordycipitaceae	0.230485	Beauveria bassiana	0.230485	Enterobacter		Enterobacter_sp__Ag1	Enterobacter	98.2202			56.3821	N
ERS224787	80813	ERS224787.UK15_441_80813	Beauveria	Cordycipitaceae	0.00274402	Beauveria bassiana	0.00274402	Enterobacter		Enterobacter_sp__Ag1	Enterobacter	90.8635			56.5936	N
ERS254351	50545	ERS254351.UK15_3385_50545	Beauveria	Cordycipitaceae	0.148422	Beauveria bassiana	0.148422	Enterobacter		Enterobacter_sp__Ag1	Enterobacter	97.1842	Cedecea		56.6228	N
ERS311908	107942	ERS311908.UK15_166_107942	Beauveria	Cordycipitaceae	0.0343801	Beauveria bassiana	0.0343801	Klebsiella		Klebsiella_pneumoniae	Enterobacteriaceae	80.2334			57.9598	N
ERS311970	44496	ERS311970.UK15_092_44496	Beauveria	Cordycipitaceae	0.0118149	Beauveria bassiana	0.0118149	Pantoea		Pantoea_latae	Pantoea	86.2642			58.7716	N
ERS224140	101865	ERS224140.UK15_248_101865	Beauveria	Cordycipitaceae	0.0128198	Beauveria bassiana	0.0128198	Serratia		Serratia_sp__2880STDY5682894	Serratia	99.1543	Serratia		59.7448	N
ERS224016	110260	ERS224016.UK15_102_110260	Beauveria	Cordycipitaceae	0.0119699	Beauveria bassiana	0.0119699	Serratia		Serratia_sp__2880STDY5682894	Serratia	99.4955	Serratia		60.1261	N
ERS224105	119160	ERS224105.UK15_1018_119160	Beauveria	Cordycipitaceae	0.0110628	Beauveria bassiana	0.0110628	Serratia		Serratia_sp__2880STDY5682894	Serratia	98.0039	Serratia		60.2064	N
ERS224112	119160	ERS224112.UK15_296_119160	Beauveria	Cordycipitaceae	0.0110612	Beauveria bassiana	0.0110612	Serratia		Serratia_sp__2880STDY5682894	Serratia	98.3464	Serratia		60.2064	N
ERS224163	119158	ERS224163.UK15_782_119158	Beauveria	Cordycipitaceae	0.0110612	Beauveria bassiana	0.0110612	Serratia		Serratia_sp__2880STDY5682894	Serratia	99.2299	Serratia		60.2075	N
ERS224157	96236	ERS224157.UK15_316_96236	Beauveria	Cordycipitaceae	0.0137367	Beauveria bassiana	0.0137367	Serratia		Serratia_sp__2880STDY5682894	Serratia	97.5967	Serratia		60.681	N
ERS224291	55503	ERS224291.UK15_062_55503	Betaproteobacteria	Betaproteobacteria	0.0543203	Candidatus Endolissoclinum sp. TMED37	0.0487139	NONE		NONE					39.1691	Y
ERS224242	58920	ERS224242.UK15_145_58920	Betaproteobacteria	Betaproteobacteria	0.0515869	Candidatus Endolissoclinum sp. TMED37	0.0462626	NONE		NONE					39.4807	Y
ERS156424	54192	ERS156424.UK15_117_54192	Betaproteobacteria	Betaproteobacteria	0.048552	Betaproteobacteria bacterium HGW-Betaproteobacteria-9	0.048552	Ideonella		Ideonella_sp__MAG2	Ideonella	1.4765	Rubrivivax		63.7068	Y
ERS311788	53546	ERS311788.UK15_011_53546	Bordetella	Alcaligenaceae	0.0351719	Eoetvoesia caeni	0.0351566	Pelistega		Pelistega_sp__MC2					38.9908	Y
ERS311788	33272	ERS311788.UK15_030_33272	Bordetella	Alcaligenaceae	0.0525722	Bordetella genomosp. 1	0.0522047	Pelistega		Pelistega_sp__MC2					40.9473	Y
ERS311796	49734	ERS311796.UK15_012_49734	Bordetella	Alcaligenaceae	0.0336565	Pigmentiphaga sp. H8	0.0331341	Parvibium		Parvibium_lacunae					41.5792	Y
ERS224642	135178	ERS224642.UK15_003_135178	Bordetella	Alcaligenaceae	0.0236724	Bordetella avium	0.0236724	Pelistega		Pelistega_sp__MC2			Pigmentiphaga		41.6636	Y
ERS311788	38780	ERS311788.UK15_019_38780	Bordetella	Alcaligenaceae	0.0982344	Bordetella bronchiseptica	0.0962995	Paenalcaligenes		Paenalcaligenes_hominis					42.0939	Y
ERS224291	36132	ERS224291.UK15_042_36132	Bordetella	Alcaligenaceae	0.061206	Pigmentiphaga sp. NML030171	0.0611459	Pelistega		Pelistega_sp__MC2			Kerstersia		42.1759	Y
ERS224642	62666	ERS224642.UK15_040_62666	Bordetella	Alcaligenaceae	0.0254533	Bordetella sp. SCN 68-11	0.0254533	Methylophilus		Methylophilus_methylotrophus			Pusillimonas		42.2925	Y
ERS311796	34288	ERS311796.UK15_051_34288	Bordetella	Alcaligenaceae	0.0523055	Achromobacter denitrificans	0.0518938	Candidimonas		Candidimonas_sp					42.3968	Y
ERS311796	49344	ERS311796.UK15_116_49344	Bordetella	Alcaligenaceae	0.0472355	Bordetella bronchiseptica	0.0472355	Alcaligenaceae		Alcaligenaceae_bacterium_UBA6179					42.603	Y
ERS224642	82483	ERS224642.UK15_037_82483	Bordetella	Alcaligenaceae	0.0294252	Achromobacter	0.0292124	Solimicrobium		Solimicrobium_silvestre					42.6039	Y
ERS311788	34562	ERS311788.UK15_010_34562	Bordetella	Alcaligenaceae	0.0588372	Bordetella genomosp. 1	0.0586522	Polynucleobacter		Polynucleobacter_wuianus			Kerstersia		42.648	Y
ERS224642	103636	ERS224642.UK15_018_103636	Bordetella	Alcaligenaceae	0.0335149	Pigmentiphaga sp. H8	0.0333887	Pelistega		Pelistega_sp__MC2			Pigmentiphaga		42.7081	Y
ERS311788	58232	ERS311788.UK15_021_58232	Bordetella	Alcaligenaceae	0.0244046	Bordetella genomosp. 8	0.0244046	Solimicrobium		Solimicrobium_silvestre					42.7445	Y
ERS224324	75420	ERS224324.UK15_392_75420	Bordetella	Alcaligenaceae	0.0232724	Achromobacter sp. Root83	0.0230672	Paenalcaligenes		Paenalcaligenes_hominis					42.7632	Y
ERS311796	33570	ERS311796.UK15_062_33570	Bordetella	Alcaligenaceae	0.0428911	Bordetella genomosp. 8	0.0428911	Solimicrobium		Solimicrobium_silvestre					42.9193	Y
ERS224642	77438	ERS224642.UK15_225_77438	Bordetella	Alcaligenaceae	0.0308576	Pigmentiphaga sp. H8	0.0307518	Oxalobacteraceae		Oxalobacteraceae_bacterium_SA_152					42.9285	Y
ERS224324	48551	ERS224324.UK15_055_48551	Bordetella	Alcaligenaceae	0.0346201	Bordetella	0.0346201	Polynucleobacter		Polynucleobacter_victoriensis					43.0331	Y
ERS311788	44426	ERS311788.UK15_025_44426	Bordetella	Alcaligenaceae	0.0534782	Bordetella bronchiseptica	0.0534782	Alcaligenaceae		Alcaligenaceae_bacterium_UBA6179					43.1301	Y
ERS224642	55559	ERS224642.UK15_010_55559	Bordetella	Alcaligenaceae	0.0440381	Bordetella genomosp. 13	0.0440381	Alcaligenaceae		Alcaligenaceae_bacterium_UBA6179					43.2027	Y
ERS224291	33118	ERS224291.UK15_141_33118	Bordetella	Alcaligenaceae	0.156543	Pigmentiphaga sp. H8	0.078767	Pelistega		Pelistega_sp__MC2					43.2454	Y
ERS224324	48708	ERS224324.UK15_1423_48708	Bordetella	Alcaligenaceae	0.0317332	Achromobacter	0.0313712	Paenalcaligenes		Paenalcaligenes_hominis					43.3173	Y
ERS156409	44771	ERS156409.UK15_377_44771	Bordetella	Alcaligenaceae	0.0778059	Pigmentiphaga sp. H8	0.0775127	Oxalobacteraceae		Oxalobacteraceae_bacterium_SA_152			Pigmentiphaga		43.3339	Y
ERS224642	72237	ERS224642.UK15_073_72237	Bordetella	Alcaligenaceae	0.021621	Noviherbaspirillum massiliense	0.021621	Pelistega		Pelistega_sp__MC2			Faecalibaculum		43.3947	Y
ERS311796	33096	ERS311796.UK15_001_33096	Bordetella	Alcaligenaceae	0.0456449	Bordetella pertussis	0.0428386	Polynucleobacter		Polynucleobacter_sphagniphilus					43.4282	Y
ERS224324	49500	ERS224324.UK15_616_49500	Bordetella	Alcaligenaceae	0.0507188	Bordetella genomosp. 13	0.0506601	Alcaligenaceae		Alcaligenaceae_bacterium_UBA6179					43.4869	Y
ERS311843	190833	ERS311843.UK15_004_190833	Bordetella	Alcaligenaceae	0.01239	Bordetella bronchiseptica	0.01239	Brackiella		Brackiella_oedipodis					43.494	Y
ERS311843	619393	ERS311843.UK15_003_619393	Bordetella	Alcaligenaceae	0.00479298	Bordetella trematum	0.00478419	Neisseria		Neisseria_sp__HMSC15C08					43.499	Y
ERS224291	51790	ERS224291.UK15_005_51790	Bordetella	Alcaligenaceae	0.0293902	Bordetella sp. N	0.0293902	Pelistega		Pelistega_sp__MC2			Faecalibaculum		43.5296	Y
ERS156409	39650	ERS156409.UK15_349_39650	Bordetella	Alcaligenaceae	0.0830294	Bordetella avium	0.0830294	Oligella		Oligella_ureolytica					43.6116	Y
ERS311788	84418	ERS311788.UK15_029_84418	Bordetella	Alcaligenaceae	0.0178487	Bordetella sp. SCN 68-11	0.0177377	Alcaligenes		Alcaligenes_sp__RS4					43.627	Y
ERS224324	34721	ERS224324.UK15_117_34721	Bordetella	Alcaligenaceae	0.102663	Pigmentiphaga sp. H8	0.1024	Polynucleobacter		Polynucleobacter_sp__GWA2_45_21			Pigmentiphaga		43.7084	Y
ERS311788	39316	ERS311788.UK15_047_39316	Bordetella	Alcaligenaceae	0.0602707	Bordetella genomosp. 9	0.0601172	Nephromyces		Nephromyces_sp__ex_Molgula_occidentalis					43.7735	Y
ERS311796	42843	ERS311796.UK15_091_42843	Bordetella	Alcaligenaceae	0.0553527	Bordetella genomosp. 9	0.0552117	Brackiella		Brackiella_oedipodis					43.8438	Y
ERS224642	41257	ERS224642.UK15_065_41257	Bordetella	Alcaligenaceae	0.0316657	Bordetella avium	0.0313203	Burkholderiales		Burkholderiales_bacterium_UBA6064					43.9222	Y
ERS311788	44975	ERS311788.UK15_101_44975	Bordetella	Alcaligenaceae	0.0532446	Bordetella bronchiseptica	0.053125	Candidimonas		Candidimonas_bauzanensis					44.0556	Y
ERS311843	134391	ERS311843.UK15_019_134391	Bordetella	Alcaligenaceae	0.0173265	Pigmentiphaga sp. NML030171	0.0171912	Alcaligenaceae		Alcaligenaceae_bacterium_DTU041					44.2351	Y
ERS224291	33043	ERS224291.UK15_038_33043	Bordetella	Alcaligenaceae	0.0466465	Bordetella sp. SCN 68-11	0.0466465	Alcaligenaceae		Alcaligenaceae_bacterium_UBA6179					44.4391	Y
ERS224642	38737	ERS224642.UK15_177_38737	Bordetella	Alcaligenaceae	0.0414436	Bordetella genomosp. 9	0.0414436	Polynucleobacter		Polynucleobacter_wuianus			Kerstersia		44.6989	Y
ERS224642	44280	ERS224642.UK15_101_44280	Bordetella	Alcaligenaceae	0.0698662	Bordetella hinzii	0.0698662	Proteus		Proteus_hauseri					44.9345	Y
ERS224642	40500	ERS224642.UK15_250_40500	Bordetella	Alcaligenaceae	0.0455176	Bordetella genomosp. 9	0.0450099	Dickeya		Dickeya_chrysanthemi					44.9679	Y
ERS156421	35248	ERS156421.UK15_209_35248	Bordetella	Alcaligenaceae	0.0935172	Bordetella bronchiseptica	0.0935172	Ideonella		Ideonella_sp__MAG2	Aquabacterium	7.10271			59.0331	Y
ERS156409	35571	ERS156409.UK15_056_35571	Bordetella	Alcaligenaceae	0.0925309	Bordetella bronchiseptica	0.0925309	Ideonella		Ideonella_sp__MAG2	Aquabacterium	8.90215			59.0369	Y
ERS224279	295839	ERS224279.UK15_009_295839	Brachyspira	Brachyspiraceae	0.00827063	Brachyspira hampsonii	0.00827063	Clostridium		Clostridium_bornimense					41.4851	N
ERS224783	151230	ERS224783.UK15_014_151230	Brachyspira	Brachyspiraceae	0.0161791	Brachyspira hampsonii	0.0161791	Neptuniibacter		Neptuniibacter_pectenicola					41.4898	N
ERS224031	45541	ERS224031.UK15_643_45541	Brenneria	Pectobacteriaceae	0.457337	Brenneria goodwinii	0.457337	Brenneria		Brenneria_goodwinii	Morganella	4.3721			42.2147	N
ERS311810	33330	ERS311810.UK15_044_33330	Brevibacillus	Paenibacillaceae	0.0406111	Brevibacillus parabrevis	0.0406111	Flavobacteriales		Flavobacteriales_bacterium_33_180_T64					31.2121	Y
ERS311828	33328	ERS311828.UK15_014_33328	Brevibacillus	Paenibacillaceae	0.0406111	Brevibacillus parabrevis	0.0406111	Flavobacteriales		Flavobacteriales_bacterium_33_180_T64					31.214	Y
ERS223916	45728	ERS223916.UK15_404_45728	Burkholderia	Burkholderia	0.0268261	Burkholderia pseudomallei	0.0268261	Vibrio		Vibrio_natriegens					29.284	Y
ERS156401	34853	ERS156401.UK15_356_34853	Burkholderia	Burkholderia	0.0562079	Burkholderia pyrrocinia	0.0562079	Ideonella		Ideonella_sp__MAG2					61.5844	Y
ERS311900	66131	ERS311900.UK15_006_66131	Burkholderia	Burkholderia	0.0447087	Burkholderia sp. MSh2	0.0447087	Burkholderia		Burkholderia_sp__AU17325	Burkholderia	67.1231	Burkholderia		62.0254	Y
ERS311900	93600	ERS311900.UK15_050_93600	Burkholderia	Burkholderia	0.047022	Burkholderia pyrrocinia	0.047022	Burkholderia		Burkholderia_reimsis	Burkholderia	72.6418			64.172	Y
ERS311873	47402	ERS311873.UK15_090_47402	Burkholderia	Burkholderia	0.0662808	Burkholderia pseudomallei	0.0662808	Burkholderia		Burkholderia_gladioli	Burkholderia	64.7719			64.4867	Y
ERS311900	77521	ERS311900.UK15_003_77521	Burkholderia	Burkholderia	0.0619584	Burkholderia sp. ABCPW 11	0.0619584	Burkholderia		Burkholderia_puraquae	Burkholderia	73.3373			64.5915	Y
ERS311900	89892	ERS311900.UK15_002_89892	Burkholderia	Burkholderia	0.0363486	Burkholderia lata	0.0363486	Burkholderia		Burkholderia_sp__FL_7_2_10_S1_D7	Burkholderia	91.2611	Burkholderia		64.8245	Y
ERS311900	37395	ERS311900.UK15_065_37395	Burkholderia	Burkholderia	0.143681	Burkholderia sp. HI2714	0.143681	Burkholderia		Burkholderia_sp__AU6039	Burkholderia	87.098			65.0622	Y
ERS311900	80478	ERS311900.UK15_037_80478	Burkholderia	Burkholderia	0.0755764	Burkholderia ubonensis	0.0509465	Burkholderia		Burkholderia_multivorans	Burkholderia	66.1668			65.1122	Y
ERS311900	173917	ERS311900.UK15_029_173917	Burkholderia	Burkholderia	0.0668645	Burkholderia pseudomallei	0.0242763	Burkholderia		Burkholderia_lata	Burkholderia	79.5102	Burkholderia		65.1523	Y
ERS311900	88680	ERS311900.UK15_038_88680	Burkholderia	Burkholderia	0.0417096	Burkholderia sp. Bp8992	0.0417096	Burkholderia		Burkholderia_puraquae	Burkholderia	85.1766			65.5548	Y
ERS311900	79234	ERS311900.UK15_015_79234	Burkholderia	Burkholderia	0.0857403	Burkholderia paludis	0.0484745	Burkholderia		Burkholderia_cepacia	Burkholderia	75.7473			65.5918	Y
ERS311900	68587	ERS311900.UK15_106_68587	Burkholderia	Burkholderia	0.0452326	Burkholderia cepacia	0.0452326	Burkholderia		Burkholderia_sp__AU17325	Burkholderia	98.6189	Burkholderia		65.613	Y
ERS311900	65706	ERS311900.UK15_046_65706	Burkholderia	Burkholderia	0.0627778	Burkholderia sp. AU17325	0.0627778	Burkholderia		Burkholderia_sp__NFACC33_1	Burkholderia	81.4142			65.6302	Y
ERS311900	39981	ERS311900.UK15_075_39981	Burkholderia	Burkholderia	0.0797714	Burkholderia contaminans	0.0797714	Burkholderia		Burkholderia_sp__LS_044	Burkholderia	94.0526			65.6662	Y
ERS311900	176736	ERS311900.UK15_045_176736	Burkholderia	Burkholderia	0.029603	Burkholderia contaminans	0.029603	Burkholderia		Burkholderia_cenocepacia	Burkholderia	95.0171	Burkholderia	Burkholderia cepacia_E	65.6725	Y
ERS311873	33045	ERS311873.UK15_289_33045	Burkholderia	Burkholderia	0.171466	Burkholderia gladioli	0.171289	Burkholderia		Burkholderia_sp__A1	Burkholderia	98.9322			65.7286	Y
ERS311900	241285	ERS311900.UK15_013_241285	Burkholderia	Burkholderia	0.01888	Burkholderia contaminans	0.01888	Burkholderia		Burkholderia_lata	Burkholderia	83.7226	Burkholderia	Burkholderia lata	65.886	Y
ERS311900	41522	ERS311900.UK15_058_41522	Burkholderia	Burkholderia	0.0780639	Burkholderia sp. AU17325	0.0780639	Burkholderia		Burkholderia_lata	Burkholderia	97.1255	Burkholderia		65.9024	Y
ERS311900	205351	ERS311900.UK15_004_205351	Burkholderia	Burkholderia	0.0332027	Burkholderia lata	0.0332027	Burkholderia		Burkholderia_lata	Burkholderia	83.3292			65.9193	Y
ERS311900	48702	ERS311900.UK15_055_48702	Burkholderia	Burkholderia	0.0500193	Burkholderia cepacia	0.0500193	Burkholderia		Burkholderia_contaminans	Burkholderia	91.1732			65.9357	Y
ERS311900	58828	ERS311900.UK15_017_58828	Burkholderia	Burkholderia	0.0808781	Burkholderia lata	0.0803523	Burkholderia		Burkholderia_sp__IDO3	Burkholderia	93.3067			66.2015	Y
ERS311900	130585	ERS311900.UK15_063_130585	Burkholderia	Burkholderia	0.0352876	Burkholderia cepacia	0.0352876	Burkholderia		Burkholderia_sp__SRS_25	Burkholderia	95.5991	Burkholderia		66.2404	Y
ERS311900	305852	ERS311900.UK15_024_305852	Burkholderia	Burkholderia	0.0268565	Burkholderia sp. HI2714	0.0268565	Burkholderia		Burkholderia_sp__HI2714	Burkholderia	90.2534	Burkholderia	Burkholderia lata	66.3027	Y
ERS311900	41125	ERS311900.UK15_053_41125	Burkholderia	Burkholderia	0.0518131	Burkholderia cepacia	0.0518131	Burkholderia		Burkholderia_lata	Burkholderia	82.2935			66.3052	Y
ERS311900	90324	ERS311900.UK15_078_90324	Burkholderia	Burkholderia	0.0248953	Burkholderia	0.0248953	Burkholderia		Burkholderia_lata	Burkholderia	93.4906	Burkholderia		66.319	Y
ERS311900	86562	ERS311900.UK15_036_86562	Burkholderia	Burkholderia	0.041931	Burkholderia cepacia	0.041931	Burkholderia		Burkholderia_sp__LS_044	Burkholderia	83.2856			66.3444	Y
ERS311900	46710	ERS311900.UK15_049_46710	Burkholderia	Burkholderia	0.0453587	Burkholderia cepacia	0.0453587	Burkholderia		Burkholderia_sp__HI2714	Burkholderia	89.5623			66.3498	Y
ERS311900	54300	ERS311900.UK15_033_54300	Burkholderia	Burkholderia	0.0867974	Burkholderia ubonensis	0.0867974	Burkholderia		Burkholderia_ambifaria	Burkholderia	83.9114			66.3775	Y
ERS311900	79377	ERS311900.UK15_020_79377	Burkholderia	Burkholderia	0.0855629	Burkholderia cenocepacia	0.0839161	Burkholderia		Burkholderia_sp__AU33423	Burkholderia	71.8948			66.3882	Y
ERS311900	193677	ERS311900.UK15_028_193677	Burkholderia	Burkholderia	0.016074	Burkholderia sp. A9	0.016074	Burkholderia		Burkholderia_sp__AU17325	Burkholderia	79.2632			66.3884	Y
ERS311873	34209	ERS311873.UK15_731_34209	Burkholderia	Burkholderia	0.109935	Burkholderia sp. A1	0.109828	Burkholderia		Burkholderia_sp__A1	Burkholderia	99.6543			66.4445	Y
ERS311900	76781	ERS311900.UK15_051_76781	Burkholderia	Burkholderia	0.0900319	Burkholderia sp. HAN2018	0.0900319	Burkholderia		Burkholderia_cepacia	Burkholderia	83.2667			66.4474	Y
ERS311900	386216	ERS311900.UK15_010_386216	Burkholderia	Burkholderia	0.0626809	Burkholderia contaminans	0.0357223	Burkholderia		Burkholderia_sp__HI4860	Burkholderia	87.6445	Burkholderia		66.4706	Y
ERS311900	88134	ERS311900.UK15_085_88134	Burkholderia	Burkholderia	0.0326137	Burkholderia lata	0.0326137	Burkholderia		Burkholderia_puraquae	Burkholderia	97.6262	Burkholderia		66.4817	Y
ERS311900	423133	ERS311900.UK15_008_423133	Burkholderia	Burkholderia	0.0275288	Burkholderia sp. HI2500	0.0269852	Burkholderia		Burkholderia_stabilis	Burkholderia	82.9902			66.5013	Y
ERS311900	66579	ERS311900.UK15_009_66579	Burkholderia	Burkholderia	0.0561974	Burkholderia	0.0561972	Burkholderia		Burkholderia_sp__Bp8992	Burkholderia	86.7212			66.5525	Y
ERS311900	60984	ERS311900.UK15_086_60984	Burkholderia	Burkholderia	0.0461814	Burkholderia contaminans	0.0461814	Burkholderia		Burkholderia_sp__AU15512	Burkholderia	93.6701	Burkholderia		66.5929	Y
ERS311900	57493	ERS311900.UK15_070_57493	Burkholderia	Burkholderia	0.065242	Burkholderia contaminans	0.065242	Burkholderia		Burkholderia_sp__AU33647	Burkholderia	89.3326			66.6412	Y
ERS311900	48197	ERS311900.UK15_027_48197	Burkholderia	Burkholderia	0.0727575	Burkholderia cepacia	0.0727575	Burkholderia		Burkholderia_sp__AU15512	Burkholderia	94.0495			66.7593	Y
ERS311900	91118	ERS311900.UK15_031_91118	Burkholderia	Burkholderia	0.0975943	Burkholderia cenocepacia	0.0643321	Burkholderia		Burkholderia_sp__AU33803	Burkholderia	91.3876			66.832	Y
ERS311900	61725	ERS311900.UK15_011_61725	Burkholderia	Burkholderia	0.0758558	Burkholderia contaminans	0.0758558	Burkholderia		Burkholderia_vietnamiensis	Burkholderia	92.4974			66.8384	Y
ERS311900	170334	ERS311900.UK15_034_170334	Burkholderia	Burkholderia	0.0513491	Burkholderia cenocepacia	0.0513491	Burkholderia		Burkholderia_lata	Burkholderia	90.5607			66.9226	Y
ERS311900	49025	ERS311900.UK15_026_49025	Burkholderia	Burkholderia	0.04309	Burkholderia contaminans	0.04309	Burkholderia		Burkholderia_lata	Burkholderia	92.4522			66.9495	Y
ERS311900	105226	ERS311900.UK15_039_105226	Burkholderia	Burkholderia	0.0242668	Burkholderia lata	0.0242668	Burkholderia		Burkholderia_sp__NFACC33_1	Burkholderia	90.5803			66.953	Y
ERS311900	110023	ERS311900.UK15_023_110023	Burkholderia	Burkholderia	0.028802	Burkholderia	0.028802	Burkholderia		Burkholderia_cepacia	Burkholderia	85.1204			66.9778	Y
ERS311900	152043	ERS311900.UK15_043_152043	Burkholderia	Burkholderia	0.0294879	Burkholderia lata	0.0294879	Burkholderia		Burkholderia_sp__LK4	Burkholderia	95.5056	Burkholderia	Burkholderia lata	66.9817	Y
ERS311900	103507	ERS311900.UK15_019_103507	Burkholderia	Burkholderia	0.0596284	Burkholderia	0.0300825	Burkholderia		Burkholderia_sp__AU6039	Burkholderia	91.4209	Burkholderia		67.0283	Y
ERS311900	39192	ERS311900.UK15_113_39192	Burkholderia	Burkholderia	0.105469	Burkholderia lata	0.105469	Burkholderia		Burkholderia_sp__AU17325	Burkholderia	88.7765			67.08	Y
ERS311900	264209	ERS311900.UK15_007_264209	Burkholderia	Burkholderia	0.0373029	Burkholderia cepacia	0.0367555	Burkholderia		Burkholderia_lata	Burkholderia	86.6963			67.1692	Y
ERS311900	145848	ERS311900.UK15_059_145848	Burkholderia	Burkholderia	0.0456699	Burkholderia lata	0.0456699	Burkholderia		Burkholderia_sp__HI2500	Burkholderia	91.0622			67.1994	Y
ERS311900	57686	ERS311900.UK15_057_57686	Burkholderia	Burkholderia	0.0294849	Burkholderia	0.0294849	Burkholderia		Burkholderia_sp__LK4	Burkholderia	93.998			67.2104	Y
ERS311900	68688	ERS311900.UK15_062_68688	Burkholderia	Burkholderia	0.0288453	Burkholderia stabilis	0.0288453	Burkholderia		Burkholderia_sp__HI4860	Burkholderia	82.8201			67.2243	Y
ERS311900	183681	ERS311900.UK15_001_183681	Burkholderia	Burkholderia	0.0250753	Burkholderia lata	0.0250753	Burkholderia		Burkholderia_sp__Bp8992	Burkholderia	79.4476			67.2492	Y
ERS311900	97598	ERS311900.UK15_052_97598	Burkholderia	Burkholderia	0.0300876	Burkholderia cepacia	0.0300876	Burkholderia		Burkholderia_sp__NFACC38_1	Burkholderia	93.0876			67.2913	Y
ERS311900	67283	ERS311900.UK15_032_67283	Burkholderia	Burkholderia	0.0659208	Burkholderia cepacia	0.0657694	Burkholderia		Burkholderia_sp__JP2_270	Burkholderia	79.2415			67.3201	Y
ERS311873	68273	ERS311873.UK15_644_68273	Burkholderia	Burkholderia	0.0680722	Burkholderia sp. A1	0.0680722	Burkholderia		Burkholderia_gladioli	Burkholderia	99.0814	Burkholderia		67.3253	Y
ERS311900	71183	ERS311900.UK15_066_71183	Burkholderia	Burkholderia	0.038974	Burkholderia cepacia	0.038974	Burkholderia		Burkholderia_sp__LS_044	Burkholderia	93.7429			67.3489	Y
ERS311900	137305	ERS311900.UK15_021_137305	Burkholderia	Burkholderia	0.101656	Burkholderia paludis	0.101656	Burkholderia		Burkholderia_sp__AU33423	Burkholderia	93.0467			67.3552	Y
ERS311900	176164	ERS311900.UK15_022_176164	Burkholderia	Burkholderia	0.0259336	Burkholderia cepacia	0.0259336	Burkholderia		Burkholderia_lata	Burkholderia	95.4203	Burkholderia	Burkholderia lata	67.4627	Y
ERS311873	36694	ERS311873.UK15_147_36694	Burkholderia	Burkholderia	0.101761	Burkholderia	0.101761	Burkholderia		Burkholderia_sp__A1	Burkholderia	94.3037			67.4661	Y
ERS311900	54775	ERS311900.UK15_047_54775	Burkholderia	Burkholderia	0.0495344	Burkholderia cepacia	0.0495344	Burkholderia		Burkholderia_sp__HI2714	Burkholderia	90.0296			67.5034	Y
ERS311900	80805	ERS311900.UK15_077_80805	Burkholderia	Burkholderia	0.0501589	Burkholderia cepacia	0.0501589	Burkholderia		Burkholderia_sp__AU31652	Burkholderia	95.4317			67.5119	Y
ERS311900	259363	ERS311900.UK15_012_259363	Burkholderia	Burkholderia	0.0158243	Burkholderia	0.0158243	Burkholderia		Burkholderia_lata	Burkholderia	93.7867			67.5181	Y
ERS311900	104376	ERS311900.UK15_060_104376	Burkholderia	Burkholderia	0.0353262	Burkholderia sp. AU17325	0.0353262	Burkholderia		Burkholderia_puraquae	Burkholderia	93.0208			67.5318	Y
ERS311900	38265	ERS311900.UK15_087_38265	Burkholderia	Burkholderia	0.102299	Burkholderia lata	0.102299	Burkholderia		Burkholderia_cenocepacia	Burkholderia	79.8733			67.6258	Y
ERS311900	57952	ERS311900.UK15_018_57952	Burkholderia	Burkholderia	0.084476	Burkholderia cepacia	0.0843653	Burkholderia		Burkholderia_lata	Burkholderia	94.8916			67.6336	Y
ERS311873	45801	ERS311873.UK15_617_45801	Burkholderia	Burkholderia	0.0653501	Burkholderia gladioli	0.0653501	Burkholderia		Burkholderia_sp__A1	Burkholderia	98.9013			67.8719	Y
ERS311900	150397	ERS311900.UK15_025_150397	Burkholderia	Burkholderia	0.0262322	Burkholderia contaminans	0.020559	Burkholderia		Burkholderia_sp__HI4860	Burkholderia	86.5824			67.8963	Y
ERS311900	40883	ERS311900.UK15_100_40883	Burkholderia	Burkholderia	0.10589	Burkholderia cepacia	0.10589	Burkholderia		Burkholderia_cepacia	Burkholderia	89.0186			67.9549	Y
ERS311900	58569	ERS311900.UK15_005_58569	Burkholderia	Burkholderia	0.0374114	Burkholderia lata	0.0374114	Burkholderia		Burkholderia_contaminans	Burkholderia	95.0929			68.0138	Y
ERS311900	80854	ERS311900.UK15_041_80854	Burkholderia	Burkholderia	0.0542058	Burkholderia lata	0.0542058	Burkholderia		Burkholderia_sp__HI2714	Burkholderia	95.4603			68.0399	Y
ERS311900	76498	ERS311900.UK15_016_76498	Burkholderia	Burkholderia	0.0536846	Burkholderia cepacia	0.0536846	Burkholderia		Burkholderia_lata	Burkholderia	92.1384			68.0724	Y
ERS311900	45351	ERS311900.UK15_081_45351	Burkholderia	Burkholderia	0.0506251	Burkholderia cepacia	0.0506251	Burkholderia		Burkholderia_puraquae	Burkholderia	94.7133			68.0823	Y
ERS311900	90142	ERS311900.UK15_076_90142	Burkholderia	Burkholderia	0.0338533	Burkholderia stabilis	0.0338533	Burkholderia		Burkholderia_sp__HI2500	Burkholderia	97.363			68.1735	Y
ERS311873	36222	ERS311873.UK15_339_36222	Burkholderia	Burkholderia	0.152214	Burkholderia sp. A1	0.151494	Burkholderia		Burkholderia_sp__A1	Burkholderia	98.9196			68.7345	Y
ERS311873	40852	ERS311873.UK15_009_40852	Burkholderia	Burkholderia	0.132467	Burkholderia gladioli	0.132467	Burkholderia		Burkholderia_sp__A1	Burkholderia	89.4513			68.9269	Y
ERS311873	33507	ERS311873.UK15_918_33507	Burkholderia	Burkholderia	0.0788923	Burkholderia gladioli	0.0788923	Burkholderia		Burkholderia_sp__A1	Burkholderia	99.1275	Burkholderia		69.3616	Y
ERS311873	33384	ERS311873.UK15_317_33384	Burkholderia	Burkholderia	0.147569	Burkholderia sp. A1	0.147569	Burkholderia		Burkholderia_gladioli	Burkholderia	98.8422			69.6891	Y
ERS311873	35644	ERS311873.UK15_338_35644	Burkholderia	Burkholderia	0.0843204	Burkholderia sp. A1	0.0843204	Burkholderia		Burkholderia_gladioli	Burkholderia	96.8539			70.4607	Y
ERS224642	36553	ERS224642.UK15_127_36553	Burkholderiales	Burkholderiales	0.0388944	Burkholderiales bacterium	0.0388944	Polynucleobacter		Polynucleobacter_campilacus			Pigmentiphaga		43.3261	Y
ERS156409	43317	ERS156409.UK15_264_43317	Burkholderiales	Burkholderiales	0.0758483	Burkholderiales bacterium PBB6	0.0758483	Ideonella		Ideonella_sp__MAG2					58.9007	Y
ERS156421	45948	ERS156421.UK15_076_45948	Burkholderiales	Burkholderiales	0.0715133	Burkholderiales bacterium PBB6	0.0715133	Ideonella		Ideonella_sp__MAG2					59.1582	Y
ERS156396	47142	ERS156396.UK15_418_47142	Burkholderiales	Burkholderiales	0.0698229	Burkholderiales bacterium PBB6	0.0698229	Ideonella		Ideonella_sp__MAG2					59.219	Y
ERS156414	43513	ERS156414.UK15_108_43513	Burkholderiales	Burkholderiales	0.1062	Burkholderiales bacterium PBB6	0.1062	Ideonella		Ideonella_sp__MAG2					59.5776	Y
ERS156424	43584	ERS156424.UK15_281_43584	Burkholderiales	Burkholderiales	0.1062	Burkholderiales bacterium PBB6	0.1062	Ideonella		Ideonella_sp__MAG2					59.6044	Y
ERS156414	34038	ERS156414.UK15_175_34038	Burkholderiales	Burkholderiales	0.0682766	Burkholderiales bacterium PBB6	0.0682766	Ideonella		Ideonella_sp__MAG2					60.3502	Y
ERS156424	56543	ERS156424.UK15_223_56543	Burkholderiales	Burkholderiales	0.0403096	Burkholderiales bacterium PBB6	0.0403096	Ideonella		Ideonella_sp__MAG2			Vitreoscilla_A		60.4372	Y
ERS156410	69604	ERS156410.UK15_108_69604	Burkholderiales	Burkholderiales	0.032325	Burkholderiales bacterium PBB6	0.032325	Ideonella		Ideonella_sp__MAG2			Vitreoscilla_A		60.4922	Y
ERS156414	43786	ERS156414.UK15_129_43786	Burkholderiales	Burkholderiales	0.0731919	Burkholderiales bacterium PBB3	0.0523842	Ideonella		Ideonella_sp__MAG2					60.533	Y
ERS156410	65263	ERS156410.UK15_216_65263	Burkholderiales	Burkholderiales	0.0873894	Burkholderiales bacterium PBB6	0.0873894	Burkholderiales		Burkholderiales_bacterium_PBB6					61.2522	Y
ERS156424	51034	ERS156424.UK15_040_51034	Burkholderiales	Burkholderiales	0.0901613	Burkholderiales bacterium PBB6	0.0901613	Rubrivivax		Rubrivivax_benzoatilyticus					61.2788	Y
ERS156414	57177	ERS156414.UK15_022_57177	Burkholderiales	Burkholderiales	0.080651	Burkholderiales bacterium PBB6	0.080651	Rubrivivax		Rubrivivax_benzoatilyticus					61.9445	Y
ERS156424	40862	ERS156424.UK15_225_40862	Burkholderiales	Burkholderiales	0.0409023	Burkholderiales bacterium PBB6	0.0409023	Ideonella		Ideonella_sp__MAG2					62.043	Y
ERS156421	41391	ERS156421.UK15_250_41391	Burkholderiales	Burkholderiales	0.0610425	Burkholderiales bacterium PBB6	0.0609791	Ideonella		Ideonella_sp__B508_1					62.2164	Y
ERS156396	33110	ERS156396.UK15_051_33110	Burkholderiales	Burkholderiales	0.0755823	Hyalella azteca	0.057193	Ideonella		Ideonella_sp__MAG2					62.2652	Y
ERS156409	37620	ERS156409.UK15_044_37620	Burkholderiales	Burkholderiales	0.0950327	Burkholderiales bacterium PBB6	0.0635391	Ideonella		Ideonella_sp__MAG2					62.3817	Y
ERS156421	35721	ERS156421.UK15_150_35721	Burkholderiales	Burkholderiales	0.0694892	Hyalella azteca	0.0525823	Ideonella		Ideonella_sp__MAG2					62.4031	Y
ERS156410	167176	ERS156410.UK15_015_167176	Burkholderiales	Burkholderiales	0.0215916	Burkholderiales bacterium PBB6	0.0214725	Ideonella		Ideonella_sp__MAG2			Vitreoscilla_A		62.5664	Y
ERS156410	103623	ERS156410.UK15_021_103623	Burkholderiales	Burkholderiales	0.0418689	Mitsuaria sp. PDC51	0.0272745	Ideonella		Ideonella_sp__MAG2					62.7438	Y
ERS156410	39638	ERS156410.UK15_131_39638	Burkholderiales	Burkholderiales	0.0812159	Burkholderiales bacterium PBB6	0.0812159	Ideonella		Ideonella_sp__A_288					63.091	Y
ERS156410	36524	ERS156410.UK15_165_36524	Burkholderiales	Burkholderiales	0.0619404	Burkholderiales bacterium PBB6	0.0617858	Ideonella		Ideonella_sp__MAG2	Burkholderiales	1.04631			63.4624	Y
ERS156424	41388	ERS156424.UK15_178_41388	Burkholderiales	Burkholderiales	0.0856465	Burkholderiales bacterium PBB6	0.0575611	Ideonella		Ideonella_sp__MAG2					63.5595	Y
ERS156410	150833	ERS156410.UK15_054_150833	Burkholderiales	Burkholderiales	0.0310023	Burkholderiales bacterium PBB6	0.0310023	Ideonella		Ideonella_sp__MAG2					63.5809	Y
ERS156410	77150	ERS156410.UK15_260_77150	Burkholderiales	Burkholderiales	0.0260646	Burkholderiales bacterium PBB6	0.0258435	Ideonella		Ideonella_sp__MAG2					63.5826	Y
ERS156410	59023	ERS156410.UK15_005_59023	Burkholderiales	Burkholderiales	0.0561555	Burkholderiales bacterium PBB6	0.0561555	Ideonella		Ideonella_sp__MAG2	Burkholderiales	1.04079			63.6972	Y
ERS156410	38419	ERS156410.UK15_056_38419	Burkholderiales	Burkholderiales	0.0624399	Burkholderiales bacterium PBB6	0.0624399	Ideonella		Ideonella_sp__MAG2			Vitreoscilla_A		64.3197	Y
ERS156424	95278	ERS156424.UK15_061_95278	Burkholderiales	Burkholderiales	0.0264925	Burkholderiales bacterium PBB6	0.0264925	Ideonella		Ideonella_sp__MAG2					65.0045	Y
ERS156410	56023	ERS156410.UK15_197_56023	Burkholderiales	Burkholderiales	0.0830785	Burkholderiales bacterium PBB6	0.081958	Ideonella		Ideonella_sp__MAG2					65.6766	Y
ERS156410	39707	ERS156410.UK15_069_39707	Burkholderiales	Burkholderiales	0.0787115	Burkholderiales bacterium PBB6	0.0785345	Ideonella		Ideonella_sp__B508_1					65.6987	Y
ERS224039	45871	ERS224039.UK15_201_45871	Caballeronia	Burkholderiaceae	0.0344128	Caballeronia arationis	0.0344128	NONE		NONE					39.6067	Y
ERS224242	39080	ERS224242.UK15_066_39080	Candidatus Endolissoclinum	Betaproteobacteria	0.0711969	Candidatus Endolissoclinum sp. TMED37	0.0711969	Lutibacter		Lutibacter_agarilyticus					38.782	Y
ERS311843	84661	ERS311843.UK15_021_84661	Candidimonas	Alcaligenaceae	0.0261177	Candidimonas nitroreducens	0.0261177	Legionella		Legionella_drozanskii					41.5835	N
ERS311843	40974	ERS311843.UK15_026_40974	Candidimonas	Alcaligenaceae	0.0863006	Candidimonas sp. SYP-B2681	0.0863006	Oleibacter		Oleibacter_marinus					44.4257	N
ERS224787	46967	ERS224787.UK15_082_46967	Cedecea	Enterobacteriaceae	0.0800304	Cedecea neteri	0.0800304	Enterobacter		Enterobacter_sp__Ag1	Enterobacter	95.699	Cedecea		53.4418	Y
ERS224787	83274	ERS224787.UK15_033_83274	Cedecea	Enterobacteriaceae	0.0331999	Cedecea neteri	0.0331999	Enterobacter		Enterobacter_sp__Ag1	Enterobacter	93.0712			53.7527	Y
ERS224787	75429	ERS224787.UK15_067_75429	Cedecea	Enterobacteriaceae	0.15783	Cedecea sp. NFIX57	0.15783	Enterobacter		Enterobacter_sp__Ag1	Enterobacter	40.7629	Cedecea		53.8334	Y
ERS224787	53819	ERS224787.UK15_064_53819	Cedecea	Enterobacteriaceae	0.0650815	Cedecea neteri	0.0650815	Cedecea		Cedecea_sp__NFIX57	Enterobacter	60.72			54.0943	Y
ERS224787	38489	ERS224787.UK15_226_38489	Cedecea	Enterobacteriaceae	0.0969829	Enterobacter sp. Ag1	0.0969829	Cedecea		Cedecea_neteri	Enterobacter	52.8104			54.6494	Y
ERS224787	39164	ERS224787.UK15_694_39164	Cedecea	Enterobacteriaceae	0.112815	Cedecea sp. NFIX57	0.112815	Enterobacter		Enterobacter_sp__Ag1	Enterobacter	88.597			54.7952	Y
ERS224787	368172	ERS224787.UK15_057_368172	Cedecea	Enterobacteriaceae	0.0119503	Cedecea sp. NFIX57	0.0119503	Enterobacter		Enterobacter_sp__Ag1	Enterobacter	85.8302	Cedecea	Cedecea sp000277545	55.0102	Y
ERS224787	101723	ERS224787.UK15_1006_101723	Cedecea	Enterobacteriaceae	0.0376611	Enterobacter sp. Ag1	0.0376611	Enterobacter		Enterobacter_sp__Ag1	Enterobacter	92.7514			55.3523	Y
ERS224787	266966	ERS224787.UK15_085_266966	Cedecea	Enterobacteriaceae	0.0231492	Cedecea neteri	0.0231118	Enterobacter		Enterobacter_sp__Ag1	Enterobacter	90.6724			55.4295	Y
ERS254351	34371	ERS254351.UK15_762_34371	Cedecea	Enterobacteriaceae	0.082657	Enterobacter sp. Ag1	0.082657	Cedecea		Cedecea_sp__NFIX57	Enterobacter	96.229			55.8843	Y
ERS254351	42884	ERS254351.UK15_492_42884	Cedecea	Enterobacteriaceae	0.0866885	Cedecea neteri	0.0866885	Enterobacter		Enterobacter_sp__Ag1	Enterobacter	73.4928			56.1422	Y
ERS254351	42373	ERS254351.UK15_3339_42373	Cedecea	Enterobacteriaceae	0.0549225	Enterobacter sp. Ag1	0.0549225	Enterobacter		Enterobacter_sp__Ag1	Enterobacter	97.6338			56.215	Y
ERS254351	34693	ERS254351.UK15_2723_34693	Cedecea	Enterobacteriaceae	0.150992	Cedecea sp. NFIX57	0.150663	Enterobacter		Enterobacter_sp__Ag1	Enterobacter	98.6534	Cedecea		56.6195	Y
ERS224783	105276	ERS224783.UK15_012_105276	Chloroflexi	Chloroflexi	0.017008	Chloroflexi bacterium GWB2_54_36	0.0144131	Treponema		Treponema_sp__UBA4678					42.1169	Y
ERS224142	86938	ERS224142.UK15_073_86938	Chryseobacterium	Flavobacteriaceae	0.0470271	Chryseobacterium indologenes	0.0470271	Chryseobacterium		Chryseobacterium_sp__YR480	Chryseobacterium	49.4653	Chryseobacterium		34.7063	Y
ERS224142	55561	ERS224142.UK15_035_55561	Chryseobacterium	Flavobacteriaceae	0.0974976	Chryseobacterium indologenes	0.0488838	Chryseobacterium		Chryseobacterium_vrystaatense	Chryseobacterium	13.9475			35.4619	Y
ERS224142	48357	ERS224142.UK15_121_48357	Chryseobacterium	Flavobacteriaceae	0.0687145	Chryseobacterium indologenes	0.0687145	Chryseobacterium		Chryseobacterium_arthrosphaerae	Chryseobacterium	45.8057	Chryseobacterium		35.5543	Y
ERS224142	112356	ERS224142.UK15_082_112356	Chryseobacterium	Flavobacteriaceae	0.0526835	Chryseobacterium indologenes	0.0526835	Chryseobacterium		Chryseobacterium_viscerum	Chryseobacterium	34.404			35.6688	Y
ERS224142	87277	ERS224142.UK15_114_87277	Chryseobacterium	Flavobacteriaceae	0.100928	Chryseobacterium cucumeris	0.0994927	Chryseobacterium		Chryseobacterium_artocarpi	Chryseobacterium	48.6943			35.6933	Y
ERS224157	39904	ERS224157.UK15_174_39904	Chryseobacterium	Flavobacteriaceae	0.166702	Chryseobacterium sp. YR480	0.166702	Elizabethkingia		Elizabethkingia_anophelis	Elizabethkingia	82.8304			35.7583	Y
ERS224142	49485	ERS224142.UK15_029_49485	Chryseobacterium	Flavobacteriaceae	0.214596	Chryseobacterium indologenes	0.213886	Chryseobacterium		Chryseobacterium_artocarpi	Chryseobacterium	10.7893			35.9745	Y
ERS224142	152238	ERS224142.UK15_002_152238	Chryseobacterium	Flavobacteriaceae	0.037068	Chryseobacterium indologenes	0.037068	Chryseobacterium		Chryseobacterium_arthrosphaerae	Chryseobacterium	31.4733	Chryseobacterium		36.3129	Y
ERS224142	63240	ERS224142.UK15_017_63240	Chryseobacterium	Flavobacteriaceae	0.145979	Chryseobacterium indologenes	0.0992571	Chryseobacterium		Chryseobacterium_sp__CBTAP_102	Chryseobacterium	32.8369			36.3725	Y
ERS224142	60310	ERS224142.UK15_095_60310	Chryseobacterium	Flavobacteriaceae	0.069767	Chryseobacterium indologenes	0.069767	Chryseobacterium		Chryseobacterium_viscerum	Chryseobacterium	27.8375	Chryseobacterium		36.392	Y
ERS224142	64347	ERS224142.UK15_113_64347	Chryseobacterium	Flavobacteriaceae	0.0529259	Chryseobacterium indologenes	0.0529259	Chryseobacterium		Chryseobacterium_sp__CBTAP_102	Chryseobacterium	27.914			36.3933	Y
ERS224142	59565	ERS224142.UK15_049_59565	Chryseobacterium	Flavobacteriaceae	0.0624734	Chryseobacterium indologenes	0.0624734	Chryseobacterium		Chryseobacterium_arthrosphaerae	Chryseobacterium	10.212			36.6222	Y
ERS224142	83603	ERS224142.UK15_133_83603	Chryseobacterium	Flavobacteriaceae	0.0418537	Chryseobacterium indologenes	0.0418537	Chryseobacterium		Chryseobacterium_arthrosphaerae	Chryseobacterium	25.7736			36.7559	Y
ERS224142	59111	ERS224142.UK15_215_59111	Chryseobacterium	Flavobacteriaceae	0.048856	Chryseobacterium indologenes	0.048856	Chryseobacterium		Chryseobacterium_indologenes	Chryseobacterium	37.8185	Chryseobacterium		36.7952	Y
ERS224142	74363	ERS224142.UK15_067_74363	Chryseobacterium	Flavobacteriaceae	0.0373747	Chryseobacterium indologenes	0.0373747	Chryseobacterium		Chryseobacterium_sp__UNC8MFCol	Chryseobacterium	46.917	Chryseobacterium		36.8476	Y
ERS224142	33953	ERS224142.UK15_204_33953	Chryseobacterium	Flavobacteriaceae	0.110105	Chryseobacterium indologenes	0.110105	Chryseobacterium		Chryseobacterium_artocarpi	Chryseobacterium	31.5202			36.8568	Y
ERS224142	40427	ERS224142.UK15_010_40427	Chryseobacterium	Flavobacteriaceae	0.083244	Chryseobacterium indologenes	0.083244	Chryseobacterium		Chryseobacterium_ureilyticum	Chryseobacterium	11.8151			36.859	Y
ERS224142	83971	ERS224142.UK15_075_83971	Chryseobacterium	Flavobacteriaceae	0.0655655	Chryseobacterium indologenes	0.0655655	Chryseobacterium		Chryseobacterium_arthrosphaerae	Chryseobacterium	30.1047	Chryseobacterium		37.014	Y
ERS224142	34783	ERS224142.UK15_152_34783	Chryseobacterium	Flavobacteriaceae	0.0950771	Chryseobacterium indologenes	0.0950771	Chryseobacterium		Chryseobacterium_sp__CH25	Chryseobacterium	17.7526			37.1216	Y
ERS224142	33662	ERS224142.UK15_203_33662	Chryseobacterium	Flavobacteriaceae	0.16783	Chryseobacterium indologenes	0.16783	Chryseobacterium		Chryseobacterium_gleum	Chryseobacterium	40.8958			37.1309	Y
ERS224142	132087	ERS224142.UK15_039_132087	Chryseobacterium	Flavobacteriaceae	0.0642075	Chryseobacterium arthrosphaerae	0.0638643	Chryseobacterium		Chryseobacterium_sp__YR459	Chryseobacterium	33.1777	Chryseobacterium		37.1354	Y
ERS224142	92215	ERS224142.UK15_144_92215	Chryseobacterium	Flavobacteriaceae	0.0652085	Chryseobacterium indologenes	0.0652085	Chryseobacterium		Chryseobacterium_sp__AG363	Chryseobacterium	20.6549			37.1436	Y
ERS224142	39547	ERS224142.UK15_080_39547	Chryseobacterium	Flavobacteriaceae	0.0880383	Chryseobacterium indologenes	0.0880383	Chryseobacterium		Chryseobacterium_joostei	Chryseobacterium	35.3236	Chryseobacterium		37.1457	Y
ERS224142	35452	ERS224142.UK15_222_35452	Chryseobacterium	Flavobacteriaceae	0.0822575	Chryseobacterium indologenes	0.0822575	Chryseobacterium		Chryseobacterium_sp__JV274	Chryseobacterium	27.2354	Chryseobacterium		37.1488	Y
ERS224142	62562	ERS224142.UK15_078_62562	Chryseobacterium	Flavobacteriaceae	0.0530094	Chryseobacterium indologenes	0.0530094	Chryseobacterium		Chryseobacterium_sp__StRB126	Chryseobacterium	14.0935			37.1567	Y
ERS224142	140429	ERS224142.UK15_001_140429	Chryseobacterium	Flavobacteriaceae	0.0259003	Chryseobacterium indologenes	0.0259003	Chryseobacterium		Chryseobacterium_sp__7	Chryseobacterium	26.671	Chryseobacterium		37.1839	Y
ERS224142	38521	ERS224142.UK15_160_38521	Chryseobacterium	Flavobacteriaceae	0.113907	Chryseobacterium indologenes	0.113907	Chryseobacterium		Chryseobacterium_sp__MYb7	Chryseobacterium	18.0049			37.2031	Y
ERS224142	94462	ERS224142.UK15_027_94462	Chryseobacterium	Flavobacteriaceae	0.0569148	Chryseobacterium indologenes	0.0569148	Chryseobacterium		Chryseobacterium_sp__YR480	Chryseobacterium	34.0165	Chryseobacterium		37.2044	Y
ERS224142	50732	ERS224142.UK15_008_50732	Chryseobacterium	Flavobacteriaceae	0.0623503	Chryseobacterium indologenes	0.0623503	Chryseobacterium		Chryseobacterium_arthrosphaerae	Chryseobacterium	42.0652			37.2329	Y
ERS224142	81412	ERS224142.UK15_034_81412	Chryseobacterium	Flavobacteriaceae	0.0429801	Chryseobacterium indologenes	0.0429801	Chryseobacterium		Chryseobacterium_sp__AG363	Chryseobacterium	47.1696			37.2488	Y
ERS224142	64825	ERS224142.UK15_109_64825	Chryseobacterium	Flavobacteriaceae	0.0497433	Chryseobacterium indologenes	0.0497433	Chryseobacterium		Chryseobacterium_sp__G0162	Chryseobacterium	33.3352	Chryseobacterium		37.2711	Y
ERS224142	118120	ERS224142.UK15_061_118120	Chryseobacterium	Flavobacteriaceae	0.0635341	Chryseobacterium indologenes	0.0635341	Chryseobacterium		Chryseobacterium_sp__KLBC_52	Chryseobacterium	38.2426			37.285	Y
ERS224142	37705	ERS224142.UK15_210_37705	Chryseobacterium	Flavobacteriaceae	0.0684775	Chryseobacterium indologenes	0.0683021	Chryseobacterium		Chryseobacterium_sp__KBW03	Chryseobacterium	28.4567			37.2895	Y
ERS224142	45033	ERS224142.UK15_219_45033	Chryseobacterium	Flavobacteriaceae	0.0523743	Chryseobacterium indologenes	0.0523743	Chryseobacterium		Chryseobacterium_arthrosphaerae	Chryseobacterium	24.8966			37.2993	Y
ERS224142	37545	ERS224142.UK15_012_37545	Chryseobacterium	Flavobacteriaceae	0.0627049	Chryseobacterium indologenes	0.0627049	Chryseobacterium		Chryseobacterium_arthrosphaerae	Chryseobacterium	33.8479			37.3205	Y
ERS224142	63344	ERS224142.UK15_042_63344	Chryseobacterium	Flavobacteriaceae	0.12375	Chryseobacterium indologenes	0.12375	Chryseobacterium		Chryseobacterium_flavum	Chryseobacterium	22.7922			37.3674	Y
ERS224142	44520	ERS224142.UK15_217_44520	Chryseobacterium	Flavobacteriaceae	0.2672	Chryseobacterium indologenes	0.2672	Chryseobacterium		Chryseobacterium_arthrosphaerae	Chryseobacterium	25.3917			37.4169	Y
ERS224142	62253	ERS224142.UK15_055_62253	Chryseobacterium	Flavobacteriaceae	0.0585254	Chryseobacterium indologenes	0.0585254	Chryseobacterium		Chryseobacterium_arthrosphaerae	Chryseobacterium	23.245	Chryseobacterium		37.4327	Y
ERS224142	80428	ERS224142.UK15_132_80428	Chryseobacterium	Flavobacteriaceae	0.0449902	Chryseobacterium indologenes	0.0449902	Chryseobacterium		Chryseobacterium_arthrosphaerae	Chryseobacterium	28.1824			37.4422	Y
ERS224142	73051	ERS224142.UK15_178_73051	Chryseobacterium	Flavobacteriaceae	0.0806028	Chryseobacterium indologenes	0.0806028	Chryseobacterium		Chryseobacterium_arthrosphaerae	Chryseobacterium	22.6165			37.4738	Y
ERS224142	61436	ERS224142.UK15_090_61436	Chryseobacterium	Flavobacteriaceae	0.0986232	Chryseobacterium arthrosphaerae	0.0963433	Chryseobacterium		Chryseobacterium_arthrosphaerae	Chryseobacterium	33.8017	Chryseobacterium		37.522	Y
ERS224142	103795	ERS224142.UK15_053_103795	Chryseobacterium	Flavobacteriaceae	0.0499046	Chryseobacterium indologenes	0.0499046	Chryseobacterium		Chryseobacterium_sp__YR221	Chryseobacterium	35.8303	Chryseobacterium		37.5596	Y
ERS224142	161066	ERS224142.UK15_007_161066	Chryseobacterium	Flavobacteriaceae	0.0559009	Chryseobacterium indologenes	0.0555154	Chryseobacterium		Chryseobacterium_sp__YR459	Chryseobacterium	32.9995	Chryseobacterium		37.566	Y
ERS224142	50006	ERS224142.UK15_115_50006	Chryseobacterium	Flavobacteriaceae	0.0724016	Chryseobacterium indologenes	0.0724016	Chryseobacterium		Chryseobacterium_arthrosphaerae	Chryseobacterium	35.5821	Chryseobacterium		37.5755	Y
ERS224142	72437	ERS224142.UK15_137_72437	Chryseobacterium	Flavobacteriaceae	0.0477557	Chryseobacterium indologenes	0.0477557	Chryseobacterium		Chryseobacterium_sp__JC507	Chryseobacterium	29.1535			37.5844	Y
ERS224142	54314	ERS224142.UK15_126_54314	Chryseobacterium	Flavobacteriaceae	0.0669974	Chryseobacterium indologenes	0.0669974	Chryseobacterium		Chryseobacterium_joostei	Chryseobacterium	23.2994			37.598	Y
ERS224142	99590	ERS224142.UK15_118_99590	Chryseobacterium	Flavobacteriaceae	0.0387553	Chryseobacterium indologenes	0.0387553	Chryseobacterium		Chryseobacterium_sp__KBW03	Chryseobacterium	27.6193			37.6152	Y
ERS224142	35316	ERS224142.UK15_050_35316	Chryseobacterium	Flavobacteriaceae	0.0834466	Chryseobacterium indologenes	0.0834466	Chryseobacterium		Chryseobacterium_viscerum	Chryseobacterium	44.096			37.6855	Y
ERS224142	32793	ERS224142.UK15_171_32793	Chryseobacterium	Flavobacteriaceae	0.212183	Chryseobacterium indologenes	0.212183	Chryseobacterium		Chryseobacterium_ureilyticum	Chryseobacterium	28.3304			37.7642	Y
ERS224142	37329	ERS224142.UK15_175_37329	Chryseobacterium	Flavobacteriaceae	0.069968	Chryseobacterium indologenes	0.069968	Chryseobacterium		Chryseobacterium_sp__JV274	Chryseobacterium	35.0902			37.8553	Y
ERS224142	131326	ERS224142.UK15_052_131326	Chryseobacterium	Flavobacteriaceae	0.0396392	Chryseobacterium indologenes	0.0396392	Chryseobacterium		Chryseobacterium_sp__G972	Chryseobacterium	30.1538	Chryseobacterium		37.8836	Y
ERS224142	53261	ERS224142.UK15_235_53261	Chryseobacterium	Flavobacteriaceae	0.0590092	Chryseobacterium indologenes	0.0590092	Chryseobacterium		Chryseobacterium_contaminans	Chryseobacterium	42.1326	Chryseobacterium		37.8926	Y
ERS224142	114539	ERS224142.UK15_046_114539	Chryseobacterium	Flavobacteriaceae	0.0503761	Chryseobacterium sp. StRB126	0.0479428	Chryseobacterium		Chryseobacterium_arthrosphaerae	Chryseobacterium	36.0541	Chryseobacterium		38.0019	Y
ERS224142	40267	ERS224142.UK15_136_40267	Chryseobacterium	Flavobacteriaceae	0.0795216	Chryseobacterium indologenes	0.0795216	Chryseobacterium		Chryseobacterium_arthrosphaerae	Chryseobacterium	31.9714			38.0659	Y
ERS224142	145555	ERS224142.UK15_005_145555	Chryseobacterium	Flavobacteriaceae	0.110908	Chryseobacterium indologenes	0.110414	Chryseobacterium		Chryseobacterium_vrystaatense	Chryseobacterium	31.1953			38.145	Y
ERS224142	123750	ERS224142.UK15_022_123750	Chryseobacterium	Flavobacteriaceae	0.0402234	Chryseobacterium indologenes	0.0402234	Chryseobacterium		Chryseobacterium_arthrosphaerae	Chryseobacterium	12.4363			38.6166	Y
ERS224142	62423	ERS224142.UK15_014_62423	Chryseobacterium	Flavobacteriaceae	0.161236	Chryseobacterium indologenes	0.161236	Chryseobacterium		Chryseobacterium_aurantiacum	Chryseobacterium	9.09564			38.6636	Y
ERS224142	45078	ERS224142.UK15_164_45078	Chryseobacterium	Flavobacteriaceae	0.135461	Chryseobacterium indologenes	0.133149	Chryseobacterium		Chryseobacterium_arthrosphaerae	Chryseobacterium	41.469			38.7794	Y
ERS223919	35560	ERS223919.UK15_3869_35560	Citrobacter	Enterobacteriaceae	0.109871	Citrobacter werkmanii	0.109871	Providencia		Providencia_rettgeri	Providencia	72.3872			45.4753	Y
ERS223919	61251	ERS223919.UK15_1927_61251	Citrobacter	Enterobacteriaceae	0.14657	Citrobacter werkmanii	0.14657	Citrobacter		Citrobacter_sp__wls708	Citrobacter	98.0144			47.4768	Y
ERS223919	45103	ERS223919.UK15_139_45103	Citrobacter	Enterobacteriaceae	0.129854	Citrobacter werkmanii	0.129854	Citrobacter		Citrobacter_sp__wls708	Citrobacter	72.0395			47.5379	Y
ERS223919	33634	ERS223919.UK15_4029_33634	Citrobacter	Enterobacteriaceae	0.099562	Citrobacter werkmanii	0.099562	Citrobacter		Citrobacter_sp__CRE_46	Citrobacter	96.3941			48.1774	Y
ERS224839	34810	ERS224839.UK15_158_34810	Citrobacter	Enterobacteriaceae	0.0970886	Citrobacter sp. 50677481	0.0970886	Pantoea		Pantoea_sp__9140					48.8279	Y
ERS223919	33087	ERS223919.UK15_593_33087	Citrobacter	Enterobacteriaceae	0.0847613	Citrobacter werkmanii	0.0847613	Citrobacter		Citrobacter_sp__wls708	Citrobacter	87.9533			50.3733	Y
ERS223919	45245	ERS223919.UK15_1770_45245	Citrobacter	Enterobacteriaceae	0.0543584	Citrobacter freundii	0.0543041	Citrobacter		Citrobacter_sp__wls708	Citrobacter	91.8344			50.5271	Y
ERS223919	48545	ERS223919.UK15_2246_48545	Citrobacter	Enterobacteriaceae	0.0557472	Citrobacter werkmanii	0.0557472	Citrobacter		Citrobacter_sp__wls707	Citrobacter	94.4589			50.6623	Y
ERS223919	51874	ERS223919.UK15_5103_51874	Citrobacter	Enterobacteriaceae	0.202979	Citrobacter werkmanii	0.202979	Citrobacter		Citrobacter_sp__wls708	Citrobacter	91.8604			51.174	Y
ERS223919	41000	ERS223919.UK15_026_41000	Citrobacter	Enterobacteriaceae	0.10979	Citrobacter freundii	0.10979	Citrobacter		Citrobacter_sp__MGH110	Citrobacter	46.8705			51.278	Y
ERS223919	33125	ERS223919.UK15_3151_33125	Citrobacter	Enterobacteriaceae	0.0846975	Citrobacter freundii	0.0846975	Citrobacter		Citrobacter_sp__wls717	Citrobacter	70.7534			51.3208	Y
ERS224031	326368	ERS224031.UK15_450_326368	Citrobacter	Enterobacteriaceae	0.0202145	Citrobacter freundii	0.0202145	Morganella		Morganella_morganii	Morganella	90.0298			51.4281	Y
ERS223919	51995	ERS223919.UK15_956_51995	Citrobacter	Enterobacteriaceae	0.0657887	Citrobacter sp. CRE-46	0.0657887	Citrobacter		Citrobacter_sp__wls717	Citrobacter	86.1557			51.8127	Y
ERS223919	54565	ERS223919.UK15_633_54565	Citrobacter	Enterobacteriaceae	0.179086	Citrobacter werkmanii	0.179086	Citrobacter		Citrobacter_sp__CRE_46	Citrobacter	89.6422			52.0938	Y
ERS223919	37902	ERS223919.UK15_3314_37902	Citrobacter	Enterobacteriaceae	0.1479	Citrobacter werkmanii	0.1479	Citrobacter		Citrobacter_sp__wls717	Citrobacter	87.4359			52.3904	Y
ERS223867	34940	ERS223867.UK15_002_34940	Citrobacter	Enterobacteriaceae	0.0624895	Citrobacter freundii	0.0624895	Raoultella		Raoultella_sp__BIGb0399	Klebsiella	31.3624			54.0698	Y
ERS223919	45904	ERS223919.UK15_1914_45904	Citrobacter	Enterobacteriaceae	0.267247	Citrobacter werkmanii	0.25999	Citrobacter		Citrobacter_sp__CFSAN044567	Citrobacter	93.1818			54.6728	Y
ERS224262	35190	ERS224262.UK15_139_35190	Coetzeea	Other	0.0800667	Coetzeea brasiliensis	0.0800667	Thorsellia		Thorsellia_anophelis					36.8457	N
ERS224500	114543	ERS224500.UK15_044_114543	Coetzeea	Other	0.0237849	Coetzeea brasiliensis	0.0237849	Thorsellia		Thorsellia_anophelis			Thorsellia		37.7116	N
ERS224642	73081	ERS224642.UK15_050_73081	Comamonadaceae	Comamonadaceae	0.0321633	Serratia oryzae	0.0321342	Acinetobacter		Acinetobacter_sp__P8_3_8			SCGC-AAA027-K21		43.2069	Y
ERS224778	42557	ERS224778.UK15_033_42557	Cronobacter	Enterobacteriaceae	0.0979703	Cronobacter	0.0979703	Escherichia		Escherichia_coli	Cronobacter	80.5822			51.0304	Y
ERS224772	52926	ERS224772.UK15_359_52926	Cronobacter	Enterobacteriaceae	0.100194	Cronobacter malonaticus	0.100194	Cronobacter		Cronobacter_sakazakii	Cronobacter	85.9689			51.5833	Y
ERS224772	37272	ERS224772.UK15_646_37272	Cronobacter	Enterobacteriaceae	0.109247	Cronobacter sakazakii	0.109247	Escherichia		Escherichia_coli	Cronobacter	88.3836			51.7171	Y
ERS224772	37698	ERS224772.UK15_1237_37698	Cronobacter	Enterobacteriaceae	0.0887539	Cronobacter sakazakii	0.0887539	Cronobacter		Cronobacter_universalis	Cronobacter	89.8374			51.9126	Y
ERS223919	36709	ERS223919.UK15_053_36709	Cronobacter	Enterobacteriaceae	0.199731	Cronobacter sakazakii	0.194213	Siphoviridae		Cronobacter_phage_phiES15	Cronobacter	46.085			53.9541	Y
ERS223919	41723	ERS223919.UK15_464_41723	Cronobacter	Enterobacteriaceae	0.196413	Cronobacter malonaticus	0.196347	Cronobacter		Cronobacter_malonaticus	Cronobacter	90.2091			54.4328	Y
ERS224772	36017	ERS224772.UK15_1476_36017	Cronobacter	Enterobacteriaceae	0.225897	Cronobacter malonaticus	0.225821	Cronobacter		Cronobacter_sakazakii	Cronobacter	86.8575			54.7047	Y
ERS224772	38403	ERS224772.UK15_2350_38403	Cronobacter	Enterobacteriaceae	0.121919	Cronobacter malonaticus	0.121919	Cronobacter		Cronobacter_malonaticus	Cronobacter	97.1203			57.0711	Y
ERS224242	36540	ERS224242.UK15_026_36540	Cupriavidus	Burkholderiaceae	0.035976	Cupriavidus sp. USMAA1020	0.035976	Pelistega		Pelistega_sp__MC2					42.983	Y
ERS156409	33681	ERS156409.UK15_141_33681	Cupriavidus	Burkholderiaceae	0.0394757	Cupriavidus sp. USMAA1020	0.0394757	Pelistega		Pelistega_sp__MC2					43.1133	Y
ERS224324	39016	ERS224324.UK15_237_39016	Cupriavidus	Burkholderiaceae	0.0332248	Cupriavidus	0.0332248	Pelistega		Pelistega_sp__MC2			Pigmentiphaga		43.3873	Y
ERS224642	84450	ERS224642.UK15_042_84450	Cupriavidus	Burkholderiaceae	0.0263592	Cupriavidus sp. HPC(L)	0.026312	Alcaligenaceae		Alcaligenaceae_bacterium_UBA6179					43.4233	Y
ERS311796	38159	ERS311796.UK15_009_38159	Cupriavidus	Burkholderiaceae	0.0336362	Cupriavidus metallidurans	0.0336362	Alcaligenaceae		Alcaligenaceae_bacterium_UBA6179					43.835	Y
ERS311788	35343	ERS311788.UK15_020_35343	Cupriavidus	Burkholderiaceae	0.0456846	Pigmentiphaga sp. NML080357	0.045663	Candidatus_Kinetoplastibacterium		Candidatus_Kinetoplastibacterium_crithidii			Pigmentiphaga		43.8786	Y
ERS224324	77858	ERS224324.UK15_177_77858	Cupriavidus	Burkholderiaceae	0.0288736	Cupriavidus sp. HPC(L)	0.0288219	Alcaligenaceae		Alcaligenaceae_bacterium_UBA6179					44.341	Y
ERS224783	194862	ERS224783.UK15_010_194862	Dehalobacterium	Other	0.0105756	Dehalobacterium formicoaceticum	0.0105756	Fusobacterium		Fusobacterium_sp__HMSC064B12					41.2687	N
ERS224279	195504	ERS224279.UK15_007_195504	Dehalobacterium	Other	0.0105412	Dehalobacterium formicoaceticum	0.0105412	Methanococcus		Methanococcus_vannielii					41.2754	N
ERS224614	38730	ERS224614.UK15_003_38730	Dickeya	Pectobacteriaceae	0.0661183	Dickeya zeae	0.0661183	Pasteurella		Pasteurella_multocida	Thorsellia	1.25239			38.962	Y
ERS224839	50876	ERS224839.UK15_123_50876	Dickeya	Pectobacteriaceae	0.17429	Dickeya chrysanthemi	0.17429	Dickeya		Dickeya_chrysanthemi					52.7813	Y
ERS311873	56904	ERS311873.UK15_005_56904	Drosophila	Drosophilidae	0.0529679	Drosophila elegans	0.0529679	Acetobacter		Acetobacter_persici	Gluconacetobacter	13.0318			60.4421	Y
ERS224142	39075	ERS224142.UK15_165_39075	Elizabethkingia	Flavobacteriaceae	0.0875488	Chryseobacterium sp. G0240	0.0393013	NONE		NONE					30.1011	Y
ERS224092	39075	ERS224092.UK15_046_39075	Elizabethkingia	Flavobacteriaceae	0.0876306	Chryseobacterium sp. G0240	0.0393381	NONE		NONE					30.1088	Y
ERS224113	39075	ERS224113.UK15_021_39075	Elizabethkingia	Flavobacteriaceae	0.087076	Chryseobacterium sp. G0240	0.0390891	NONE		NONE					30.1088	Y
ERS224163	39075	ERS224163.UK15_128_39075	Elizabethkingia	Flavobacteriaceae	0.087586	Chryseobacterium sp. G0240	0.039318	NONE		NONE					30.1088	Y
ERS224111	41737	ERS224111.UK15_029_41737	Elizabethkingia	Flavobacteriaceae	0.0724573	Elizabethkingia anophelis	0.0724573	Elizabethkingia		Elizabethkingia_anophelis	Elizabethkingia	22.0339			30.9486	Y
ERS254351	62871	ERS254351.UK15_024_62871	Elizabethkingia	Flavobacteriaceae	0.0480828	Elizabethkingia anophelis	0.0480828	Elizabethkingia		Elizabethkingia_miricola	Elizabethkingia	46.7328			31.7444	Y
ERS224787	55773	ERS224787.UK15_092_55773	Elizabethkingia	Flavobacteriaceae	0.0538157	Elizabethkingia anophelis	0.0538157	Elizabethkingia		Elizabethkingia_miricola	Elizabethkingia	40.6337			31.777	Y
ERS224163	55791	ERS224163.UK15_067_55791	Elizabethkingia	Flavobacteriaceae	0.0538157	Elizabethkingia anophelis	0.0538157	Elizabethkingia		Elizabethkingia_miricola	Elizabethkingia	40.6797			31.7793	Y
ERS224167	55791	ERS224167.UK15_002_55791	Elizabethkingia	Flavobacteriaceae	0.0538157	Elizabethkingia anophelis	0.0538157	Elizabethkingia		Elizabethkingia_miricola	Elizabethkingia	39.8035			31.7811	Y
ERS224105	55793	ERS224105.UK15_082_55793	Elizabethkingia	Flavobacteriaceae	0.0538157	Elizabethkingia anophelis	0.0538157	Elizabethkingia		Elizabethkingia_miricola	Elizabethkingia	40.0033			31.7818	Y
ERS224092	55795	ERS224092.UK15_070_55795	Elizabethkingia	Flavobacteriaceae	0.0538157	Elizabethkingia anophelis	0.0538157	Elizabethkingia		Elizabethkingia_miricola	Elizabethkingia	42.1905			31.7824	Y
ERS224113	55795	ERS224113.UK15_084_55795	Elizabethkingia	Flavobacteriaceae	0.0538157	Elizabethkingia anophelis	0.0538157	Elizabethkingia		Elizabethkingia_miricola	Elizabethkingia	42.3277			31.7824	Y
ERS224140	55795	ERS224140.UK15_012_55795	Elizabethkingia	Flavobacteriaceae	0.0538157	Elizabethkingia anophelis	0.0538157	Elizabethkingia		Elizabethkingia_miricola	Elizabethkingia	41.9603			31.7824	Y
ERS224108	48408	ERS224108.UK15_001_48408	Elizabethkingia	Flavobacteriaceae	0.0617465	Elizabethkingia anophelis	0.0617465	Elizabethkingia		Elizabethkingia_anophelis	Elizabethkingia	45.4436			31.8625	Y
ERS224112	58316	ERS224112.UK15_015_58316	Elizabethkingia	Flavobacteriaceae	0.0515147	Elizabethkingia anophelis	0.0515147	Elizabethkingia		Elizabethkingia_miricola	Elizabethkingia	44.9245			31.9449	Y
ERS224157	58316	ERS224157.UK15_055_58316	Elizabethkingia	Flavobacteriaceae	0.0515147	Elizabethkingia anophelis	0.0515147	Elizabethkingia		Elizabethkingia_miricola	Elizabethkingia	46.4502			31.9449	Y
ERS224300	35541	ERS224300.UK15_031_35541	Elizabethkingia	Flavobacteriaceae	0.0640068	Elizabethkingia anophelis	0.0640068	Elizabethkingia		Elizabethkingia_anophelis	Elizabethkingia	52.8462			32.101	Y
ERS224300	68760	ERS224300.UK15_009_68760	Elizabethkingia	Flavobacteriaceae	0.0441497	Elizabethkingia anophelis	0.0441497	Elizabethkingia		Elizabethkingia_miricola	Elizabethkingia	46.9636			32.1437	Y
ERS224787	68716	ERS224787.UK15_043_68716	Elizabethkingia	Flavobacteriaceae	0.0684123	Elizabethkingia anophelis	0.0684123	Elizabethkingia		Elizabethkingia_anophelis	Elizabethkingia	48.9986			32.2996	Y
ERS224157	68734	ERS224157.UK15_035_68734	Elizabethkingia	Flavobacteriaceae	0.0684123	Elizabethkingia anophelis	0.0684123	Elizabethkingia		Elizabethkingia_anophelis	Elizabethkingia	50.4676			32.2999	Y
ERS254351	68713	ERS254351.UK15_293_68713	Elizabethkingia	Flavobacteriaceae	0.0683659	Elizabethkingia anophelis	0.0683659	Elizabethkingia		Elizabethkingia_anophelis	Elizabethkingia	48.501			32.3039	Y
ERS224163	44513	ERS224163.UK15_072_44513	Elizabethkingia	Flavobacteriaceae	0.105783	Elizabethkingia anophelis	0.105783	Elizabethkingia		Elizabethkingia_anophelis	Elizabethkingia	56.3328			32.4669	Y
ERS224163	32877	ERS224163.UK15_032_32877	Elizabethkingia	Flavobacteriaceae	0.106179	Elizabethkingia anophelis	0.106179	Elizabethkingia		Elizabethkingia_bruuniana	Elizabethkingia	51.5347			32.582	Y
ERS224209	87957	ERS224209.UK15_011_87957	Elizabethkingia	Flavobacteriaceae	0.0731434	Elizabethkingia anophelis	0.0729826	Elizabethkingia		Elizabethkingia_occulta	Elizabethkingia	79.7182			32.6466	Y
ERS224300	89076	ERS224300.UK15_041_89076	Elizabethkingia	Flavobacteriaceae	0.0720062	Elizabethkingia anophelis	0.0718479	Elizabethkingia		Elizabethkingia_occulta	Elizabethkingia	79.8116			32.7058	Y
ERS224108	70132	ERS224108.UK15_036_70132	Elizabethkingia	Flavobacteriaceae	0.0933369	Elizabethkingia anophelis	0.0931317	Elizabethkingia		Elizabethkingia_occulta	Elizabethkingia	87.811			32.7112	Y
ERS224787	70109	ERS224787.UK15_083_70109	Elizabethkingia	Flavobacteriaceae	0.0933369	Elizabethkingia anophelis	0.0931317	Elizabethkingia		Elizabethkingia_occulta	Elizabethkingia	85.2598			32.7133	Y
ERS254351	70724	ERS254351.UK15_490_70724	Elizabethkingia	Flavobacteriaceae	0.0915528	Elizabethkingia anophelis	0.0913515	Elizabethkingia		Elizabethkingia_occulta	Elizabethkingia	87.4463			32.8658	Y
ERS224163	37270	ERS224163.UK15_232_37270	Elizabethkingia	Flavobacteriaceae	0.0718764	Elizabethkingia anophelis	0.071808	Elizabethkingia		Elizabethkingia_anophelis	Elizabethkingia	63.0332			32.8683	Y
ERS224209	42086	ERS224209.UK15_057_42086	Elizabethkingia	Flavobacteriaceae	0.0729901	Elizabethkingia anophelis	0.0729901	Elizabethkingia		Elizabethkingia_miricola	Elizabethkingia	53.4435			32.9563	Y
ERS224113	94482	ERS224113.UK15_055_94482	Elizabethkingia	Flavobacteriaceae	0.0355808	Elizabethkingia anophelis	0.0355808	Elizabethkingia		Elizabethkingia_sp__HvH_WGS333	Elizabethkingia	64.1069			33.183	Y
ERS224167	94455	ERS224167.UK15_001_94455	Elizabethkingia	Flavobacteriaceae	0.0356047	Elizabethkingia anophelis	0.0356047	Elizabethkingia		Elizabethkingia_sp__HvH_WGS333	Elizabethkingia	63.4712			33.1862	Y
ERS224092	94461	ERS224092.UK15_005_94461	Elizabethkingia	Flavobacteriaceae	0.0356047	Elizabethkingia anophelis	0.0356047	Elizabethkingia		Elizabethkingia_sp__HvH_WGS333	Elizabethkingia	64.383			33.1862	Y
ERS224105	94436	ERS224105.UK15_059_94436	Elizabethkingia	Flavobacteriaceae	0.0356047	Elizabethkingia anophelis	0.0356047	Elizabethkingia		Elizabethkingia_sp__HvH_WGS333	Elizabethkingia	63.4519			33.1865	Y
ERS224140	94449	ERS224140.UK15_061_94449	Elizabethkingia	Flavobacteriaceae	0.0356047	Elizabethkingia anophelis	0.0356047	Elizabethkingia		Elizabethkingia_sp__HvH_WGS333	Elizabethkingia	64.0415			33.1872	Y
ERS224209	94435	ERS224209.UK15_023_94435	Elizabethkingia	Flavobacteriaceae	0.0356047	Elizabethkingia anophelis	0.0356047	Elizabethkingia		Elizabethkingia_sp__HvH_WGS333	Elizabethkingia	64.2585			33.1879	Y
ERS224112	94421	ERS224112.UK15_004_94421	Elizabethkingia	Flavobacteriaceae	0.0356047	Elizabethkingia anophelis	0.0356047	Elizabethkingia		Elizabethkingia_sp__HvH_WGS333	Elizabethkingia	63.6987			33.1886	Y
ERS224091	51602	ERS224091.UK15_080_51602	Elizabethkingia	Flavobacteriaceae	0.0529797	Elizabethkingia anophelis	0.0529293	Elizabethkingia		Elizabethkingia_anophelis	Elizabethkingia	73.0144			33.3049	Y
ERS224092	111977	ERS224092.UK15_056_111977	Elizabethkingia	Flavobacteriaceae	0.0570979	Elizabethkingia anophelis	0.0569724	Elizabethkingia		Elizabethkingia_occulta	Elizabethkingia	85.2146			33.3586	Y
ERS224167	111975	ERS224167.UK15_027_111975	Elizabethkingia	Flavobacteriaceae	0.056934	Elizabethkingia anophelis	0.0568088	Elizabethkingia		Elizabethkingia_occulta	Elizabethkingia	83.7681			33.3601	Y
ERS224113	111956	ERS224113.UK15_023_111956	Elizabethkingia	Flavobacteriaceae	0.056934	Elizabethkingia anophelis	0.0568088	Elizabethkingia		Elizabethkingia_occulta	Elizabethkingia	84.6905			33.3631	Y
ERS224112	111905	ERS224112.UK15_057_111905	Elizabethkingia	Flavobacteriaceae	0.056934	Elizabethkingia anophelis	0.0568088	Elizabethkingia		Elizabethkingia_occulta	Elizabethkingia	83.9675			33.3721	Y
ERS224140	111899	ERS224140.UK15_002_111899	Elizabethkingia	Flavobacteriaceae	0.056934	Elizabethkingia anophelis	0.0568088	Elizabethkingia		Elizabethkingia_occulta	Elizabethkingia	84.4322			33.3721	Y
ERS224105	111904	ERS224105.UK15_101_111904	Elizabethkingia	Flavobacteriaceae	0.056934	Elizabethkingia anophelis	0.0568088	Elizabethkingia		Elizabethkingia_occulta	Elizabethkingia	83.394			33.3724	Y
ERS224157	111884	ERS224157.UK15_017_111884	Elizabethkingia	Flavobacteriaceae	0.056934	Elizabethkingia anophelis	0.0568088	Elizabethkingia		Elizabethkingia_occulta	Elizabethkingia	84.5045			33.3765	Y
ERS224140	44782	ERS224140.UK15_046_44782	Elizabethkingia	Flavobacteriaceae	0.0625389	Elizabethkingia anophelis	0.0625389	Elizabethkingia		Elizabethkingia_anophelis	Elizabethkingia	50.1177			33.6586	Y
ERS224787	44743	ERS224787.UK15_008_44743	Elizabethkingia	Flavobacteriaceae	0.0627781	Elizabethkingia anophelis	0.0627781	Elizabethkingia		Elizabethkingia_anophelis	Elizabethkingia	49.6976			33.6656	Y
ERS224105	44757	ERS224105.UK15_052_44757	Elizabethkingia	Flavobacteriaceae	0.0625389	Elizabethkingia anophelis	0.0625389	Elizabethkingia		Elizabethkingia_anophelis	Elizabethkingia	49.6823			33.6685	Y
ERS224113	44740	ERS224113.UK15_028_44740	Elizabethkingia	Flavobacteriaceae	0.0625389	Elizabethkingia anophelis	0.0625389	Elizabethkingia		Elizabethkingia_anophelis	Elizabethkingia	50.8694			33.679	Y
ERS224092	44721	ERS224092.UK15_001_44721	Elizabethkingia	Flavobacteriaceae	0.0625389	Elizabethkingia anophelis	0.0625389	Elizabethkingia		Elizabethkingia_anophelis	Elizabethkingia	50.5445			33.6822	Y
ERS224300	44704	ERS224300.UK15_058_44704	Elizabethkingia	Flavobacteriaceae	0.0625389	Elizabethkingia anophelis	0.0625389	Elizabethkingia		Elizabethkingia_anophelis	Elizabethkingia	49.371			33.6838	Y
ERS224209	44754	ERS224209.UK15_007_44754	Elizabethkingia	Flavobacteriaceae	0.0625389	Elizabethkingia anophelis	0.0625389	Elizabethkingia		Elizabethkingia_anophelis	Elizabethkingia	49.9267			33.6953	Y
ERS224167	44688	ERS224167.UK15_005_44688	Elizabethkingia	Flavobacteriaceae	0.0625904	Elizabethkingia anophelis	0.0625904	Elizabethkingia		Elizabethkingia_anophelis	Elizabethkingia	50.521			33.7003	Y
ERS224157	44683	ERS224157.UK15_004_44683	Elizabethkingia	Flavobacteriaceae	0.0625904	Elizabethkingia anophelis	0.0625904	Elizabethkingia		Elizabethkingia_anophelis	Elizabethkingia	50.4916			33.7019	Y
ERS224112	44776	ERS224112.UK15_141_44776	Elizabethkingia	Flavobacteriaceae	0.0625904	Elizabethkingia anophelis	0.0625904	Elizabethkingia		Elizabethkingia_anophelis	Elizabethkingia	49.8406			33.7123	Y
ERS224167	55283	ERS224167.UK15_019_55283	Elizabethkingia	Flavobacteriaceae	0.064149	Elizabethkingia anophelis	0.064149	Elizabethkingia		Elizabethkingia_anophelis	Elizabethkingia	83.1182			33.8404	Y
ERS224092	55244	ERS224092.UK15_230_55244	Elizabethkingia	Flavobacteriaceae	0.064149	Elizabethkingia anophelis	0.064149	Elizabethkingia		Elizabethkingia_anophelis	Elizabethkingia	83.401			33.8462	Y
ERS224300	58853	ERS224300.UK15_017_58853	Elizabethkingia	Flavobacteriaceae	0.0579569	Elizabethkingia anophelis	0.0579569	Elizabethkingia		Elizabethkingia_sp__HvH_WGS333	Elizabethkingia	69.3122			33.847	Y
ERS224113	55244	ERS224113.UK15_038_55244	Elizabethkingia	Flavobacteriaceae	0.064149	Elizabethkingia anophelis	0.064149	Elizabethkingia		Elizabethkingia_anophelis	Elizabethkingia	83.2723			33.8516	Y
ERS224157	55227	ERS224157.UK15_142_55227	Elizabethkingia	Flavobacteriaceae	0.064149	Elizabethkingia anophelis	0.064149	Elizabethkingia		Elizabethkingia_anophelis	Elizabethkingia	82.5532			33.8548	Y
ERS254351	55233	ERS254351.UK15_1043_55233	Elizabethkingia	Flavobacteriaceae	0.064149	Elizabethkingia anophelis	0.064149	Elizabethkingia		Elizabethkingia_anophelis	Elizabethkingia	81.5476			33.8566	Y
ERS224787	55227	ERS224787.UK15_222_55227	Elizabethkingia	Flavobacteriaceae	0.064149	Elizabethkingia anophelis	0.064149	Elizabethkingia		Elizabethkingia_anophelis	Elizabethkingia	83.2617			33.8584	Y
ERS224105	55298	ERS224105.UK15_085_55298	Elizabethkingia	Flavobacteriaceae	0.064149	Elizabethkingia anophelis	0.064149	Elizabethkingia		Elizabethkingia_anophelis	Elizabethkingia	82.3508			33.8602	Y
ERS224209	55397	ERS224209.UK15_036_55397	Elizabethkingia	Flavobacteriaceae	0.064149	Elizabethkingia anophelis	0.064149	Elizabethkingia		Elizabethkingia_anophelis	Elizabethkingia	83.3469			33.861	Y
ERS224112	55284	ERS224112.UK15_130_55284	Elizabethkingia	Flavobacteriaceae	0.064149	Elizabethkingia anophelis	0.064149	Elizabethkingia		Elizabethkingia_anophelis	Elizabethkingia	82.7003			33.8615	Y
ERS224140	55424	ERS224140.UK15_168_55424	Elizabethkingia	Flavobacteriaceae	0.064149	Elizabethkingia anophelis	0.064149	Elizabethkingia		Elizabethkingia_anophelis	Elizabethkingia	82.9832			33.8662	Y
ERS224163	32832	ERS224163.UK15_428_32832	Elizabethkingia	Flavobacteriaceae	0.105814	Elizabethkingia anophelis	0.105814	Elizabethkingia		Elizabethkingia_occulta	Elizabethkingia	83.8855			33.9394	Y
ERS224111	39661	ERS224111.UK15_118_39661	Elizabethkingia	Flavobacteriaceae	0.0965048	Elizabethkingia anophelis	0.0965048	Elizabethkingia		Elizabethkingia_anophelis	Elizabethkingia	87.057	Elizabethkingia		33.978	Y
ERS224091	39401	ERS224091.UK15_047_39401	Elizabethkingia	Flavobacteriaceae	0.0715507	Elizabethkingia anophelis	0.0715507	Elizabethkingia		Elizabethkingia_anophelis	Elizabethkingia	46.9127			34.0017	Y
ERS224091	38679	ERS224091.UK15_351_38679	Elizabethkingia	Flavobacteriaceae	0.0975207	Elizabethkingia anophelis	0.0975207	Elizabethkingia		Elizabethkingia_anophelis	Elizabethkingia	89.0194	Elizabethkingia		34.14	Y
ERS224300	49103	ERS224300.UK15_243_49103	Elizabethkingia	Flavobacteriaceae	0.0722036	Elizabethkingia anophelis	0.0722036	Elizabethkingia		Elizabethkingia_anophelis	Elizabethkingia	86.8323			34.1955	Y
ERS254351	41751	ERS254351.UK15_616_41751	Elizabethkingia	Flavobacteriaceae	0.0678081	Elizabethkingia anophelis	0.0678081	Elizabethkingia		Elizabethkingia_anophelis	Elizabethkingia	51.2138			34.2291	Y
ERS254351	41820	ERS254351.UK15_444_41820	Elizabethkingia	Flavobacteriaceae	0.0621185	Elizabethkingia anophelis	0.0620594	Elizabethkingia		Elizabethkingia_anophelis	Elizabethkingia	82.9651			34.4644	Y
ERS224787	41813	ERS224787.UK15_152_41813	Elizabethkingia	Flavobacteriaceae	0.0621185	Elizabethkingia anophelis	0.0620594	Elizabethkingia		Elizabethkingia_anophelis	Elizabethkingia	80.7961			34.4749	Y
ERS224108	41886	ERS224108.UK15_033_41886	Elizabethkingia	Flavobacteriaceae	0.0621185	Elizabethkingia anophelis	0.0620594	Elizabethkingia		Elizabethkingia_anophelis	Elizabethkingia	86.2312			34.4793	Y
ERS224157	42315	ERS224157.UK15_264_42315	Elizabethkingia	Flavobacteriaceae	0.103822	Elizabethkingia anophelis	0.103822	Elizabethkingia		Elizabethkingia_anophelis	Elizabethkingia	98.5031			34.5646	Y
ERS224108	37707	ERS224108.UK15_418_37707	Elizabethkingia	Flavobacteriaceae	0.0837896	Elizabethkingia anophelis	0.0837896	Elizabethkingia		Elizabethkingia_anophelis	Elizabethkingia	98.1688			34.5745	Y
ERS224163	67346	ERS224163.UK15_258_67346	Elizabethkingia	Flavobacteriaceae	0.0559577	Elizabethkingia anophelis	0.0559577	Elizabethkingia		Elizabethkingia_anophelis	Elizabethkingia	93.0388	Elizabethkingia		34.5989	Y
ERS224167	46417	ERS224167.UK15_149_46417	Elizabethkingia	Flavobacteriaceae	0.0938997	Elizabethkingia anophelis	0.0938997	Elizabethkingia		Elizabethkingia_anophelis	Elizabethkingia	98.9128			34.7825	Y
ERS224209	46412	ERS224209.UK15_166_46412	Elizabethkingia	Flavobacteriaceae	0.0938997	Elizabethkingia anophelis	0.0938997	Elizabethkingia		Elizabethkingia_anophelis	Elizabethkingia	98.4561			34.7841	Y
ERS224105	46423	ERS224105.UK15_282_46423	Elizabethkingia	Flavobacteriaceae	0.0938997	Elizabethkingia anophelis	0.0938997	Elizabethkingia		Elizabethkingia_anophelis	Elizabethkingia	98.5497			34.7845	Y
ERS224140	46431	ERS224140.UK15_304_46431	Elizabethkingia	Flavobacteriaceae	0.0938997	Elizabethkingia anophelis	0.0938997	Elizabethkingia		Elizabethkingia_anophelis	Elizabethkingia	98.6639			34.7849	Y
ERS224787	45606	ERS224787.UK15_1893_45606	Elizabethkingia	Flavobacteriaceae	0.0960865	Elizabethkingia anophelis	0.0960865	Elizabethkingia		Elizabethkingia_anophelis	Elizabethkingia	98.8049			34.7981	Y
ERS224092	45612	ERS224092.UK15_543_45612	Elizabethkingia	Flavobacteriaceae	0.0960865	Elizabethkingia anophelis	0.0960865	Elizabethkingia		Elizabethkingia_anophelis	Elizabethkingia	98.8052			34.8001	Y
ERS224112	45593	ERS224112.UK15_218_45593	Elizabethkingia	Flavobacteriaceae	0.0960865	Elizabethkingia anophelis	0.0960865	Elizabethkingia		Elizabethkingia_anophelis	Elizabethkingia	98.5498			34.8014	Y
ERS224113	45593	ERS224113.UK15_980_45593	Elizabethkingia	Flavobacteriaceae	0.0960865	Elizabethkingia anophelis	0.0960865	Elizabethkingia		Elizabethkingia_anophelis	Elizabethkingia	98.7004			34.8014	Y
ERS254351	45581	ERS254351.UK15_1558_45581	Elizabethkingia	Flavobacteriaceae	0.0960865	Elizabethkingia anophelis	0.0960865	Elizabethkingia		Elizabethkingia_anophelis	Elizabethkingia	98.6653			34.8018	Y
ERS224300	36492	ERS224300.UK15_427_36492	Elizabethkingia	Flavobacteriaceae	0.0653101	Elizabethkingia anophelis	0.0653101	Elizabethkingia		Elizabethkingia_anophelis	Elizabethkingia	97.176			34.846	Y
ERS224300	40124	ERS224300.UK15_265_40124	Elizabethkingia	Flavobacteriaceae	0.110254	Elizabethkingia anophelis	0.110254	Elizabethkingia		Elizabethkingia_anophelis	Elizabethkingia	98.1011			34.8993	Y
ERS224300	59311	ERS224300.UK15_046_59311	Elizabethkingia	Flavobacteriaceae	0.0843909	Elizabethkingia anophelis	0.0843909	Elizabethkingia		Elizabethkingia_anophelis	Elizabethkingia	84.4203	Elizabethkingia		34.9868	Y
ERS224113	43318	ERS224113.UK15_404_43318	Elizabethkingia	Flavobacteriaceae	0.0551672	Elizabethkingia anophelis	0.0551672	Elizabethkingia		Elizabethkingia_anophelis	Elizabethkingia	97.7473			35.027	Y
ERS224112	43304	ERS224112.UK15_077_43304	Elizabethkingia	Flavobacteriaceae	0.0550775	Elizabethkingia anophelis	0.0550775	Elizabethkingia		Elizabethkingia_anophelis	Elizabethkingia	97.5704			35.0291	Y
ERS224787	43323	ERS224787.UK15_267_43323	Elizabethkingia	Flavobacteriaceae	0.0551672	Elizabethkingia anophelis	0.0551672	Elizabethkingia		Elizabethkingia_anophelis	Elizabethkingia	97.6904			35.0299	Y
ERS224167	43300	ERS224167.UK15_063_43300	Elizabethkingia	Flavobacteriaceae	0.0551672	Elizabethkingia anophelis	0.0551672	Elizabethkingia		Elizabethkingia_anophelis	Elizabethkingia	97.8311			35.0323	Y
ERS254351	43277	ERS254351.UK15_501_43277	Elizabethkingia	Flavobacteriaceae	0.0551672	Elizabethkingia anophelis	0.0551672	Elizabethkingia		Elizabethkingia_anophelis	Elizabethkingia	97.3827			35.0325	Y
ERS224092	43288	ERS224092.UK15_377_43288	Elizabethkingia	Flavobacteriaceae	0.0551672	Elizabethkingia anophelis	0.0551672	Elizabethkingia		Elizabethkingia_anophelis	Elizabethkingia	97.711			35.0328	Y
ERS224209	43320	ERS224209.UK15_918_43320	Elizabethkingia	Flavobacteriaceae	0.0551672	Elizabethkingia anophelis	0.0551672	Elizabethkingia		Elizabethkingia_anophelis	Elizabethkingia	97.8367			35.0346	Y
ERS224105	43297	ERS224105.UK15_295_43297	Elizabethkingia	Flavobacteriaceae	0.0551672	Elizabethkingia anophelis	0.0551672	Elizabethkingia		Elizabethkingia_anophelis	Elizabethkingia	97.5657			35.0348	Y
ERS224157	43279	ERS224157.UK15_022_43279	Elizabethkingia	Flavobacteriaceae	0.0551672	Elizabethkingia anophelis	0.0551672	Elizabethkingia		Elizabethkingia_anophelis	Elizabethkingia	97.5203			35.0355	Y
ERS224091	43183	ERS224091.UK15_773_43183	Elizabethkingia	Flavobacteriaceae	0.0551672	Elizabethkingia anophelis	0.0551672	Elizabethkingia		Elizabethkingia_anophelis	Elizabethkingia	98.0298			35.0369	Y
ERS224140	43300	ERS224140.UK15_282_43300	Elizabethkingia	Flavobacteriaceae	0.0551672	Elizabethkingia anophelis	0.0551672	Elizabethkingia		Elizabethkingia_anophelis	Elizabethkingia	97.597			35.037	Y
ERS254352	43173	ERS254352.UK15_370_43173	Elizabethkingia	Flavobacteriaceae	0.0551672	Elizabethkingia anophelis	0.0551672	Elizabethkingia		Elizabethkingia_anophelis	Elizabethkingia	97.836			35.0381	Y
ERS224163	43192	ERS224163.UK15_631_43192	Elizabethkingia	Flavobacteriaceae	0.0551672	Elizabethkingia anophelis	0.0551672	Elizabethkingia		Elizabethkingia_anophelis	Elizabethkingia	97.8504			35.0412	Y
ERS254351	90205	ERS254351.UK15_295_90205	Elizabethkingia	Flavobacteriaceae	0.0409288	Elizabethkingia anophelis	0.0409288	Elizabethkingia		Elizabethkingia_anophelis	Elizabethkingia	94.8939	Elizabethkingia		35.0601	Y
ERS224167	90218	ERS224167.UK15_025_90218	Elizabethkingia	Flavobacteriaceae	0.0409288	Elizabethkingia anophelis	0.0409288	Elizabethkingia		Elizabethkingia_anophelis	Elizabethkingia	94.9674	Elizabethkingia		35.0606	Y
ERS224157	90216	ERS224157.UK15_046_90216	Elizabethkingia	Flavobacteriaceae	0.0409288	Elizabethkingia anophelis	0.0409288	Elizabethkingia		Elizabethkingia_anophelis	Elizabethkingia	94.9231	Elizabethkingia		35.0614	Y
ERS224787	90219	ERS224787.UK15_896_90219	Elizabethkingia	Flavobacteriaceae	0.0409288	Elizabethkingia anophelis	0.0409288	Elizabethkingia		Elizabethkingia_anophelis	Elizabethkingia	94.3243	Elizabethkingia		35.0625	Y
ERS224300	90184	ERS224300.UK15_221_90184	Elizabethkingia	Flavobacteriaceae	0.0409827	Elizabethkingia anophelis	0.0409827	Elizabethkingia		Elizabethkingia_anophelis	Elizabethkingia	94.6589	Elizabethkingia		35.0639	Y
ERS224112	90288	ERS224112.UK15_178_90288	Elizabethkingia	Flavobacteriaceae	0.0409288	Elizabethkingia anophelis	0.0409288	Elizabethkingia		Elizabethkingia_anophelis	Elizabethkingia	94.7817	Elizabethkingia		35.0711	Y
ERS224091	52528	ERS224091.UK15_126_52528	Elizabethkingia	Flavobacteriaceae	0.0607062	Elizabethkingia anophelis	0.0607062	Elizabethkingia		Elizabethkingia_anophelis	Elizabethkingia	98.1355			35.0899	Y
ERS224108	41692	ERS224108.UK15_086_41692	Elizabethkingia	Flavobacteriaceae	0.0571821	Elizabethkingia anophelis	0.0571821	Elizabethkingia		Elizabethkingia_anophelis	Elizabethkingia	98.2965			35.0907	Y
ERS224112	51062	ERS224112.UK15_124_51062	Elizabethkingia	Flavobacteriaceae	0.0558136	Elizabethkingia	0.0558136	Elizabethkingia		Elizabethkingia_anophelis	Elizabethkingia	99.3511			35.1357	Y
ERS224167	144533	ERS224167.UK15_003_144533	Elizabethkingia	Flavobacteriaceae	0.0353843	Elizabethkingia anophelis	0.0353843	Elizabethkingia		Elizabethkingia_anophelis	Elizabethkingia	84.3929	Elizabethkingia		35.1975	Y
ERS224105	144535	ERS224105.UK15_014_144535	Elizabethkingia	Flavobacteriaceae	0.0354328	Elizabethkingia anophelis	0.0354328	Elizabethkingia		Elizabethkingia_anophelis	Elizabethkingia	84.523	Elizabethkingia		35.1977	Y
ERS224092	144537	ERS224092.UK15_032_144537	Elizabethkingia	Flavobacteriaceae	0.0354328	Elizabethkingia anophelis	0.0354328	Elizabethkingia		Elizabethkingia_anophelis	Elizabethkingia	84.7984	Elizabethkingia		35.1979	Y
ERS224113	144537	ERS224113.UK15_052_144537	Elizabethkingia	Flavobacteriaceae	0.0354328	Elizabethkingia anophelis	0.0354328	Elizabethkingia		Elizabethkingia_anophelis	Elizabethkingia	84.9667	Elizabethkingia		35.1979	Y
ERS224140	144537	ERS224140.UK15_049_144537	Elizabethkingia	Flavobacteriaceae	0.0354328	Elizabethkingia anophelis	0.0354328	Elizabethkingia		Elizabethkingia_anophelis	Elizabethkingia	84.8986	Elizabethkingia		35.1979	Y
ERS224113	54046	ERS224113.UK15_103_54046	Elizabethkingia	Flavobacteriaceae	0.0532035	Elizabethkingia anophelis	0.0532035	Elizabethkingia		Elizabethkingia_anophelis	Elizabethkingia	99.3477			35.207	Y
ERS224092	54667	ERS224092.UK15_840_54667	Elizabethkingia	Flavobacteriaceae	0.0524921	Elizabethkingia	0.0524921	Elizabethkingia		Elizabethkingia_anophelis	Elizabethkingia	99.4383			35.2077	Y
ERS224140	54062	ERS224140.UK15_372_54062	Elizabethkingia	Flavobacteriaceae	0.0532035	Elizabethkingia anophelis	0.0532035	Elizabethkingia		Elizabethkingia_anophelis	Elizabethkingia	99.3322			35.2077	Y
ERS224091	48767	ERS224091.UK15_041_48767	Elizabethkingia	Flavobacteriaceae	0.102674	Elizabethkingia anophelis	0.102674	Elizabethkingia		Elizabethkingia_anophelis	Elizabethkingia	81.3181	Elizabethkingia		35.2205	Y
ERS224787	34518	ERS224787.UK15_3026_34518	Elizabethkingia	Flavobacteriaceae	0.137706	Elizabethkingia anophelis	0.137568	Elizabethkingia		Elizabethkingia_anophelis	Elizabethkingia	99.8156	Elizabethkingia		35.2859	Y
ERS224300	71102	ERS224300.UK15_641_71102	Elizabethkingia	Flavobacteriaceae	0.0440042	Elizabethkingia anophelis	0.0440042	Elizabethkingia		Elizabethkingia_anophelis	Elizabethkingia	98.1582			35.2873	Y
ERS224112	34504	ERS224112.UK15_536_34504	Elizabethkingia	Flavobacteriaceae	0.137706	Elizabethkingia anophelis	0.137568	Elizabethkingia		Elizabethkingia_anophelis	Elizabethkingia	99.9079	Elizabethkingia		35.2887	Y
ERS224157	34508	ERS224157.UK15_718_34508	Elizabethkingia	Flavobacteriaceae	0.137706	Elizabethkingia anophelis	0.137568	Elizabethkingia		Elizabethkingia_anophelis	Elizabethkingia	99.8719	Elizabethkingia		35.2904	Y
ERS254351	71111	ERS254351.UK15_1753_71111	Elizabethkingia	Flavobacteriaceae	0.0440042	Elizabethkingia anophelis	0.0440042	Elizabethkingia		Elizabethkingia_anophelis	Elizabethkingia	98.6164			35.2913	Y
ERS224113	71315	ERS224113.UK15_470_71315	Elizabethkingia	Flavobacteriaceae	0.0438347	Elizabethkingia anophelis	0.0438347	Elizabethkingia		Elizabethkingia_anophelis	Elizabethkingia	98.3547			35.2927	Y
ERS224157	71108	ERS224157.UK15_181_71108	Elizabethkingia	Flavobacteriaceae	0.0440042	Elizabethkingia anophelis	0.0440042	Elizabethkingia		Elizabethkingia_anophelis	Elizabethkingia	98.4826			35.2928	Y
ERS224209	71261	ERS224209.UK15_501_71261	Elizabethkingia	Flavobacteriaceae	0.0438669	Elizabethkingia anophelis	0.0438669	Elizabethkingia		Elizabethkingia_anophelis	Elizabethkingia	98.2861			35.2956	Y
ERS224140	71283	ERS224140.UK15_279_71283	Elizabethkingia	Flavobacteriaceae	0.0438669	Elizabethkingia anophelis	0.0438669	Elizabethkingia		Elizabethkingia_anophelis	Elizabethkingia	98.4008			35.2973	Y
ERS224105	71266	ERS224105.UK15_445_71266	Elizabethkingia	Flavobacteriaceae	0.0438669	Elizabethkingia anophelis	0.0438669	Elizabethkingia		Elizabethkingia_anophelis	Elizabethkingia	98.2885			35.2973	Y
ERS224167	71288	ERS224167.UK15_139_71288	Elizabethkingia	Flavobacteriaceae	0.0438669	Elizabethkingia anophelis	0.0438669	Elizabethkingia		Elizabethkingia_anophelis	Elizabethkingia	98.4713			35.2977	Y
ERS224112	71276	ERS224112.UK15_190_71276	Elizabethkingia	Flavobacteriaceae	0.0438669	Elizabethkingia anophelis	0.0438669	Elizabethkingia		Elizabethkingia_anophelis	Elizabethkingia	98.3199			35.2994	Y
ERS224787	133159	ERS224787.UK15_160_133159	Elizabethkingia	Flavobacteriaceae	0.0382989	Elizabethkingia anophelis	0.0382989	Elizabethkingia		Elizabethkingia_anophelis	Elizabethkingia	85.5929	Elizabethkingia		35.3067	Y
ERS224112	133152	ERS224112.UK15_097_133152	Elizabethkingia	Flavobacteriaceae	0.0382989	Elizabethkingia anophelis	0.0382989	Elizabethkingia		Elizabethkingia_anophelis	Elizabethkingia	85.9308	Elizabethkingia		35.3078	Y
ERS224209	133143	ERS224209.UK15_113_133143	Elizabethkingia	Flavobacteriaceae	0.0382989	Elizabethkingia anophelis	0.0382989	Elizabethkingia		Elizabethkingia_anophelis	Elizabethkingia	85.4921	Elizabethkingia		35.3094	Y
ERS224113	66902	ERS224113.UK15_171_66902	Elizabethkingia	Flavobacteriaceae	0.0580054	Elizabethkingia anophelis	0.0580054	Elizabethkingia		Elizabethkingia_anophelis	Elizabethkingia	93.7316	Elizabethkingia		35.3188	Y
ERS254351	34016	ERS254351.UK15_3554_34016	Elizabethkingia	Flavobacteriaceae	0.140503	Elizabethkingia anophelis	0.140362	Elizabethkingia		Elizabethkingia_anophelis	Elizabethkingia	99.8087	Elizabethkingia		35.351	Y
ERS224111	34011	ERS224111.UK15_2349_34011	Elizabethkingia	Flavobacteriaceae	0.140432	Elizabethkingia anophelis	0.140292	Elizabethkingia		Elizabethkingia_anophelis	Elizabethkingia	99.3534	Elizabethkingia		35.3562	Y
ERS254351	38492	ERS254351.UK15_3225_38492	Elizabethkingia	Flavobacteriaceae	0.102224	Elizabethkingia anophelis	0.102224	Elizabethkingia		Elizabethkingia_anophelis	Elizabethkingia	99.7859	Elizabethkingia		35.3736	Y
ERS254351	52533	ERS254351.UK15_448_52533	Elizabethkingia	Flavobacteriaceae	0.0681022	Elizabethkingia anophelis	0.0681022	Elizabethkingia		Elizabethkingia_ursingii	Elizabethkingia	85.2691			35.3968	Y
ERS224092	81120	ERS224092.UK15_581_81120	Elizabethkingia	Flavobacteriaceae	0.0386328	Elizabethkingia anophelis	0.0386328	Elizabethkingia		Elizabethkingia_anophelis	Elizabethkingia	98.6197			35.408	Y
ERS224787	80902	ERS224787.UK15_771_80902	Elizabethkingia	Flavobacteriaceae	0.0387392	Elizabethkingia anophelis	0.0387392	Elizabethkingia		Elizabethkingia_anophelis	Elizabethkingia	98.3824			35.412	Y
ERS224209	40650	ERS224209.UK15_1568_40650	Elizabethkingia	Flavobacteriaceae	0.0683823	Elizabethkingia anophelis	0.0683823	Elizabethkingia		Elizabethkingia_anophelis	Elizabethkingia	99.3142			35.4219	Y
ERS224167	40638	ERS224167.UK15_088_40638	Elizabethkingia	Flavobacteriaceae	0.0683823	Elizabethkingia	0.0683823	Elizabethkingia		Elizabethkingia_anophelis	Elizabethkingia	99.3914			35.425	Y
ERS224105	37307	ERS224105.UK15_089_37307	Elizabethkingia	Flavobacteriaceae	0.0727554	Elizabethkingia anophelis	0.0727554	Elizabethkingia		Elizabethkingia_anophelis	Elizabethkingia	99.2581			35.4303	Y
ERS224157	37289	ERS224157.UK15_444_37289	Elizabethkingia	Flavobacteriaceae	0.0727554	Elizabethkingia	0.0727554	Elizabethkingia		Elizabethkingia_anophelis	Elizabethkingia	99.2214			35.4367	Y
ERS224140	172507	ERS224140.UK15_123_172507	Elizabethkingia	Flavobacteriaceae	0.0216815	Elizabethkingia anophelis	0.0216815	Elizabethkingia		Elizabethkingia_anophelis	Elizabethkingia	94.9634	Elizabethkingia	Elizabethkingia anophelis	35.4397	Y
ERS224105	172498	ERS224105.UK15_080_172498	Elizabethkingia	Flavobacteriaceae	0.0216815	Elizabethkingia anophelis	0.0216815	Elizabethkingia		Elizabethkingia_anophelis	Elizabethkingia	94.6525	Elizabethkingia	Elizabethkingia anophelis	35.4398	Y
ERS224209	172453	ERS224209.UK15_021_172453	Elizabethkingia	Flavobacteriaceae	0.0217004	Elizabethkingia anophelis	0.0217004	Elizabethkingia		Elizabethkingia_anophelis	Elizabethkingia	95.0195	Elizabethkingia	Elizabethkingia anophelis	35.4404	Y
ERS254351	37293	ERS254351.UK15_2871_37293	Elizabethkingia	Flavobacteriaceae	0.0727554	Elizabethkingia	0.0727554	Elizabethkingia		Elizabethkingia_anophelis	Elizabethkingia	99.2523			35.441	Y
ERS224113	172461	ERS224113.UK15_192_172461	Elizabethkingia	Flavobacteriaceae	0.0216815	Elizabethkingia anophelis	0.0216815	Elizabethkingia		Elizabethkingia_anophelis	Elizabethkingia	95.1395	Elizabethkingia	Elizabethkingia anophelis	35.4416	Y
ERS224092	172485	ERS224092.UK15_041_172485	Elizabethkingia	Flavobacteriaceae	0.0216807	Elizabethkingia anophelis	0.0216807	Elizabethkingia		Elizabethkingia_anophelis	Elizabethkingia	95.0926	Elizabethkingia	Elizabethkingia anophelis	35.4425	Y
ERS224300	33471	ERS224300.UK15_3095_33471	Elizabethkingia	Flavobacteriaceae	0.166023	Elizabethkingia anophelis	0.166023	Elizabethkingia		Elizabethkingia_anophelis	Elizabethkingia	99.738			35.4516	Y
ERS224108	34191	ERS224108.UK15_028_34191	Elizabethkingia	Flavobacteriaceae	0.0791091	Elizabethkingia anophelis	0.0791091	Elizabethkingia		Elizabethkingia_anophelis	Elizabethkingia	92.2246			35.4596	Y
ERS224092	49722	ERS224092.UK15_1184_49722	Elizabethkingia	Flavobacteriaceae	0.130096	Elizabethkingia anophelis	0.130096	Elizabethkingia		Elizabethkingia_anophelis	Elizabethkingia	99.8897			35.4732	Y
ERS224300	39913	ERS224300.UK15_141_39913	Elizabethkingia	Flavobacteriaceae	0.0783471	Elizabethkingia anophelis	0.0783471	Elizabethkingia		Elizabethkingia_anophelis	Elizabethkingia	99.6044			35.5047	Y
ERS224300	70469	ERS224300.UK15_029_70469	Elizabethkingia	Flavobacteriaceae	0.0455308	Elizabethkingia anophelis	0.0455308	Elizabethkingia		Elizabethkingia_anophelis	Elizabethkingia	87.1569			35.5092	Y
ERS254351	125348	ERS254351.UK15_055_125348	Elizabethkingia	Flavobacteriaceae	0.0401428	Elizabethkingia anophelis	0.0401428	Elizabethkingia		Elizabethkingia_anophelis	Elizabethkingia	85.2351	Elizabethkingia		35.5099	Y
ERS224167	141731	ERS224167.UK15_036_141731	Elizabethkingia	Flavobacteriaceae	0.0273135	Elizabethkingia anophelis	0.0273135	Elizabethkingia		Elizabethkingia_anophelis	Elizabethkingia	91.9985	Elizabethkingia		35.5145	Y
ERS224140	141750	ERS224140.UK15_144_141750	Elizabethkingia	Flavobacteriaceae	0.0272857	Elizabethkingia anophelis	0.0272857	Elizabethkingia		Elizabethkingia_anophelis	Elizabethkingia	91.719	Elizabethkingia		35.5146	Y
ERS224157	141726	ERS224157.UK15_062_141726	Elizabethkingia	Flavobacteriaceae	0.0273135	Elizabethkingia anophelis	0.0273135	Elizabethkingia		Elizabethkingia_anophelis	Elizabethkingia	91.6568	Elizabethkingia		35.515	Y
ERS224105	141729	ERS224105.UK15_151_141729	Elizabethkingia	Flavobacteriaceae	0.0273135	Elizabethkingia anophelis	0.0273135	Elizabethkingia		Elizabethkingia_anophelis	Elizabethkingia	91.3456	Elizabethkingia		35.5157	Y
ERS224112	141798	ERS224112.UK15_039_141798	Elizabethkingia	Flavobacteriaceae	0.0272857	Elizabethkingia anophelis	0.0272857	Elizabethkingia		Elizabethkingia_anophelis	Elizabethkingia	91.6332	Elizabethkingia		35.5174	Y
ERS224092	141799	ERS224092.UK15_108_141799	Elizabethkingia	Flavobacteriaceae	0.0273135	Elizabethkingia anophelis	0.0273135	Elizabethkingia		Elizabethkingia_anophelis	Elizabethkingia	91.9418	Elizabethkingia		35.5179	Y
ERS224157	125264	ERS224157.UK15_081_125264	Elizabethkingia	Flavobacteriaceae	0.0401428	Elizabethkingia anophelis	0.0401428	Elizabethkingia		Elizabethkingia_anophelis	Elizabethkingia	86.1199	Elizabethkingia		35.5226	Y
ERS224092	35648	ERS224092.UK15_505_35648	Elizabethkingia	Flavobacteriaceae	0.170529	Elizabethkingia anophelis	0.170436	Elizabethkingia		Elizabethkingia_anophelis	Elizabethkingia	97.8985			35.5476	Y
ERS224112	35684	ERS224112.UK15_446_35684	Elizabethkingia	Flavobacteriaceae	0.168877	Elizabethkingia anophelis	0.168784	Elizabethkingia		Elizabethkingia_anophelis	Elizabethkingia	97.8354			35.5481	Y
ERS224105	35643	ERS224105.UK15_429_35643	Elizabethkingia	Flavobacteriaceae	0.170529	Elizabethkingia anophelis	0.170436	Elizabethkingia		Elizabethkingia_anophelis	Elizabethkingia	97.7944			35.5498	Y
ERS224167	35612	ERS224167.UK15_196_35612	Elizabethkingia	Flavobacteriaceae	0.170529	Elizabethkingia anophelis	0.170436	Elizabethkingia		Elizabethkingia_anophelis	Elizabethkingia	98.2757			35.5498	Y
ERS224113	35670	ERS224113.UK15_817_35670	Elizabethkingia	Flavobacteriaceae	0.170315	Elizabethkingia anophelis	0.170221	Elizabethkingia		Elizabethkingia_anophelis	Elizabethkingia	97.9541			35.5509	Y
ERS224787	35604	ERS224787.UK15_1264_35604	Elizabethkingia	Flavobacteriaceae	0.170315	Elizabethkingia anophelis	0.170221	Elizabethkingia		Elizabethkingia_anophelis	Elizabethkingia	97.7875			35.5522	Y
ERS224209	108062	ERS224209.UK15_002_108062	Elizabethkingia	Flavobacteriaceae	0.0349874	Elizabethkingia anophelis	0.0349874	Elizabethkingia		Elizabethkingia_anophelis	Elizabethkingia	92.4439	Elizabethkingia		35.5564	Y
ERS224300	53491	ERS224300.UK15_1952_53491	Elizabethkingia	Flavobacteriaceae	0.0748521	Elizabethkingia anophelis	0.0748521	Elizabethkingia		Elizabethkingia_anophelis	Elizabethkingia	99.8338	Elizabethkingia		35.5593	Y
ERS224140	35670	ERS224140.UK15_085_35670	Elizabethkingia	Flavobacteriaceae	0.169088	Elizabethkingia anophelis	0.168995	Elizabethkingia		Elizabethkingia_anophelis	Elizabethkingia	97.8073			35.5593	Y
ERS224787	75415	ERS224787.UK15_003_75415	Elizabethkingia	Flavobacteriaceae	0.0473016	Elizabethkingia anophelis	0.0473016	Elizabethkingia		Elizabethkingia_ursingii	Elizabethkingia	89.5188			35.5738	Y
ERS224140	38500	ERS224140.UK15_604_38500	Elizabethkingia	Flavobacteriaceae	0.088501	Elizabethkingia anophelis	0.088501	Elizabethkingia		Elizabethkingia_anophelis	Elizabethkingia	99.8432			35.5766	Y
ERS224112	36221	ERS224112.UK15_1068_36221	Elizabethkingia	Flavobacteriaceae	0.0938047	Elizabethkingia anophelis	0.0938047	Elizabethkingia		Elizabethkingia_anophelis	Elizabethkingia	99.8125			35.6175	Y
ERS224167	36220	ERS224167.UK15_444_36220	Elizabethkingia	Flavobacteriaceae	0.0938047	Elizabethkingia anophelis	0.0938047	Elizabethkingia		Elizabethkingia_anophelis	Elizabethkingia	99.9372			35.6184	Y
ERS224787	36220	ERS224787.UK15_925_36220	Elizabethkingia	Flavobacteriaceae	0.0938047	Elizabethkingia anophelis	0.0938047	Elizabethkingia		Elizabethkingia_anophelis	Elizabethkingia	99.8379			35.6184	Y
ERS224209	36218	ERS224209.UK15_2371_36218	Elizabethkingia	Flavobacteriaceae	0.0938047	Elizabethkingia anophelis	0.0938047	Elizabethkingia		Elizabethkingia_anophelis	Elizabethkingia	99.8175			35.6204	Y
ERS224105	36220	ERS224105.UK15_1862_36220	Elizabethkingia	Flavobacteriaceae	0.0938047	Elizabethkingia anophelis	0.0938047	Elizabethkingia		Elizabethkingia_anophelis	Elizabethkingia	99.8323			35.6212	Y
ERS224157	36223	ERS224157.UK15_451_36223	Elizabethkingia	Flavobacteriaceae	0.0938047	Elizabethkingia anophelis	0.0938047	Elizabethkingia		Elizabethkingia_anophelis	Elizabethkingia	99.925			35.6238	Y
ERS224113	36237	ERS224113.UK15_1144_36237	Elizabethkingia	Flavobacteriaceae	0.0938047	Elizabethkingia anophelis	0.0938047	Elizabethkingia		Elizabethkingia_anophelis	Elizabethkingia	99.8511			35.6238	Y
ERS224163	53718	ERS224163.UK15_715_53718	Elizabethkingia	Flavobacteriaceae	0.0599729	Elizabethkingia anophelis	0.0599729	Elizabethkingia		Elizabethkingia_anophelis	Elizabethkingia	99.8955	Elizabethkingia		35.6249	Y
ERS224163	36835	ERS224163.UK15_659_36835	Elizabethkingia	Flavobacteriaceae	0.0845902	Elizabethkingia anophelis	0.0845902	Elizabethkingia		Elizabethkingia_anophelis	Elizabethkingia	98.1228			35.659	Y
ERS224113	74955	ERS224113.UK15_037_74955	Elizabethkingia	Flavobacteriaceae	0.0484139	Elizabethkingia anophelis	0.0484139	Elizabethkingia		Elizabethkingia_anophelis	Elizabethkingia	90.8147	Elizabethkingia		35.6854	Y
ERS224112	33544	ERS224112.UK15_242_33544	Elizabethkingia	Flavobacteriaceae	0.106987	Elizabethkingia anophelis	0.106987	Elizabethkingia		Elizabethkingia_anophelis	Elizabethkingia	97.0892			35.7202	Y
ERS224113	33566	ERS224113.UK15_670_33566	Elizabethkingia	Flavobacteriaceae	0.106987	Elizabethkingia anophelis	0.106987	Elizabethkingia		Elizabethkingia_anophelis	Elizabethkingia	96.94			35.7207	Y
ERS224092	33534	ERS224092.UK15_400_33534	Elizabethkingia	Flavobacteriaceae	0.106987	Elizabethkingia anophelis	0.106987	Elizabethkingia		Elizabethkingia_anophelis	Elizabethkingia	97.2535			35.722	Y
ERS254351	33501	ERS254351.UK15_1348_33501	Elizabethkingia	Flavobacteriaceae	0.107186	Elizabethkingia anophelis	0.107186	Elizabethkingia		Elizabethkingia_anophelis	Elizabethkingia	97.1642			35.7273	Y
ERS224105	33590	ERS224105.UK15_820_33590	Elizabethkingia	Flavobacteriaceae	0.106779	Elizabethkingia anophelis	0.106779	Elizabethkingia		Elizabethkingia_anophelis	Elizabethkingia	96.9445			35.7368	Y
ERS224091	51596	ERS224091.UK15_089_51596	Elizabethkingia	Flavobacteriaceae	0.130367	Elizabethkingia anophelis	0.130367	Elizabethkingia		Elizabethkingia_anophelis	Elizabethkingia	99.3833	Elizabethkingia		35.7392	Y
ERS224157	95358	ERS224157.UK15_304_95358	Elizabethkingia	Flavobacteriaceae	0.0369598	Elizabethkingia	0.0369598	Elizabethkingia		Elizabethkingia_anophelis	Elizabethkingia	99.9318	Elizabethkingia		35.7422	Y
ERS224105	95365	ERS224105.UK15_605_95365	Elizabethkingia	Flavobacteriaceae	0.0369598	Elizabethkingia	0.0369598	Elizabethkingia		Elizabethkingia_anophelis	Elizabethkingia	99.8272	Elizabethkingia		35.7427	Y
ERS224092	95364	ERS224092.UK15_795_95364	Elizabethkingia	Flavobacteriaceae	0.0369598	Elizabethkingia	0.0369598	Elizabethkingia		Elizabethkingia_anophelis	Elizabethkingia	99.8705	Elizabethkingia		35.743	Y
ERS224140	95369	ERS224140.UK15_356_95369	Elizabethkingia	Flavobacteriaceae	0.0369598	Elizabethkingia	0.0369598	Elizabethkingia		Elizabethkingia_anophelis	Elizabethkingia	99.791	Elizabethkingia		35.7433	Y
ERS224113	95368	ERS224113.UK15_1329_95368	Elizabethkingia	Flavobacteriaceae	0.0369598	Elizabethkingia	0.0369598	Elizabethkingia		Elizabethkingia_anophelis	Elizabethkingia	99.8614	Elizabethkingia		35.7436	Y
ERS224112	95365	ERS224112.UK15_106_95365	Elizabethkingia	Flavobacteriaceae	0.0369598	Elizabethkingia	0.0369598	Elizabethkingia		Elizabethkingia_anophelis	Elizabethkingia	99.868	Elizabethkingia		35.7437	Y
ERS254351	95338	ERS254351.UK15_805_95338	Elizabethkingia	Flavobacteriaceae	0.0369598	Elizabethkingia	0.0369598	Elizabethkingia		Elizabethkingia_anophelis	Elizabethkingia	99.788	Elizabethkingia		35.7455	Y
ERS224167	94432	ERS224167.UK15_188_94432	Elizabethkingia	Flavobacteriaceae	0.0373074	Elizabethkingia	0.0373074	Elizabethkingia		Elizabethkingia_anophelis	Elizabethkingia	99.936	Elizabethkingia		35.7485	Y
ERS224209	94431	ERS224209.UK15_864_94431	Elizabethkingia	Flavobacteriaceae	0.0373074	Elizabethkingia	0.0373074	Elizabethkingia		Elizabethkingia_anophelis	Elizabethkingia	99.839	Elizabethkingia		35.7489	Y
ERS254352	33059	ERS254352.UK15_1600_33059	Elizabethkingia	Flavobacteriaceae	0.0823171	Elizabethkingia anophelis	0.0823171	Elizabethkingia		Elizabethkingia_anophelis	Elizabethkingia	99.7033			35.7694	Y
ERS224105	41366	ERS224105.UK15_1791_41366	Elizabethkingia	Flavobacteriaceae	0.0669352	Elizabethkingia anophelis	0.0669352	Elizabethkingia		Elizabethkingia_anophelis	Elizabethkingia	99.8707			35.7951	Y
ERS224092	41365	ERS224092.UK15_1498_41365	Elizabethkingia	Flavobacteriaceae	0.0669352	Elizabethkingia anophelis	0.0669352	Elizabethkingia		Elizabethkingia_anophelis	Elizabethkingia	99.8653			35.8056	Y
ERS224140	41365	ERS224140.UK15_559_41365	Elizabethkingia	Flavobacteriaceae	0.0669352	Elizabethkingia anophelis	0.0669352	Elizabethkingia		Elizabethkingia_anophelis	Elizabethkingia	99.8091			35.8056	Y
ERS224787	91178	ERS224787.UK15_1952_91178	Elizabethkingia	Flavobacteriaceae	0.0386475	Elizabethkingia	0.0386475	Elizabethkingia		Elizabethkingia_anophelis	Elizabethkingia	99.7977	Elizabethkingia		35.8069	Y
ERS224112	41361	ERS224112.UK15_1042_41361	Elizabethkingia	Flavobacteriaceae	0.0669352	Elizabethkingia anophelis	0.0669352	Elizabethkingia		Elizabethkingia_anophelis	Elizabethkingia	99.9166			35.8091	Y
ERS224163	45089	ERS224163.UK15_486_45089	Elizabethkingia	Flavobacteriaceae	0.113257	Elizabethkingia anophelis	0.113257	Elizabethkingia		Elizabethkingia_anophelis	Elizabethkingia	98.1019	Elizabethkingia		35.8092	Y
ERS224787	41342	ERS224787.UK15_3180_41342	Elizabethkingia	Flavobacteriaceae	0.0669352	Elizabethkingia anophelis	0.0669352	Elizabethkingia		Elizabethkingia_anophelis	Elizabethkingia	99.8293			35.8159	Y
ERS224163	80253	ERS224163.UK15_235_80253	Elizabethkingia	Flavobacteriaceae	0.0401791	Elizabethkingia anophelis	0.0401791	Elizabethkingia		Elizabethkingia_anophelis	Elizabethkingia	90.2319			35.8167	Y
ERS224209	34197	ERS224209.UK15_073_34197	Elizabethkingia	Flavobacteriaceae	0.176461	Elizabethkingia anophelis	0.176365	Elizabethkingia		Elizabethkingia_anophelis	Elizabethkingia	98.1917			35.8189	Y
ERS224157	34196	ERS224157.UK15_249_34196	Elizabethkingia	Flavobacteriaceae	0.176692	Elizabethkingia anophelis	0.176595	Elizabethkingia		Elizabethkingia_anophelis	Elizabethkingia	98.4232			35.82	Y
ERS224113	41343	ERS224113.UK15_1799_41343	Elizabethkingia	Flavobacteriaceae	0.0669352	Elizabethkingia anophelis	0.0669352	Elizabethkingia		Elizabethkingia_anophelis	Elizabethkingia	99.8696			35.8223	Y
ERS224157	41334	ERS224157.UK15_808_41334	Elizabethkingia	Flavobacteriaceae	0.0669352	Elizabethkingia anophelis	0.0669352	Elizabethkingia		Elizabethkingia_anophelis	Elizabethkingia	99.9527			35.8228	Y
ERS224092	68364	ERS224092.UK15_210_68364	Elizabethkingia	Flavobacteriaceae	0.0722925	Elizabethkingia anophelis	0.0722925	Elizabethkingia		Elizabethkingia_anophelis	Elizabethkingia	99.0403	Elizabethkingia		35.8244	Y
ERS224167	41340	ERS224167.UK15_632_41340	Elizabethkingia	Flavobacteriaceae	0.0669352	Elizabethkingia anophelis	0.0669352	Elizabethkingia		Elizabethkingia_anophelis	Elizabethkingia	99.9299			35.8249	Y
ERS224113	68523	ERS224113.UK15_521_68523	Elizabethkingia	Flavobacteriaceae	0.0724882	Elizabethkingia anophelis	0.0724882	Elizabethkingia		Elizabethkingia_anophelis	Elizabethkingia	98.8216	Elizabethkingia		35.8259	Y
ERS224092	41140	ERS224092.UK15_579_41140	Elizabethkingia	Flavobacteriaceae	0.069345	Elizabethkingia anophelis	0.069345	Elizabethkingia		Elizabethkingia_anophelis	Elizabethkingia	94.8624			35.8264	Y
ERS224105	68315	ERS224105.UK15_105_68315	Elizabethkingia	Flavobacteriaceae	0.0724882	Elizabethkingia anophelis	0.0724882	Elizabethkingia		Elizabethkingia_anophelis	Elizabethkingia	98.8096	Elizabethkingia		35.8296	Y
ERS224112	68279	ERS224112.UK15_380_68279	Elizabethkingia	Flavobacteriaceae	0.0724882	Elizabethkingia anophelis	0.0724882	Elizabethkingia		Elizabethkingia_anophelis	Elizabethkingia	98.8556	Elizabethkingia		35.8309	Y
ERS224167	68341	ERS224167.UK15_110_68341	Elizabethkingia	Flavobacteriaceae	0.0722925	Elizabethkingia anophelis	0.0722925	Elizabethkingia		Elizabethkingia_anophelis	Elizabethkingia	98.8959	Elizabethkingia		35.8321	Y
ERS224157	68338	ERS224157.UK15_165_68338	Elizabethkingia	Flavobacteriaceae	0.0722925	Elizabethkingia anophelis	0.0722925	Elizabethkingia		Elizabethkingia_anophelis	Elizabethkingia	98.8848	Elizabethkingia		35.8322	Y
ERS224787	68314	ERS224787.UK15_2307_68314	Elizabethkingia	Flavobacteriaceae	0.0724882	Elizabethkingia anophelis	0.0724882	Elizabethkingia		Elizabethkingia_anophelis	Elizabethkingia	98.9357	Elizabethkingia		35.8331	Y
ERS224091	39276	ERS224091.UK15_1588_39276	Elizabethkingia	Flavobacteriaceae	0.0882377	Elizabethkingia	0.0882377	Elizabethkingia		Elizabethkingia_anophelis	Elizabethkingia	99.7276			35.8336	Y
ERS224140	68308	ERS224140.UK15_192_68308	Elizabethkingia	Flavobacteriaceae	0.0724882	Elizabethkingia anophelis	0.0724882	Elizabethkingia		Elizabethkingia_anophelis	Elizabethkingia	98.8991	Elizabethkingia		35.8377	Y
ERS224209	68264	ERS224209.UK15_1174_68264	Elizabethkingia	Flavobacteriaceae	0.0724882	Elizabethkingia anophelis	0.0724882	Elizabethkingia		Elizabethkingia_anophelis	Elizabethkingia	98.7907	Elizabethkingia		35.8403	Y
ERS224300	81908	ERS224300.UK15_173_81908	Elizabethkingia	Flavobacteriaceae	0.0856751	Elizabethkingia anophelis	0.0856325	Elizabethkingia		Elizabethkingia_anophelis	Elizabethkingia	94.8141	Elizabethkingia		35.8451	Y
ERS254351	68241	ERS254351.UK15_2732_68241	Elizabethkingia	Flavobacteriaceae	0.0724882	Elizabethkingia anophelis	0.0724882	Elizabethkingia		Elizabethkingia_anophelis	Elizabethkingia	98.8468	Elizabethkingia		35.848	Y
ERS224112	82275	ERS224112.UK15_189_82275	Elizabethkingia	Flavobacteriaceae	0.0854341	Elizabethkingia anophelis	0.0853916	Elizabethkingia		Elizabethkingia_anophelis	Elizabethkingia	94.7694	Elizabethkingia		35.8505	Y
ERS254351	82266	ERS254351.UK15_1047_82266	Elizabethkingia	Flavobacteriaceae	0.0854341	Elizabethkingia anophelis	0.0853916	Elizabethkingia		Elizabethkingia_anophelis	Elizabethkingia	94.4328	Elizabethkingia		35.8532	Y
ERS224167	82265	ERS224167.UK15_085_82265	Elizabethkingia	Flavobacteriaceae	0.0854341	Elizabethkingia anophelis	0.0853916	Elizabethkingia		Elizabethkingia_anophelis	Elizabethkingia	94.8777	Elizabethkingia		35.8536	Y
ERS224157	82262	ERS224157.UK15_206_82262	Elizabethkingia	Flavobacteriaceae	0.0854341	Elizabethkingia anophelis	0.0853916	Elizabethkingia		Elizabethkingia_anophelis	Elizabethkingia	94.8455	Elizabethkingia		35.8537	Y
ERS224787	82257	ERS224787.UK15_142_82257	Elizabethkingia	Flavobacteriaceae	0.0854341	Elizabethkingia anophelis	0.0853916	Elizabethkingia		Elizabethkingia_anophelis	Elizabethkingia	94.5999	Elizabethkingia		35.8571	Y
ERS224163	44619	ERS224163.UK15_149_44619	Elizabethkingia	Flavobacteriaceae	0.0641154	Elizabethkingia anophelis	0.0641154	Elizabethkingia		Elizabethkingia_anophelis	Elizabethkingia	99.9003			35.8681	Y
ERS224300	71045	ERS224300.UK15_1415_71045	Elizabethkingia	Flavobacteriaceae	0.0494143	Elizabethkingia	0.0494143	Elizabethkingia		Elizabethkingia_anophelis	Elizabethkingia	99.8278	Elizabethkingia		35.8927	Y
ERS224105	44715	ERS224105.UK15_1542_44715	Elizabethkingia	Flavobacteriaceae	0.12688	Elizabethkingia anophelis	0.12688	Elizabethkingia		Elizabethkingia_anophelis	Elizabethkingia	99.8733	Elizabethkingia		35.8962	Y
ERS224092	44712	ERS224092.UK15_605_44712	Elizabethkingia	Flavobacteriaceae	0.12688	Elizabethkingia anophelis	0.12688	Elizabethkingia		Elizabethkingia_anophelis	Elizabethkingia	99.9108	Elizabethkingia		35.8964	Y
ERS224113	45097	ERS224113.UK15_821_45097	Elizabethkingia	Flavobacteriaceae	0.0618411	Elizabethkingia anophelis	0.0618411	Elizabethkingia		Elizabethkingia_anophelis	Elizabethkingia	99.8309			35.9203	Y
ERS224140	45097	ERS224140.UK15_801_45097	Elizabethkingia	Flavobacteriaceae	0.0618411	Elizabethkingia anophelis	0.0618411	Elizabethkingia		Elizabethkingia_anophelis	Elizabethkingia	99.8231			35.9203	Y
ERS224105	45096	ERS224105.UK15_939_45096	Elizabethkingia	Flavobacteriaceae	0.0618411	Elizabethkingia anophelis	0.0618411	Elizabethkingia		Elizabethkingia_anophelis	Elizabethkingia	99.8477			35.9211	Y
ERS224167	45095	ERS224167.UK15_365_45095	Elizabethkingia	Flavobacteriaceae	0.0618411	Elizabethkingia anophelis	0.0618411	Elizabethkingia		Elizabethkingia_anophelis	Elizabethkingia	99.9142			35.9219	Y
ERS224209	45095	ERS224209.UK15_2296_45095	Elizabethkingia	Flavobacteriaceae	0.0618411	Elizabethkingia anophelis	0.0618411	Elizabethkingia		Elizabethkingia_anophelis	Elizabethkingia	99.8283			35.9219	Y
ERS224108	49481	ERS224108.UK15_934_49481	Elizabethkingia	Flavobacteriaceae	0.0557863	Elizabethkingia anophelis	0.0557863	Elizabethkingia		Elizabethkingia_anophelis	Elizabethkingia	99.8519			35.933	Y
ERS224140	34641	ERS224140.UK15_302_34641	Elizabethkingia	Flavobacteriaceae	0.0848755	Elizabethkingia anophelis	0.0848755	Elizabethkingia		Elizabethkingia_anophelis	Elizabethkingia	99.8495			35.9574	Y
ERS224787	34430	ERS224787.UK15_459_34430	Elizabethkingia	Flavobacteriaceae	0.0853331	Elizabethkingia anophelis	0.0853331	Elizabethkingia		Elizabethkingia_anophelis	Elizabethkingia	99.8719			35.9715	Y
ERS224105	34515	ERS224105.UK15_812_34515	Elizabethkingia	Flavobacteriaceae	0.0852182	Elizabethkingia anophelis	0.0852182	Elizabethkingia		Elizabethkingia_anophelis	Elizabethkingia	99.8586			35.9728	Y
ERS224108	42704	ERS224108.UK15_491_42704	Elizabethkingia	Flavobacteriaceae	0.11511	Elizabethkingia anophelis	0.11511	Elizabethkingia		Elizabethkingia_anophelis	Elizabethkingia	98.8202	Elizabethkingia		35.9756	Y
ERS224113	34575	ERS224113.UK15_1580_34575	Elizabethkingia	Flavobacteriaceae	0.0852182	Elizabethkingia anophelis	0.0852182	Elizabethkingia		Elizabethkingia_anophelis	Elizabethkingia	99.8645			35.9769	Y
ERS224092	34510	ERS224092.UK15_1235_34510	Elizabethkingia	Flavobacteriaceae	0.0852182	Elizabethkingia anophelis	0.0852182	Elizabethkingia		Elizabethkingia_anophelis	Elizabethkingia	99.8813			35.978	Y
ERS224112	34504	ERS224112.UK15_559_34504	Elizabethkingia	Flavobacteriaceae	0.0852182	Elizabethkingia anophelis	0.0852182	Elizabethkingia		Elizabethkingia_anophelis	Elizabethkingia	99.8854			35.9813	Y
ERS224209	34505	ERS224209.UK15_1928_34505	Elizabethkingia	Flavobacteriaceae	0.0852182	Elizabethkingia anophelis	0.0852182	Elizabethkingia		Elizabethkingia_anophelis	Elizabethkingia	99.8818			35.9861	Y
ERS254352	33559	ERS254352.UK15_1312_33559	Elizabethkingia	Flavobacteriaceae	0.0783861	Elizabethkingia anophelis	0.0783115	Elizabethkingia		Elizabethkingia_anophelis	Elizabethkingia	95.3777			36.0023	Y
ERS224300	34078	ERS224300.UK15_3141_34078	Elizabethkingia	Flavobacteriaceae	0.086668	Elizabethkingia anophelis	0.086668	Elizabethkingia		Elizabethkingia_anophelis	Elizabethkingia	99.9177			36.0203	Y
ERS254352	56482	ERS254352.UK15_1291_56482	Elizabethkingia	Flavobacteriaceae	0.0598526	Elizabethkingia	0.0598526	Elizabethkingia		Elizabethkingia_anophelis	Elizabethkingia	99.833	Elizabethkingia		36.0239	Y
ERS224157	34125	ERS224157.UK15_840_34125	Elizabethkingia	Flavobacteriaceae	0.0865495	Elizabethkingia anophelis	0.0865495	Elizabethkingia		Elizabethkingia_anophelis	Elizabethkingia	99.9893			36.0293	Y
ERS224140	32778	ERS224140.UK15_183_32778	Elizabethkingia	Flavobacteriaceae	0.154913	Elizabethkingia anophelis	0.154913	Elizabethkingia		Elizabethkingia_anophelis	Elizabethkingia	83.6996			36.1248	Y
ERS224167	40312	ERS224167.UK15_396_40312	Elizabethkingia	Flavobacteriaceae	0.0746476	Elizabethkingia anophelis	0.0746476	Elizabethkingia		Elizabethkingia_anophelis	Elizabethkingia	99.8995			36.1927	Y
ERS224163	41036	ERS224163.UK15_802_41036	Elizabethkingia	Flavobacteriaceae	0.0692611	Elizabethkingia anophelis	0.0692611	Elizabethkingia		Elizabethkingia_anophelis	Elizabethkingia	99.9402	Elizabethkingia		36.2194	Y
ERS224787	37679	ERS224787.UK15_2775_37679	Elizabethkingia	Flavobacteriaceae	0.0868469	Elizabethkingia anophelis	0.0868469	Elizabethkingia		Elizabethkingia_sp__HvH_WGS333	Elizabethkingia	99.6689			36.2695	Y
ERS224108	34925	ERS224108.UK15_689_34925	Elizabethkingia	Flavobacteriaceae	0.0832088	Elizabethkingia anophelis	0.0832088	Elizabethkingia		Elizabethkingia_anophelis	Elizabethkingia	99.8182	Elizabethkingia		36.2863	Y
ERS224092	59117	ERS224092.UK15_905_59117	Elizabethkingia	Flavobacteriaceae	0.0468732	Elizabethkingia anophelis	0.0468732	Elizabethkingia		Elizabethkingia_anophelis	Elizabethkingia	99.8672			36.3026	Y
ERS224112	59117	ERS224112.UK15_451_59117	Elizabethkingia	Flavobacteriaceae	0.0470484	Elizabethkingia anophelis	0.0470484	Elizabethkingia		Elizabethkingia_anophelis	Elizabethkingia	99.8068			36.3026	Y
ERS254351	59113	ERS254351.UK15_3188_59113	Elizabethkingia	Flavobacteriaceae	0.0468732	Elizabethkingia anophelis	0.0468732	Elizabethkingia		Elizabethkingia_anophelis	Elizabethkingia	99.8184			36.3034	Y
ERS224787	59109	ERS224787.UK15_2706_59109	Elizabethkingia	Flavobacteriaceae	0.0468732	Elizabethkingia anophelis	0.0468732	Elizabethkingia		Elizabethkingia_anophelis	Elizabethkingia	99.7793			36.3041	Y
ERS224111	37031	ERS224111.UK15_192_37031	Elizabethkingia	Flavobacteriaceae	0.0885225	Elizabethkingia anophelis	0.0885225	Elizabethkingia		Elizabethkingia_anophelis	Elizabethkingia	79.3094			36.3263	Y
ERS254351	42127	ERS254351.UK15_1204_42127	Elizabethkingia	Flavobacteriaceae	0.0808955	Elizabethkingia anophelis	0.0808955	Elizabethkingia		Elizabethkingia_anophelis	Elizabethkingia	99.7999	Elizabethkingia		36.3923	Y
ERS224787	42125	ERS224787.UK15_355_42125	Elizabethkingia	Flavobacteriaceae	0.0808955	Elizabethkingia anophelis	0.0808955	Elizabethkingia		Elizabethkingia_anophelis	Elizabethkingia	99.7756	Elizabethkingia		36.3941	Y
ERS224167	42107	ERS224167.UK15_634_42107	Elizabethkingia	Flavobacteriaceae	0.0808955	Elizabethkingia anophelis	0.0808955	Elizabethkingia		Elizabethkingia_anophelis	Elizabethkingia	99.9127	Elizabethkingia		36.4001	Y
ERS224091	39621	ERS224091.UK15_750_39621	Elizabethkingia	Flavobacteriaceae	0.0810304	Elizabethkingia	0.0810304	Elizabethkingia		Elizabethkingia_anophelis	Elizabethkingia	99.6849	Elizabethkingia		36.4024	Y
ERS224157	42109	ERS224157.UK15_709_42109	Elizabethkingia	Flavobacteriaceae	0.0808955	Elizabethkingia anophelis	0.0808955	Elizabethkingia		Elizabethkingia_anophelis	Elizabethkingia	99.8643	Elizabethkingia		36.4031	Y
ERS224092	42106	ERS224092.UK15_908_42106	Elizabethkingia	Flavobacteriaceae	0.0808955	Elizabethkingia anophelis	0.0808955	Elizabethkingia		Elizabethkingia_anophelis	Elizabethkingia	99.8289	Elizabethkingia		36.4034	Y
ERS224113	42105	ERS224113.UK15_1585_42105	Elizabethkingia	Flavobacteriaceae	0.0808955	Elizabethkingia anophelis	0.0808955	Elizabethkingia		Elizabethkingia_anophelis	Elizabethkingia	99.8427	Elizabethkingia		36.4042	Y
ERS224105	42104	ERS224105.UK15_1926_42104	Elizabethkingia	Flavobacteriaceae	0.0808955	Elizabethkingia anophelis	0.0808955	Elizabethkingia		Elizabethkingia_anophelis	Elizabethkingia	99.8418	Elizabethkingia		36.4051	Y
ERS224140	42096	ERS224140.UK15_757_42096	Elizabethkingia	Flavobacteriaceae	0.0808955	Elizabethkingia anophelis	0.0808955	Elizabethkingia		Elizabethkingia_anophelis	Elizabethkingia	99.7691	Elizabethkingia		36.4073	Y
ERS224209	42076	ERS224209.UK15_820_42076	Elizabethkingia	Flavobacteriaceae	0.0808955	Elizabethkingia anophelis	0.0808955	Elizabethkingia		Elizabethkingia_anophelis	Elizabethkingia	99.8678	Elizabethkingia		36.4079	Y
ERS224300	42077	ERS224300.UK15_1202_42077	Elizabethkingia	Flavobacteriaceae	0.0808144	Elizabethkingia anophelis	0.0808144	Elizabethkingia		Elizabethkingia_anophelis	Elizabethkingia	99.7725	Elizabethkingia		36.4094	Y
ERS224112	42092	ERS224112.UK15_1121_42092	Elizabethkingia	Flavobacteriaceae	0.0808955	Elizabethkingia anophelis	0.0808955	Elizabethkingia		Elizabethkingia_anophelis	Elizabethkingia	99.8536	Elizabethkingia		36.4107	Y
ERS224112	35186	ERS224112.UK15_053_35186	Elizabethkingia	Flavobacteriaceae	0.0674222	Elizabethkingia anophelis	0.0674222	Elizabethkingia		Elizabethkingia_anophelis	Elizabethkingia	96.9955	Elizabethkingia		36.4207	Y
ERS224787	35189	ERS224787.UK15_1468_35189	Elizabethkingia	Flavobacteriaceae	0.0674222	Elizabethkingia anophelis	0.0674222	Elizabethkingia		Elizabethkingia_anophelis	Elizabethkingia	96.752	Elizabethkingia		36.4233	Y
ERS224092	35197	ERS224092.UK15_311_35197	Elizabethkingia	Flavobacteriaceae	0.0674222	Elizabethkingia anophelis	0.0674222	Elizabethkingia		Elizabethkingia_anophelis	Elizabethkingia	96.987	Elizabethkingia		36.4236	Y
ERS254351	35166	ERS254351.UK15_418_35166	Elizabethkingia	Flavobacteriaceae	0.0674222	Elizabethkingia anophelis	0.0674222	Elizabethkingia		Elizabethkingia_anophelis	Elizabethkingia	97.2056	Elizabethkingia		36.4244	Y
ERS224157	35182	ERS224157.UK15_382_35182	Elizabethkingia	Flavobacteriaceae	0.0674222	Elizabethkingia anophelis	0.0674222	Elizabethkingia		Elizabethkingia_anophelis	Elizabethkingia	97.4488	Elizabethkingia		36.4249	Y
ERS224105	35187	ERS224105.UK15_518_35187	Elizabethkingia	Flavobacteriaceae	0.0674222	Elizabethkingia anophelis	0.0674222	Elizabethkingia		Elizabethkingia_anophelis	Elizabethkingia	96.7679	Elizabethkingia		36.4254	Y
ERS224091	35173	ERS224091.UK15_053_35173	Elizabethkingia	Flavobacteriaceae	0.0674222	Elizabethkingia anophelis	0.0674222	Elizabethkingia		Elizabethkingia_anophelis	Elizabethkingia	97.062	Elizabethkingia		36.4257	Y
ERS224167	35186	ERS224167.UK15_105_35186	Elizabethkingia	Flavobacteriaceae	0.0674222	Elizabethkingia anophelis	0.0674222	Elizabethkingia		Elizabethkingia_anophelis	Elizabethkingia	97.2467	Elizabethkingia		36.4293	Y
ERS224157	33981	ERS224157.UK15_689_33981	Elizabethkingia	Flavobacteriaceae	0.162991	Elizabethkingia anophelis	0.162991	Elizabethkingia		Elizabethkingia_anophelis	Elizabethkingia	99.8522			36.5557	Y
ERS224209	33981	ERS224209.UK15_374_33981	Elizabethkingia	Flavobacteriaceae	0.162336	Elizabethkingia anophelis	0.162336	Elizabethkingia		Elizabethkingia_anophelis	Elizabethkingia	99.7231			36.5557	Y
ERS254352	33979	ERS254352.UK15_1155_33979	Elizabethkingia	Flavobacteriaceae	0.162336	Elizabethkingia anophelis	0.162336	Elizabethkingia		Elizabethkingia_anophelis	Elizabethkingia	99.7603			36.5579	Y
ERS224112	34013	ERS224112.UK15_421_34013	Elizabethkingia	Flavobacteriaceae	0.162336	Elizabethkingia anophelis	0.162336	Elizabethkingia		Elizabethkingia_anophelis	Elizabethkingia	99.9172			36.5684	Y
ERS224113	34555	ERS224113.UK15_615_34555	Elizabethkingia	Flavobacteriaceae	0.160729	Elizabethkingia anophelis	0.160729	Elizabethkingia		Elizabethkingia_anophelis	Elizabethkingia	99.8188			36.5736	Y
ERS224092	34562	ERS224092.UK15_761_34562	Elizabethkingia	Flavobacteriaceae	0.160092	Elizabethkingia anophelis	0.160092	Elizabethkingia		Elizabethkingia_anophelis	Elizabethkingia	99.8727			36.5749	Y
ERS224105	34047	ERS224105.UK15_1723_34047	Elizabethkingia	Flavobacteriaceae	0.162671	Elizabethkingia anophelis	0.162671	Elizabethkingia		Elizabethkingia_anophelis	Elizabethkingia	99.8679			36.5788	Y
ERS224140	34581	ERS224140.UK15_824_34581	Elizabethkingia	Flavobacteriaceae	0.160729	Elizabethkingia anophelis	0.160729	Elizabethkingia		Elizabethkingia_anophelis	Elizabethkingia	99.7769			36.5808	Y
ERS224209	40911	ERS224209.UK15_2081_40911	Elizabethkingia	Flavobacteriaceae	0.056122	Elizabethkingia	0.056122	Elizabethkingia		Elizabethkingia_anophelis	Elizabethkingia	99.7971	Elizabethkingia		36.6258	Y
ERS224105	40912	ERS224105.UK15_1428_40912	Elizabethkingia	Flavobacteriaceae	0.056122	Elizabethkingia	0.056122	Elizabethkingia		Elizabethkingia_anophelis	Elizabethkingia	99.8675	Elizabethkingia		36.6274	Y
ERS224167	36780	ERS224167.UK15_223_36780	Elizabethkingia	Flavobacteriaceae	0.0627208	Elizabethkingia	0.0627208	Elizabethkingia		Elizabethkingia_anophelis	Elizabethkingia	99.9358	Elizabethkingia		36.6775	Y
ERS224140	36779	ERS224140.UK15_396_36779	Elizabethkingia	Flavobacteriaceae	0.0627208	Elizabethkingia	0.0627208	Elizabethkingia		Elizabethkingia_anophelis	Elizabethkingia	99.802	Elizabethkingia		36.6867	Y
ERS224092	36728	ERS224092.UK15_976_36728	Elizabethkingia	Flavobacteriaceae	0.0636543	Elizabethkingia	0.0636543	Elizabethkingia		Elizabethkingia_anophelis	Elizabethkingia	99.8578	Elizabethkingia		36.7022	Y
ERS224300	36823	ERS224300.UK15_1668_36823	Elizabethkingia	Flavobacteriaceae	0.0909076	Elizabethkingia anophelis	0.0909076	Elizabethkingia		Elizabethkingia_anophelis	Elizabethkingia	97.7568			36.7352	Y
ERS224112	36839	ERS224112.UK15_275_36839	Elizabethkingia	Flavobacteriaceae	0.0904221	Elizabethkingia anophelis	0.0904221	Elizabethkingia		Elizabethkingia_anophelis	Elizabethkingia	97.9627			36.7355	Y
ERS224157	36833	ERS224157.UK15_138_36833	Elizabethkingia	Flavobacteriaceae	0.0904221	Elizabethkingia anophelis	0.0904221	Elizabethkingia		Elizabethkingia_anophelis	Elizabethkingia	98.0573			36.7361	Y
ERS224157	49476	ERS224157.UK15_281_49476	Elizabethkingia	Flavobacteriaceae	0.0564999	Elizabethkingia anophelis	0.0564999	Elizabethkingia		Elizabethkingia_anophelis	Elizabethkingia	99.9434			36.737	Y
ERS224157	36546	ERS224157.UK15_337_36546	Elizabethkingia	Flavobacteriaceae	0.0636543	Elizabethkingia	0.0636543	Elizabethkingia		Elizabethkingia_anophelis	Elizabethkingia	99.9435	Elizabethkingia		36.7373	Y
ERS224163	36841	ERS224163.UK15_443_36841	Elizabethkingia	Flavobacteriaceae	0.0909971	Elizabethkingia anophelis	0.0909971	Elizabethkingia		Elizabethkingia_anophelis	Elizabethkingia	97.6134			36.739	Y
ERS254351	36831	ERS254351.UK15_2612_36831	Elizabethkingia	Flavobacteriaceae	0.0909076	Elizabethkingia anophelis	0.0909076	Elizabethkingia		Elizabethkingia_anophelis	Elizabethkingia	97.6596			36.7408	Y
ERS224092	36843	ERS224092.UK15_417_36843	Elizabethkingia	Flavobacteriaceae	0.0904221	Elizabethkingia anophelis	0.0904221	Elizabethkingia		Elizabethkingia_anophelis	Elizabethkingia	97.9105			36.7424	Y
ERS224209	36843	ERS224209.UK15_825_36843	Elizabethkingia	Flavobacteriaceae	0.0904221	Elizabethkingia anophelis	0.0904221	Elizabethkingia		Elizabethkingia_anophelis	Elizabethkingia	98.1797			36.7424	Y
ERS224140	36840	ERS224140.UK15_262_36840	Elizabethkingia	Flavobacteriaceae	0.0904221	Elizabethkingia anophelis	0.0904221	Elizabethkingia		Elizabethkingia_anophelis	Elizabethkingia	98.0232			36.7427	Y
ERS224787	36837	ERS224787.UK15_1995_36837	Elizabethkingia	Flavobacteriaceae	0.0904221	Elizabethkingia anophelis	0.0904221	Elizabethkingia		Elizabethkingia_anophelis	Elizabethkingia	97.7217			36.7429	Y
ERS224113	36842	ERS224113.UK15_682_36842	Elizabethkingia	Flavobacteriaceae	0.0904221	Elizabethkingia anophelis	0.0904221	Elizabethkingia		Elizabethkingia_anophelis	Elizabethkingia	98.1456			36.7434	Y
ERS224167	36839	ERS224167.UK15_169_36839	Elizabethkingia	Flavobacteriaceae	0.0904221	Elizabethkingia anophelis	0.0904221	Elizabethkingia		Elizabethkingia_anophelis	Elizabethkingia	98.3305			36.7437	Y
ERS224105	36858	ERS224105.UK15_113_36858	Elizabethkingia	Flavobacteriaceae	0.0904221	Elizabethkingia anophelis	0.0904221	Elizabethkingia		Elizabethkingia_anophelis	Elizabethkingia	97.9855			36.7437	Y
ERS224091	36514	ERS224091.UK15_789_36514	Elizabethkingia	Flavobacteriaceae	0.0636543	Elizabethkingia	0.0636543	Elizabethkingia		Elizabethkingia_anophelis	Elizabethkingia	99.8131	Elizabethkingia		36.7503	Y
ERS254351	36524	ERS254351.UK15_3186_36524	Elizabethkingia	Flavobacteriaceae	0.0636543	Elizabethkingia	0.0636543	Elizabethkingia		Elizabethkingia_anophelis	Elizabethkingia	99.8881	Elizabethkingia		36.7512	Y
ERS224113	34599	ERS224113.UK15_1330_34599	Elizabethkingia	Flavobacteriaceae	0.0668361	Elizabethkingia	0.0668361	Elizabethkingia		Elizabethkingia_anophelis	Elizabethkingia	99.837	Elizabethkingia		36.7554	Y
ERS224112	35657	ERS224112.UK15_1145_35657	Elizabethkingia	Flavobacteriaceae	0.0654257	Elizabethkingia	0.0654257	Elizabethkingia		Elizabethkingia_anophelis	Elizabethkingia	99.8775	Elizabethkingia		36.7586	Y
ERS224787	35659	ERS224787.UK15_2389_35659	Elizabethkingia	Flavobacteriaceae	0.0654257	Elizabethkingia	0.0654257	Elizabethkingia		Elizabethkingia_anophelis	Elizabethkingia	99.8317	Elizabethkingia		36.7621	Y
ERS224157	39941	ERS224157.UK15_184_39941	Elizabethkingia	Flavobacteriaceae	0.0878019	Elizabethkingia anophelis	0.0878019	Elizabethkingia		Elizabethkingia_anophelis	Elizabethkingia	98.652			36.8018	Y
ERS224140	40448	ERS224140.UK15_541_40448	Elizabethkingia	Flavobacteriaceae	0.0846886	Elizabethkingia anophelis	0.0846886	Elizabethkingia		Elizabethkingia_anophelis	Elizabethkingia	98.5125			36.8078	Y
ERS224787	34400	ERS224787.UK15_379_34400	Elizabethkingia	Flavobacteriaceae	0.203231	Elizabethkingia anophelis	0.203231	Elizabethkingia		Elizabethkingia_anophelis	Elizabethkingia	82.8709			36.811	Y
ERS254351	34400	ERS254351.UK15_064_34400	Elizabethkingia	Flavobacteriaceae	0.203231	Elizabethkingia anophelis	0.203231	Elizabethkingia		Elizabethkingia_anophelis	Elizabethkingia	83.3705			36.811	Y
ERS224092	40347	ERS224092.UK15_209_40347	Elizabethkingia	Flavobacteriaceae	0.0846886	Elizabethkingia anophelis	0.0846886	Elizabethkingia		Elizabethkingia_anophelis	Elizabethkingia	98.722			36.8131	Y
ERS224140	36231	ERS224140.UK15_200_36231	Elizabethkingia	Flavobacteriaceae	0.203231	Elizabethkingia anophelis	0.203231	Elizabethkingia		Elizabethkingia_anophelis	Elizabethkingia	83.7864			36.9187	Y
ERS224300	34980	ERS224300.UK15_150_34980	Elizabethkingia	Flavobacteriaceae	0.160537	Elizabethkingia anophelis	0.160537	Elizabethkingia		Elizabethkingia_anophelis	Elizabethkingia	91.4159			37.0097	Y
ERS224092	42714	ERS224092.UK15_040_42714	Elizabethkingia	Flavobacteriaceae	0.15644	Elizabethkingia anophelis	0.15644	Elizabethkingia		Elizabethkingia_anophelis	Elizabethkingia	86.4165			37.1377	Y
ERS224105	42713	ERS224105.UK15_162_42713	Elizabethkingia	Flavobacteriaceae	0.15644	Elizabethkingia anophelis	0.15644	Elizabethkingia		Elizabethkingia_anophelis	Elizabethkingia	86.5693			37.1386	Y
ERS224112	42713	ERS224112.UK15_140_42713	Elizabethkingia	Flavobacteriaceae	0.15644	Elizabethkingia anophelis	0.15644	Elizabethkingia		Elizabethkingia_anophelis	Elizabethkingia	86.762			37.1386	Y
ERS224324	37565	ERS224324.UK15_180_37565	Enterobacter	Enterobacteriaceae	0.0934058	Enterobacter cloacae	0.0934058	Limnobaculum		Limnobaculum_parvum					43.6443	Y
ERS311817	39106	ERS311817.UK15_048_39106	Enterobacter	Enterobacteriaceae	0.201011	Pantoea sp. SM3	0.110567	Pantoea		Pantoea_sp__GL120224_02	Pantoea	58.3235			47.9773	Y
ERS311793	43271	ERS311793.UK15_155_43271	Enterobacter	Enterobacteriaceae	0.138554	Enterobacter	0.138554	Enterobacter		Enterobacter_sp__DC3	Enterobacter	99.4701			48.291	Y
ERS224839	46933	ERS224839.UK15_020_46933	Enterobacter	Enterobacteriaceae	0.168793	Enterobacter cloacae	0.168772	Lelliottia		Lelliottia_sp__F154					48.3775	Y
ERS223919	46789	ERS223919.UK15_147_46789	Enterobacter	Enterobacteriaceae	0.176087	Enterobacter roggenkampii	0.176087	Pantoea		Pantoea_dispersa	Enterobacter	58.4979			49.1975	Y
ERS311911	59817	ERS311911.UK15_116_59817	Enterobacter	Enterobacteriaceae	0.119181	Enterobacter cancerogenus	0.119181	Enterobacteriaceae		Type_E_symbiont_of_Plautia_stali	Pantoea	39.2479			49.4859	Y
ERS311911	35480	ERS311911.UK15_170_35480	Enterobacter	Enterobacteriaceae	0.247063	Enterobacter cancerogenus	0.247063	Pantoea		Pantoea_sp__SM3	Enterobacteriaceae	55.9473			50.1466	Y
ERS254351	35373	ERS254351.UK15_027_35373	Enterobacter	Enterobacteriaceae	0.164972	Enterobacter	0.164972	Cotesia		Cotesia_vestalis					50.1908	Y
ERS224113	68062	ERS224113.UK15_306_68062	Enterobacter	Enterobacteriaceae	0.108403	Enterobacter sp. NFIX09	0.108403	Kosakonia		Kosakonia_sp__H7A	Enterobacter	60.9053			50.3541	Y
ERS311961	82383	ERS311961.UK15_011_82383	Enterobacter	Enterobacteriaceae	0.0534351	Pectobacterium carotovorum	0.0297473	Pantoea		Pantoea_rodasii	Pantoea	11.1719			50.5784	Y
ERS224113	33455	ERS224113.UK15_517_33455	Enterobacter	Enterobacteriaceae	0.110207	Enterobacter cloacae	0.110099	Enterobacter		Enterobacter_cloacae	Enterobacter	98.5247			50.5993	Y
ERS224113	50513	ERS224113.UK15_1436_50513	Enterobacter	Enterobacteriaceae	0.143503	Enterobacter sp. NFIX09	0.143327	Enterobacter		Enterobacter_sp__NFIX09	Enterobacter	85.5619			50.7454	Y
ERS254351	34009	ERS254351.UK15_236_34009	Enterobacter	Enterobacteriaceae	0.107719	Enterobacter cloacae	0.107719	Salmonella		Salmonella_enterica	Klebsiella	65.0788			50.8512	Y
ERS223916	32996	ERS223916.UK15_891_32996	Enterobacter	Enterobacteriaceae	0.304952	Enterobacter cloacae	0.304952	Enterobacter		Enterobacter_cloacae	Enterobacter	77.732			51.2577	Y
ERS311911	46499	ERS311911.UK15_034_46499	Enterobacter	Enterobacteriaceae	0.0735411	Enterobacter cancerogenus	0.0735411	Pantoea		Pantoea_sp__GL120224_02	Pantoea	49.9852			51.2678	Y
ERS311848	40040	ERS311848.UK15_028_40040	Enterobacter	Enterobacteriaceae	0.183652	Enterobacter sp. WCHEn090032	0.183652	Enterobacter		Enterobacter_sp__WCHEn090032	Enterobacter	18.007			51.5959	Y
ERS311911	42890	ERS311911.UK15_036_42890	Enterobacter	Enterobacteriaceae	0.178475	Enterobacter cancerogenus	0.0995237	Pectobacterium		Candidatus_Pectobacterium_maceratum	Pantoea	27.1309			51.5994	Y
ERS224113	39075	ERS224113.UK15_024_39075	Enterobacter	Enterobacteriaceae	0.0927266	Enterobacter bugandensis	0.0927266	Enterobacteriaceae		Type_C_symbiont_of_Plautia_stali	Pantoea	46.8886			51.6059	Y
ERS224113	50803	ERS224113.UK15_1708_50803	Enterobacter	Enterobacteriaceae	0.0734455	Enterobacter roggenkampii	0.0734455	Enterobacter		Enterobacter_roggenkampii	Enterobacter	98.1794			51.6426	Y
ERS311793	112291	ERS311793.UK15_012_112291	Enterobacter	Enterobacteriaceae	0.0356028	Enterobacter cloacae	0.0356028	Enterobacter		Enterobacter_sp__EGD_HP1	Enterobacter	86.7979			51.8403	Y
ERS311817	50622	ERS311817.UK15_034_50622	Enterobacter	Enterobacteriaceae	0.110755	Enterobacter cloacae	0.110755	Escherichia		Escherichia_coli	Enterobacter	38.8698	Enterobacter		52.1888	Y
ERS224113	49488	ERS224113.UK15_1336_49488	Enterobacter	Enterobacteriaceae	0.167976	Enterobacter sp. NFIX09	0.167976	Enterobacter		Enterobacter_sp__NFIX04	Enterobacter	86.606			52.5339	Y
ERS224787	112750	ERS224787.UK15_060_112750	Enterobacter	Enterobacteriaceae	0.0531006	Enterobacter sp. Ag1	0.0531006	Enterobacter		Enterobacter_sp__Ag1	Enterobacter	96.2085	Cedecea		52.6678	Y
ERS311955	34029	ERS311955.UK15_009_34029	Enterobacter	Enterobacteriaceae	0.0725027	Enterobacter kobei	0.0725027	Enterobacter		Enterobacter_sp__MGH_22	Enterobacter	86.8364			52.6698	Y
ERS311911	97671	ERS311911.UK15_103_97671	Enterobacter	Enterobacteriaceae	0.0344203	Enterobacter cancerogenus	0.0344203	Pantoea		Pantoea_sp__GL120224_02	Pantoea	50.1442			52.7209	Y
ERS311793	57629	ERS311793.UK15_024_57629	Enterobacter	Enterobacteriaceae	0.0557733	Enterobacter asburiae	0.0557733	Enterobacter		Enterobacter_sp__DC4	Enterobacter	79.6002			52.7304	Y
ERS224113	85269	ERS224113.UK15_013_85269	Enterobacter	Enterobacteriaceae	0.0391107	Enterobacter asburiae	0.0391107	Enterobacter		Enterobacter_sp__UCD_UG_FMILLET	Enterobacter	83.2707			52.9829	Y
ERS224113	54175	ERS224113.UK15_1120_54175	Enterobacter	Enterobacteriaceae	0.0585145	Enterobacter	0.0585145	Enterobacter		Enterobacter_sp__GER_MD16_1505_Eko_090	Enterobacter	99.1922			52.9857	Y
ERS311911	40816	ERS311911.UK15_039_40816	Enterobacter	Enterobacteriaceae	0.108955	Enterobacter cancerogenus	0.108955	Pantoea		Pantoea_sp__GL120224_02	Pantoea	23.688			53.016	Y
ERS311793	33435	ERS311793.UK15_078_33435	Enterobacter	Enterobacteriaceae	0.0650615	Enterobacter	0.0650615	Enterobacter		Enterobacter_roggenkampii	Enterobacter	99.5852			53.109	Y
ERS311911	67644	ERS311911.UK15_031_67644	Enterobacter	Enterobacteriaceae	0.0495505	Enterobacter cancerogenus	0.0495505	Pantoea		Pantoea_sp__GL120224_02	Pantoea	70.6107			53.1414	Y
ERS311955	71855	ERS311955.UK15_707_71855	Enterobacter	Enterobacteriaceae	0.0544073	Enterobacter	0.0544073	Enterobacter		Enterobacter_sp__MGH_37	Enterobacter	97.3479			53.1626	Y
ERS311962	45657	ERS311962.UK15_156_45657	Enterobacter	Enterobacteriaceae	0.0876394	Enterobacter roggenkampii	0.0876394	Enterobacter		Enterobacter_sp__GER_MD16_1505_Eko_090	Enterobacter	92.4349	Enterobacter		53.1835	Y
ERS311962	32767	ERS311962.UK15_284_32767	Enterobacter	Enterobacteriaceae	0.0915476	Enterobacter roggenkampii	0.0915476	Enterobacter		Enterobacter_roggenkampii	Enterobacter	95.6093			53.2243	Y
ERS224787	36087	ERS224787.UK15_230_36087	Enterobacter	Enterobacteriaceae	0.127052	Enterobacter sp. Ag1	0.127052	Beauveria		Beauveria_bassiana	Enterobacter	60.1053	Cedecea		53.2962	Y
ERS311817	48422	ERS311817.UK15_304_48422	Enterobacter	Enterobacteriaceae	0.103866	Enterobacter roggenkampii	0.103866	Enterobacter		Enterobacter_roggenkampii	Enterobacter	98.8836			53.3022	Y
ERS311911	88278	ERS311911.UK15_183_88278	Enterobacter	Enterobacteriaceae	0.208171	Enterobacter cancerogenus	0.208171	Pantoea		Pantoea_sp__SM3	Pantoea	66.1204	Pantoea		53.3598	Y
ERS311817	63365	ERS311817.UK15_1409_63365	Enterobacter	Enterobacteriaceae	0.0567757	Enterobacter	0.0567757	Enterobacter		Enterobacter_roggenkampii	Enterobacter	99.1098			53.3954	Y
ERS224787	49081	ERS224787.UK15_596_49081	Enterobacter	Enterobacteriaceae	0.211649	Enterobacter sp. Ag1	0.211649	Enterobacter		Enterobacter_sp__Ag1	Enterobacter	86.8132			53.5014	Y
ERS311911	67063	ERS311911.UK15_010_67063	Enterobacter	Enterobacteriaceae	0.130529	Enterobacter cancerogenus	0.130529	Pantoea		Pantoea_sp__SM3	Pantoea	44.3056			53.5258	Y
ERS311911	38840	ERS311911.UK15_068_38840	Enterobacter	Enterobacteriaceae	0.147781	Enterobacterales	0.0761317	Enterobacteriaceae		Type_E_symbiont_of_Plautia_stali	Pantoea	63.6736	Pantoea		53.6097	Y
ERS311955	71478	ERS311955.UK15_083_71478	Enterobacter	Enterobacteriaceae	0.165577	Enterobacter kobei	0.165577	Enterobacter		Enterobacter_sp__MGH_37	Enterobacter	87.732			53.6627	Y
ERS224113	55254	ERS224113.UK15_423_55254	Enterobacter	Enterobacteriaceae	0.161353	Enterobacter roggenkampii	0.161353	Enterobacter		Enterobacter_roggenkampii	Enterobacter	92.5256			53.75	Y
ERS311793	51051	ERS311793.UK15_031_51051	Enterobacter	Enterobacteriaceae	0.123724	Enterobacter asburiae	0.123724	Enterobacter		Enterobacter_roggenkampii	Enterobacter	84.3293			53.7796	Y
ERS311962	51779	ERS311962.UK15_021_51779	Enterobacter	Enterobacteriaceae	0.0526509	Enterobacter roggenkampii	0.0526509	Enterobacter		Enterobacter_roggenkampii	Enterobacter	93.3956			53.9736	Y
ERS224787	123642	ERS224787.UK15_219_123642	Enterobacter	Enterobacteriaceae	0.0757493	Enterobacter sp. Ag1	0.0757493	Enterobacter		Enterobacter_sp__Ag1	Enterobacter	93.9243	Cedecea		53.9978	Y
ERS224787	73589	ERS224787.UK15_2090_73589	Enterobacter	Enterobacteriaceae	0.0674136	Enterobacter sp. Ag1	0.0674136	Enterobacter		Enterobacter_sp__Ag1	Enterobacter	96.1359	Escherichia		54.023	Y
ERS311817	111745	ERS311817.UK15_345_111745	Enterobacter	Enterobacteriaceae	0.0317576	Enterobacter roggenkampii	0.0317576	Enterobacter		Enterobacter_sp__GER_MD16_1505_Eko_090	Enterobacter	98.928			54.0319	Y
ERS224787	141673	ERS224787.UK15_110_141673	Enterobacter	Enterobacteriaceae	0.0463721	Enterobacter sp. Ag1	0.0463721	Enterobacter		Enterobacter_sp__Ag1	Enterobacter	69.6853	Cedecea		54.1261	Y
ERS224787	126156	ERS224787.UK15_1698_126156	Enterobacter	Enterobacteriaceae	0.0388979	Enterobacter sp. Ag1	0.0388979	Enterobacter		Enterobacter_sp__Ag1	Enterobacter	96.4168	Cedecea		54.1694	Y
ERS311793	47523	ERS311793.UK15_020_47523	Enterobacter	Enterobacteriaceae	0.0905844	Enterobacter	0.0905844	Enterobacter		Enterobacter_sp__DC3	Enterobacter	93.691	Enterobacter		54.178	Y
ERS224787	53723	ERS224787.UK15_1040_53723	Enterobacter	Enterobacteriaceae	0.104117	Enterobacter sp. Ag1	0.104117	Enterobacter		Enterobacter_sp__Ag1	Enterobacter	92.9696	Cedecea		54.2058	Y
ERS311962	36618	ERS311962.UK15_409_36618	Enterobacter	Enterobacteriaceae	0.0971993	Enterobacter roggenkampii	0.0971993	Enterobacter		Enterobacter_roggenkampii	Enterobacter	95.2573			54.2138	Y
ERS224787	157925	ERS224787.UK15_011_157925	Enterobacter	Enterobacteriaceae	0.0224501	Enterobacter sp. Ag1	0.0224501	Beauveria		Beauveria_bassiana	Enterobacter	76.7895	Cedecea		54.2251	Y
ERS311955	74188	ERS311955.UK15_024_74188	Enterobacter	Enterobacteriaceae	0.049632	Enterobacter	0.049632	Enterobacter		Enterobacter_sp__MGH_37	Enterobacter	92.7175			54.2406	Y
ERS254351	45105	ERS254351.UK15_2334_45105	Enterobacter	Enterobacteriaceae	0.230825	Enterobacter sp. Ag1	0.230825	Enterobacter		Enterobacter_sp__Ag1	Enterobacter	99.5356			54.249	Y
ERS311793	37602	ERS311793.UK15_203_37602	Enterobacter	Enterobacteriaceae	0.0996136	Enterobacter	0.0996136	Enterobacter		Enterobacter_sp__DC3	Enterobacter	99.149	Enterobacter		54.2764	Y
ERS224113	60205	ERS224113.UK15_1265_60205	Enterobacter	Enterobacteriaceae	0.056284	Enterobacter	0.056284	Enterobacter		Enterobacter_roggenkampii	Enterobacter	99.598			54.2829	Y
ERS311962	48450	ERS311962.UK15_105_48450	Enterobacter	Enterobacteriaceae	0.189173	Enterobacter roggenkampii	0.189173	Enterobacter		Enterobacter_sp__HMSC16D10	Enterobacter	91.2119	Enterobacter		54.3571	Y
ERS224787	166098	ERS224787.UK15_075_166098	Enterobacter	Enterobacteriaceae	0.0629056	Enterobacter sp. Ag1	0.0629056	Enterobacter		Enterobacter_sp__Ag1	Enterobacter	85.1489			54.4064	Y
ERS311793	48587	ERS311793.UK15_003_48587	Enterobacter	Enterobacteriaceae	0.0568158	Enterobacter asburiae	0.0568158	Enterobacter		Enterobacter_sp__DC3	Enterobacter	92.9305			54.4281	Y
ERS311817	58898	ERS311817.UK15_275_58898	Enterobacter	Enterobacteriaceae	0.0519936	Enterobacter roggenkampii	0.0519936	Enterobacter		Enterobacter_roggenkampii	Enterobacter	99.2827			54.5451	Y
ERS224787	73063	ERS224787.UK15_173_73063	Enterobacter	Enterobacteriaceae	0.0440185	Cedecea neteri	0.0440185	Enterobacter		Enterobacter_sp__Ag1	Enterobacter	95.4439	Cedecea		54.5557	Y
ERS311817	44708	ERS311817.UK15_763_44708	Enterobacter	Enterobacteriaceae	0.0964822	Enterobacter roggenkampii	0.0964822	Enterobacter		Enterobacter_roggenkampii	Enterobacter	97.9359	Enterobacter		54.5831	Y
ERS224113	34024	ERS224113.UK15_701_34024	Enterobacter	Enterobacteriaceae	0.0935243	Enterobacter	0.0935243	Enterobacter		Enterobacter_roggenkampii	Enterobacter	98.0336	Enterobacter		54.6967	Y
ERS311793	34292	ERS311793.UK15_030_34292	Enterobacter	Enterobacteriaceae	0.0981457	Enterobacter	0.0981457	Enterobacter		Enterobacter_sp__NFIX59	Enterobacter	76.7993			54.7183	Y
ERS311817	35685	ERS311817.UK15_2131_35685	Enterobacter	Enterobacteriaceae	0.0471687	Enterobacter	0.0471687	Enterobacter		Enterobacter_roggenkampii	Enterobacter	98.2351	Enterobacter		54.7317	Y
ERS224787	212603	ERS224787.UK15_122_212603	Enterobacter	Enterobacteriaceae	0.0199214	Enterobacter sp. Ag1	0.0199214	Cedecea		Cedecea_lapagei	Enterobacter	90.1577	Cedecea	Cedecea sp000277545	54.7415	Y
ERS311911	62086	ERS311911.UK15_146_62086	Enterobacter	Enterobacteriaceae	0.0361302	Pantoea sp. GL120224-02	0.0361302	Pantoea		Pantoea_sp__GL120224_02	Pantoea	91.0291			54.8272	Y
ERS224787	93889	ERS224787.UK15_672_93889	Enterobacter	Enterobacteriaceae	0.101677	Enterobacter sp. Ag1	0.101677	Trabulsiella		Trabulsiella_odontotermitis	Enterobacter	86.6146	Cedecea		54.9234	Y
ERS311793	42987	ERS311793.UK15_102_42987	Enterobacter	Enterobacteriaceae	0.0688312	Enterobacter	0.0688312	Enterobacter		Enterobacter_sp__DC3	Enterobacter	99.4545	Enterobacter		54.9236	Y
ERS311911	112041	ERS311911.UK15_021_112041	Enterobacter	Enterobacteriaceae	0.0598034	Enterobacter cancerogenus	0.0598034	Pantoea		Pantoea_sp__GL120224_02	Pantoea	57.7988			54.9308	Y
ERS311911	51927	ERS311911.UK15_381_51927	Enterobacter	Enterobacteriaceae	0.148311	Enterobacter cancerogenus	0.148311	Pantoea		Pantoea_sp__GL120224_02	Pantoea	70.2395			54.9483	Y
ERS254351	57123	ERS254351.UK15_2369_57123	Enterobacter	Enterobacteriaceae	0.0483662	Enterobacter sp. Ag1	0.0483662	Lactarius		Lactarius_indigo	Enterobacter	96.5965	Cedecea		54.9568	Y
ERS311911	38460	ERS311911.UK15_180_38460	Enterobacter	Enterobacteriaceae	0.0569347	Enterobacter cancerogenus	0.0569347	Pantoea		Pantoea_sp__GL120224_02	Pantoea	73.131			54.9636	Y
ERS311955	33115	ERS311955.UK15_316_33115	Enterobacter	Enterobacteriaceae	0.092013	Enterobacter	0.092013	Enterobacter		Enterobacter_sp__MGH_37	Enterobacter	97.9439			54.969	Y
ERS254351	41981	ERS254351.UK15_3300_41981	Enterobacter	Enterobacteriaceae	0.0533841	Enterobacter sp. Ag1	0.0533841	Enterobacter		Enterobacter_sp__Ag1	Enterobacter	98.7283			54.9725	Y
ERS311848	37350	ERS311848.UK15_153_37350	Enterobacter	Enterobacteriaceae	0.150435	Enterobacter cloacae	0.150435	Enterobacter		Enterobacter_sp__GER_MD16_1505_Eko_090	Enterobacter	88.8324			54.9933	Y
ERS311955	33232	ERS311955.UK15_837_33232	Enterobacter	Enterobacteriaceae	0.0860501	Enterobacter	0.0860501	Enterobacter		Enterobacter_sp__MGH_37	Enterobacter	97.2228			55.0283	Y
ERS254351	39652	ERS254351.UK15_1396_39652	Enterobacter	Enterobacteriaceae	0.0809419	Enterobacter sp. Ag1	0.0809419	Enterobacter		Enterobacter_sp__Ag1	Enterobacter	98.0479			55.0288	Y
ERS311962	54991	ERS311962.UK15_019_54991	Enterobacter	Enterobacteriaceae	0.246903	Enterobacter roggenkampii	0.246903	Enterobacter		Enterobacter_roggenkampii	Enterobacter	91.0825			55.0472	Y
ERS311911	34584	ERS311911.UK15_090_34584	Enterobacter	Enterobacteriaceae	0.0963115	Enterobacter cancerogenus	0.0963115	Pantoea		Pantoea_sp__SM3	Pantoea	54.2687			55.0573	Y
ERS224113	46405	ERS224113.UK15_1610_46405	Enterobacter	Enterobacteriaceae	0.0613223	Enterobacter	0.0613223	Enterobacter		Enterobacter_roggenkampii	Enterobacter	99.6331			55.0652	Y
ERS224787	39706	ERS224787.UK15_1245_39706	Enterobacter	Enterobacteriaceae	0.145955	Enterobacter sp. Ag1	0.145955	Cedecea		Cedecea_neteri	Enterobacter	92.2269	Cedecea		55.0698	Y
ERS311793	38543	ERS311793.UK15_044_38543	Enterobacter	Enterobacteriaceae	0.275891	Enterobacter	0.161091	Enterobacter		Enterobacter_sp__DC3	Enterobacter	97.2543			55.1073	Y
ERS224787	163713	ERS224787.UK15_080_163713	Enterobacter	Enterobacteriaceae	0.0271858	Enterobacter sp. Ag1	0.0271858	Enterobacter		Enterobacter_sp__Ag1	Enterobacter	86.8472	Cedecea		55.1215	Y
ERS311793	211172	ERS311793.UK15_002_211172	Enterobacter	Enterobacteriaceae	0.0404067	Enterobacter asburiae	0.0404067	Enterobacter		Enterobacter_roggenkampii	Enterobacter	94.3846	Enterobacter	Enterobacter sp000568095	55.1763	Y
ERS311793	33702	ERS311793.UK15_064_33702	Enterobacter	Enterobacteriaceae	0.0773915	Enterobacter	0.0773915	Enterobacter		Enterobacter_sp__DC3	Enterobacter	98.9606			55.2252	Y
ERS311793	42039	ERS311793.UK15_028_42039	Enterobacter	Enterobacteriaceae	0.11597	Enterobacter	0.11597	Enterobacter		Enterobacter_sp__DC3	Enterobacter	99.3599			55.2891	Y
ERS311955	51258	ERS311955.UK15_117_51258	Enterobacter	Enterobacteriaceae	0.0577891	Enterobacter	0.0577891	Enterobacter		Enterobacter_sp__MGH_37	Enterobacter	89.6325	Enterobacter		55.2909	Y
ERS311911	102562	ERS311911.UK15_237_102562	Enterobacter	Enterobacteriaceae	0.0520704	Enterobacter cancerogenus	0.0520704	Pantoea		Pantoea_sp__BL1	Pantoea	75.5423	Pantoea		55.3646	Y
ERS224787	117445	ERS224787.UK15_196_117445	Enterobacter	Enterobacteriaceae	0.0935437	Enterobacter sp. Ag1	0.0935437	Enterobacter		Enterobacter_sp__Ag1	Enterobacter	91.2705			55.3655	Y
ERS224113	42857	ERS224113.UK15_1467_42857	Enterobacter	Enterobacteriaceae	0.0932957	Enterobacter sp. NFIX09	0.0932957	Enterobacter		Enterobacter_sp__NFIX09	Enterobacter	90.2404			55.3842	Y
ERS254351	51803	ERS254351.UK15_2183_51803	Enterobacter	Enterobacteriaceae	0.0876863	Enterobacter sp. Ag1	0.0876863	Cedecea		Cedecea_sp__NFIX57	Enterobacter	98.2291			55.3906	Y
ERS311793	58963	ERS311793.UK15_077_58963	Enterobacter	Enterobacteriaceae	0.0438685	Enterobacter	0.0438685	Enterobacter		Enterobacter_sp__NFIX58	Enterobacter	98.7179	Enterobacter		55.4992	Y
ERS254351	40251	ERS254351.UK15_2777_40251	Enterobacter	Enterobacteriaceae	0.0750387	Enterobacter sp. Ag1	0.0750387	Enterobacter		Enterobacter_sp__Ag1	Enterobacter	98.8631			55.5191	Y
ERS311955	45367	ERS311955.UK15_548_45367	Enterobacter	Enterobacteriaceae	0.0565549	Enterobacter	0.0565549	Enterobacter		Enterobacter_sp__MGH_37	Enterobacter	95.6401			55.5712	Y
ERS311817	40117	ERS311817.UK15_2692_40117	Enterobacter	Enterobacteriaceae	0.0695393	Enterobacter roggenkampii	0.0695393	Enterobacter		Enterobacter_roggenkampii	Enterobacter	99.0394			55.5725	Y
ERS311817	61247	ERS311817.UK15_812_61247	Enterobacter	Enterobacteriaceae	0.0382911	Enterobacter	0.0382911	Enterobacter		Enterobacter_roggenkampii	Enterobacter	98.8837			55.5864	Y
ERS254351	82597	ERS254351.UK15_1924_82597	Enterobacter	Enterobacteriaceae	0.135558	Enterobacter sp. Ag1	0.135558	Enterobacter		Enterobacter_sp__Ag1	Enterobacter	98.7428			55.588	Y
ERS224113	53323	ERS224113.UK15_1269_53323	Enterobacter	Enterobacteriaceae	0.16908	Enterobacter roggenkampii	0.16908	Enterobacter		Enterobacter_cloacae_complex_sp__ECNIH14	Enterobacter	98.9554	Enterobacter		55.5989	Y
ERS311911	34233	ERS311911.UK15_395_34233	Enterobacter	Enterobacteriaceae	0.0795126	Enterobacter cancerogenus	0.0795126	Enterobacteriaceae		Type_E_symbiont_of_Plautia_stali	Pantoea	68.815			55.6247	Y
ERS224787	86993	ERS224787.UK15_208_86993	Enterobacter	Enterobacteriaceae	0.0473168	Enterobacter sp. Ag1	0.0473168	Cedecea		Cedecea_neteri	Enterobacter	90.8291			55.6413	Y
ERS311962	44339	ERS311962.UK15_303_44339	Enterobacter	Enterobacteriaceae	0.0780408	Enterobacter roggenkampii	0.0780408	Enterobacter		Enterobacter_roggenkampii	Enterobacter	95.0058			55.6418	Y
ERS254351	79890	ERS254351.UK15_1830_79890	Enterobacter	Enterobacteriaceae	0.0566488	Enterobacter sp. Ag1	0.0566488	Enterobacter		Enterobacter_sp__Ag1	Enterobacter	98.6044	Cedecea		55.6615	Y
[truncated: 3,588 more rows]

## Sheet: Fig. 3cd. P falciparum
Accession Number	Sex	Country	m_s	P. falciparum Reads	Core Genome Covered (%)	Apicoplast Genome Covered (%)
ERS223999	F	Burkina_Faso	M	819108	73.9576	73.2117
[truncated: 58 more rows]

## Sheet: Fig. 4 Human and HBV reads
Homo_bestNReads	HepB_bestNReads
[truncated: 1,142 more rows]

[truncated: 4 more sheets: Fig. 6a. Bacteria &phage reads , Fig. 6b. Reads bacterial family, Fig 6c. Elizabethkingia, Fig 6d. Thorsellia]
