# Supplementary material for: A metagenomic analysis of the phase 2 Anopheles gambiae 1000 genomes dataset reveals a wide diversity of cobionts associated with field collected mosquitoes
Source: Commun Biol. 2024 May 30;7:667. doi: 10.1038/s42003-024-06337-9 (PMC11139907; doi:10.1038/s42003-024-06337-9)
Supplement: Supplementary file 5 — Supplementary Data 2 [file 42003_2024_6337_MOESM5_ESM.txt]

FEATURES
Hepatitis 1 1623 P
Hepatitis 2307 3212 P
Hepatitis 1 154 pre-S2
Hepatitis 156 835 S
Hepatitis 1814 1900 pre-C
Hepatitis 1901 2452 C
Hepatitis 2848 3201 pre-S1
Hepatitis 3203 3212 pre-S2
Hepatitis 1374 1838 X

DEPTH
Hepatitis 69 69 1.000000
Hepatitis 70 70 1.000000
Hepatitis 71 71 1.000000
Hepatitis 72 72 1.000000
Hepatitis 73 73 1.000000
Hepatitis 74 74 1.000000
Hepatitis 75 75 1.000000
Hepatitis 76 76 1.000000
Hepatitis 77 77 1.000000
Hepatitis 78 78 1.000000
Hepatitis 79 79 1.000000
Hepatitis 80 80 1.000000
Hepatitis 81 81 1.000000
Hepatitis 82 82 1.000000
Hepatitis 83 83 1.000000
Hepatitis 84 84 1.000000
Hepatitis 85 85 1.000000
Hepatitis 86 86 1.000000
Hepatitis 87 87 1.000000
Hepatitis 88 88 1.000000
Hepatitis 89 89 1.000000
Hepatitis 90 90 2.000000
Hepatitis 91 91 2.000000
Hepatitis 92 92 2.000000
Hepatitis 93 93 2.000000
Hepatitis 94 94 2.000000
Hepatitis 95 95 2.000000
Hepatitis 96 96 2.000000
Hepatitis 97 97 2.000000
Hepatitis 98 98 2.000000
Hepatitis 99 99 2.000000
Hepatitis 100 100 2.000000
Hepatitis 101 101 2.000000
Hepatitis 102 102 2.000000
Hepatitis 103 103 2.000000
Hepatitis 104 104 2.000000
Hepatitis 105 105 2.000000
Hepatitis 106 106 2.000000
Hepatitis 107 107 2.000000
Hepatitis 108 108 2.000000
Hepatitis 109 109 2.000000
Hepatitis 110 110 2.000000
Hepatitis 111 111 2.000000
Hepatitis 112 112 2.000000
Hepatitis 113 113 2.000000
Hepatitis 114 114 2.000000
Hepatitis 115 115 2.000000
Hepatitis 116 116 2.000000
Hepatitis 117 117 2.000000
Hepatitis 118 118 2.000000
Hepatitis 119 119 2.000000
Hepatitis 120 120 2.000000
Hepatitis 121 121 2.000000
Hepatitis 122 122 3.000000
Hepatitis 123 123 3.000000
Hepatitis 124 124 3.000000
Hepatitis 125 125 3.000000
Hepatitis 126 126 3.000000
Hepatitis 127 127 3.000000
Hepatitis 128 128 3.000000
Hepatitis 129 129 3.000000
Hepatitis 130 130 3.000000
Hepatitis 131 131 3.000000
Hepatitis 132 132 3.000000
Hepatitis 133 133 3.000000
Hepatitis 134 134 3.000000
Hepatitis 135 135 3.000000
Hepatitis 136 136 3.000000
Hepatitis 137 137 3.000000
Hepatitis 138 138 3.000000
Hepatitis 139 139 3.000000
Hepatitis 140 140 3.000000
Hepatitis 141 141 3.000000
Hepatitis 142 142 3.000000
Hepatitis 143 143 3.000000
Hepatitis 144 144 3.000000
Hepatitis 145 145 3.000000
Hepatitis 146 146 3.000000
Hepatitis 147 147 3.000000
Hepatitis 148 148 3.000000
Hepatitis 149 149 3.000000
Hepatitis 150 150 3.000000
Hepatitis 151 151 3.000000
Hepatitis 152 152 3.000000
Hepatitis 153 153 4.000000
Hepatitis 154 154 4.000000
Hepatitis 155 155 4.000000
Hepatitis 156 156 4.000000
Hepatitis 157 157 4.000000
Hepatitis 158 158 4.000000
Hepatitis 159 159 4.000000
Hepatitis 160 160 4.000000
Hepatitis 161 161 4.000000
Hepatitis 162 162 4.000000
Hepatitis 163 163 4.000000
Hepatitis 164 164 4.000000
Hepatitis 165 165 4.000000
Hepatitis 166 166 4.000000
Hepatitis 167 167 3.000000
Hepatitis 168 168 3.000000
Hepatitis 169 169 3.000000
Hepatitis 170 170 3.000000
Hepatitis 171 171 3.000000
Hepatitis 172 172 3.000000
Hepatitis 173 173 3.000000
Hepatitis 174 174 3.000000
Hepatitis 175 175 3.000000
Hepatitis 176 176 3.000000
Hepatitis 177 177 3.000000
Hepatitis 178 178 3.000000
Hepatitis 179 179 3.000000
Hepatitis 180 180 3.000000
Hepatitis 181 181 3.000000
Hepatitis 182 182 3.000000
Hepatitis 183 183 3.000000
Hepatitis 184 184 3.000000
Hepatitis 185 185 3.000000
Hepatitis 186 186 3.000000
Hepatitis 187 187 3.000000
Hepatitis 188 188 2.000000
Hepatitis 189 189 2.000000
Hepatitis 190 190 2.000000
Hepatitis 191 191 2.000000
Hepatitis 192 192 2.000000
Hepatitis 193 193 2.000000
Hepatitis 194 194 2.000000
Hepatitis 195 195 2.000000
Hepatitis 196 196 2.000000
Hepatitis 197 197 2.000000
Hepatitis 198 198 2.000000
Hepatitis 199 199 2.000000
Hepatitis 200 200 2.000000
Hepatitis 201 201 2.000000
Hepatitis 202 202 2.000000
Hepatitis 203 203 2.000000
Hepatitis 204 204 2.000000
Hepatitis 205 205 2.000000
Hepatitis 206 206 2.000000
Hepatitis 207 207 2.000000
Hepatitis 208 208 2.000000
Hepatitis 209 209 2.000000
Hepatitis 210 210 2.000000
Hepatitis 211 211 2.000000
Hepatitis 212 212 2.000000
Hepatitis 213 213 2.000000
Hepatitis 214 214 2.000000
Hepatitis 215 215 2.000000
Hepatitis 216 216 2.000000
Hepatitis 217 217 2.000000
Hepatitis 218 218 2.000000
Hepatitis 219 219 2.000000
Hepatitis 220 220 1.000000
Hepatitis 221 221 1.000000
Hepatitis 222 222 1.000000
Hepatitis 223 223 1.000000
Hepatitis 224 224 1.000000
Hepatitis 225 225 1.000000
Hepatitis 226 226 1.000000
Hepatitis 227 227 1.000000
Hepatitis 228 228 1.000000
Hepatitis 229 229 1.000000
Hepatitis 230 230 1.000000
Hepatitis 231 231 1.000000
Hepatitis 232 232 1.000000
Hepatitis 233 233 1.000000
Hepatitis 234 234 1.000000
Hepatitis 235 235 1.000000
Hepatitis 236 236 1.000000
Hepatitis 237 237 1.000000
Hepatitis 238 238 1.000000
Hepatitis 239 239 1.000000
Hepatitis 240 240 1.000000
Hepatitis 241 241 1.000000
Hepatitis 242 242 1.000000
Hepatitis 243 243 1.000000
Hepatitis 244 244 1.000000
Hepatitis 245 245 1.000000
Hepatitis 246 246 1.000000
Hepatitis 247 247 1.000000
Hepatitis 248 248 1.000000
Hepatitis 249 249 1.000000
Hepatitis 250 250 1.000000
Hepatitis 251 251 1.000000
Hepatitis 253 253 1.000000
Hepatitis 254 254 1.000000
Hepatitis 255 255 1.000000
Hepatitis 256 256 1.000000
Hepatitis 257 257 1.000000
Hepatitis 258 258 1.000000
Hepatitis 259 259 1.000000
Hepatitis 260 260 1.000000
Hepatitis 261 261 1.000000
Hepatitis 262 262 1.000000
Hepatitis 263 263 1.000000
Hepatitis 264 264 1.000000
Hepatitis 265 265 1.000000
Hepatitis 266 266 1.000000
Hepatitis 267 267 1.000000
Hepatitis 268 268 1.000000
Hepatitis 269 269 1.000000
Hepatitis 270 270 1.000000
Hepatitis 271 271 1.000000
Hepatitis 272 272 1.000000
Hepatitis 273 273 1.000000
Hepatitis 274 274 1.000000
Hepatitis 275 275 1.000000
Hepatitis 276 276 1.000000
Hepatitis 277 277 1.000000
Hepatitis 278 278 1.000000
Hepatitis 279 279 1.000000
Hepatitis 280 280 1.000000
Hepatitis 281 281 1.000000
Hepatitis 282 282 1.000000
Hepatitis 283 283 1.000000
Hepatitis 284 284 1.000000
Hepatitis 285 285 1.000000
Hepatitis 286 286 1.000000
Hepatitis 287 287 1.000000
Hepatitis 288 288 1.000000
Hepatitis 289 289 1.000000
Hepatitis 290 290 1.000000
Hepatitis 291 291 1.000000
Hepatitis 292 292 1.000000
Hepatitis 293 293 1.000000
Hepatitis 294 294 1.000000
Hepatitis 295 295 1.000000
Hepatitis 296 296 1.000000
Hepatitis 297 297 1.000000
Hepatitis 298 298 1.000000
Hepatitis 299 299 1.000000
Hepatitis 300 300 1.000000
Hepatitis 301 301 1.000000
Hepatitis 302 302 1.000000
Hepatitis 303 303 1.000000
Hepatitis 304 304 1.000000
Hepatitis 305 305 1.000000
Hepatitis 306 306 1.000000
Hepatitis 307 307 1.000000
Hepatitis 308 308 1.000000
Hepatitis 309 309 1.000000
Hepatitis 310 310 1.000000
Hepatitis 311 311 1.000000
Hepatitis 312 312 2.000000
Hepatitis 313 313 2.000000
Hepatitis 314 314 2.000000
Hepatitis 315 315 2.000000
Hepatitis 316 316 2.000000
Hepatitis 317 317 2.000000
Hepatitis 318 318 2.000000
Hepatitis 319 319 2.000000
Hepatitis 320 320 2.000000
Hepatitis 321 321 2.000000
Hepatitis 322 322 2.000000
Hepatitis 323 323 2.000000
Hepatitis 324 324 2.000000
Hepatitis 325 325 2.000000
Hepatitis 326 326 2.000000
Hepatitis 327 327 2.000000
Hepatitis 328 328 2.000000
Hepatitis 329 329 2.000000
Hepatitis 330 330 2.000000
Hepatitis 331 331 2.000000
Hepatitis 332 332 2.000000
Hepatitis 333 333 2.000000
Hepatitis 334 334 2.000000
Hepatitis 335 335 2.000000
Hepatitis 336 336 2.000000
Hepatitis 337 337 2.000000
Hepatitis 338 338 2.000000
Hepatitis 339 339 2.000000
Hepatitis 340 340 2.000000
Hepatitis 341 341 2.000000
Hepatitis 342 342 2.000000
Hepatitis 343 343 2.000000
Hepatitis 344 344 2.000000
Hepatitis 345 345 2.000000
Hepatitis 346 346 3.000000
Hepatitis 347 347 3.000000
Hepatitis 348 348 3.000000
Hepatitis 349 349 3.000000
Hepatitis 350 350 3.000000
Hepatitis 351 351 3.000000
Hepatitis 352 352 3.000000
Hepatitis 353 353 2.000000
Hepatitis 354 354 2.000000
Hepatitis 355 355 2.000000
Hepatitis 356 356 2.000000
Hepatitis 357 357 2.000000
Hepatitis 358 358 2.000000
Hepatitis 359 359 2.000000
Hepatitis 360 360 2.000000
Hepatitis 361 361 2.000000
Hepatitis 362 362 2.000000
Hepatitis 363 363 2.000000
Hepatitis 364 364 2.000000
Hepatitis 365 365 2.000000
Hepatitis 366 366 2.000000
Hepatitis 367 367 2.000000
Hepatitis 368 368 2.000000
Hepatitis 369 369 2.000000
Hepatitis 370 370 2.000000
Hepatitis 371 371 2.000000
Hepatitis 372 372 2.000000
Hepatitis 373 373 2.000000
Hepatitis 374 374 2.000000
Hepatitis 375 375 2.000000
Hepatitis 376 376 2.000000
Hepatitis 377 377 2.000000
Hepatitis 378 378 2.000000
Hepatitis 379 379 2.000000
Hepatitis 380 380 2.000000
Hepatitis 381 381 2.000000
Hepatitis 382 382 2.000000
Hepatitis 383 383 2.000000
Hepatitis 384 384 2.000000
Hepatitis 385 385 2.000000
Hepatitis 386 386 2.000000
Hepatitis 387 387 2.000000
Hepatitis 388 388 2.000000
Hepatitis 389 389 2.000000
Hepatitis 390 390 2.000000
Hepatitis 391 391 2.000000
Hepatitis 392 392 2.000000
Hepatitis 393 393 2.000000
Hepatitis 394 394 2.000000
Hepatitis 395 395 2.000000
Hepatitis 396 396 2.000000
Hepatitis 397 397 2.000000
Hepatitis 398 398 2.000000
Hepatitis 399 399 2.000000
Hepatitis 400 400 2.000000
Hepatitis 401 401 2.000000
Hepatitis 402 402 2.000000
Hepatitis 403 403 2.000000
Hepatitis 404 404 2.000000
Hepatitis 405 405 3.000000
Hepatitis 406 406 3.000000
Hepatitis 407 407 3.000000
Hepatitis 408 408 3.000000
Hepatitis 409 409 3.000000
Hepatitis 410 410 3.000000
Hepatitis 411 411 2.000000
Hepatitis 412 412 2.000000
Hepatitis 413 413 2.000000
Hepatitis 414 414 2.000000
Hepatitis 415 415 2.000000
Hepatitis 416 416 2.000000
Hepatitis 417 417 2.000000
Hepatitis 418 418 2.000000
Hepatitis 419 419 2.000000
Hepatitis 420 420 2.000000
Hepatitis 421 421 2.000000
Hepatitis 422 422 2.000000
Hepatitis 423 423 2.000000
Hepatitis 424 424 2.000000
Hepatitis 425 425 2.000000
Hepatitis 426 426 2.000000
Hepatitis 427 427 2.000000
Hepatitis 428 428 2.000000
Hepatitis 429 429 2.000000
Hepatitis 430 430 2.000000
Hepatitis 431 431 2.000000
Hepatitis 432 432 2.000000
Hepatitis 433 433 2.000000
Hepatitis 434 434 2.000000
Hepatitis 435 435 2.000000
Hepatitis 436 436 2.000000
Hepatitis 437 437 2.000000
Hepatitis 438 438 2.000000
Hepatitis 439 439 2.000000
Hepatitis 440 440 2.000000
Hepatitis 441 441 3.000000
Hepatitis 442 442 3.000000
Hepatitis 443 443 3.000000
Hepatitis 444 444 3.000000
Hepatitis 445 445 3.000000
Hepatitis 446 446 2.000000
Hepatitis 447 447 2.000000
Hepatitis 448 448 2.000000
Hepatitis 449 449 3.000000
Hepatitis 450 450 3.000000
Hepatitis 451 451 3.000000
Hepatitis 452 452 3.000000
Hepatitis 453 453 3.000000
Hepatitis 454 454 3.000000
Hepatitis 455 455 3.000000
Hepatitis 456 456 3.000000
Hepatitis 457 457 3.000000
Hepatitis 458 458 3.000000
Hepatitis 459 459 3.000000
Hepatitis 460 460 3.000000
Hepatitis 461 461 3.000000
Hepatitis 462 462 3.000000
Hepatitis 463 463 3.000000
Hepatitis 464 464 3.000000
Hepatitis 465 465 3.000000
Hepatitis 466 466 3.000000
Hepatitis 467 467 3.000000
Hepatitis 468 468 3.000000
Hepatitis 469 469 3.000000
Hepatitis 470 470 3.000000
Hepatitis 471 471 3.000000
Hepatitis 472 472 3.000000
Hepatitis 473 473 3.000000
Hepatitis 474 474 3.000000
Hepatitis 475 475 4.000000
Hepatitis 476 476 4.000000
Hepatitis 477 477 4.000000
Hepatitis 478 478 4.000000
Hepatitis 479 479 4.000000
Hepatitis 480 480 4.000000
Hepatitis 481 481 4.000000
Hepatitis 482 482 4.000000
Hepatitis 483 483 4.000000
Hepatitis 484 484 4.000000
Hepatitis 485 485 4.000000
Hepatitis 486 486 4.000000
Hepatitis 487 487 4.000000
Hepatitis 488 488 4.000000
Hepatitis 489 489 4.000000
Hepatitis 490 490 4.000000
Hepatitis 491 491 4.000000
Hepatitis 492 492 4.000000
Hepatitis 493 493 4.000000
Hepatitis 494 494 4.000000
Hepatitis 495 495 4.000000
Hepatitis 496 496 4.000000
Hepatitis 497 497 4.000000
Hepatitis 498 498 4.000000
Hepatitis 499 499 4.000000
Hepatitis 500 500 4.000000
Hepatitis 501 501 4.000000
Hepatitis 502 502 4.000000
Hepatitis 503 503 4.000000
Hepatitis 504 504 4.000000
Hepatitis 505 505 3.000000
Hepatitis 506 506 3.000000
Hepatitis 507 507 3.000000
Hepatitis 508 508 3.000000
Hepatitis 509 509 3.000000
Hepatitis 510 510 3.000000
Hepatitis 511 511 3.000000
Hepatitis 512 512 3.000000
Hepatitis 513 513 3.000000
Hepatitis 514 514 3.000000
Hepatitis 515 515 3.000000
Hepatitis 516 516 3.000000
Hepatitis 517 517 3.000000
Hepatitis 518 518 3.000000
Hepatitis 519 519 3.000000
Hepatitis 520 520 3.000000
Hepatitis 521 521 4.000000
Hepatitis 522 522 4.000000
Hepatitis 523 523 4.000000
Hepatitis 524 524 4.000000
Hepatitis 525 525 4.000000
Hepatitis 526 526 4.000000
Hepatitis 527 527 4.000000
Hepatitis 528 528 4.000000
Hepatitis 529 529 4.000000
Hepatitis 530 530 4.000000
Hepatitis 531 531 4.000000
Hepatitis 532 532 4.000000
Hepatitis 533 533 4.000000
Hepatitis 534 534 4.000000
Hepatitis 535 535 4.000000
Hepatitis 536 536 4.000000
Hepatitis 537 537 4.000000
Hepatitis 538 538 4.000000
Hepatitis 539 539 4.000000
Hepatitis 540 540 4.000000
Hepatitis 541 541 3.000000
Hepatitis 542 542 3.000000
Hepatitis 543 543 3.000000
Hepatitis 544 544 3.000000
Hepatitis 545 545 3.000000
Hepatitis 546 546 3.000000
Hepatitis 547 547 3.000000
Hepatitis 548 548 2.000000
Hepatitis 549 549 2.000000
Hepatitis 550 550 2.000000
Hepatitis 551 551 2.000000
Hepatitis 552 552 2.000000
Hepatitis 553 553 2.000000
Hepatitis 554 554 2.000000
Hepatitis 555 555 2.000000
Hepatitis 556 556 2.000000
Hepatitis 557 557 2.000000
Hepatitis 558 558 2.000000
Hepatitis 559 559 2.000000
Hepatitis 560 560 2.000000
Hepatitis 561 561 2.000000
Hepatitis 562 562 2.000000
Hepatitis 563 563 2.000000
Hepatitis 564 564 2.000000
Hepatitis 565 565 2.000000
Hepatitis 566 566 2.000000
Hepatitis 567 567 2.000000
Hepatitis 568 568 2.000000
Hepatitis 569 569 2.000000
Hepatitis 570 570 2.000000
Hepatitis 571 571 2.000000
Hepatitis 572 572 2.000000
Hepatitis 573 573 1.000000
Hepatitis 574 574 1.000000
Hepatitis 575 575 1.000000
Hepatitis 576 576 1.000000
Hepatitis 577 577 1.000000
Hepatitis 578 578 1.000000
Hepatitis 579 579 1.000000
Hepatitis 580 580 1.000000
Hepatitis 581 581 1.000000
Hepatitis 582 582 1.000000
Hepatitis 583 583 1.000000
Hepatitis 584 584 1.000000
Hepatitis 585 585 1.000000
Hepatitis 586 586 1.000000
Hepatitis 587 587 1.000000
Hepatitis 588 588 1.000000
Hepatitis 589 589 1.000000
Hepatitis 590 590 1.000000
Hepatitis 591 591 1.000000
Hepatitis 592 592 2.000000
Hepatitis 593 593 2.000000
Hepatitis 594 594 2.000000
Hepatitis 595 595 2.000000
Hepatitis 596 596 2.000000
Hepatitis 597 597 3.000000
Hepatitis 598 598 3.000000
Hepatitis 599 599 3.000000
Hepatitis 600 600 3.000000
Hepatitis 601 601 3.000000
Hepatitis 602 602 3.000000
Hepatitis 603 603 3.000000
Hepatitis 604 604 3.000000
Hepatitis 605 605 3.000000
Hepatitis 606 606 3.000000
Hepatitis 607 607 3.000000
Hepatitis 608 608 3.000000
Hepatitis 609 609 3.000000
Hepatitis 610 610 3.000000
Hepatitis 611 611 3.000000
Hepatitis 612 612 3.000000
Hepatitis 613 613 3.000000
Hepatitis 614 614 3.000000
Hepatitis 615 615 3.000000
Hepatitis 616 616 3.000000
Hepatitis 617 617 3.000000
Hepatitis 618 618 4.000000
Hepatitis 619 619 3.000000
Hepatitis 620 620 3.000000
Hepatitis 621 621 3.000000
Hepatitis 622 622 4.000000
Hepatitis 623 623 4.000000
Hepatitis 624 624 4.000000
Hepatitis 625 625 4.000000
Hepatitis 626 626 4.000000
Hepatitis 627 627 4.000000
Hepatitis 628 628 4.000000
Hepatitis 629 629 5.000000
Hepatitis 630 630 5.000000
Hepatitis 631 631 5.000000
Hepatitis 632 632 5.000000
Hepatitis 633 633 5.000000
Hepatitis 634 634 5.000000
Hepatitis 635 635 5.000000
Hepatitis 636 636 5.000000
Hepatitis 637 637 5.000000
Hepatitis 638 638 5.000000
Hepatitis 639 639 5.000000
Hepatitis 640 640 5.000000
Hepatitis 641 641 5.000000
Hepatitis 642 642 6.000000
Hepatitis 643 643 6.000000
Hepatitis 644 644 6.000000
Hepatitis 645 645 6.000000
Hepatitis 646 646 6.000000
Hepatitis 647 647 6.000000
Hepatitis 648 648 6.000000
Hepatitis 649 649 6.000000
Hepatitis 650 650 6.000000
Hepatitis 651 651 6.000000
Hepatitis 652 652 6.000000
Hepatitis 653 653 6.000000
Hepatitis 654 654 6.000000
Hepatitis 655 655 6.000000
Hepatitis 656 656 6.000000
Hepatitis 657 657 6.000000
Hepatitis 658 658 6.000000
Hepatitis 659 659 6.000000
Hepatitis 660 660 6.000000
Hepatitis 661 661 6.000000
Hepatitis 662 662 6.000000
Hepatitis 663 663 6.000000
Hepatitis 664 664 6.000000
Hepatitis 665 665 6.000000
Hepatitis 666 666 6.000000
Hepatitis 667 667 6.000000
Hepatitis 668 668 6.000000
Hepatitis 669 669 6.000000
Hepatitis 670 670 6.000000
Hepatitis 671 671 6.000000
Hepatitis 672 672 6.000000
Hepatitis 673 673 6.000000
Hepatitis 674 674 6.000000
Hepatitis 675 675 6.000000
Hepatitis 676 676 6.000000
Hepatitis 677 677 6.000000
Hepatitis 678 678 6.000000
Hepatitis 679 679 6.000000
Hepatitis 680 680 6.000000
Hepatitis 681 681 6.000000
Hepatitis 682 682 6.000000
Hepatitis 683 683 6.000000
Hepatitis 684 684 6.000000
Hepatitis 685 685 6.000000
Hepatitis 686 686 6.000000
Hepatitis 687 687 6.000000
Hepatitis 688 688 6.000000
Hepatitis 689 689 6.000000
Hepatitis 690 690 6.000000
Hepatitis 691 691 6.000000
Hepatitis 692 692 5.000000
Hepatitis 693 693 5.000000
Hepatitis 694 694 5.000000
Hepatitis 695 695 5.000000
Hepatitis 696 696 5.000000
Hepatitis 697 697 4.000000
Hepatitis 698 698 4.000000
Hepatitis 699 699 4.000000
Hepatitis 700 700 4.000000
Hepatitis 701 701 4.000000
Hepatitis 702 702 4.000000
Hepatitis 703 703 4.000000
Hepatitis 704 704 4.000000
Hepatitis 705 705 4.000000
Hepatitis 706 706 4.000000
Hepatitis 707 707 4.000000
Hepatitis 708 708 4.000000
Hepatitis 709 709 4.000000
Hepatitis 710 710 4.000000
Hepatitis 711 711 4.000000
Hepatitis 712 712 4.000000
Hepatitis 713 713 4.000000
Hepatitis 714 714 4.000000
Hepatitis 715 715 4.000000
Hepatitis 716 716 4.000000
Hepatitis 717 717 4.000000
Hepatitis 718 718 2.000000
Hepatitis 719 719 3.000000
Hepatitis 720 720 3.000000
Hepatitis 721 721 3.000000
Hepatitis 722 722 3.000000
Hepatitis 723 723 3.000000
Hepatitis 724 724 3.000000
Hepatitis 725 725 3.000000
Hepatitis 726 726 3.000000
Hepatitis 727 727 3.000000
Hepatitis 728 728 3.000000
Hepatitis 729 729 2.000000
Hepatitis 730 730 2.000000
Hepatitis 731 731 2.000000
Hepatitis 732 732 2.000000
Hepatitis 733 733 2.000000
Hepatitis 734 734 2.000000
Hepatitis 735 735 2.000000
Hepatitis 736 736 2.000000
Hepatitis 737 737 2.000000
Hepatitis 738 738 2.000000
Hepatitis 739 739 2.000000
Hepatitis 740 740 2.000000
Hepatitis 741 741 2.000000
Hepatitis 742 742 1.000000
Hepatitis 743 743 1.000000
Hepatitis 744 744 1.000000
Hepatitis 745 745 1.000000
Hepatitis 746 746 1.000000
Hepatitis 747 747 1.000000
Hepatitis 748 748 1.000000
Hepatitis 749 749 1.000000
Hepatitis 750 750 2.000000
Hepatitis 751 751 2.000000
Hepatitis 752 752 2.000000
Hepatitis 753 753 2.000000
Hepatitis 754 754 2.000000
Hepatitis 755 755 2.000000
Hepatitis 756 756 2.000000
Hepatitis 757 757 3.000000
Hepatitis 758 758 3.000000
Hepatitis 759 759 3.000000
Hepatitis 760 760 3.000000
Hepatitis 761 761 3.000000
Hepatitis 762 762 3.000000
Hepatitis 763 763 3.000000
Hepatitis 764 764 3.000000
Hepatitis 765 765 3.000000
Hepatitis 766 766 3.000000
Hepatitis 767 767 3.000000
Hepatitis 768 768 3.000000
Hepatitis 769 769 3.000000
Hepatitis 770 770 3.000000
Hepatitis 771 771 3.000000
Hepatitis 772 772 3.000000
Hepatitis 773 773 3.000000
Hepatitis 774 774 4.000000
Hepatitis 775 775 4.000000
Hepatitis 776 776 4.000000
Hepatitis 777 777 4.000000
Hepatitis 778 778 4.000000
Hepatitis 779 779 4.000000
Hepatitis 780 780 4.000000
Hepatitis 781 781 4.000000
Hepatitis 782 782 4.000000
Hepatitis 783 783 4.000000
Hepatitis 784 784 4.000000
Hepatitis 785 785 4.000000
Hepatitis 786 786 4.000000
Hepatitis 787 787 4.000000
Hepatitis 788 788 4.000000
Hepatitis 789 789 4.000000
Hepatitis 790 790 4.000000
Hepatitis 791 791 4.000000
Hepatitis 792 792 4.000000
Hepatitis 793 793 4.000000
Hepatitis 794 794 4.000000
Hepatitis 795 795 4.000000
Hepatitis 796 796 4.000000
Hepatitis 797 797 4.000000
Hepatitis 798 798 4.000000
Hepatitis 799 799 4.000000
Hepatitis 800 800 4.000000
Hepatitis 801 801 5.000000
Hepatitis 802 802 5.000000
Hepatitis 803 803 5.000000
Hepatitis 804 804 5.000000
Hepatitis 805 805 5.000000
Hepatitis 806 806 5.000000
Hepatitis 807 807 5.000000
Hepatitis 808 808 5.000000
Hepatitis 809 809 5.000000
Hepatitis 810 810 5.000000
Hepatitis 811 811 5.000000
Hepatitis 812 812 5.000000
Hepatitis 813 813 5.000000
Hepatitis 814 814 5.000000
Hepatitis 815 815 5.000000
Hepatitis 816 816 5.000000
Hepatitis 817 817 5.000000
Hepatitis 818 818 5.000000
Hepatitis 819 819 4.000000
Hepatitis 820 820 4.000000
Hepatitis 821 821 4.000000
Hepatitis 822 822 4.000000
Hepatitis 823 823 4.000000
Hepatitis 824 824 4.000000
Hepatitis 825 825 5.000000
Hepatitis 826 826 5.000000
Hepatitis 827 827 5.000000
Hepatitis 828 828 5.000000
Hepatitis 829 829 5.000000
Hepatitis 830 830 5.000000
Hepatitis 831 831 5.000000
Hepatitis 832 832 5.000000
Hepatitis 833 833 5.000000
Hepatitis 834 834 5.000000
Hepatitis 835 835 5.000000
Hepatitis 836 836 5.000000
Hepatitis 837 837 5.000000
Hepatitis 838 838 5.000000
Hepatitis 839 839 5.000000
Hepatitis 840 840 5.000000
Hepatitis 841 841 5.000000
Hepatitis 842 842 5.000000
Hepatitis 843 843 5.000000
Hepatitis 844 844 5.000000
Hepatitis 845 845 5.000000
Hepatitis 846 846 5.000000
Hepatitis 847 847 5.000000
Hepatitis 848 848 5.000000
Hepatitis 849 849 5.000000
Hepatitis 850 850 4.000000
Hepatitis 851 851 5.000000
Hepatitis 852 852 5.000000
Hepatitis 853 853 5.000000
Hepatitis 854 854 5.000000
Hepatitis 855 855 5.000000
Hepatitis 856 856 4.000000
Hepatitis 857 857 4.000000
Hepatitis 858 858 4.000000
Hepatitis 859 859 4.000000
Hepatitis 860 860 4.000000
Hepatitis 861 861 4.000000
Hepatitis 862 862 4.000000
Hepatitis 863 863 4.000000
Hepatitis 864 864 4.000000
Hepatitis 865 865 4.000000
Hepatitis 866 866 4.000000
Hepatitis 867 867 4.000000
Hepatitis 868 868 4.000000
Hepatitis 869 869 4.000000
Hepatitis 870 870 3.000000
Hepatitis 871 871 3.000000
Hepatitis 872 872 3.000000
Hepatitis 873 873 3.000000
Hepatitis 874 874 3.000000
Hepatitis 875 875 3.000000
Hepatitis 876 876 3.000000
Hepatitis 877 877 3.000000
Hepatitis 878 878 3.000000
Hepatitis 879 879 3.000000
Hepatitis 880 880 3.000000
Hepatitis 881 881 3.000000
Hepatitis 882 882 3.000000
Hepatitis 883 883 3.000000
Hepatitis 884 884 3.000000
Hepatitis 885 885 3.000000
Hepatitis 886 886 3.000000
Hepatitis 887 887 3.000000
Hepatitis 888 888 3.000000
Hepatitis 889 889 3.000000
Hepatitis 890 890 3.000000
Hepatitis 891 891 3.000000
Hepatitis 892 892 3.000000
Hepatitis 893 893 3.000000
Hepatitis 894 894 3.000000
Hepatitis 895 895 3.000000
Hepatitis 896 896 3.000000
Hepatitis 897 897 3.000000
Hepatitis 898 898 3.000000
Hepatitis 899 899 3.000000
Hepatitis 900 900 2.000000
Hepatitis 901 901 2.000000
Hepatitis 902 902 2.000000
Hepatitis 903 903 3.000000
Hepatitis 904 904 3.000000
Hepatitis 905 905 3.000000
Hepatitis 906 906 3.000000
Hepatitis 907 907 3.000000
Hepatitis 908 908 3.000000
Hepatitis 909 909 3.000000
Hepatitis 910 910 3.000000
Hepatitis 911 911 3.000000
Hepatitis 912 912 3.000000
Hepatitis 913 913 3.000000
Hepatitis 914 914 3.000000
Hepatitis 915 915 3.000000
Hepatitis 916 916 3.000000
Hepatitis 917 917 3.000000
Hepatitis 918 918 3.000000
Hepatitis 919 919 3.000000
Hepatitis 920 920 3.000000
Hepatitis 921 921 3.000000
Hepatitis 922 922 3.000000
Hepatitis 923 923 3.000000
Hepatitis 924 924 3.000000
Hepatitis 925 925 2.000000
Hepatitis 926 926 2.000000
Hepatitis 927 927 2.000000
Hepatitis 928 928 2.000000
Hepatitis 929 929 2.000000
Hepatitis 930 930 2.000000
Hepatitis 931 931 2.000000
Hepatitis 932 932 2.000000
Hepatitis 933 933 2.000000
Hepatitis 934 934 2.000000
Hepatitis 935 935 3.000000
Hepatitis 936 936 3.000000
Hepatitis 937 937 3.000000
Hepatitis 938 938 3.000000
Hepatitis 939 939 3.000000
Hepatitis 940 940 3.000000
Hepatitis 941 941 3.000000
Hepatitis 942 942 3.000000
Hepatitis 943 943 3.000000
Hepatitis 944 944 3.000000
Hepatitis 945 945 3.000000
Hepatitis 946 946 3.000000
Hepatitis 947 947 3.000000
Hepatitis 948 948 3.000000
Hepatitis 949 949 3.000000
Hepatitis 950 950 3.000000
Hepatitis 951 951 2.000000
Hepatitis 952 952 2.000000
Hepatitis 953 953 2.000000
Hepatitis 954 954 2.000000
Hepatitis 955 955 2.000000
Hepatitis 956 956 2.000000
Hepatitis 957 957 2.000000
Hepatitis 958 958 2.000000
Hepatitis 959 959 2.000000
Hepatitis 960 960 2.000000
Hepatitis 961 961 2.000000
Hepatitis 962 962 2.000000
Hepatitis 963 963 2.000000
Hepatitis 964 964 2.000000
Hepatitis 965 965 2.000000
Hepatitis 966 966 2.000000
Hepatitis 967 967 2.000000
Hepatitis 968 968 2.000000
Hepatitis 969 969 2.000000
Hepatitis 970 970 2.000000
Hepatitis 971 971 2.000000
Hepatitis 972 972 2.000000
Hepatitis 973 973 2.000000
Hepatitis 974 974 2.000000
Hepatitis 975 975 2.000000
Hepatitis 976 976 2.000000
Hepatitis 977 977 2.000000
Hepatitis 978 978 2.000000
Hepatitis 979 979 2.000000
Hepatitis 980 980 2.000000
Hepatitis 981 981 2.000000
Hepatitis 982 982 2.000000
Hepatitis 983 983 2.000000
Hepatitis 984 984 2.000000
Hepatitis 985 985 2.000000
Hepatitis 986 986 2.000000
Hepatitis 987 987 2.000000
Hepatitis 988 988 2.000000
Hepatitis 989 989 2.000000
Hepatitis 990 990 2.000000
Hepatitis 991 991 2.000000
Hepatitis 992 992 2.000000
Hepatitis 993 993 2.000000
Hepatitis 994 994 2.000000
Hepatitis 995 995 2.000000
Hepatitis 996 996 2.000000
Hepatitis 997 997 2.000000
Hepatitis 998 998 2.000000
Hepatitis 999 999 2.000000
Hepatitis 1000 1000 2.000000
Hepatitis 1001 1001 2.000000
Hepatitis 1002 1002 2.000000
Hepatitis 1003 1003 1.000000
Hepatitis 1004 1004 1.000000
Hepatitis 1005 1005 1.000000
Hepatitis 1006 1006 1.000000
Hepatitis 1007 1007 1.000000
Hepatitis 1008 1008 1.000000
Hepatitis 1009 1009 1.000000
Hepatitis 1010 1010 1.000000
Hepatitis 1011 1011 1.000000
Hepatitis 1012 1012 1.000000
Hepatitis 1013 1013 1.000000
Hepatitis 1014 1014 1.000000
Hepatitis 1015 1015 1.000000
Hepatitis 1016 1016 1.000000
Hepatitis 1017 1017 1.000000
Hepatitis 1018 1018 1.000000
Hepatitis 1019 1019 1.000000
Hepatitis 1020 1020 1.000000
Hepatitis 1021 1021 1.000000
Hepatitis 1022 1022 1.000000
Hepatitis 1023 1023 1.000000
Hepatitis 1024 1024 1.000000
Hepatitis 1025 1025 1.000000
Hepatitis 1026 1026 1.000000
Hepatitis 1027 1027 1.000000
Hepatitis 1028 1028 1.000000
Hepatitis 1029 1029 1.000000
Hepatitis 1030 1030 1.000000
Hepatitis 1031 1031 1.000000
Hepatitis 1032 1032 1.000000
Hepatitis 1033 1033 1.000000
Hepatitis 1256 1256 1.000000
Hepatitis 1257 1257 1.000000
Hepatitis 1258 1258 1.000000
Hepatitis 1259 1259 1.000000
Hepatitis 1260 1260 1.000000
Hepatitis 1261 1261 1.000000
Hepatitis 1262 1262 1.000000
Hepatitis 1263 1263 1.000000
Hepatitis 1264 1264 1.000000
Hepatitis 1265 1265 1.000000
Hepatitis 1266 1266 1.000000
Hepatitis 1267 1267 1.000000
Hepatitis 1268 1268 1.000000
Hepatitis 1269 1269 1.000000
Hepatitis 1270 1270 1.000000
Hepatitis 1271 1271 1.000000
Hepatitis 1272 1272 1.000000
Hepatitis 1273 1273 1.000000
Hepatitis 1274 1274 1.000000
Hepatitis 1275 1275 1.000000
Hepatitis 1276 1276 1.000000
Hepatitis 1277 1277 1.000000
Hepatitis 1278 1278 1.000000
Hepatitis 1279 1279 1.000000
Hepatitis 1280 1280 1.000000
Hepatitis 1281 1281 1.000000
Hepatitis 1282 1282 2.000000
Hepatitis 1283 1283 2.000000
Hepatitis 1284 1284 2.000000
Hepatitis 1285 1285 2.000000
Hepatitis 1286 1286 2.000000
Hepatitis 1287 1287 2.000000
Hepatitis 1288 1288 2.000000
Hepatitis 1289 1289 2.000000
Hepatitis 1290 1290 2.000000
Hepatitis 1291 1291 2.000000
Hepatitis 1292 1292 2.000000
Hepatitis 1293 1293 2.000000
Hepatitis 1294 1294 2.000000
Hepatitis 1295 1295 2.000000
Hepatitis 1296 1296 2.000000
Hepatitis 1297 1297 2.000000
Hepatitis 1298 1298 2.000000
Hepatitis 1299 1299 2.000000
Hepatitis 1300 1300 2.000000
Hepatitis 1301 1301 2.000000
Hepatitis 1302 1302 2.000000
Hepatitis 1303 1303 2.000000
Hepatitis 1304 1304 2.000000
Hepatitis 1305 1305 2.000000
Hepatitis 1306 1306 2.000000
Hepatitis 1307 1307 2.000000
Hepatitis 1308 1308 2.000000
Hepatitis 1309 1309 2.000000
Hepatitis 1310 1310 2.000000
Hepatitis 1311 1311 2.000000
Hepatitis 1312 1312 2.000000
Hepatitis 1313 1313 2.000000
Hepatitis 1314 1314 2.000000
Hepatitis 1315 1315 2.000000
Hepatitis 1316 1316 2.000000
Hepatitis 1317 1317 2.000000
Hepatitis 1318 1318 2.000000
Hepatitis 1319 1319 2.000000
Hepatitis 1320 1320 2.000000
Hepatitis 1321 1321 2.000000
Hepatitis 1322 1322 2.000000
Hepatitis 1323 1323 2.000000
Hepatitis 1324 1324 2.000000
Hepatitis 1325 1325 2.000000
Hepatitis 1326 1326 2.000000
Hepatitis 1327 1327 2.000000
Hepatitis 1328 1328 2.000000
Hepatitis 1329 1329 2.000000
Hepatitis 1330 1330 2.000000
Hepatitis 1331 1331 2.000000
Hepatitis 1332 1332 2.000000
Hepatitis 1333 1333 2.000000
Hepatitis 1334 1334 2.000000
Hepatitis 1335 1335 2.000000
Hepatitis 1336 1336 2.000000
Hepatitis 1337 1337 2.000000
Hepatitis 1338 1338 2.000000
Hepatitis 1339 1339 2.000000
Hepatitis 1340 1340 2.000000
Hepatitis 1341 1341 2.000000
Hepatitis 1342 1342 2.000000
Hepatitis 1343 1343 2.000000
Hepatitis 1344 1344 2.000000
Hepatitis 1345 1345 2.000000
Hepatitis 1346 1346 2.000000
Hepatitis 1347 1347 2.000000
Hepatitis 1348 1348 2.000000
Hepatitis 1349 1349 2.000000
Hepatitis 1350 1350 2.000000
Hepatitis 1351 1351 2.000000
Hepatitis 1352 1352 2.000000
Hepatitis 1353 1353 2.000000
Hepatitis 1354 1354 3.000000
Hepatitis 1355 1355 3.000000
Hepatitis 1356 1356 2.000000
Hepatitis 1357 1357 2.000000
Hepatitis 1358 1358 2.000000
Hepatitis 1359 1359 2.000000
Hepatitis 1360 1360 2.000000
Hepatitis 1361 1361 2.000000
Hepatitis 1362 1362 2.000000
Hepatitis 1363 1363 2.000000
Hepatitis 1364 1364 2.000000
Hepatitis 1365 1365 2.000000
Hepatitis 1366 1366 2.000000
Hepatitis 1367 1367 2.000000
Hepatitis 1368 1368 2.000000
Hepatitis 1369 1369 2.000000
Hepatitis 1370 1370 2.000000
Hepatitis 1371 1371 2.000000
Hepatitis 1372 1372 2.000000
Hepatitis 1373 1373 2.000000
Hepatitis 1374 1374 2.000000
Hepatitis 1375 1375 3.000000
Hepatitis 1376 1376 3.000000
Hepatitis 1377 1377 3.000000
Hepatitis 1378 1378 3.000000
Hepatitis 1379 1379 3.000000
Hepatitis 1380 1380 3.000000
Hepatitis 1381 1381 2.000000
Hepatitis 1382 1382 2.000000
Hepatitis 1383 1383 2.000000
Hepatitis 1384 1384 2.000000
Hepatitis 1385 1385 2.000000
Hepatitis 1386 1386 2.000000
Hepatitis 1387 1387 2.000000
Hepatitis 1388 1388 2.000000
Hepatitis 1389 1389 2.000000
Hepatitis 1390 1390 2.000000
Hepatitis 1391 1391 2.000000
Hepatitis 1392 1392 2.000000
Hepatitis 1393 1393 2.000000
Hepatitis 1394 1394 2.000000
Hepatitis 1395 1395 2.000000
Hepatitis 1396 1396 2.000000
Hepatitis 1397 1397 2.000000
Hepatitis 1398 1398 2.000000
Hepatitis 1399 1399 2.000000
Hepatitis 1400 1400 2.000000
Hepatitis 1401 1401 2.000000
Hepatitis 1402 1402 2.000000
Hepatitis 1403 1403 2.000000
Hepatitis 1404 1404 2.000000
Hepatitis 1405 1405 2.000000
Hepatitis 1406 1406 2.000000
Hepatitis 1407 1407 2.000000
Hepatitis 1408 1408 2.000000
Hepatitis 1409 1409 2.000000
Hepatitis 1410 1410 2.000000
Hepatitis 1411 1411 2.000000
Hepatitis 1412 1412 2.000000
Hepatitis 1413 1413 2.000000
Hepatitis 1414 1414 2.000000
Hepatitis 1415 1415 2.000000
Hepatitis 1416 1416 2.000000
Hepatitis 1417 1417 2.000000
Hepatitis 1418 1418 2.000000
Hepatitis 1419 1419 2.000000
Hepatitis 1420 1420 2.000000
Hepatitis 1421 1421 2.000000
Hepatitis 1422 1422 2.000000
Hepatitis 1423 1423 2.000000
Hepatitis 1424 1424 2.000000
Hepatitis 1425 1425 2.000000
Hepatitis 1426 1426 2.000000
Hepatitis 1427 1427 2.000000
Hepatitis 1428 1428 2.000000
Hepatitis 1429 1429 2.000000
Hepatitis 1430 1430 2.000000
Hepatitis 1431 1431 2.000000
Hepatitis 1432 1432 2.000000
Hepatitis 1433 1433 2.000000
Hepatitis 1434 1434 2.000000
Hepatitis 1435 1435 2.000000
Hepatitis 1436 1436 2.000000
Hepatitis 1437 1437 2.000000
Hepatitis 1438 1438 2.000000
Hepatitis 1439 1439 2.000000
Hepatitis 1440 1440 2.000000
Hepatitis 1441 1441 2.000000
Hepatitis 1442 1442 2.000000
Hepatitis 1443 1443 2.000000
Hepatitis 1444 1444 2.000000
Hepatitis 1445 1445 2.000000
Hepatitis 1446 1446 2.000000
Hepatitis 1447 1447 2.000000
Hepatitis 1448 1448 2.000000
Hepatitis 1449 1449 2.000000
Hepatitis 1450 1450 2.000000
Hepatitis 1451 1451 2.000000
Hepatitis 1452 1452 2.000000
Hepatitis 1453 1453 2.000000
Hepatitis 1454 1454 1.000000
Hepatitis 1455 1455 1.000000
Hepatitis 1456 1456 1.000000
Hepatitis 1457 1457 1.000000
Hepatitis 1458 1458 1.000000
Hepatitis 1459 1459 1.000000
Hepatitis 1460 1460 1.000000
Hepatitis 1461 1461 1.000000
Hepatitis 1462 1462 1.000000
Hepatitis 1463 1463 1.000000
Hepatitis 1464 1464 1.000000
Hepatitis 1465 1465 1.000000
Hepatitis 1466 1466 1.000000
Hepatitis 1467 1467 1.000000
Hepatitis 1468 1468 1.000000
Hepatitis 1469 1469 1.000000
Hepatitis 1775 1775 1.000000
Hepatitis 1776 1776 1.000000
Hepatitis 1777 1777 1.000000
Hepatitis 1778 1778 1.000000
Hepatitis 1779 1779 1.000000
Hepatitis 1780 1780 1.000000
Hepatitis 1781 1781 1.000000
Hepatitis 1782 1782 1.000000
Hepatitis 1783 1783 1.000000
Hepatitis 1784 1784 1.000000
Hepatitis 1785 1785 1.000000
Hepatitis 1786 1786 1.000000
Hepatitis 1787 1787 1.000000
Hepatitis 1788 1788 1.000000
Hepatitis 1789 1789 1.000000
Hepatitis 1790 1790 1.000000
Hepatitis 1791 1791 1.000000
Hepatitis 1792 1792 1.000000
Hepatitis 1793 1793 1.000000
Hepatitis 1794 1794 1.000000
Hepatitis 1795 1795 1.000000
Hepatitis 1796 1796 1.000000
Hepatitis 1797 1797 1.000000
Hepatitis 1798 1798 1.000000
Hepatitis 1799 1799 1.000000
Hepatitis 1800 1800 1.000000
Hepatitis 1801 1801 1.000000
Hepatitis 1802 1802 1.000000
Hepatitis 1803 1803 1.000000
Hepatitis 1804 1804 1.000000
Hepatitis 1805 1805 1.000000
Hepatitis 1806 1806 1.000000
Hepatitis 1807 1807 1.000000
Hepatitis 1808 1808 1.000000
Hepatitis 1809 1809 1.000000
Hepatitis 1810 1810 1.000000
Hepatitis 1811 1811 1.000000
Hepatitis 1812 1812 1.000000
Hepatitis 1813 1813 1.000000
Hepatitis 1814 1814 1.000000
Hepatitis 1815 1815 1.000000
Hepatitis 1816 1816 1.000000
Hepatitis 1817 1817 1.000000
Hepatitis 1818 1818 1.000000
Hepatitis 1819 1819 1.000000
Hepatitis 1820 1820 1.000000
Hepatitis 1821 1821 1.000000
Hepatitis 1822 1822 1.000000
Hepatitis 1823 1823 1.000000
Hepatitis 1824 1824 1.000000
Hepatitis 1825 1825 1.000000
Hepatitis 1826 1826 1.000000
Hepatitis 1827 1827 1.000000
Hepatitis 1828 1828 1.000000
Hepatitis 1829 1829 1.000000
Hepatitis 1830 1830 1.000000
Hepatitis 1831 1831 1.000000
Hepatitis 1832 1832 1.000000
Hepatitis 1833 1833 1.000000
Hepatitis 1834 1834 1.000000
Hepatitis 1835 1835 1.000000
Hepatitis 1836 1836 1.000000
Hepatitis 1837 1837 1.000000
Hepatitis 1838 1838 1.000000
Hepatitis 1839 1839 1.000000
Hepatitis 1840 1840 1.000000
Hepatitis 1841 1841 1.000000
Hepatitis 1842 1842 1.000000
Hepatitis 1843 1843 1.000000
Hepatitis 1844 1844 1.000000
Hepatitis 1845 1845 1.000000
Hepatitis 1846 1846 1.000000
Hepatitis 1847 1847 1.000000
Hepatitis 1848 1848 1.000000
Hepatitis 1849 1849 1.000000
Hepatitis 1850 1850 1.000000
Hepatitis 1851 1851 1.000000
Hepatitis 1852 1852 1.000000
Hepatitis 1853 1853 1.000000
Hepatitis 1854 1854 1.000000
Hepatitis 1855 1855 1.000000
Hepatitis 1856 1856 1.000000
Hepatitis 1857 1857 1.000000
Hepatitis 1858 1858 1.000000
Hepatitis 1859 1859 1.000000
Hepatitis 1860 1860 1.000000
Hepatitis 1861 1861 1.000000
Hepatitis 1862 1862 1.000000
Hepatitis 1863 1863 1.000000
Hepatitis 1864 1864 1.000000
Hepatitis 1865 1865 1.000000
Hepatitis 1866 1866 1.000000
Hepatitis 1867 1867 1.000000
Hepatitis 1868 1868 1.000000
Hepatitis 1869 1869 1.000000
Hepatitis 1870 1870 1.000000
Hepatitis 1871 1871 1.000000
Hepatitis 1872 1872 1.000000
Hepatitis 1873 1873 1.000000
Hepatitis 1874 1874 1.000000
Hepatitis 1900 1900 1.000000
Hepatitis 1901 1901 1.000000
Hepatitis 1902 1902 1.000000
Hepatitis 1903 1903 1.000000
Hepatitis 1904 1904 1.000000
Hepatitis 1905 1905 1.000000
Hepatitis 1906 1906 1.000000
Hepatitis 1907 1907 1.000000
Hepatitis 1908 1908 1.000000
Hepatitis 1909 1909 1.000000
Hepatitis 1910 1910 1.000000
Hepatitis 1911 1911 1.000000
Hepatitis 1912 1912 1.000000
Hepatitis 1913 1913 1.000000
Hepatitis 1914 1914 2.000000
Hepatitis 1915 1915 2.000000
Hepatitis 1916 1916 2.000000
Hepatitis 1917 1917 2.000000
Hepatitis 1918 1918 2.000000
Hepatitis 1919 1919 2.000000
Hepatitis 1920 1920 2.000000
Hepatitis 1921 1921 2.000000
Hepatitis 1922 1922 2.000000
Hepatitis 1923 1923 2.000000
Hepatitis 1924 1924 2.000000
Hepatitis 1925 1925 2.000000
Hepatitis 1926 1926 2.000000
Hepatitis 1927 1927 2.000000
Hepatitis 1928 1928 2.000000
Hepatitis 1929 1929 2.000000
Hepatitis 1930 1930 2.000000
Hepatitis 1931 1931 2.000000
Hepatitis 1932 1932 2.000000
Hepatitis 1933 1933 2.000000
Hepatitis 1934 1934 2.000000
Hepatitis 1935 1935 2.000000
Hepatitis 1936 1936 2.000000
Hepatitis 1937 1937 2.000000
Hepatitis 1938 1938 2.000000
Hepatitis 1939 1939 2.000000
Hepatitis 1940 1940 2.000000
Hepatitis 1941 1941 2.000000
Hepatitis 1942 1942 2.000000
Hepatitis 1943 1943 2.000000
Hepatitis 1944 1944 2.000000
Hepatitis 1945 1945 2.000000
Hepatitis 1946 1946 2.000000
Hepatitis 1947 1947 2.000000
Hepatitis 1948 1948 2.000000
Hepatitis 1949 1949 2.000000
Hepatitis 1950 1950 2.000000
Hepatitis 1951 1951 2.000000
Hepatitis 1952 1952 2.000000
Hepatitis 1953 1953 2.000000
Hepatitis 1954 1954 2.000000
Hepatitis 1955 1955 2.000000
Hepatitis 1956 1956 2.000000
Hepatitis 1957 1957 2.000000
Hepatitis 1958 1958 2.000000
Hepatitis 1959 1959 2.000000
Hepatitis 1960 1960 2.000000
Hepatitis 1961 1961 2.000000
Hepatitis 1962 1962 2.000000
Hepatitis 1963 1963 2.000000
Hepatitis 1964 1964 2.000000
Hepatitis 1965 1965 2.000000
Hepatitis 1966 1966 2.000000
Hepatitis 1967 1967 2.000000
Hepatitis 1968 1968 2.000000
Hepatitis 1969 1969 2.000000
Hepatitis 1970 1970 2.000000
Hepatitis 1971 1971 2.000000
Hepatitis 1972 1972 2.000000
Hepatitis 1973 1973 2.000000
Hepatitis 1974 1974 2.000000
Hepatitis 1975 1975 2.000000
Hepatitis 1976 1976 2.000000
Hepatitis 1977 1977 2.000000
Hepatitis 1978 1978 2.000000
Hepatitis 1979 1979 2.000000
Hepatitis 1980 1980 2.000000
Hepatitis 1981 1981 2.000000
Hepatitis 1982 1982 2.000000
Hepatitis 1983 1983 2.000000
Hepatitis 1984 1984 2.000000
Hepatitis 1985 1985 2.000000
Hepatitis 1986 1986 2.000000
Hepatitis 1987 1987 2.000000
Hepatitis 1988 1988 2.000000
Hepatitis 1989 1989 2.000000
Hepatitis 1990 1990 2.000000
Hepatitis 1991 1991 2.000000
Hepatitis 1992 1992 2.000000
Hepatitis 1993 1993 2.000000
Hepatitis 1994 1994 2.000000
Hepatitis 1995 1995 2.000000
Hepatitis 1996 1996 2.000000
Hepatitis 1997 1997 2.000000
Hepatitis 1998 1998 2.000000
Hepatitis 1999 1999 2.000000
Hepatitis 2000 2000 1.000000
Hepatitis 2001 2001 1.000000
Hepatitis 2002 2002 1.000000
Hepatitis 2003 2003 1.000000
Hepatitis 2004 2004 1.000000
Hepatitis 2005 2005 1.000000
Hepatitis 2006 2006 1.000000
Hepatitis 2007 2007 1.000000
Hepatitis 2008 2008 1.000000
Hepatitis 2009 2009 1.000000
Hepatitis 2010 2010 1.000000
Hepatitis 2011 2011 1.000000
Hepatitis 2012 2012 1.000000
Hepatitis 2013 2013 1.000000
Hepatitis 2038 2038 1.000000
Hepatitis 2039 2039 1.000000
Hepatitis 2040 2040 1.000000
Hepatitis 2041 2041 1.000000
Hepatitis 2042 2042 1.000000
Hepatitis 2043 2043 1.000000
Hepatitis 2044 2044 1.000000
Hepatitis 2045 2045 1.000000
Hepatitis 2046 2046 1.000000
Hepatitis 2047 2047 1.000000
Hepatitis 2048 2048 1.000000
Hepatitis 2049 2049 1.000000
Hepatitis 2050 2050 1.000000
Hepatitis 2051 2051 1.000000
Hepatitis 2052 2052 1.000000
Hepatitis 2053 2053 2.000000
Hepatitis 2054 2054 2.000000
Hepatitis 2055 2055 2.000000
Hepatitis 2056 2056 2.000000
Hepatitis 2057 2057 2.000000
Hepatitis 2058 2058 2.000000
Hepatitis 2059 2059 2.000000
Hepatitis 2060 2060 2.000000
Hepatitis 2061 2061 2.000000
Hepatitis 2062 2062 2.000000
Hepatitis 2063 2063 2.000000
Hepatitis 2064 2064 2.000000
Hepatitis 2065 2065 2.000000
Hepatitis 2066 2066 2.000000
Hepatitis 2067 2067 2.000000
Hepatitis 2068 2068 2.000000
Hepatitis 2069 2069 2.000000
Hepatitis 2070 2070 2.000000
Hepatitis 2071 2071 2.000000
Hepatitis 2072 2072 2.000000
Hepatitis 2073 2073 2.000000
Hepatitis 2074 2074 2.000000
Hepatitis 2075 2075 2.000000
Hepatitis 2076 2076 2.000000
Hepatitis 2077 2077 2.000000
Hepatitis 2078 2078 2.000000
Hepatitis 2079 2079 2.000000
Hepatitis 2080 2080 2.000000
Hepatitis 2081 2081 2.000000
Hepatitis 2082 2082 2.000000
Hepatitis 2083 2083 2.000000
Hepatitis 2084 2084 2.000000
Hepatitis 2085 2085 2.000000
Hepatitis 2086 2086 2.000000
Hepatitis 2087 2087 2.000000
Hepatitis 2088 2088 2.000000
Hepatitis 2089 2089 2.000000
Hepatitis 2090 2090 1.000000
Hepatitis 2091 2091 2.000000
Hepatitis 2092 2092 2.000000
Hepatitis 2093 2093 2.000000
Hepatitis 2094 2094 2.000000
Hepatitis 2095 2095 2.000000
Hepatitis 2096 2096 2.000000
Hepatitis 2097 2097 2.000000
Hepatitis 2098 2098 2.000000
Hepatitis 2099 2099 2.000000
Hepatitis 2100 2100 2.000000
Hepatitis 2101 2101 2.000000
Hepatitis 2102 2102 2.000000
Hepatitis 2103 2103 2.000000
Hepatitis 2104 2104 2.000000
Hepatitis 2105 2105 2.000000
Hepatitis 2106 2106 2.000000
Hepatitis 2107 2107 2.000000
Hepatitis 2108 2108 2.000000
Hepatitis 2109 2109 2.000000
Hepatitis 2110 2110 2.000000
Hepatitis 2111 2111 2.000000
Hepatitis 2112 2112 2.000000
Hepatitis 2113 2113 2.000000
Hepatitis 2114 2114 2.000000
Hepatitis 2115 2115 2.000000
Hepatitis 2116 2116 2.000000
Hepatitis 2117 2117 2.000000
Hepatitis 2118 2118 2.000000
Hepatitis 2119 2119 2.000000
Hepatitis 2120 2120 2.000000
Hepatitis 2121 2121 2.000000
Hepatitis 2122 2122 2.000000
Hepatitis 2123 2123 2.000000
Hepatitis 2124 2124 2.000000
Hepatitis 2125 2125 2.000000
Hepatitis 2126 2126 2.000000
Hepatitis 2127 2127 2.000000
Hepatitis 2128 2128 2.000000
Hepatitis 2129 2129 2.000000
Hepatitis 2130 2130 2.000000
Hepatitis 2131 2131 2.000000
Hepatitis 2132 2132 2.000000
Hepatitis 2133 2133 2.000000
Hepatitis 2134 2134 2.000000
Hepatitis 2135 2135 2.000000
Hepatitis 2136 2136 2.000000
Hepatitis 2137 2137 2.000000
Hepatitis 2138 2138 2.000000
Hepatitis 2139 2139 1.000000
Hepatitis 2140 2140 1.000000
Hepatitis 2141 2141 2.000000
Hepatitis 2142 2142 2.000000
Hepatitis 2143 2143 2.000000
Hepatitis 2144 2144 2.000000
Hepatitis 2145 2145 2.000000
Hepatitis 2146 2146 2.000000
Hepatitis 2147 2147 2.000000
Hepatitis 2148 2148 2.000000
Hepatitis 2149 2149 2.000000
Hepatitis 2150 2150 2.000000
Hepatitis 2151 2151 1.000000
Hepatitis 2152 2152 1.000000
Hepatitis 2153 2153 1.000000
Hepatitis 2154 2154 1.000000
Hepatitis 2155 2155 1.000000
Hepatitis 2156 2156 1.000000
Hepatitis 2157 2157 1.000000
Hepatitis 2158 2158 1.000000
Hepatitis 2159 2159 1.000000
Hepatitis 2160 2160 1.000000
Hepatitis 2161 2161 1.000000
Hepatitis 2162 2162 1.000000
Hepatitis 2163 2163 1.000000
Hepatitis 2164 2164 1.000000
Hepatitis 2165 2165 1.000000
Hepatitis 2166 2166 1.000000
Hepatitis 2167 2167 1.000000
Hepatitis 2168 2168 1.000000
Hepatitis 2169 2169 1.000000
Hepatitis 2170 2170 1.000000
Hepatitis 2171 2171 1.000000
Hepatitis 2172 2172 1.000000
Hepatitis 2173 2173 1.000000
Hepatitis 2174 2174 1.000000
Hepatitis 2175 2175 1.000000
Hepatitis 2176 2176 1.000000
Hepatitis 2177 2177 2.000000
Hepatitis 2178 2178 2.000000
Hepatitis 2179 2179 2.000000
Hepatitis 2180 2180 2.000000
Hepatitis 2181 2181 2.000000
Hepatitis 2182 2182 2.000000
Hepatitis 2183 2183 2.000000
Hepatitis 2184 2184 2.000000
Hepatitis 2185 2185 2.000000
Hepatitis 2186 2186 2.000000
Hepatitis 2187 2187 2.000000
Hepatitis 2188 2188 2.000000
Hepatitis 2189 2189 2.000000
Hepatitis 2190 2190 2.000000
Hepatitis 2191 2191 2.000000
Hepatitis 2192 2192 2.000000
Hepatitis 2193 2193 2.000000
Hepatitis 2194 2194 2.000000
Hepatitis 2195 2195 2.000000
Hepatitis 2196 2196 2.000000
Hepatitis 2197 2197 2.000000
Hepatitis 2198 2198 2.000000
Hepatitis 2199 2199 2.000000
Hepatitis 2200 2200 2.000000
Hepatitis 2201 2201 2.000000
Hepatitis 2202 2202 2.000000
Hepatitis 2203 2203 2.000000
Hepatitis 2204 2204 2.000000
Hepatitis 2205 2205 2.000000
Hepatitis 2206 2206 2.000000
Hepatitis 2207 2207 2.000000
Hepatitis 2208 2208 2.000000
Hepatitis 2209 2209 2.000000
Hepatitis 2210 2210 2.000000
Hepatitis 2211 2211 2.000000
Hepatitis 2212 2212 2.000000
Hepatitis 2213 2213 2.000000
Hepatitis 2214 2214 2.000000
Hepatitis 2215 2215 2.000000
Hepatitis 2216 2216 2.000000
Hepatitis 2217 2217 2.000000
Hepatitis 2218 2218 2.000000
Hepatitis 2219 2219 2.000000
Hepatitis 2220 2220 2.000000
Hepatitis 2221 2221 2.000000
Hepatitis 2222 2222 2.000000
Hepatitis 2223 2223 2.000000
Hepatitis 2224 2224 2.000000
Hepatitis 2225 2225 2.000000
Hepatitis 2226 2226 3.000000
Hepatitis 2227 2227 3.000000
Hepatitis 2228 2228 3.000000
Hepatitis 2229 2229 3.000000
Hepatitis 2230 2230 3.000000
Hepatitis 2231 2231 3.000000
Hepatitis 2232 2232 3.000000
Hepatitis 2233 2233 3.000000
Hepatitis 2234 2234 3.000000
Hepatitis 2235 2235 3.000000
Hepatitis 2236 2236 3.000000
Hepatitis 2237 2237 3.000000
Hepatitis 2238 2238 3.000000
Hepatitis 2239 2239 4.000000
Hepatitis 2240 2240 4.000000
Hepatitis 2241 2241 3.000000
Hepatitis 2242 2242 3.000000
Hepatitis 2243 2243 3.000000
Hepatitis 2244 2244 3.000000
Hepatitis 2245 2245 3.000000
Hepatitis 2246 2246 3.000000
Hepatitis 2247 2247 3.000000
Hepatitis 2248 2248 4.000000
Hepatitis 2249 2249 4.000000
Hepatitis 2250 2250 4.000000
Hepatitis 2251 2251 4.000000
Hepatitis 2252 2252 4.000000
Hepatitis 2253 2253 4.000000
Hepatitis 2254 2254 4.000000
Hepatitis 2255 2255 4.000000
Hepatitis 2256 2256 4.000000
Hepatitis 2257 2257 4.000000
Hepatitis 2258 2258 4.000000
Hepatitis 2259 2259 4.000000
Hepatitis 2260 2260 4.000000
Hepatitis 2261 2261 4.000000
Hepatitis 2262 2262 4.000000
Hepatitis 2263 2263 4.000000
Hepatitis 2264 2264 4.000000
Hepatitis 2265 2265 4.000000
Hepatitis 2266 2266 4.000000
Hepatitis 2267 2267 4.000000
Hepatitis 2268 2268 5.000000
Hepatitis 2269 2269 5.000000
Hepatitis 2270 2270 5.000000
Hepatitis 2271 2271 5.000000
Hepatitis 2272 2272 5.000000
Hepatitis 2273 2273 5.000000
Hepatitis 2274 2274 5.000000
Hepatitis 2275 2275 5.000000
Hepatitis 2276 2276 5.000000
Hepatitis 2277 2277 5.000000
Hepatitis 2278 2278 5.000000
Hepatitis 2279 2279 6.000000
Hepatitis 2280 2280 6.000000
Hepatitis 2281 2281 6.000000
Hepatitis 2282 2282 6.000000
Hepatitis 2283 2283 6.000000
Hepatitis 2284 2284 6.000000
Hepatitis 2285 2285 6.000000
Hepatitis 2286 2286 6.000000
Hepatitis 2287 2287 6.000000
Hepatitis 2288 2288 6.000000
Hepatitis 2289 2289 6.000000
Hepatitis 2290 2290 6.000000
Hepatitis 2291 2291 6.000000
Hepatitis 2292 2292 6.000000
Hepatitis 2293 2293 6.000000
Hepatitis 2294 2294 6.000000
Hepatitis 2295 2295 6.000000
Hepatitis 2296 2296 6.000000
Hepatitis 2297 2297 6.000000
Hepatitis 2298 2298 6.000000
Hepatitis 2299 2299 6.000000
Hepatitis 2300 2300 6.000000
Hepatitis 2301 2301 6.000000
Hepatitis 2302 2302 6.000000
Hepatitis 2303 2303 6.000000
Hepatitis 2304 2304 6.000000
Hepatitis 2305 2305 6.000000
Hepatitis 2306 2306 6.000000
Hepatitis 2307 2307 6.000000
Hepatitis 2308 2308 6.000000
Hepatitis 2309 2309 6.000000
Hepatitis 2310 2310 6.000000
Hepatitis 2311 2311 6.000000
Hepatitis 2312 2312 6.000000
Hepatitis 2313 2313 6.000000
Hepatitis 2314 2314 6.000000
Hepatitis 2315 2315 6.000000
Hepatitis 2316 2316 6.000000
Hepatitis 2317 2317 6.000000
Hepatitis 2318 2318 6.000000
Hepatitis 2319 2319 6.000000
Hepatitis 2320 2320 6.000000
Hepatitis 2321 2321 6.000000
Hepatitis 2322 2322 6.000000
Hepatitis 2323 2323 6.000000
Hepatitis 2324 2324 6.000000
Hepatitis 2325 2325 6.000000
Hepatitis 2326 2326 5.000000
Hepatitis 2327 2327 5.000000
Hepatitis 2328 2328 5.000000
Hepatitis 2329 2329 5.000000
Hepatitis 2330 2330 5.000000
Hepatitis 2331 2331 5.000000
Hepatitis 2332 2332 5.000000
Hepatitis 2333 2333 5.000000
Hepatitis 2334 2334 5.000000
Hepatitis 2335 2335 5.000000
Hepatitis 2336 2336 5.000000
Hepatitis 2337 2337 5.000000
Hepatitis 2338 2338 4.000000
Hepatitis 2339 2339 4.000000
Hepatitis 2340 2340 4.000000
Hepatitis 2341 2341 4.000000
Hepatitis 2342 2342 4.000000
Hepatitis 2343 2343 4.000000
Hepatitis 2344 2344 4.000000
Hepatitis 2345 2345 4.000000
Hepatitis 2346 2346 4.000000
Hepatitis 2347 2347 3.000000
Hepatitis 2348 2348 3.000000
Hepatitis 2349 2349 3.000000
Hepatitis 2350 2350 3.000000
Hepatitis 2351 2351 3.000000
Hepatitis 2352 2352 3.000000
Hepatitis 2353 2353 4.000000
Hepatitis 2354 2354 4.000000
Hepatitis 2355 2355 4.000000
Hepatitis 2356 2356 4.000000
Hepatitis 2357 2357 4.000000
Hepatitis 2358 2358 4.000000
Hepatitis 2359 2359 4.000000
Hepatitis 2360 2360 4.000000
Hepatitis 2361 2361 5.000000
Hepatitis 2362 2362 5.000000
Hepatitis 2363 2363 5.000000
Hepatitis 2364 2364 5.000000
Hepatitis 2365 2365 5.000000
Hepatitis 2366 2366 5.000000
Hepatitis 2367 2367 4.000000
Hepatitis 2368 2368 4.000000
Hepatitis 2369 2369 4.000000
Hepatitis 2370 2370 4.000000
Hepatitis 2371 2371 4.000000
Hepatitis 2372 2372 4.000000
Hepatitis 2373 2373 4.000000
Hepatitis 2374 2374 4.000000
Hepatitis 2375 2375 4.000000
Hepatitis 2376 2376 3.000000
Hepatitis 2377 2377 2.000000
Hepatitis 2378 2378 2.000000
Hepatitis 2379 2379 2.000000
Hepatitis 2380 2380 2.000000
Hepatitis 2381 2381 2.000000
Hepatitis 2382 2382 2.000000
Hepatitis 2383 2383 2.000000
Hepatitis 2384 2384 2.000000
Hepatitis 2385 2385 2.000000
Hepatitis 2386 2386 2.000000
Hepatitis 2387 2387 2.000000
Hepatitis 2388 2388 2.000000
Hepatitis 2389 2389 2.000000
Hepatitis 2390 2390 2.000000
Hepatitis 2391 2391 2.000000
Hepatitis 2392 2392 2.000000
Hepatitis 2393 2393 2.000000
Hepatitis 2394 2394 2.000000
Hepatitis 2395 2395 2.000000
Hepatitis 2396 2396 2.000000
Hepatitis 2397 2397 2.000000
Hepatitis 2398 2398 2.000000
Hepatitis 2399 2399 2.000000
Hepatitis 2400 2400 2.000000
Hepatitis 2401 2401 2.000000
Hepatitis 2402 2402 2.000000
Hepatitis 2403 2403 3.000000
Hepatitis 2404 2404 3.000000
Hepatitis 2405 2405 3.000000
Hepatitis 2406 2406 3.000000
Hepatitis 2407 2407 3.000000
Hepatitis 2408 2408 3.000000
Hepatitis 2409 2409 3.000000
Hepatitis 2410 2410 3.000000
Hepatitis 2411 2411 3.000000
Hepatitis 2412 2412 3.000000
Hepatitis 2413 2413 3.000000
Hepatitis 2414 2414 3.000000
Hepatitis 2415 2415 3.000000
Hepatitis 2416 2416 3.000000
Hepatitis 2417 2417 3.000000
Hepatitis 2418 2418 3.000000
Hepatitis 2419 2419 3.000000
Hepatitis 2420 2420 3.000000
Hepatitis 2421 2421 3.000000
Hepatitis 2422 2422 3.000000
Hepatitis 2423 2423 3.000000
Hepatitis 2424 2424 3.000000
Hepatitis 2425 2425 3.000000
Hepatitis 2426 2426 3.000000
Hepatitis 2427 2427 3.000000
Hepatitis 2428 2428 3.000000
Hepatitis 2429 2429 3.000000
Hepatitis 2430 2430 3.000000
Hepatitis 2431 2431 3.000000
Hepatitis 2432 2432 3.000000
Hepatitis 2433 2433 3.000000
Hepatitis 2434 2434 3.000000
Hepatitis 2435 2435 3.000000
Hepatitis 2436 2436 3.000000
Hepatitis 2437 2437 3.000000
Hepatitis 2438 2438 3.000000
Hepatitis 2439 2439 3.000000
Hepatitis 2440 2440 3.000000
Hepatitis 2441 2441 3.000000
Hepatitis 2442 2442 3.000000
Hepatitis 2443 2443 3.000000
Hepatitis 2444 2444 3.000000
Hepatitis 2445 2445 3.000000
Hepatitis 2446 2446 3.000000
Hepatitis 2447 2447 3.000000
Hepatitis 2448 2448 4.000000
Hepatitis 2449 2449 4.000000
Hepatitis 2450 2450 4.000000
Hepatitis 2451 2451 4.000000
Hepatitis 2452 2452 4.000000
Hepatitis 2453 2453 3.000000
Hepatitis 2454 2454 3.000000
Hepatitis 2455 2455 3.000000
Hepatitis 2456 2456 3.000000
Hepatitis 2457 2457 3.000000
Hepatitis 2458 2458 3.000000
Hepatitis 2459 2459 3.000000
Hepatitis 2460 2460 3.000000
Hepatitis 2461 2461 2.000000
Hepatitis 2462 2462 2.000000
Hepatitis 2463 2463 2.000000
Hepatitis 2464 2464 2.000000
Hepatitis 2465 2465 2.000000
Hepatitis 2466 2466 2.000000
Hepatitis 2467 2467 2.000000
Hepatitis 2468 2468 2.000000
Hepatitis 2469 2469 2.000000
Hepatitis 2470 2470 2.000000
Hepatitis 2471 2471 3.000000
Hepatitis 2472 2472 3.000000
Hepatitis 2473 2473 3.000000
Hepatitis 2474 2474 3.000000
Hepatitis 2475 2475 3.000000
Hepatitis 2476 2476 3.000000
Hepatitis 2477 2477 3.000000
Hepatitis 2478 2478 3.000000
Hepatitis 2479 2479 3.000000
Hepatitis 2480 2480 3.000000
Hepatitis 2481 2481 3.000000
Hepatitis 2482 2482 3.000000
Hepatitis 2483 2483 3.000000
Hepatitis 2484 2484 3.000000
Hepatitis 2485 2485 3.000000
Hepatitis 2486 2486 3.000000
Hepatitis 2487 2487 3.000000
Hepatitis 2488 2488 3.000000
Hepatitis 2489 2489 3.000000
Hepatitis 2490 2490 3.000000
Hepatitis 2491 2491 3.000000
Hepatitis 2492 2492 3.000000
Hepatitis 2493 2493 3.000000
Hepatitis 2494 2494 3.000000
Hepatitis 2495 2495 3.000000
Hepatitis 2496 2496 4.000000
Hepatitis 2497 2497 4.000000
Hepatitis 2498 2498 4.000000
Hepatitis 2499 2499 4.000000
Hepatitis 2500 2500 5.000000
Hepatitis 2501 2501 6.000000
Hepatitis 2502 2502 5.000000
Hepatitis 2503 2503 5.000000
Hepatitis 2504 2504 5.000000
Hepatitis 2505 2505 5.000000
Hepatitis 2506 2506 5.000000
Hepatitis 2507 2507 5.000000
Hepatitis 2508 2508 5.000000
Hepatitis 2509 2509 5.000000
Hepatitis 2510 2510 5.000000
Hepatitis 2511 2511 5.000000
Hepatitis 2512 2512 5.000000
Hepatitis 2513 2513 5.000000
Hepatitis 2514 2514 5.000000
Hepatitis 2515 2515 5.000000
Hepatitis 2516 2516 5.000000
Hepatitis 2517 2517 5.000000
Hepatitis 2518 2518 5.000000
Hepatitis 2519 2519 5.000000
Hepatitis 2520 2520 5.000000
Hepatitis 2521 2521 5.000000
Hepatitis 2522 2522 5.000000
Hepatitis 2523 2523 5.000000
Hepatitis 2524 2524 5.000000
Hepatitis 2525 2525 5.000000
Hepatitis 2526 2526 5.000000
Hepatitis 2527 2527 5.000000
Hepatitis 2528 2528 5.000000
Hepatitis 2529 2529 5.000000
Hepatitis 2530 2530 5.000000
Hepatitis 2531 2531 5.000000
Hepatitis 2532 2532 5.000000
Hepatitis 2533 2533 5.000000
Hepatitis 2534 2534 5.000000
Hepatitis 2535 2535 5.000000
Hepatitis 2536 2536 5.000000
Hepatitis 2537 2537 5.000000
Hepatitis 2538 2538 5.000000
Hepatitis 2539 2539 5.000000
Hepatitis 2540 2540 5.000000
Hepatitis 2541 2541 5.000000
Hepatitis 2542 2542 5.000000
Hepatitis 2543 2543 5.000000
Hepatitis 2544 2544 5.000000
Hepatitis 2545 2545 5.000000
Hepatitis 2546 2546 5.000000
Hepatitis 2547 2547 3.000000
Hepatitis 2548 2548 3.000000
Hepatitis 2549 2549 3.000000
Hepatitis 2550 2550 3.000000
Hepatitis 2551 2551 3.000000
Hepatitis 2552 2552 3.000000
Hepatitis 2553 2553 3.000000
Hepatitis 2554 2554 3.000000
Hepatitis 2555 2555 3.000000
Hepatitis 2556 2556 3.000000
Hepatitis 2557 2557 3.000000
Hepatitis 2558 2558 3.000000
Hepatitis 2559 2559 3.000000
Hepatitis 2560 2560 3.000000
Hepatitis 2561 2561 3.000000
Hepatitis 2562 2562 3.000000
Hepatitis 2563 2563 3.000000
Hepatitis 2564 2564 3.000000
Hepatitis 2565 2565 3.000000
Hepatitis 2566 2566 3.000000
Hepatitis 2567 2567 3.000000
Hepatitis 2568 2568 3.000000
Hepatitis 2569 2569 3.000000
Hepatitis 2570 2570 3.000000
Hepatitis 2571 2571 3.000000
Hepatitis 2572 2572 3.000000
Hepatitis 2573 2573 3.000000
Hepatitis 2574 2574 4.000000
Hepatitis 2575 2575 4.000000
Hepatitis 2576 2576 4.000000
Hepatitis 2577 2577 4.000000
Hepatitis 2578 2578 4.000000
Hepatitis 2579 2579 4.000000
Hepatitis 2580 2580 4.000000
Hepatitis 2581 2581 4.000000
Hepatitis 2582 2582 4.000000
Hepatitis 2583 2583 4.000000
Hepatitis 2584 2584 4.000000
Hepatitis 2585 2585 4.000000
Hepatitis 2586 2586 4.000000
Hepatitis 2587 2587 4.000000
Hepatitis 2588 2588 4.000000
Hepatitis 2589 2589 4.000000
Hepatitis 2590 2590 4.000000
Hepatitis 2591 2591 4.000000
Hepatitis 2592 2592 4.000000
Hepatitis 2593 2593 4.000000
Hepatitis 2594 2594 4.000000
Hepatitis 2595 2595 4.000000
Hepatitis 2596 2596 3.000000
Hepatitis 2597 2597 3.000000
Hepatitis 2598 2598 3.000000
Hepatitis 2599 2599 3.000000
Hepatitis 2600 2600 2.000000
Hepatitis 2601 2601 1.000000
Hepatitis 2602 2602 1.000000
Hepatitis 2603 2603 1.000000
Hepatitis 2604 2604 1.000000
Hepatitis 2605 2605 1.000000
Hepatitis 2606 2606 2.000000
Hepatitis 2607 2607 2.000000
Hepatitis 2608 2608 2.000000
Hepatitis 2609 2609 2.000000
Hepatitis 2610 2610 2.000000
Hepatitis 2611 2611 2.000000
Hepatitis 2612 2612 2.000000
Hepatitis 2613 2613 2.000000
Hepatitis 2614 2614 2.000000
Hepatitis 2615 2615 2.000000
Hepatitis 2616 2616 2.000000
Hepatitis 2617 2617 2.000000
Hepatitis 2618 2618 2.000000
Hepatitis 2619 2619 2.000000
Hepatitis 2620 2620 2.000000
Hepatitis 2621 2621 2.000000
Hepatitis 2622 2622 2.000000
Hepatitis 2623 2623 2.000000
Hepatitis 2624 2624 2.000000
Hepatitis 2625 2625 2.000000
Hepatitis 2626 2626 2.000000
Hepatitis 2627 2627 2.000000
Hepatitis 2628 2628 2.000000
Hepatitis 2629 2629 2.000000
Hepatitis 2630 2630 2.000000
Hepatitis 2631 2631 2.000000
Hepatitis 2632 2632 2.000000
Hepatitis 2633 2633 2.000000
Hepatitis 2634 2634 2.000000
Hepatitis 2635 2635 2.000000
Hepatitis 2636 2636 2.000000
Hepatitis 2637 2637 2.000000
Hepatitis 2638 2638 2.000000
Hepatitis 2639 2639 2.000000
Hepatitis 2640 2640 2.000000
Hepatitis 2641 2641 2.000000
Hepatitis 2642 2642 2.000000
Hepatitis 2643 2643 2.000000
Hepatitis 2644 2644 2.000000
Hepatitis 2645 2645 2.000000
Hepatitis 2646 2646 2.000000
Hepatitis 2647 2647 2.000000
Hepatitis 2648 2648 2.000000
Hepatitis 2649 2649 2.000000
Hepatitis 2650 2650 2.000000
Hepatitis 2651 2651 2.000000
Hepatitis 2652 2652 2.000000
Hepatitis 2653 2653 3.000000
Hepatitis 2654 2654 3.000000
Hepatitis 2655 2655 3.000000
Hepatitis 2656 2656 3.000000
Hepatitis 2657 2657 3.000000
Hepatitis 2658 2658 3.000000
Hepatitis 2659 2659 3.000000
Hepatitis 2660 2660 3.000000
Hepatitis 2661 2661 3.000000
Hepatitis 2662 2662 3.000000
Hepatitis 2663 2663 3.000000
Hepatitis 2664 2664 3.000000
Hepatitis 2665 2665 3.000000
Hepatitis 2666 2666 3.000000
Hepatitis 2667 2667 3.000000
Hepatitis 2668 2668 3.000000
Hepatitis 2669 2669 3.000000
Hepatitis 2670 2670 3.000000
Hepatitis 2671 2671 3.000000
Hepatitis 2672 2672 3.000000
Hepatitis 2673 2673 3.000000
Hepatitis 2674 2674 2.000000
Hepatitis 2675 2675 2.000000
Hepatitis 2676 2676 2.000000
Hepatitis 2677 2677 2.000000
Hepatitis 2678 2678 2.000000
Hepatitis 2679 2679 2.000000
Hepatitis 2680 2680 2.000000
Hepatitis 2681 2681 2.000000
Hepatitis 2682 2682 2.000000
Hepatitis 2683 2683 2.000000
Hepatitis 2684 2684 2.000000
Hepatitis 2685 2685 2.000000
Hepatitis 2686 2686 2.000000
Hepatitis 2687 2687 2.000000
Hepatitis 2688 2688 2.000000
Hepatitis 2689 2689 2.000000
Hepatitis 2690 2690 2.000000
Hepatitis 2691 2691 2.000000
Hepatitis 2692 2692 2.000000
Hepatitis 2693 2693 2.000000
Hepatitis 2694 2694 2.000000
Hepatitis 2695 2695 2.000000
Hepatitis 2696 2696 2.000000
Hepatitis 2697 2697 2.000000
Hepatitis 2698 2698 2.000000
Hepatitis 2699 2699 2.000000
Hepatitis 2700 2700 2.000000
Hepatitis 2701 2701 2.000000
Hepatitis 2702 2702 2.000000
Hepatitis 2703 2703 2.000000
Hepatitis 2704 2704 2.000000
Hepatitis 2705 2705 2.000000
Hepatitis 2706 2706 1.000000
Hepatitis 2707 2707 1.000000
Hepatitis 2708 2708 1.000000
Hepatitis 2709 2709 1.000000
Hepatitis 2710 2710 1.000000
Hepatitis 2711 2711 1.000000
Hepatitis 2712 2712 1.000000
Hepatitis 2713 2713 1.000000
Hepatitis 2714 2714 1.000000
Hepatitis 2715 2715 1.000000
Hepatitis 2716 2716 1.000000
Hepatitis 2717 2717 1.000000
Hepatitis 2718 2718 1.000000
Hepatitis 2719 2719 1.000000
Hepatitis 2720 2720 1.000000
Hepatitis 2721 2721 1.000000
Hepatitis 2722 2722 1.000000
Hepatitis 2723 2723 1.000000
Hepatitis 2724 2724 2.000000
Hepatitis 2725 2725 2.000000
Hepatitis 2726 2726 2.000000
Hepatitis 2727 2727 2.000000
Hepatitis 2728 2728 2.000000
Hepatitis 2729 2729 2.000000
Hepatitis 2730 2730 2.000000
Hepatitis 2731 2731 2.000000
Hepatitis 2732 2732 2.000000
Hepatitis 2733 2733 2.000000
Hepatitis 2734 2734 2.000000
Hepatitis 2735 2735 2.000000
Hepatitis 2736 2736 2.000000
Hepatitis 2737 2737 2.000000
Hepatitis 2738 2738 2.000000
Hepatitis 2739 2739 2.000000
Hepatitis 2740 2740 2.000000
Hepatitis 2741 2741 2.000000
Hepatitis 2742 2742 2.000000
Hepatitis 2743 2743 2.000000
Hepatitis 2744 2744 2.000000
Hepatitis 2745 2745 2.000000
Hepatitis 2746 2746 2.000000
Hepatitis 2747 2747 2.000000
Hepatitis 2748 2748 2.000000
Hepatitis 2749 2749 2.000000
Hepatitis 2750 2750 2.000000
Hepatitis 2751 2751 2.000000
Hepatitis 2752 2752 2.000000
Hepatitis 2753 2753 1.000000
Hepatitis 2754 2754 1.000000
Hepatitis 2755 2755 1.000000
Hepatitis 2756 2756 1.000000
Hepatitis 2757 2757 1.000000
Hepatitis 2758 2758 1.000000
Hepatitis 2759 2759 1.000000
Hepatitis 2760 2760 1.000000
Hepatitis 2761 2761 1.000000
Hepatitis 2762 2762 1.000000
Hepatitis 2763 2763 1.000000
Hepatitis 2764 2764 1.000000
Hepatitis 2765 2765 1.000000
Hepatitis 2766 2766 1.000000
Hepatitis 2767 2767 1.000000
Hepatitis 2768 2768 1.000000
Hepatitis 2769 2769 1.000000
Hepatitis 2770 2770 1.000000
Hepatitis 2771 2771 1.000000
Hepatitis 2772 2772 1.000000
Hepatitis 2773 2773 1.000000
Hepatitis 2774 2774 1.000000
Hepatitis 2775 2775 1.000000
Hepatitis 2776 2776 1.000000
Hepatitis 2777 2777 2.000000
Hepatitis 2778 2778 2.000000
Hepatitis 2779 2779 2.000000
Hepatitis 2780 2780 2.000000
Hepatitis 2781 2781 2.000000
Hepatitis 2782 2782 2.000000
Hepatitis 2783 2783 2.000000
Hepatitis 2784 2784 2.000000
Hepatitis 2785 2785 2.000000
Hepatitis 2786 2786 2.000000
Hepatitis 2787 2787 2.000000
Hepatitis 2788 2788 2.000000
Hepatitis 2789 2789 2.000000
Hepatitis 2790 2790 2.000000
Hepatitis 2791 2791 2.000000
Hepatitis 2792 2792 2.000000
Hepatitis 2793 2793 2.000000
Hepatitis 2794 2794 2.000000
Hepatitis 2795 2795 2.000000
Hepatitis 2796 2796 2.000000
Hepatitis 2797 2797 2.000000
Hepatitis 2798 2798 2.000000
Hepatitis 2799 2799 2.000000
Hepatitis 2800 2800 2.000000
Hepatitis 2801 2801 2.000000
Hepatitis 2802 2802 2.000000
Hepatitis 2803 2803 2.000000
Hepatitis 2804 2804 2.000000
Hepatitis 2805 2805 2.000000
Hepatitis 2806 2806 2.000000
Hepatitis 2807 2807 2.000000
Hepatitis 2808 2808 2.000000
Hepatitis 2809 2809 2.000000
Hepatitis 2810 2810 2.000000
Hepatitis 2811 2811 2.000000
Hepatitis 2812 2812 2.000000
Hepatitis 2813 2813 2.000000
Hepatitis 2814 2814 2.000000
Hepatitis 2815 2815 2.000000
Hepatitis 2816 2816 2.000000
Hepatitis 2817 2817 2.000000
Hepatitis 2818 2818 2.000000
Hepatitis 2819 2819 3.000000
Hepatitis 2820 2820 3.000000
Hepatitis 2821 2821 3.000000
Hepatitis 2822 2822 3.000000
Hepatitis 2823 2823 2.000000
Hepatitis 2824 2824 2.000000
Hepatitis 2825 2825 2.000000
Hepatitis 2826 2826 2.000000
Hepatitis 2827 2827 2.000000
Hepatitis 2828 2828 2.000000
Hepatitis 2829 2829 2.000000
Hepatitis 2830 2830 2.000000
Hepatitis 2831 2831 2.000000
Hepatitis 2832 2832 2.000000
Hepatitis 2833 2833 2.000000
Hepatitis 2834 2834 2.000000
Hepatitis 2835 2835 2.000000
Hepatitis 2836 2836 2.000000
Hepatitis 2837 2837 2.000000
Hepatitis 2838 2838 3.000000
Hepatitis 2839 2839 3.000000
Hepatitis 2840 2840 3.000000
Hepatitis 2841 2841 3.000000
Hepatitis 2842 2842 3.000000
Hepatitis 2843 2843 3.000000
Hepatitis 2844 2844 3.000000
Hepatitis 2845 2845 3.000000
Hepatitis 2846 2846 3.000000
Hepatitis 2847 2847 3.000000
Hepatitis 2848 2848 3.000000
Hepatitis 2849 2849 3.000000
Hepatitis 2850 2850 3.000000
Hepatitis 2851 2851 3.000000
Hepatitis 2852 2852 3.000000
Hepatitis 2853 2853 3.000000
Hepatitis 2854 2854 3.000000
Hepatitis 2855 2855 3.000000
Hepatitis 2856 2856 3.000000
Hepatitis 2857 2857 3.000000
Hepatitis 2858 2858 3.000000
Hepatitis 2859 2859 3.000000
Hepatitis 2860 2860 3.000000
Hepatitis 2861 2861 3.000000
Hepatitis 2862 2862 3.000000
Hepatitis 2863 2863 3.000000
Hepatitis 2864 2864 3.000000
Hepatitis 2865 2865 3.000000
Hepatitis 2866 2866 3.000000
Hepatitis 2867 2867 3.000000
Hepatitis 2868 2868 3.000000
Hepatitis 2869 2869 3.000000
Hepatitis 2870 2870 3.000000
Hepatitis 2871 2871 3.000000
Hepatitis 2872 2872 3.000000
Hepatitis 2873 2873 3.000000
Hepatitis 2874 2874 3.000000
Hepatitis 2875 2875 3.000000
Hepatitis 2876 2876 3.000000
Hepatitis 2877 2877 2.000000
Hepatitis 2878 2878 2.000000
Hepatitis 2879 2879 2.000000
Hepatitis 2880 2880 2.000000
Hepatitis 2881 2881 2.000000
Hepatitis 2882 2882 2.000000
Hepatitis 2883 2883 2.000000
Hepatitis 2884 2884 2.000000
Hepatitis 2885 2885 2.000000
Hepatitis 2886 2886 2.000000
Hepatitis 2887 2887 2.000000
Hepatitis 2888 2888 2.000000
Hepatitis 2889 2889 2.000000
Hepatitis 2890 2890 2.000000
Hepatitis 2891 2891 2.000000
Hepatitis 2892 2892 2.000000
Hepatitis 2893 2893 2.000000
Hepatitis 2894 2894 2.000000
Hepatitis 2895 2895 2.000000
Hepatitis 2896 2896 2.000000
Hepatitis 2897 2897 2.000000
Hepatitis 2898 2898 2.000000
Hepatitis 2899 2899 2.000000
Hepatitis 2900 2900 2.000000
Hepatitis 2901 2901 2.000000
Hepatitis 2902 2902 2.000000
Hepatitis 2903 2903 2.000000
Hepatitis 2904 2904 2.000000
Hepatitis 2905 2905 2.000000
Hepatitis 2906 2906 2.000000
Hepatitis 2907 2907 2.000000
Hepatitis 2908 2908 2.000000
Hepatitis 2909 2909 2.000000
Hepatitis 2910 2910 2.000000
Hepatitis 2911 2911 2.000000
Hepatitis 2912 2912 2.000000
Hepatitis 2913 2913 2.000000
Hepatitis 2914 2914 2.000000
Hepatitis 2915 2915 2.000000
Hepatitis 2916 2916 3.000000
Hepatitis 2917 2917 3.000000
Hepatitis 2918 2918 3.000000
Hepatitis 2919 2919 2.000000
Hepatitis 2920 2920 3.000000
Hepatitis 2921 2921 3.000000
Hepatitis 2922 2922 3.000000
Hepatitis 2923 2923 3.000000
Hepatitis 2924 2924 3.000000
Hepatitis 2925 2925 3.000000
Hepatitis 2926 2926 3.000000
Hepatitis 2927 2927 3.000000
Hepatitis 2928 2928 3.000000
Hepatitis 2929 2929 3.000000
Hepatitis 2930 2930 3.000000
Hepatitis 2931 2931 3.000000
Hepatitis 2932 2932 3.000000
Hepatitis 2933 2933 3.000000
Hepatitis 2934 2934 2.000000
Hepatitis 2935 2935 2.000000
Hepatitis 2936 2936 2.000000
Hepatitis 2937 2937 2.000000
Hepatitis 2938 2938 2.000000
Hepatitis 2939 2939 2.000000
Hepatitis 2940 2940 2.000000
Hepatitis 2941 2941 2.000000
Hepatitis 2942 2942 2.000000
Hepatitis 2943 2943 2.000000
Hepatitis 2944 2944 2.000000
Hepatitis 2945 2945 2.000000
Hepatitis 2946 2946 2.000000
Hepatitis 2947 2947 2.000000
Hepatitis 2948 2948 2.000000
Hepatitis 2949 2949 2.000000
Hepatitis 2950 2950 3.000000
Hepatitis 2951 2951 3.000000
Hepatitis 2952 2952 3.000000
Hepatitis 2953 2953 3.000000
Hepatitis 2954 2954 3.000000
Hepatitis 2955 2955 3.000000
Hepatitis 2956 2956 3.000000
Hepatitis 2957 2957 3.000000
Hepatitis 2958 2958 3.000000
Hepatitis 2959 2959 3.000000
Hepatitis 2960 2960 3.000000
Hepatitis 2961 2961 3.000000
Hepatitis 2962 2962 3.000000
Hepatitis 2963 2963 3.000000
Hepatitis 2964 2964 3.000000
Hepatitis 2965 2965 3.000000
Hepatitis 2966 2966 3.000000
Hepatitis 2967 2967 3.000000
Hepatitis 2968 2968 3.000000
Hepatitis 2969 2969 3.000000
Hepatitis 2970 2970 3.000000
Hepatitis 2971 2971 3.000000
Hepatitis 2972 2972 3.000000
Hepatitis 2973 2973 3.000000
Hepatitis 2974 2974 3.000000
Hepatitis 2975 2975 3.000000
Hepatitis 2976 2976 3.000000
Hepatitis 2977 2977 3.000000
Hepatitis 2978 2978 3.000000
Hepatitis 2979 2979 3.000000
Hepatitis 2980 2980 3.000000
Hepatitis 2981 2981 3.000000
Hepatitis 2982 2982 3.000000
Hepatitis 2983 2983 3.000000
Hepatitis 2984 2984 3.000000
Hepatitis 2985 2985 3.000000
Hepatitis 2986 2986 3.000000
Hepatitis 2987 2987 3.000000
Hepatitis 2988 2988 3.000000
Hepatitis 2989 2989 3.000000
Hepatitis 2990 2990 3.000000
Hepatitis 2991 2991 3.000000
Hepatitis 2992 2992 3.000000
Hepatitis 2993 2993 3.000000
Hepatitis 2994 2994 3.000000
Hepatitis 2995 2995 3.000000
Hepatitis 2996 2996 3.000000
Hepatitis 2997 2997 3.000000
Hepatitis 2998 2998 3.000000
Hepatitis 2999 2999 3.000000
Hepatitis 3000 3000 3.000000
Hepatitis 3001 3001 3.000000
Hepatitis 3002 3002 3.000000
Hepatitis 3003 3003 3.000000
Hepatitis 3004 3004 3.000000
Hepatitis 3005 3005 3.000000
Hepatitis 3006 3006 3.000000
Hepatitis 3007 3007 3.000000
Hepatitis 3008 3008 3.000000
Hepatitis 3009 3009 3.000000
Hepatitis 3010 3010 3.000000
Hepatitis 3011 3011 3.000000
Hepatitis 3012 3012 3.000000
Hepatitis 3013 3013 3.000000
Hepatitis 3014 3014 3.000000
Hepatitis 3015 3015 3.000000
Hepatitis 3016 3016 2.000000
Hepatitis 3017 3017 2.000000
Hepatitis 3018 3018 2.000000
Hepatitis 3019 3019 1.000000
Hepatitis 3020 3020 1.000000
Hepatitis 3021 3021 1.000000
Hepatitis 3022 3022 1.000000
Hepatitis 3023 3023 1.000000
Hepatitis 3024 3024 1.000000
Hepatitis 3025 3025 1.000000
Hepatitis 3026 3026 1.000000
Hepatitis 3027 3027 1.000000
Hepatitis 3028 3028 1.000000
Hepatitis 3029 3029 1.000000
Hepatitis 3030 3030 1.000000
Hepatitis 3031 3031 1.000000
Hepatitis 3032 3032 1.000000
Hepatitis 3033 3033 1.000000
Hepatitis 3034 3034 1.000000
Hepatitis 3035 3035 1.000000
Hepatitis 3036 3036 1.000000
Hepatitis 3037 3037 1.000000
Hepatitis 3038 3038 1.000000
Hepatitis 3039 3039 1.000000
Hepatitis 3040 3040 1.000000
Hepatitis 3041 3041 2.000000
Hepatitis 3042 3042 2.000000
Hepatitis 3043 3043 2.000000
Hepatitis 3044 3044 2.000000
Hepatitis 3045 3045 2.000000
Hepatitis 3046 3046 2.000000
Hepatitis 3047 3047 2.000000
Hepatitis 3048 3048 2.000000
Hepatitis 3049 3049 2.000000
Hepatitis 3050 3050 1.000000
Hepatitis 3051 3051 1.000000
Hepatitis 3052 3052 1.000000
Hepatitis 3053 3053 1.000000
Hepatitis 3054 3054 1.000000
Hepatitis 3055 3055 1.000000
Hepatitis 3056 3056 1.000000
Hepatitis 3057 3057 1.000000
Hepatitis 3058 3058 1.000000
Hepatitis 3059 3059 1.000000
Hepatitis 3060 3060 1.000000
Hepatitis 3061 3061 1.000000
Hepatitis 3062 3062 1.000000
Hepatitis 3063 3063 1.000000
Hepatitis 3064 3064 1.000000
Hepatitis 3065 3065 1.000000
Hepatitis 3066 3066 1.000000
Hepatitis 3067 3067 1.000000
Hepatitis 3068 3068 1.000000
Hepatitis 3069 3069 1.000000
Hepatitis 3070 3070 1.000000
Hepatitis 3071 3071 1.000000
Hepatitis 3072 3072 1.000000
Hepatitis 3073 3073 1.000000
Hepatitis 3074 3074 2.000000
Hepatitis 3075 3075 2.000000
Hepatitis 3076 3076 2.000000
Hepatitis 3077 3077 2.000000
Hepatitis 3078 3078 2.000000
Hepatitis 3079 3079 2.000000
Hepatitis 3080 3080 2.000000
Hepatitis 3081 3081 2.000000
Hepatitis 3082 3082 2.000000
Hepatitis 3083 3083 2.000000
Hepatitis 3084 3084 2.000000
Hepatitis 3085 3085 2.000000
Hepatitis 3086 3086 2.000000
Hepatitis 3087 3087 2.000000
Hepatitis 3088 3088 2.000000
Hepatitis 3089 3089 2.000000
Hepatitis 3090 3090 2.000000
Hepatitis 3091 3091 2.000000
Hepatitis 3092 3092 2.000000
Hepatitis 3093 3093 2.000000
Hepatitis 3094 3094 2.000000
Hepatitis 3095 3095 2.000000
Hepatitis 3096 3096 2.000000
Hepatitis 3097 3097 2.000000
Hepatitis 3098 3098 2.000000
Hepatitis 3099 3099 2.000000
Hepatitis 3100 3100 2.000000
Hepatitis 3101 3101 2.000000
Hepatitis 3102 3102 2.000000
Hepatitis 3103 3103 2.000000
Hepatitis 3104 3104 2.000000
Hepatitis 3105 3105 2.000000
Hepatitis 3106 3106 2.000000
Hepatitis 3107 3107 2.000000
Hepatitis 3108 3108 2.000000
Hepatitis 3109 3109 2.000000
Hepatitis 3110 3110 2.000000
Hepatitis 3111 3111 2.000000
Hepatitis 3112 3112 2.000000
Hepatitis 3113 3113 2.000000
Hepatitis 3114 3114 2.000000
Hepatitis 3115 3115 2.000000
Hepatitis 3116 3116 2.000000
Hepatitis 3117 3117 2.000000
Hepatitis 3118 3118 2.000000
Hepatitis 3119 3119 2.000000
Hepatitis 3120 3120 2.000000
Hepatitis 3121 3121 2.000000
Hepatitis 3122 3122 2.000000
Hepatitis 3123 3123 2.000000
Hepatitis 3124 3124 2.000000
Hepatitis 3125 3125 2.000000
Hepatitis 3126 3126 2.000000
Hepatitis 3127 3127 2.000000
Hepatitis 3128 3128 2.000000
Hepatitis 3129 3129 2.000000
Hepatitis 3130 3130 2.000000
Hepatitis 3131 3131 2.000000
Hepatitis 3132 3132 2.000000
Hepatitis 3133 3133 2.000000
Hepatitis 3134 3134 2.000000
Hepatitis 3135 3135 2.000000
Hepatitis 3136 3136 2.000000
Hepatitis 3137 3137 2.000000
Hepatitis 3138 3138 2.000000
Hepatitis 3139 3139 2.000000
Hepatitis 3140 3140 2.000000
Hepatitis 3141 3141 1.000000
Hepatitis 3142 3142 1.000000
Hepatitis 3143 3143 1.000000
Hepatitis 3144 3144 1.000000
Hepatitis 3145 3145 1.000000
Hepatitis 3146 3146 1.000000
Hepatitis 3147 3147 1.000000
Hepatitis 3148 3148 1.000000
Hepatitis 3149 3149 1.000000
Hepatitis 3150 3150 1.000000
Hepatitis 3151 3151 1.000000
Hepatitis 3152 3152 1.000000
Hepatitis 3153 3153 1.000000
Hepatitis 3154 3154 1.000000
Hepatitis 3155 3155 1.000000
Hepatitis 3156 3156 1.000000
Hepatitis 3157 3157 1.000000
Hepatitis 3158 3158 1.000000
Hepatitis 3159 3159 1.000000
Hepatitis 3160 3160 1.000000
Hepatitis 3161 3161 1.000000
Hepatitis 3162 3162 1.000000
Hepatitis 3163 3163 1.000000
Hepatitis 3164 3164 1.000000
Hepatitis 3165 3165 1.000000
Hepatitis 3166 3166 1.000000
Hepatitis 3167 3167 1.000000
Hepatitis 3168 3168 1.000000
Hepatitis 3169 3169 1.000000
Hepatitis 3170 3170 1.000000
Hepatitis 3171 3171 1.000000
Hepatitis 3172 3172 1.000000
Hepatitis 3173 3173 1.000000

SLIDING PID
Hepatitis 69 69 98.979592
Hepatitis 69 69 98.979592
Hepatitis 70 70 98.979592
Hepatitis 70 70 98.979592
Hepatitis 71 71 98.979592
Hepatitis 71 71 98.979592
Hepatitis 72 72 98.979592
Hepatitis 72 72 98.979592
Hepatitis 73 73 98.979592
Hepatitis 73 73 98.979592
Hepatitis 74 74 98.979592
Hepatitis 74 74 98.979592
Hepatitis 75 75 98.979592
Hepatitis 75 75 98.979592
Hepatitis 76 76 98.979592
Hepatitis 76 76 98.979592
Hepatitis 77 77 98.979592
Hepatitis 77 77 98.979592
Hepatitis 78 78 98.979592
Hepatitis 78 78 98.979592
Hepatitis 79 79 98.979592
Hepatitis 79 79 98.979592
Hepatitis 80 80 98.979592
Hepatitis 80 80 98.979592
Hepatitis 81 81 98.979592
Hepatitis 81 81 98.979592
Hepatitis 82 82 98.979592
Hepatitis 82 82 98.979592
Hepatitis 83 83 98.979592
Hepatitis 83 83 98.979592
Hepatitis 84 84 98.979592
Hepatitis 84 84 98.979592
Hepatitis 85 85 98.979592
Hepatitis 85 85 98.979592
Hepatitis 86 86 98.979592
Hepatitis 86 86 98.979592
Hepatitis 87 87 98.979592
Hepatitis 87 87 98.979592
Hepatitis 88 88 98.979592
Hepatitis 88 88 98.979592
Hepatitis 89 89 98.979592
Hepatitis 89 89 98.979592
Hepatitis 90 90 98.469388
Hepatitis 90 90 98.469388
Hepatitis 91 91 98.469388
Hepatitis 91 91 98.469388
Hepatitis 92 92 98.469388
Hepatitis 92 92 98.469388
Hepatitis 93 93 98.469388
Hepatitis 93 93 98.469388
Hepatitis 94 94 98.469388
Hepatitis 94 94 98.469388
Hepatitis 95 95 98.469388
Hepatitis 95 95 98.469388
Hepatitis 96 96 98.469388
Hepatitis 96 96 98.469388
Hepatitis 97 97 98.469388
Hepatitis 97 97 98.469388
Hepatitis 98 98 98.469388
Hepatitis 98 98 98.469388
Hepatitis 99 99 98.469388
Hepatitis 99 99 98.469388
Hepatitis 100 100 98.469388
Hepatitis 100 100 98.469388
Hepatitis 101 101 98.469388
Hepatitis 101 101 98.469388
Hepatitis 102 102 98.469388
Hepatitis 102 102 98.469388
Hepatitis 103 103 98.469388
Hepatitis 103 103 98.469388
Hepatitis 104 104 98.469388
Hepatitis 104 104 98.469388
Hepatitis 105 105 98.469388
Hepatitis 105 105 98.469388
Hepatitis 106 106 98.469388
Hepatitis 106 106 98.469388
Hepatitis 107 107 98.469388
Hepatitis 107 107 98.469388
Hepatitis 108 108 98.469388
Hepatitis 108 108 98.469388
Hepatitis 109 109 98.469388
Hepatitis 109 109 98.469388
Hepatitis 110 110 98.469388
Hepatitis 110 110 98.469388
Hepatitis 111 111 98.469388
Hepatitis 111 111 98.469388
Hepatitis 112 112 98.469388
Hepatitis 112 112 98.469388
Hepatitis 113 113 98.469388
Hepatitis 113 113 98.469388
Hepatitis 114 114 98.469388
Hepatitis 114 114 98.469388
Hepatitis 115 115 98.469388
Hepatitis 115 115 98.469388
Hepatitis 116 116 98.469388
Hepatitis 116 116 98.469388
Hepatitis 117 117 98.469388
Hepatitis 117 117 98.469388
Hepatitis 118 118 98.469388
Hepatitis 118 118 98.469388
Hepatitis 119 119 98.469388
Hepatitis 119 119 98.469388
Hepatitis 120 120 98.469388
Hepatitis 120 120 98.469388
Hepatitis 121 121 98.469388
Hepatitis 121 121 98.469388
Hepatitis 122 122 98.639456
Hepatitis 122 122 98.639456
Hepatitis 123 123 98.639456
Hepatitis 123 123 98.639456
Hepatitis 124 124 98.639456
Hepatitis 124 124 98.639456
Hepatitis 125 125 98.639456
Hepatitis 125 125 98.639456
Hepatitis 126 126 98.639456
Hepatitis 126 126 98.639456
Hepatitis 127 127 98.639456
Hepatitis 127 127 98.639456
Hepatitis 128 128 98.639456
Hepatitis 128 128 98.639456
Hepatitis 129 129 98.639456
Hepatitis 129 129 98.639456
Hepatitis 130 130 98.639456
Hepatitis 130 130 98.639456
Hepatitis 131 131 98.639456
Hepatitis 131 131 98.639456
Hepatitis 132 132 98.639456
Hepatitis 132 132 98.639456
Hepatitis 133 133 98.639456
Hepatitis 133 133 98.639456
Hepatitis 134 134 98.639456
Hepatitis 134 134 98.639456
Hepatitis 135 135 98.639456
Hepatitis 135 135 98.639456
Hepatitis 136 136 98.639456
Hepatitis 136 136 98.639456
Hepatitis 137 137 98.639456
Hepatitis 137 137 98.639456
Hepatitis 138 138 98.639456
Hepatitis 138 138 98.639456
Hepatitis 139 139 98.639456
Hepatitis 139 139 98.639456
Hepatitis 140 140 98.639456
Hepatitis 140 140 98.639456
Hepatitis 141 141 98.639456
Hepatitis 141 141 98.639456
Hepatitis 142 142 98.639456
Hepatitis 142 142 98.639456
Hepatitis 143 143 98.639456
Hepatitis 143 143 98.639456
Hepatitis 144 144 98.639456
Hepatitis 144 144 98.639456
Hepatitis 145 145 98.639456
Hepatitis 145 145 98.639456
Hepatitis 146 146 98.639456
Hepatitis 146 146 98.639456
Hepatitis 147 147 98.639456
Hepatitis 147 147 98.639456
Hepatitis 148 148 98.639456
Hepatitis 148 148 98.639456
Hepatitis 149 149 98.639456
Hepatitis 149 149 98.639456
Hepatitis 150 150 98.639456
Hepatitis 150 150 98.639456
Hepatitis 151 151 98.639456
Hepatitis 151 151 98.639456
Hepatitis 152 152 98.639456
Hepatitis 152 152 98.639456
Hepatitis 153 153 98.474541
Hepatitis 153 153 98.474541
Hepatitis 154 154 98.474541
Hepatitis 154 154 98.474541
Hepatitis 155 155 98.474541
Hepatitis 155 155 98.474541
Hepatitis 156 156 98.474541
Hepatitis 156 156 98.474541
Hepatitis 157 157 98.474541
Hepatitis 157 157 98.474541
Hepatitis 158 158 98.474541
Hepatitis 158 158 98.474541
Hepatitis 159 159 98.474541
Hepatitis 159 159 98.474541
Hepatitis 160 160 98.474541
Hepatitis 160 160 98.474541
Hepatitis 161 161 98.474541
Hepatitis 161 161 98.474541
Hepatitis 162 162 98.474541
Hepatitis 162 162 98.474541
Hepatitis 163 163 98.474541
Hepatitis 163 163 98.474541
Hepatitis 164 164 98.474541
Hepatitis 164 164 98.474541
Hepatitis 165 165 98.474541
Hepatitis 165 165 98.474541
Hepatitis 166 166 98.474541
Hepatitis 166 166 98.474541
Hepatitis 167 167 98.306191
Hepatitis 167 167 98.306191
Hepatitis 168 168 98.306191
Hepatitis 168 168 98.306191
Hepatitis 169 169 98.306191
Hepatitis 169 169 98.306191
Hepatitis 170 170 98.306191
Hepatitis 170 170 98.306191
Hepatitis 171 171 98.306191
Hepatitis 171 171 98.306191
Hepatitis 172 172 98.306191
Hepatitis 172 172 98.306191
Hepatitis 173 173 98.306191
Hepatitis 173 173 98.306191
Hepatitis 174 174 98.306191
Hepatitis 174 174 98.306191
Hepatitis 175 175 98.306191
Hepatitis 175 175 98.306191
Hepatitis 176 176 98.306191
Hepatitis 176 176 98.306191
Hepatitis 177 177 98.306191
Hepatitis 177 177 98.306191
Hepatitis 178 178 98.306191
Hepatitis 178 178 98.306191
Hepatitis 179 179 98.306191
Hepatitis 179 179 98.306191
Hepatitis 180 180 98.306191
Hepatitis 180 180 98.306191
Hepatitis 181 181 98.306191
Hepatitis 181 181 98.306191
Hepatitis 182 182 98.306191
Hepatitis 182 182 98.306191
Hepatitis 183 183 98.306191
Hepatitis 183 183 98.306191
Hepatitis 184 184 98.306191
Hepatitis 184 184 98.306191
Hepatitis 185 185 98.306191
Hepatitis 185 185 98.306191
Hepatitis 186 186 98.306191
Hepatitis 186 186 98.306191
Hepatitis 187 187 98.306191
Hepatitis 187 187 98.306191
Hepatitis 188 188 98.479695
Hepatitis 188 188 98.479695
Hepatitis 189 189 98.479695
Hepatitis 189 189 98.479695
Hepatitis 190 190 98.479695
Hepatitis 190 190 98.479695
Hepatitis 191 191 98.479695
Hepatitis 191 191 98.479695
Hepatitis 192 192 98.479695
Hepatitis 192 192 98.479695
Hepatitis 193 193 98.479695
Hepatitis 193 193 98.479695
Hepatitis 194 194 98.479695
Hepatitis 194 194 98.479695
Hepatitis 195 195 98.479695
Hepatitis 195 195 98.479695
Hepatitis 196 196 98.479695
Hepatitis 196 196 98.479695
Hepatitis 197 197 98.479695
Hepatitis 197 197 98.479695
Hepatitis 198 198 98.479695
Hepatitis 198 198 98.479695
Hepatitis 199 199 98.479695
Hepatitis 199 199 98.479695
Hepatitis 200 200 98.479695
Hepatitis 200 200 98.479695
Hepatitis 201 201 98.479695
Hepatitis 201 201 98.479695
Hepatitis 202 202 98.479695
Hepatitis 202 202 98.479695
Hepatitis 203 203 98.479695
Hepatitis 203 203 98.479695
Hepatitis 204 204 98.479695
Hepatitis 204 204 98.479695
Hepatitis 205 205 98.479695
Hepatitis 205 205 98.479695
Hepatitis 206 206 98.479695
Hepatitis 206 206 98.479695
Hepatitis 207 207 98.479695
Hepatitis 207 207 98.479695
Hepatitis 208 208 98.479695
Hepatitis 208 208 98.479695
Hepatitis 209 209 98.479695
Hepatitis 209 209 98.479695
Hepatitis 210 210 98.479695
Hepatitis 210 210 98.479695
Hepatitis 211 211 98.479695
Hepatitis 211 211 98.479695
Hepatitis 212 212 98.479695
Hepatitis 212 212 98.479695
Hepatitis 213 213 98.479695
Hepatitis 213 213 98.479695
Hepatitis 214 214 98.479695
Hepatitis 214 214 98.479695
Hepatitis 215 215 98.479695
Hepatitis 215 215 98.479695
Hepatitis 216 216 98.479695
Hepatitis 216 216 98.479695
Hepatitis 217 217 98.479695
Hepatitis 217 217 98.479695
Hepatitis 218 218 98.479695
Hepatitis 218 218 98.479695
Hepatitis 219 219 98.479695
Hepatitis 219 219 98.479695
Hepatitis 220 220 97.979798
Hepatitis 220 220 97.979798
Hepatitis 221 221 97.979798
Hepatitis 221 221 97.979798
Hepatitis 222 222 97.979798
Hepatitis 222 222 97.979798
Hepatitis 223 223 97.979798
Hepatitis 223 223 97.979798
Hepatitis 224 224 97.979798
Hepatitis 224 224 97.979798
Hepatitis 225 225 97.979798
Hepatitis 225 225 97.979798
Hepatitis 226 226 97.979798
Hepatitis 226 226 97.979798
Hepatitis 227 227 97.979798
Hepatitis 227 227 97.979798
Hepatitis 228 228 97.979798
Hepatitis 228 228 97.979798
Hepatitis 229 229 97.979798
Hepatitis 229 229 97.979798
Hepatitis 230 230 97.979798
Hepatitis 230 230 97.979798
Hepatitis 231 231 97.979798
Hepatitis 231 231 97.979798
Hepatitis 232 232 97.979798
Hepatitis 232 232 97.979798
Hepatitis 233 233 97.979798
Hepatitis 233 233 97.979798
Hepatitis 234 234 97.979798
Hepatitis 234 234 97.979798
Hepatitis 235 235 97.979798
Hepatitis 235 235 97.979798
Hepatitis 236 236 97.979798
Hepatitis 236 236 97.979798
Hepatitis 237 237 97.979798
Hepatitis 237 237 97.979798
Hepatitis 238 238 97.979798
Hepatitis 238 238 97.979798
Hepatitis 239 239 97.979798
Hepatitis 239 239 97.979798
Hepatitis 240 240 97.979798
Hepatitis 240 240 97.979798
Hepatitis 241 241 97.979798
Hepatitis 241 241 97.979798
Hepatitis 242 242 97.979798
Hepatitis 242 242 97.979798
Hepatitis 243 243 97.979798
Hepatitis 243 243 97.979798
Hepatitis 244 244 97.979798
Hepatitis 244 244 97.979798
Hepatitis 245 245 97.979798
Hepatitis 245 245 97.979798
Hepatitis 246 246 97.979798
Hepatitis 246 246 97.979798
Hepatitis 247 247 97.979798
Hepatitis 247 247 97.979798
Hepatitis 248 248 97.979798
Hepatitis 248 248 97.979798
Hepatitis 249 249 97.979798
Hepatitis 249 249 97.979798
Hepatitis 250 250 97.979798
Hepatitis 250 250 97.979798
Hepatitis 251 251 97.979798
Hepatitis 251 251 97.979798
Hepatitis 253 253 99.000000
Hepatitis 253 253 99.000000
Hepatitis 254 254 99.000000
Hepatitis 254 254 99.000000
Hepatitis 255 255 99.000000
Hepatitis 255 255 99.000000
Hepatitis 256 256 99.000000
Hepatitis 256 256 99.000000
Hepatitis 257 257 99.000000
Hepatitis 257 257 99.000000
Hepatitis 258 258 99.000000
Hepatitis 258 258 99.000000
Hepatitis 259 259 99.000000
Hepatitis 259 259 99.000000
Hepatitis 260 260 99.000000
Hepatitis 260 260 99.000000
Hepatitis 261 261 99.000000
Hepatitis 261 261 99.000000
Hepatitis 262 262 99.000000
Hepatitis 262 262 99.000000
Hepatitis 263 263 99.000000
Hepatitis 263 263 99.000000
Hepatitis 264 264 99.000000
Hepatitis 264 264 99.000000
Hepatitis 265 265 99.000000
Hepatitis 265 265 99.000000
Hepatitis 266 266 99.000000
Hepatitis 266 266 99.000000
Hepatitis 267 267 99.000000
Hepatitis 267 267 99.000000
Hepatitis 268 268 99.000000
Hepatitis 268 268 99.000000
Hepatitis 269 269 99.000000
Hepatitis 269 269 99.000000
Hepatitis 270 270 99.000000
Hepatitis 270 270 99.000000
Hepatitis 271 271 99.000000
Hepatitis 271 271 99.000000
Hepatitis 272 272 99.000000
Hepatitis 272 272 99.000000
Hepatitis 273 273 99.000000
Hepatitis 273 273 99.000000
Hepatitis 274 274 99.000000
Hepatitis 274 274 99.000000
Hepatitis 275 275 99.000000
Hepatitis 275 275 99.000000
Hepatitis 276 276 99.000000
Hepatitis 276 276 99.000000
Hepatitis 277 277 99.000000
Hepatitis 277 277 99.000000
Hepatitis 278 278 99.000000
Hepatitis 278 278 99.000000
Hepatitis 279 279 99.000000
Hepatitis 279 279 99.000000
Hepatitis 280 280 99.000000
Hepatitis 280 280 99.000000
Hepatitis 281 281 99.000000
Hepatitis 281 281 99.000000
Hepatitis 282 282 99.000000
Hepatitis 282 282 99.000000
Hepatitis 283 283 99.000000
Hepatitis 283 283 99.000000
Hepatitis 284 284 99.000000
Hepatitis 284 284 99.000000
Hepatitis 285 285 99.000000
Hepatitis 285 285 99.000000
Hepatitis 286 286 99.000000
Hepatitis 286 286 99.000000
Hepatitis 287 287 99.000000
Hepatitis 287 287 99.000000
Hepatitis 288 288 99.000000
Hepatitis 288 288 99.000000
Hepatitis 289 289 99.000000
Hepatitis 289 289 99.000000
Hepatitis 290 290 99.000000
Hepatitis 290 290 99.000000
Hepatitis 291 291 99.000000
Hepatitis 291 291 99.000000
Hepatitis 292 292 99.000000
Hepatitis 292 292 99.000000
Hepatitis 293 293 99.000000
Hepatitis 293 293 99.000000
Hepatitis 294 294 99.000000
Hepatitis 294 294 99.000000
Hepatitis 295 295 99.000000
Hepatitis 295 295 99.000000
Hepatitis 296 296 99.000000
Hepatitis 296 296 99.000000
Hepatitis 297 297 99.000000
Hepatitis 297 297 99.000000
Hepatitis 298 298 99.000000
Hepatitis 298 298 99.000000
Hepatitis 299 299 99.000000
Hepatitis 299 299 99.000000
Hepatitis 300 300 99.000000
Hepatitis 300 300 99.000000
Hepatitis 301 301 99.000000
Hepatitis 301 301 99.000000
Hepatitis 302 302 99.000000
Hepatitis 302 302 99.000000
Hepatitis 303 303 99.000000
Hepatitis 303 303 99.000000
Hepatitis 304 304 99.000000
Hepatitis 304 304 99.000000
Hepatitis 305 305 99.000000
Hepatitis 305 305 99.000000
Hepatitis 306 306 99.000000
Hepatitis 306 306 99.000000
Hepatitis 307 307 99.000000
Hepatitis 307 307 99.000000
Hepatitis 308 308 99.000000
Hepatitis 308 308 99.000000
Hepatitis 309 309 99.000000
Hepatitis 309 309 99.000000
Hepatitis 310 310 99.000000
Hepatitis 310 310 99.000000
Hepatitis 311 311 99.000000
Hepatitis 311 311 99.000000
Hepatitis 312 312 98.994949
Hepatitis 312 312 98.994949
Hepatitis 313 313 98.994949
Hepatitis 313 313 98.994949
Hepatitis 314 314 98.994949
Hepatitis 314 314 98.994949
Hepatitis 315 315 98.994949
Hepatitis 315 315 98.994949
Hepatitis 316 316 98.994949
Hepatitis 316 316 98.994949
Hepatitis 317 317 98.994949
Hepatitis 317 317 98.994949
Hepatitis 318 318 98.994949
Hepatitis 318 318 98.994949
Hepatitis 319 319 98.994949
Hepatitis 319 319 98.994949
Hepatitis 320 320 98.994949
Hepatitis 320 320 98.994949
Hepatitis 321 321 98.994949
Hepatitis 321 321 98.994949
Hepatitis 322 322 98.994949
Hepatitis 322 322 98.994949
Hepatitis 323 323 98.994949
Hepatitis 323 323 98.994949
Hepatitis 324 324 98.994949
Hepatitis 324 324 98.994949
Hepatitis 325 325 98.994949
Hepatitis 325 325 98.994949
Hepatitis 326 326 98.994949
Hepatitis 326 326 98.994949
Hepatitis 327 327 98.994949
Hepatitis 327 327 98.994949
Hepatitis 328 328 98.994949
Hepatitis 328 328 98.994949
Hepatitis 329 329 98.994949
Hepatitis 329 329 98.994949
Hepatitis 330 330 98.994949
Hepatitis 330 330 98.994949
Hepatitis 331 331 98.994949
Hepatitis 331 331 98.994949
Hepatitis 332 332 98.994949
Hepatitis 332 332 98.994949
Hepatitis 333 333 98.994949
Hepatitis 333 333 98.994949
Hepatitis 334 334 98.994949
Hepatitis 334 334 98.994949
Hepatitis 335 335 98.994949
Hepatitis 335 335 98.994949
Hepatitis 336 336 98.994949
Hepatitis 336 336 98.994949
Hepatitis 337 337 98.994949
Hepatitis 337 337 98.994949
Hepatitis 338 338 98.994949
Hepatitis 338 338 98.994949
Hepatitis 339 339 98.994949
Hepatitis 339 339 98.994949
Hepatitis 340 340 98.994949
Hepatitis 340 340 98.994949
Hepatitis 341 341 98.994949
Hepatitis 341 341 98.994949
Hepatitis 342 342 98.994949
Hepatitis 342 342 98.994949
Hepatitis 343 343 98.994949
Hepatitis 343 343 98.994949
Hepatitis 344 344 98.994949
Hepatitis 344 344 98.994949
Hepatitis 345 345 98.994949
Hepatitis 345 345 98.994949
Hepatitis 346 346 99.329966
Hepatitis 346 346 99.329966
Hepatitis 347 347 99.329966
Hepatitis 347 347 99.329966
Hepatitis 348 348 99.329966
Hepatitis 348 348 99.329966
Hepatitis 349 349 99.329966
Hepatitis 349 349 99.329966
Hepatitis 350 350 99.329966
Hepatitis 350 350 99.329966
Hepatitis 351 351 99.329966
Hepatitis 351 351 99.329966
Hepatitis 352 352 99.329966
Hepatitis 352 352 99.329966
Hepatitis 353 353 99.494949
Hepatitis 353 353 99.494949
Hepatitis 354 354 99.494949
Hepatitis 354 354 99.494949
Hepatitis 355 355 99.494949
Hepatitis 355 355 99.494949
Hepatitis 356 356 99.494949
Hepatitis 356 356 99.494949
Hepatitis 357 357 99.494949
Hepatitis 357 357 99.494949
Hepatitis 358 358 99.494949
Hepatitis 358 358 99.494949
Hepatitis 359 359 99.494949
Hepatitis 359 359 99.494949
Hepatitis 360 360 99.494949
Hepatitis 360 360 99.494949
Hepatitis 361 361 99.494949
Hepatitis 361 361 99.494949
Hepatitis 362 362 99.494949
Hepatitis 362 362 99.494949
Hepatitis 363 363 99.494949
Hepatitis 363 363 99.494949
Hepatitis 364 364 99.494949
Hepatitis 364 364 99.494949
Hepatitis 365 365 99.494949
Hepatitis 365 365 99.494949
Hepatitis 366 366 99.494949
Hepatitis 366 366 99.494949
Hepatitis 367 367 99.494949
Hepatitis 367 367 99.494949
Hepatitis 368 368 99.494949
Hepatitis 368 368 99.494949
Hepatitis 369 369 99.494949
Hepatitis 369 369 99.494949
Hepatitis 370 370 99.494949
Hepatitis 370 370 99.494949
Hepatitis 371 371 99.494949
Hepatitis 371 371 99.494949
Hepatitis 372 372 99.494949
Hepatitis 372 372 99.494949
Hepatitis 373 373 99.494949
Hepatitis 373 373 99.494949
Hepatitis 374 374 99.494949
Hepatitis 374 374 99.494949
Hepatitis 375 375 99.494949
Hepatitis 375 375 99.494949
Hepatitis 376 376 99.494949
Hepatitis 376 376 99.494949
Hepatitis 377 377 99.494949
Hepatitis 377 377 99.494949
Hepatitis 378 378 99.494949
Hepatitis 378 378 99.494949
Hepatitis 379 379 99.494949
Hepatitis 379 379 99.494949
Hepatitis 380 380 99.494949
Hepatitis 380 380 99.494949
Hepatitis 381 381 99.494949
Hepatitis 381 381 99.494949
Hepatitis 382 382 99.494949
Hepatitis 382 382 99.494949
Hepatitis 383 383 99.494949
Hepatitis 383 383 99.494949
Hepatitis 384 384 99.494949
Hepatitis 384 384 99.494949
Hepatitis 385 385 99.494949
Hepatitis 385 385 99.494949
Hepatitis 386 386 99.494949
Hepatitis 386 386 99.494949
Hepatitis 387 387 99.494949
Hepatitis 387 387 99.494949
Hepatitis 388 388 99.494949
Hepatitis 388 388 99.494949
Hepatitis 389 389 99.494949
Hepatitis 389 389 99.494949
Hepatitis 390 390 99.494949
Hepatitis 390 390 99.494949
Hepatitis 391 391 99.494949
Hepatitis 391 391 99.494949
Hepatitis 392 392 99.494949
Hepatitis 392 392 99.494949
Hepatitis 393 393 99.494949
Hepatitis 393 393 99.494949
Hepatitis 394 394 99.494949
Hepatitis 394 394 99.494949
Hepatitis 395 395 99.494949
Hepatitis 395 395 99.494949
Hepatitis 396 396 99.494949
Hepatitis 396 396 99.494949
Hepatitis 397 397 99.494949
Hepatitis 397 397 99.494949
Hepatitis 398 398 99.494949
Hepatitis 398 398 99.494949
Hepatitis 399 399 99.494949
Hepatitis 399 399 99.494949
Hepatitis 400 400 99.494949
Hepatitis 400 400 99.494949
Hepatitis 401 401 99.494949
Hepatitis 401 401 99.494949
Hepatitis 402 402 99.494949
Hepatitis 402 402 99.494949
Hepatitis 403 403 99.494949
Hepatitis 403 403 99.494949
Hepatitis 404 404 99.494949
Hepatitis 404 404 99.494949
Hepatitis 405 405 99.663300
Hepatitis 405 405 99.663300
Hepatitis 406 406 99.663300
Hepatitis 406 406 99.663300
Hepatitis 407 407 99.663300
Hepatitis 407 407 99.663300
Hepatitis 408 408 99.663300
Hepatitis 408 408 99.663300
Hepatitis 409 409 99.663300
Hepatitis 409 409 99.663300
Hepatitis 410 410 99.663300
Hepatitis 410 410 99.663300
Hepatitis 411 411 100.000000
Hepatitis 411 411 100.000000
Hepatitis 412 412 100.000000
Hepatitis 412 412 100.000000
Hepatitis 413 413 100.000000
Hepatitis 413 413 100.000000
Hepatitis 414 414 100.000000
Hepatitis 414 414 100.000000
Hepatitis 415 415 100.000000
Hepatitis 415 415 100.000000
Hepatitis 416 416 100.000000
Hepatitis 416 416 100.000000
Hepatitis 417 417 100.000000
Hepatitis 417 417 100.000000
Hepatitis 418 418 100.000000
Hepatitis 418 418 100.000000
Hepatitis 419 419 100.000000
Hepatitis 419 419 100.000000
Hepatitis 420 420 100.000000
Hepatitis 420 420 100.000000
Hepatitis 421 421 100.000000
Hepatitis 421 421 100.000000
Hepatitis 422 422 100.000000
Hepatitis 422 422 100.000000
Hepatitis 423 423 100.000000
Hepatitis 423 423 100.000000
Hepatitis 424 424 100.000000
Hepatitis 424 424 100.000000
Hepatitis 425 425 100.000000
Hepatitis 425 425 100.000000
Hepatitis 426 426 100.000000
Hepatitis 426 426 100.000000
Hepatitis 427 427 100.000000
Hepatitis 427 427 100.000000
Hepatitis 428 428 100.000000
Hepatitis 428 428 100.000000
Hepatitis 429 429 100.000000
Hepatitis 429 429 100.000000
Hepatitis 430 430 100.000000
Hepatitis 430 430 100.000000
Hepatitis 431 431 100.000000
Hepatitis 431 431 100.000000
Hepatitis 432 432 100.000000
Hepatitis 432 432 100.000000
Hepatitis 433 433 100.000000
Hepatitis 433 433 100.000000
Hepatitis 434 434 100.000000
Hepatitis 434 434 100.000000
Hepatitis 435 435 100.000000
Hepatitis 435 435 100.000000
Hepatitis 436 436 100.000000
Hepatitis 436 436 100.000000
Hepatitis 437 437 100.000000
Hepatitis 437 437 100.000000
Hepatitis 438 438 100.000000
Hepatitis 438 438 100.000000
Hepatitis 439 439 100.000000
Hepatitis 439 439 100.000000
Hepatitis 440 440 100.000000
Hepatitis 440 440 100.000000
Hepatitis 441 441 100.000000
Hepatitis 441 441 100.000000
Hepatitis 442 442 100.000000
Hepatitis 442 442 100.000000
Hepatitis 443 443 100.000000
Hepatitis 443 443 100.000000
Hepatitis 444 444 100.000000
Hepatitis 444 444 100.000000
Hepatitis 445 445 100.000000
Hepatitis 445 445 100.000000
Hepatitis 446 446 100.000000
Hepatitis 446 446 100.000000
Hepatitis 447 447 100.000000
Hepatitis 447 447 100.000000
Hepatitis 448 448 100.000000
Hepatitis 448 448 100.000000
Hepatitis 449 449 100.000000
Hepatitis 449 449 100.000000
Hepatitis 450 450 100.000000
Hepatitis 450 450 100.000000
Hepatitis 451 451 100.000000
Hepatitis 451 451 100.000000
Hepatitis 452 452 100.000000
Hepatitis 452 452 100.000000
Hepatitis 453 453 100.000000
Hepatitis 453 453 100.000000
Hepatitis 454 454 100.000000
Hepatitis 454 454 100.000000
Hepatitis 455 455 100.000000
Hepatitis 455 455 100.000000
Hepatitis 456 456 100.000000
Hepatitis 456 456 100.000000
Hepatitis 457 457 100.000000
Hepatitis 457 457 100.000000
Hepatitis 458 458 100.000000
Hepatitis 458 458 100.000000
Hepatitis 459 459 100.000000
Hepatitis 459 459 100.000000
Hepatitis 460 460 100.000000
Hepatitis 460 460 100.000000
Hepatitis 461 461 100.000000
Hepatitis 461 461 100.000000
Hepatitis 462 462 100.000000
Hepatitis 462 462 100.000000
Hepatitis 463 463 100.000000
Hepatitis 463 463 100.000000
Hepatitis 464 464 100.000000
Hepatitis 464 464 100.000000
Hepatitis 465 465 100.000000
Hepatitis 465 465 100.000000
Hepatitis 466 466 100.000000
Hepatitis 466 466 100.000000
Hepatitis 467 467 100.000000
Hepatitis 467 467 100.000000
Hepatitis 468 468 100.000000
Hepatitis 468 468 100.000000
Hepatitis 469 469 100.000000
Hepatitis 469 469 100.000000
Hepatitis 470 470 100.000000
Hepatitis 470 470 100.000000
Hepatitis 471 471 100.000000
Hepatitis 471 471 100.000000
Hepatitis 472 472 100.000000
Hepatitis 472 472 100.000000
Hepatitis 473 473 100.000000
Hepatitis 473 473 100.000000
Hepatitis 474 474 100.000000
Hepatitis 474 474 100.000000
Hepatitis 475 475 100.000000
Hepatitis 475 475 100.000000
Hepatitis 476 476 100.000000
Hepatitis 476 476 100.000000
Hepatitis 477 477 100.000000
Hepatitis 477 477 100.000000
Hepatitis 478 478 100.000000
Hepatitis 478 478 100.000000
Hepatitis 479 479 100.000000
Hepatitis 479 479 100.000000
Hepatitis 480 480 100.000000
Hepatitis 480 480 100.000000
Hepatitis 481 481 100.000000
Hepatitis 481 481 100.000000
Hepatitis 482 482 100.000000
Hepatitis 482 482 100.000000
Hepatitis 483 483 100.000000
Hepatitis 483 483 100.000000
Hepatitis 484 484 100.000000
Hepatitis 484 484 100.000000
Hepatitis 485 485 100.000000
Hepatitis 485 485 100.000000
Hepatitis 486 486 100.000000
Hepatitis 486 486 100.000000
Hepatitis 487 487 100.000000
Hepatitis 487 487 100.000000
Hepatitis 488 488 100.000000
Hepatitis 488 488 100.000000
Hepatitis 489 489 100.000000
Hepatitis 489 489 100.000000
Hepatitis 490 490 100.000000
Hepatitis 490 490 100.000000
Hepatitis 491 491 100.000000
Hepatitis 491 491 100.000000
Hepatitis 492 492 100.000000
Hepatitis 492 492 100.000000
Hepatitis 493 493 100.000000
Hepatitis 493 493 100.000000
Hepatitis 494 494 100.000000
Hepatitis 494 494 100.000000
Hepatitis 495 495 100.000000
Hepatitis 495 495 100.000000
Hepatitis 496 496 100.000000
Hepatitis 496 496 100.000000
Hepatitis 497 497 100.000000
Hepatitis 497 497 100.000000
Hepatitis 498 498 100.000000
Hepatitis 498 498 100.000000
Hepatitis 499 499 100.000000
Hepatitis 499 499 100.000000
Hepatitis 500 500 100.000000
Hepatitis 500 500 100.000000
Hepatitis 501 501 100.000000
Hepatitis 501 501 100.000000
Hepatitis 502 502 100.000000
Hepatitis 502 502 100.000000
Hepatitis 503 503 100.000000
Hepatitis 503 503 100.000000
Hepatitis 504 504 100.000000
Hepatitis 504 504 100.000000
Hepatitis 505 505 100.000000
Hepatitis 505 505 100.000000
Hepatitis 506 506 100.000000
Hepatitis 506 506 100.000000
Hepatitis 507 507 100.000000
Hepatitis 507 507 100.000000
Hepatitis 508 508 100.000000
Hepatitis 508 508 100.000000
Hepatitis 509 509 100.000000
Hepatitis 509 509 100.000000
Hepatitis 510 510 100.000000
Hepatitis 510 510 100.000000
Hepatitis 511 511 100.000000
Hepatitis 511 511 100.000000
Hepatitis 512 512 100.000000
Hepatitis 512 512 100.000000
Hepatitis 513 513 100.000000
Hepatitis 513 513 100.000000
Hepatitis 514 514 100.000000
Hepatitis 514 514 100.000000
Hepatitis 515 515 100.000000
Hepatitis 515 515 100.000000
Hepatitis 516 516 100.000000
Hepatitis 516 516 100.000000
Hepatitis 517 517 100.000000
Hepatitis 517 517 100.000000
Hepatitis 518 518 100.000000
Hepatitis 518 518 100.000000
Hepatitis 519 519 100.000000
Hepatitis 519 519 100.000000
Hepatitis 520 520 100.000000
Hepatitis 520 520 100.000000
Hepatitis 521 521 100.000000
Hepatitis 521 521 100.000000
Hepatitis 522 522 100.000000
Hepatitis 522 522 100.000000
Hepatitis 523 523 100.000000
Hepatitis 523 523 100.000000
Hepatitis 524 524 100.000000
Hepatitis 524 524 100.000000
Hepatitis 525 525 100.000000
Hepatitis 525 525 100.000000
Hepatitis 526 526 100.000000
Hepatitis 526 526 100.000000
Hepatitis 527 527 100.000000
Hepatitis 527 527 100.000000
Hepatitis 528 528 100.000000
Hepatitis 528 528 100.000000
Hepatitis 529 529 100.000000
Hepatitis 529 529 100.000000
Hepatitis 530 530 100.000000
Hepatitis 530 530 100.000000
Hepatitis 531 531 100.000000
Hepatitis 531 531 100.000000
Hepatitis 532 532 100.000000
Hepatitis 532 532 100.000000
Hepatitis 533 533 100.000000
Hepatitis 533 533 100.000000
Hepatitis 534 534 100.000000
Hepatitis 534 534 100.000000
Hepatitis 535 535 100.000000
Hepatitis 535 535 100.000000
Hepatitis 536 536 100.000000
Hepatitis 536 536 100.000000
Hepatitis 537 537 100.000000
Hepatitis 537 537 100.000000
Hepatitis 538 538 100.000000
Hepatitis 538 538 100.000000
Hepatitis 539 539 100.000000
Hepatitis 539 539 100.000000
Hepatitis 540 540 100.000000
Hepatitis 540 540 100.000000
Hepatitis 541 541 100.000000
Hepatitis 541 541 100.000000
Hepatitis 542 542 100.000000
Hepatitis 542 542 100.000000
Hepatitis 543 543 100.000000
Hepatitis 543 543 100.000000
Hepatitis 544 544 100.000000
Hepatitis 544 544 100.000000
Hepatitis 545 545 100.000000
Hepatitis 545 545 100.000000
Hepatitis 546 546 100.000000
Hepatitis 546 546 100.000000
Hepatitis 547 547 100.000000
Hepatitis 547 547 100.000000
Hepatitis 548 548 100.000000
Hepatitis 548 548 100.000000
Hepatitis 549 549 100.000000
Hepatitis 549 549 100.000000
Hepatitis 550 550 100.000000
Hepatitis 550 550 100.000000
Hepatitis 551 551 100.000000
Hepatitis 551 551 100.000000
Hepatitis 552 552 100.000000
Hepatitis 552 552 100.000000
Hepatitis 553 553 100.000000
Hepatitis 553 553 100.000000
Hepatitis 554 554 100.000000
Hepatitis 554 554 100.000000
Hepatitis 555 555 100.000000
Hepatitis 555 555 100.000000
Hepatitis 556 556 100.000000
Hepatitis 556 556 100.000000
Hepatitis 557 557 100.000000
Hepatitis 557 557 100.000000
Hepatitis 558 558 100.000000
Hepatitis 558 558 100.000000
Hepatitis 559 559 100.000000
Hepatitis 559 559 100.000000
Hepatitis 560 560 100.000000
Hepatitis 560 560 100.000000
Hepatitis 561 561 100.000000
Hepatitis 561 561 100.000000
Hepatitis 562 562 100.000000
Hepatitis 562 562 100.000000
Hepatitis 563 563 100.000000
Hepatitis 563 563 100.000000
Hepatitis 564 564 100.000000
Hepatitis 564 564 100.000000
Hepatitis 565 565 100.000000
Hepatitis 565 565 100.000000
Hepatitis 566 566 100.000000
Hepatitis 566 566 100.000000
Hepatitis 567 567 100.000000
Hepatitis 567 567 100.000000
Hepatitis 568 568 100.000000
Hepatitis 568 568 100.000000
Hepatitis 569 569 100.000000
Hepatitis 569 569 100.000000
Hepatitis 570 570 100.000000
Hepatitis 570 570 100.000000
Hepatitis 571 571 100.000000
Hepatitis 571 571 100.000000
Hepatitis 572 572 100.000000
Hepatitis 572 572 100.000000
Hepatitis 573 573 100.000000
Hepatitis 573 573 100.000000
Hepatitis 574 574 100.000000
Hepatitis 574 574 100.000000
Hepatitis 575 575 100.000000
Hepatitis 575 575 100.000000
Hepatitis 576 576 100.000000
Hepatitis 576 576 100.000000
Hepatitis 577 577 100.000000
Hepatitis 577 577 100.000000
Hepatitis 578 578 100.000000
Hepatitis 578 578 100.000000
Hepatitis 579 579 100.000000
Hepatitis 579 579 100.000000
Hepatitis 580 580 100.000000
Hepatitis 580 580 100.000000
Hepatitis 581 581 100.000000
Hepatitis 581 581 100.000000
Hepatitis 582 582 100.000000
Hepatitis 582 582 100.000000
Hepatitis 583 583 100.000000
Hepatitis 583 583 100.000000
Hepatitis 584 584 100.000000
Hepatitis 584 584 100.000000
Hepatitis 585 585 100.000000
Hepatitis 585 585 100.000000
Hepatitis 586 586 100.000000
Hepatitis 586 586 100.000000
Hepatitis 587 587 100.000000
Hepatitis 587 587 100.000000
Hepatitis 588 588 100.000000
Hepatitis 588 588 100.000000
Hepatitis 589 589 100.000000
Hepatitis 589 589 100.000000
Hepatitis 590 590 100.000000
Hepatitis 590 590 100.000000
Hepatitis 591 591 100.000000
Hepatitis 591 591 100.000000
Hepatitis 592 592 100.000000
Hepatitis 592 592 100.000000
Hepatitis 593 593 100.000000
Hepatitis 593 593 100.000000
Hepatitis 594 594 100.000000
Hepatitis 594 594 100.000000
Hepatitis 595 595 100.000000
Hepatitis 595 595 100.000000
Hepatitis 596 596 100.000000
Hepatitis 596 596 100.000000
Hepatitis 597 597 100.000000
Hepatitis 597 597 100.000000
Hepatitis 598 598 100.000000
Hepatitis 598 598 100.000000
Hepatitis 599 599 100.000000
Hepatitis 599 599 100.000000
Hepatitis 600 600 100.000000
Hepatitis 600 600 100.000000
Hepatitis 601 601 100.000000
Hepatitis 601 601 100.000000
Hepatitis 602 602 100.000000
Hepatitis 602 602 100.000000
Hepatitis 603 603 100.000000
Hepatitis 603 603 100.000000
Hepatitis 604 604 100.000000
Hepatitis 604 604 100.000000
Hepatitis 605 605 100.000000
Hepatitis 605 605 100.000000
Hepatitis 606 606 100.000000
Hepatitis 606 606 100.000000
Hepatitis 607 607 100.000000
Hepatitis 607 607 100.000000
Hepatitis 608 608 100.000000
Hepatitis 608 608 100.000000
Hepatitis 609 609 100.000000
Hepatitis 609 609 100.000000
Hepatitis 610 610 100.000000
Hepatitis 610 610 100.000000
Hepatitis 611 611 100.000000
Hepatitis 611 611 100.000000
Hepatitis 612 612 100.000000
Hepatitis 612 612 100.000000
Hepatitis 613 613 100.000000
Hepatitis 613 613 100.000000
Hepatitis 614 614 100.000000
Hepatitis 614 614 100.000000
Hepatitis 615 615 100.000000
Hepatitis 615 615 100.000000
Hepatitis 616 616 100.000000
Hepatitis 616 616 100.000000
Hepatitis 617 617 100.000000
Hepatitis 617 617 100.000000
Hepatitis 618 618 100.000000
Hepatitis 618 618 100.000000
Hepatitis 619 619 100.000000
Hepatitis 619 619 100.000000
Hepatitis 620 620 100.000000
Hepatitis 620 620 100.000000
Hepatitis 621 621 100.000000
Hepatitis 621 621 100.000000
Hepatitis 622 622 99.739583
Hepatitis 622 622 99.739583
Hepatitis 623 623 99.739583
Hepatitis 623 623 99.739583
Hepatitis 624 624 99.739583
Hepatitis 624 624 99.739583
Hepatitis 625 625 99.739583
Hepatitis 625 625 99.739583
Hepatitis 626 626 99.739583
Hepatitis 626 626 99.739583
Hepatitis 627 627 99.739583
Hepatitis 627 627 99.739583
Hepatitis 628 628 99.739583
Hepatitis 628 628 99.739583
Hepatitis 629 629 99.791667
Hepatitis 629 629 99.791667
Hepatitis 630 630 99.791667
Hepatitis 630 630 99.791667
Hepatitis 631 631 99.791667
Hepatitis 631 631 99.791667
Hepatitis 632 632 99.791667
Hepatitis 632 632 99.791667
Hepatitis 633 633 99.791667
Hepatitis 633 633 99.791667
Hepatitis 634 634 99.791667
Hepatitis 634 634 99.791667
Hepatitis 635 635 99.791667
Hepatitis 635 635 99.791667
Hepatitis 636 636 99.791667
Hepatitis 636 636 99.791667
Hepatitis 637 637 99.791667
Hepatitis 637 637 99.791667
Hepatitis 638 638 99.791667
Hepatitis 638 638 99.791667
Hepatitis 639 639 99.791667
Hepatitis 639 639 99.791667
Hepatitis 640 640 99.791667
Hepatitis 640 640 99.791667
Hepatitis 641 641 99.791667
Hepatitis 641 641 99.791667
Hepatitis 642 642 99.826389
Hepatitis 642 642 99.826389
Hepatitis 643 643 99.826389
Hepatitis 643 643 99.826389
Hepatitis 644 644 99.826389
Hepatitis 644 644 99.826389
Hepatitis 645 645 99.826389
Hepatitis 645 645 99.826389
Hepatitis 646 646 99.826389
Hepatitis 646 646 99.826389
Hepatitis 647 647 99.826389
Hepatitis 647 647 99.826389
Hepatitis 648 648 99.826389
Hepatitis 648 648 99.826389
Hepatitis 649 649 99.826389
Hepatitis 649 649 99.826389
Hepatitis 650 650 99.826389
Hepatitis 650 650 99.826389
Hepatitis 651 651 99.826389
Hepatitis 651 651 99.826389
Hepatitis 652 652 99.826389
Hepatitis 652 652 99.826389
Hepatitis 653 653 99.826389
Hepatitis 653 653 99.826389
Hepatitis 654 654 99.826389
Hepatitis 654 654 99.826389
Hepatitis 655 655 99.826389
Hepatitis 655 655 99.826389
Hepatitis 656 656 99.826389
Hepatitis 656 656 99.826389
Hepatitis 657 657 99.826389
Hepatitis 657 657 99.826389
Hepatitis 658 658 99.826389
Hepatitis 658 658 99.826389
Hepatitis 659 659 99.826389
Hepatitis 659 659 99.826389
Hepatitis 660 660 99.826389
Hepatitis 660 660 99.826389
Hepatitis 661 661 99.826389
Hepatitis 661 661 99.826389
Hepatitis 662 662 99.826389
Hepatitis 662 662 99.826389
Hepatitis 663 663 99.826389
Hepatitis 663 663 99.826389
Hepatitis 664 664 99.826389
Hepatitis 664 664 99.826389
Hepatitis 665 665 99.826389
Hepatitis 665 665 99.826389
Hepatitis 666 666 99.826389
Hepatitis 666 666 99.826389
Hepatitis 667 667 99.826389
Hepatitis 667 667 99.826389
Hepatitis 668 668 99.826389
Hepatitis 668 668 99.826389
Hepatitis 669 669 99.826389
Hepatitis 669 669 99.826389
Hepatitis 670 670 99.826389
Hepatitis 670 670 99.826389
Hepatitis 671 671 99.826389
Hepatitis 671 671 99.826389
Hepatitis 672 672 99.826389
Hepatitis 672 672 99.826389
Hepatitis 673 673 99.826389
Hepatitis 673 673 99.826389
Hepatitis 674 674 99.826389
Hepatitis 674 674 99.826389
Hepatitis 675 675 99.826389
Hepatitis 675 675 99.826389
Hepatitis 676 676 99.826389
Hepatitis 676 676 99.826389
Hepatitis 677 677 99.826389
Hepatitis 677 677 99.826389
Hepatitis 678 678 99.826389
Hepatitis 678 678 99.826389
Hepatitis 679 679 99.826389
Hepatitis 679 679 99.826389
Hepatitis 680 680 99.826389
Hepatitis 680 680 99.826389
Hepatitis 681 681 99.826389
Hepatitis 681 681 99.826389
Hepatitis 682 682 99.826389
Hepatitis 682 682 99.826389
Hepatitis 683 683 99.826389
Hepatitis 683 683 99.826389
Hepatitis 684 684 99.826389
Hepatitis 684 684 99.826389
Hepatitis 685 685 99.826389
Hepatitis 685 685 99.826389
Hepatitis 686 686 99.826389
Hepatitis 686 686 99.826389
Hepatitis 687 687 99.826389
Hepatitis 687 687 99.826389
Hepatitis 688 688 99.826389
Hepatitis 688 688 99.826389
Hepatitis 689 689 99.826389
Hepatitis 689 689 99.826389
Hepatitis 690 690 99.826389
Hepatitis 690 690 99.826389
Hepatitis 691 691 99.826389
Hepatitis 691 691 99.826389
Hepatitis 692 692 99.791667
Hepatitis 692 692 99.791667
Hepatitis 693 693 99.791667
Hepatitis 693 693 99.791667
Hepatitis 694 694 99.791667
Hepatitis 694 694 99.791667
Hepatitis 695 695 99.791667
Hepatitis 695 695 99.791667
Hepatitis 696 696 99.791667
Hepatitis 696 696 99.791667
Hepatitis 697 697 99.739583
Hepatitis 697 697 99.739583
Hepatitis 698 698 99.739583
Hepatitis 698 698 99.739583
Hepatitis 699 699 99.739583
Hepatitis 699 699 99.739583
Hepatitis 700 700 99.739583
Hepatitis 700 700 99.739583
Hepatitis 701 701 99.739583
Hepatitis 701 701 99.739583
Hepatitis 702 702 99.739583
Hepatitis 702 702 99.739583
Hepatitis 703 703 99.739583
Hepatitis 703 703 99.739583
Hepatitis 704 704 99.739583
Hepatitis 704 704 99.739583
Hepatitis 705 705 99.739583
Hepatitis 705 705 99.739583
Hepatitis 706 706 99.739583
Hepatitis 706 706 99.739583
Hepatitis 707 707 99.739583
Hepatitis 707 707 99.739583
Hepatitis 708 708 99.739583
Hepatitis 708 708 99.739583
Hepatitis 709 709 99.739583
Hepatitis 709 709 99.739583
Hepatitis 710 710 99.739583
Hepatitis 710 710 99.739583
Hepatitis 711 711 99.739583
Hepatitis 711 711 99.739583
Hepatitis 712 712 99.739583
Hepatitis 712 712 99.739583
Hepatitis 713 713 99.739583
Hepatitis 713 713 99.739583
Hepatitis 714 714 99.739583
Hepatitis 714 714 99.739583
Hepatitis 715 715 99.739583
Hepatitis 715 715 99.739583
Hepatitis 716 716 99.739583
Hepatitis 716 716 99.739583
Hepatitis 717 717 99.739583
Hepatitis 717 717 99.739583
Hepatitis 718 718 100.000000
Hepatitis 718 718 100.000000
Hepatitis 719 719 100.000000
Hepatitis 719 719 100.000000
Hepatitis 720 720 100.000000
Hepatitis 720 720 100.000000
Hepatitis 721 721 100.000000
Hepatitis 721 721 100.000000
Hepatitis 722 722 100.000000
Hepatitis 722 722 100.000000
Hepatitis 723 723 100.000000
Hepatitis 723 723 100.000000
Hepatitis 724 724 100.000000
Hepatitis 724 724 100.000000
Hepatitis 725 725 100.000000
Hepatitis 725 725 100.000000
Hepatitis 726 726 100.000000
Hepatitis 726 726 100.000000
Hepatitis 727 727 100.000000
Hepatitis 727 727 100.000000
Hepatitis 728 728 100.000000
Hepatitis 728 728 100.000000
Hepatitis 729 729 100.000000
Hepatitis 729 729 100.000000
Hepatitis 730 730 100.000000
Hepatitis 730 730 100.000000
Hepatitis 731 731 100.000000
Hepatitis 731 731 100.000000
Hepatitis 732 732 100.000000
Hepatitis 732 732 100.000000
Hepatitis 733 733 100.000000
Hepatitis 733 733 100.000000
Hepatitis 734 734 100.000000
Hepatitis 734 734 100.000000
Hepatitis 735 735 100.000000
Hepatitis 735 735 100.000000
Hepatitis 736 736 100.000000
Hepatitis 736 736 100.000000
Hepatitis 737 737 100.000000
Hepatitis 737 737 100.000000
Hepatitis 738 738 100.000000
Hepatitis 738 738 100.000000
Hepatitis 739 739 100.000000
Hepatitis 739 739 100.000000
Hepatitis 740 740 100.000000
Hepatitis 740 740 100.000000
Hepatitis 741 741 100.000000
Hepatitis 741 741 100.000000
Hepatitis 742 742 100.000000
Hepatitis 742 742 100.000000
Hepatitis 743 743 100.000000
Hepatitis 743 743 100.000000
Hepatitis 744 744 100.000000
Hepatitis 744 744 100.000000
Hepatitis 745 745 100.000000
Hepatitis 745 745 100.000000
Hepatitis 746 746 100.000000
Hepatitis 746 746 100.000000
Hepatitis 747 747 100.000000
Hepatitis 747 747 100.000000
Hepatitis 748 748 100.000000
Hepatitis 748 748 100.000000
Hepatitis 749 749 100.000000
Hepatitis 749 749 100.000000
Hepatitis 750 750 99.500000
Hepatitis 750 750 99.500000
Hepatitis 751 751 99.500000
Hepatitis 751 751 99.500000
Hepatitis 752 752 99.500000
Hepatitis 752 752 99.500000
Hepatitis 753 753 99.500000
Hepatitis 753 753 99.500000
Hepatitis 754 754 99.500000
Hepatitis 754 754 99.500000
Hepatitis 755 755 99.500000
Hepatitis 755 755 99.500000
Hepatitis 756 756 99.500000
Hepatitis 756 756 99.500000
Hepatitis 757 757 99.329966
Hepatitis 757 757 99.329966
Hepatitis 758 758 99.329966
Hepatitis 758 758 99.329966
Hepatitis 759 759 99.329966
Hepatitis 759 759 99.329966
Hepatitis 760 760 99.329966
Hepatitis 760 760 99.329966
Hepatitis 761 761 99.329966
Hepatitis 761 761 99.329966
Hepatitis 762 762 99.329966
Hepatitis 762 762 99.329966
Hepatitis 763 763 99.329966
Hepatitis 763 763 99.329966
Hepatitis 764 764 99.329966
Hepatitis 764 764 99.329966
Hepatitis 765 765 99.329966
Hepatitis 765 765 99.329966
Hepatitis 766 766 99.329966
Hepatitis 766 766 99.329966
Hepatitis 767 767 99.329966
Hepatitis 767 767 99.329966
Hepatitis 768 768 99.329966
Hepatitis 768 768 99.329966
Hepatitis 769 769 99.329966
Hepatitis 769 769 99.329966
Hepatitis 770 770 99.329966
Hepatitis 770 770 99.329966
Hepatitis 771 771 99.329966
Hepatitis 771 771 99.329966
Hepatitis 772 772 99.329966
Hepatitis 772 772 99.329966
Hepatitis 773 773 99.329966
Hepatitis 773 773 99.329966
Hepatitis 774 774 98.976641
Hepatitis 774 774 98.976641
Hepatitis 775 775 98.976641
Hepatitis 775 775 98.976641
Hepatitis 776 776 98.976641
Hepatitis 776 776 98.976641
Hepatitis 777 777 98.976641
Hepatitis 777 777 98.976641
Hepatitis 778 778 98.976641
Hepatitis 778 778 98.976641
Hepatitis 779 779 98.976641
Hepatitis 779 779 98.976641
Hepatitis 780 780 98.976641
Hepatitis 780 780 98.976641
Hepatitis 781 781 98.976641
Hepatitis 781 781 98.976641
Hepatitis 782 782 98.976641
Hepatitis 782 782 98.976641
Hepatitis 783 783 98.976641
Hepatitis 783 783 98.976641
Hepatitis 784 784 98.976641
Hepatitis 784 784 98.976641
Hepatitis 785 785 98.976641
Hepatitis 785 785 98.976641
Hepatitis 786 786 98.976641
Hepatitis 786 786 98.976641
Hepatitis 787 787 98.976641
Hepatitis 787 787 98.976641
Hepatitis 788 788 98.976641
Hepatitis 788 788 98.976641
Hepatitis 789 789 98.976641
Hepatitis 789 789 98.976641
Hepatitis 790 790 98.976641
Hepatitis 790 790 98.976641
Hepatitis 791 791 98.976641
Hepatitis 791 791 98.976641
Hepatitis 792 792 98.976641
Hepatitis 792 792 98.976641
Hepatitis 793 793 98.976641
Hepatitis 793 793 98.976641
Hepatitis 794 794 98.976641
Hepatitis 794 794 98.976641
Hepatitis 795 795 98.976641
Hepatitis 795 795 98.976641
Hepatitis 796 796 98.976641
Hepatitis 796 796 98.976641
Hepatitis 797 797 98.976641
Hepatitis 797 797 98.976641
Hepatitis 798 798 98.976641
Hepatitis 798 798 98.976641
Hepatitis 799 799 98.976641
Hepatitis 799 799 98.976641
Hepatitis 800 800 98.976641
Hepatitis 800 800 98.976641
Hepatitis 801 801 98.777273
Hepatitis 801 801 98.777273
Hepatitis 802 802 98.777273
Hepatitis 802 802 98.777273
Hepatitis 803 803 98.777273
Hepatitis 803 803 98.777273
Hepatitis 804 804 98.777273
Hepatitis 804 804 98.777273
Hepatitis 805 805 98.777273
Hepatitis 805 805 98.777273
Hepatitis 806 806 98.777273
Hepatitis 806 806 98.777273
Hepatitis 807 807 98.777273
Hepatitis 807 807 98.777273
Hepatitis 808 808 98.777273
Hepatitis 808 808 98.777273
Hepatitis 809 809 98.777273
Hepatitis 809 809 98.777273
Hepatitis 810 810 98.777273
Hepatitis 810 810 98.777273
Hepatitis 811 811 98.777273
Hepatitis 811 811 98.777273
Hepatitis 812 812 98.777273
Hepatitis 812 812 98.777273
Hepatitis 813 813 98.777273
Hepatitis 813 813 98.777273
Hepatitis 814 814 98.777273
Hepatitis 814 814 98.777273
Hepatitis 815 815 98.777273
Hepatitis 815 815 98.777273
Hepatitis 816 816 98.777273
Hepatitis 816 816 98.777273
Hepatitis 817 817 98.777273
Hepatitis 817 817 98.777273
Hepatitis 818 818 98.777273
Hepatitis 818 818 98.777273
Hepatitis 819 819 98.471591
Hepatitis 819 819 98.471591
Hepatitis 820 820 98.471591
Hepatitis 820 820 98.471591
Hepatitis 821 821 98.471591
Hepatitis 821 821 98.471591
Hepatitis 822 822 98.471591
Hepatitis 822 822 98.471591
Hepatitis 823 823 98.471591
Hepatitis 823 823 98.471591
Hepatitis 824 824 98.471591
Hepatitis 824 824 98.471591
Hepatitis 825 825 98.177273
Hepatitis 825 825 98.177273
Hepatitis 826 826 98.177273
Hepatitis 826 826 98.177273
Hepatitis 827 827 98.177273
Hepatitis 827 827 98.177273
Hepatitis 828 828 98.177273
Hepatitis 828 828 98.177273
Hepatitis 829 829 98.177273
Hepatitis 829 829 98.177273
Hepatitis 830 830 98.177273
Hepatitis 830 830 98.177273
Hepatitis 831 831 98.177273
Hepatitis 831 831 98.177273
Hepatitis 832 832 98.177273
Hepatitis 832 832 98.177273
Hepatitis 833 833 98.177273
Hepatitis 833 833 98.177273
Hepatitis 834 834 98.177273
Hepatitis 834 834 98.177273
Hepatitis 835 835 98.177273
Hepatitis 835 835 98.177273
Hepatitis 836 836 98.177273
Hepatitis 836 836 98.177273
Hepatitis 837 837 98.177273
Hepatitis 837 837 98.177273
Hepatitis 838 838 98.177273
Hepatitis 838 838 98.177273
Hepatitis 839 839 98.177273
Hepatitis 839 839 98.177273
Hepatitis 840 840 98.177273
Hepatitis 840 840 98.177273
Hepatitis 841 841 98.177273
Hepatitis 841 841 98.177273
Hepatitis 842 842 98.177273
Hepatitis 842 842 98.177273
Hepatitis 843 843 98.177273
Hepatitis 843 843 98.177273
Hepatitis 844 844 98.177273
Hepatitis 844 844 98.177273
Hepatitis 845 845 98.177273
Hepatitis 845 845 98.177273
Hepatitis 846 846 98.177273
Hepatitis 846 846 98.177273
Hepatitis 847 847 98.177273
Hepatitis 847 847 98.177273
Hepatitis 848 848 98.177273
Hepatitis 848 848 98.177273
Hepatitis 849 849 98.177273
Hepatitis 849 849 98.177273
Hepatitis 850 850 97.971591
Hepatitis 850 850 97.971591
Hepatitis 851 851 97.977273
Hepatitis 851 851 97.977273
Hepatitis 852 852 97.977273
Hepatitis 852 852 97.977273
Hepatitis 853 853 97.977273
Hepatitis 853 853 97.977273
Hepatitis 854 854 97.977273
Hepatitis 854 854 97.977273
Hepatitis 855 855 97.977273
Hepatitis 855 855 97.977273
Hepatitis 856 856 97.724116
Hepatitis 856 856 97.724116
Hepatitis 857 857 97.724116
Hepatitis 857 857 97.724116
Hepatitis 858 858 97.724116
Hepatitis 858 858 97.724116
Hepatitis 859 859 97.724116
Hepatitis 859 859 97.724116
Hepatitis 860 860 97.724116
Hepatitis 860 860 97.724116
Hepatitis 861 861 97.724116
Hepatitis 861 861 97.724116
Hepatitis 862 862 97.724116
Hepatitis 862 862 97.724116
Hepatitis 863 863 97.724116
Hepatitis 863 863 97.724116
Hepatitis 864 864 97.724116
Hepatitis 864 864 97.724116
Hepatitis 865 865 97.724116
Hepatitis 865 865 97.724116
Hepatitis 866 866 97.724116
Hepatitis 866 866 97.724116
Hepatitis 867 867 97.724116
Hepatitis 867 867 97.724116
Hepatitis 868 868 97.724116
Hepatitis 868 868 97.724116
Hepatitis 869 869 97.724116
Hepatitis 869 869 97.724116
Hepatitis 870 870 97.659933
Hepatitis 870 870 97.659933
Hepatitis 871 871 97.659933
Hepatitis 871 871 97.659933
Hepatitis 872 872 97.659933
Hepatitis 872 872 97.659933
Hepatitis 873 873 97.659933
Hepatitis 873 873 97.659933
Hepatitis 874 874 97.659933
Hepatitis 874 874 97.659933
Hepatitis 875 875 97.659933
Hepatitis 875 875 97.659933
Hepatitis 876 876 97.659933
Hepatitis 876 876 97.659933
Hepatitis 877 877 97.659933
Hepatitis 877 877 97.659933
Hepatitis 878 878 97.659933
Hepatitis 878 878 97.659933
Hepatitis 879 879 97.659933
Hepatitis 879 879 97.659933
Hepatitis 880 880 97.659933
Hepatitis 880 880 97.659933
Hepatitis 881 881 97.659933
Hepatitis 881 881 97.659933
Hepatitis 882 882 97.659933
Hepatitis 882 882 97.659933
Hepatitis 883 883 97.659933
Hepatitis 883 883 97.659933
Hepatitis 884 884 97.659933
Hepatitis 884 884 97.659933
Hepatitis 885 885 97.659933
Hepatitis 885 885 97.659933
Hepatitis 886 886 97.659933
Hepatitis 886 886 97.659933
Hepatitis 887 887 97.659933
Hepatitis 887 887 97.659933
Hepatitis 888 888 97.659933
Hepatitis 888 888 97.659933
Hepatitis 889 889 97.659933
Hepatitis 889 889 97.659933
Hepatitis 890 890 97.659933
Hepatitis 890 890 97.659933
Hepatitis 891 891 97.659933
Hepatitis 891 891 97.659933
Hepatitis 892 892 97.659933
Hepatitis 892 892 97.659933
Hepatitis 893 893 97.659933
Hepatitis 893 893 97.659933
Hepatitis 894 894 97.659933
Hepatitis 894 894 97.659933
Hepatitis 895 895 97.659933
Hepatitis 895 895 97.659933
Hepatitis 896 896 97.659933
Hepatitis 896 896 97.659933
Hepatitis 897 897 97.659933
Hepatitis 897 897 97.659933
Hepatitis 898 898 97.659933
Hepatitis 898 898 97.659933
Hepatitis 899 899 97.659933
Hepatitis 899 899 97.659933
Hepatitis 900 900 97.500000
Hepatitis 900 900 97.500000
Hepatitis 901 901 97.500000
Hepatitis 901 901 97.500000
Hepatitis 902 902 97.500000
Hepatitis 902 902 97.500000
Hepatitis 903 903 97.666667
Hepatitis 903 903 97.666667
Hepatitis 904 904 97.666667
Hepatitis 904 904 97.666667
Hepatitis 905 905 97.666667
Hepatitis 905 905 97.666667
Hepatitis 906 906 97.666667
Hepatitis 906 906 97.666667
Hepatitis 907 907 97.666667
Hepatitis 907 907 97.666667
Hepatitis 908 908 97.666667
Hepatitis 908 908 97.666667
Hepatitis 909 909 97.666667
Hepatitis 909 909 97.666667
Hepatitis 910 910 97.666667
Hepatitis 910 910 97.666667
Hepatitis 911 911 97.666667
Hepatitis 911 911 97.666667
Hepatitis 912 912 97.666667
Hepatitis 912 912 97.666667
Hepatitis 913 913 97.666667
Hepatitis 913 913 97.666667
Hepatitis 914 914 97.666667
Hepatitis 914 914 97.666667
Hepatitis 915 915 97.666667
Hepatitis 915 915 97.666667
Hepatitis 916 916 97.666667
Hepatitis 916 916 97.666667
Hepatitis 917 917 97.666667
Hepatitis 917 917 97.666667
Hepatitis 918 918 97.666667
Hepatitis 918 918 97.666667
Hepatitis 919 919 97.666667
Hepatitis 919 919 97.666667
Hepatitis 920 920 97.666667
Hepatitis 920 920 97.666667
Hepatitis 921 921 97.666667
Hepatitis 921 921 97.666667
Hepatitis 922 922 97.666667
Hepatitis 922 922 97.666667
Hepatitis 923 923 97.666667
Hepatitis 923 923 97.666667
Hepatitis 924 924 97.666667
Hepatitis 924 924 97.666667
Hepatitis 925 925 98.000000
Hepatitis 925 925 98.000000
Hepatitis 926 926 98.000000
Hepatitis 926 926 98.000000
Hepatitis 927 927 98.000000
Hepatitis 927 927 98.000000
Hepatitis 928 928 98.000000
Hepatitis 928 928 98.000000
Hepatitis 929 929 98.000000
Hepatitis 929 929 98.000000
Hepatitis 930 930 98.000000
Hepatitis 930 930 98.000000
Hepatitis 931 931 98.000000
Hepatitis 931 931 98.000000
Hepatitis 932 932 98.000000
Hepatitis 932 932 98.000000
Hepatitis 933 933 98.000000
Hepatitis 933 933 98.000000
Hepatitis 934 934 98.000000
Hepatitis 934 934 98.000000
Hepatitis 935 935 98.329966
Hepatitis 935 935 98.329966
Hepatitis 936 936 98.329966
Hepatitis 936 936 98.329966
Hepatitis 937 937 98.329966
Hepatitis 937 937 98.329966
Hepatitis 938 938 98.329966
Hepatitis 938 938 98.329966
Hepatitis 939 939 98.329966
Hepatitis 939 939 98.329966
Hepatitis 940 940 98.329966
Hepatitis 940 940 98.329966
Hepatitis 941 941 98.329966
Hepatitis 941 941 98.329966
Hepatitis 942 942 98.329966
Hepatitis 942 942 98.329966
Hepatitis 943 943 98.329966
Hepatitis 943 943 98.329966
Hepatitis 944 944 98.329966
Hepatitis 944 944 98.329966
Hepatitis 945 945 98.329966
Hepatitis 945 945 98.329966
Hepatitis 946 946 98.329966
Hepatitis 946 946 98.329966
Hepatitis 947 947 98.329966
Hepatitis 947 947 98.329966
Hepatitis 948 948 98.329966
Hepatitis 948 948 98.329966
Hepatitis 949 949 98.329966
Hepatitis 949 949 98.329966
Hepatitis 950 950 98.329966
Hepatitis 950 950 98.329966
Hepatitis 951 951 98.494949
Hepatitis 951 951 98.494949
Hepatitis 952 952 98.494949
Hepatitis 952 952 98.494949
Hepatitis 953 953 98.494949
Hepatitis 953 953 98.494949
Hepatitis 954 954 98.494949
Hepatitis 954 954 98.494949
Hepatitis 955 955 98.494949
Hepatitis 955 955 98.494949
Hepatitis 956 956 98.494949
Hepatitis 956 956 98.494949
Hepatitis 957 957 98.494949
Hepatitis 957 957 98.494949
Hepatitis 958 958 98.494949
Hepatitis 958 958 98.494949
Hepatitis 959 959 98.494949
Hepatitis 959 959 98.494949
Hepatitis 960 960 98.494949
Hepatitis 960 960 98.494949
Hepatitis 961 961 98.494949
Hepatitis 961 961 98.494949
Hepatitis 962 962 98.494949
Hepatitis 962 962 98.494949
Hepatitis 963 963 98.494949
Hepatitis 963 963 98.494949
Hepatitis 964 964 98.494949
Hepatitis 964 964 98.494949
Hepatitis 965 965 98.494949
Hepatitis 965 965 98.494949
Hepatitis 966 966 98.494949
Hepatitis 966 966 98.494949
Hepatitis 967 967 98.494949
Hepatitis 967 967 98.494949
Hepatitis 968 968 98.494949
Hepatitis 968 968 98.494949
Hepatitis 969 969 98.494949
Hepatitis 969 969 98.494949
Hepatitis 970 970 98.494949
Hepatitis 970 970 98.494949
Hepatitis 971 971 98.494949
Hepatitis 971 971 98.494949
Hepatitis 972 972 98.494949
Hepatitis 972 972 98.494949
Hepatitis 973 973 98.494949
Hepatitis 973 973 98.494949
Hepatitis 974 974 98.494949
Hepatitis 974 974 98.494949
Hepatitis 975 975 98.494949
Hepatitis 975 975 98.494949
Hepatitis 976 976 98.494949
Hepatitis 976 976 98.494949
Hepatitis 977 977 98.494949
Hepatitis 977 977 98.494949
Hepatitis 978 978 98.494949
Hepatitis 978 978 98.494949
Hepatitis 979 979 98.494949
Hepatitis 979 979 98.494949
Hepatitis 980 980 98.494949
Hepatitis 980 980 98.494949
Hepatitis 981 981 98.494949
Hepatitis 981 981 98.494949
Hepatitis 982 982 98.494949
Hepatitis 982 982 98.494949
Hepatitis 983 983 98.494949
Hepatitis 983 983 98.494949
Hepatitis 984 984 98.494949
Hepatitis 984 984 98.494949
Hepatitis 985 985 98.494949
Hepatitis 985 985 98.494949
Hepatitis 986 986 98.494949
Hepatitis 986 986 98.494949
Hepatitis 987 987 98.494949
Hepatitis 987 987 98.494949
Hepatitis 988 988 98.494949
Hepatitis 988 988 98.494949
Hepatitis 989 989 98.494949
Hepatitis 989 989 98.494949
Hepatitis 990 990 98.494949
Hepatitis 990 990 98.494949
Hepatitis 991 991 98.494949
Hepatitis 991 991 98.494949
Hepatitis 992 992 98.494949
Hepatitis 992 992 98.494949
Hepatitis 993 993 98.494949
Hepatitis 993 993 98.494949
Hepatitis 994 994 98.494949
Hepatitis 994 994 98.494949
Hepatitis 995 995 98.494949
Hepatitis 995 995 98.494949
Hepatitis 996 996 98.494949
Hepatitis 996 996 98.494949
Hepatitis 997 997 98.494949
Hepatitis 997 997 98.494949
Hepatitis 998 998 98.494949
Hepatitis 998 998 98.494949
Hepatitis 999 999 98.494949
Hepatitis 999 999 98.494949
Hepatitis 1000 1000 98.494949
Hepatitis 1000 1000 98.494949
Hepatitis 1001 1001 98.494949
Hepatitis 1001 1001 98.494949
Hepatitis 1002 1002 98.494949
Hepatitis 1002 1002 98.494949
Hepatitis 1003 1003 98.989899
Hepatitis 1003 1003 98.989899
Hepatitis 1004 1004 98.989899
Hepatitis 1004 1004 98.989899
Hepatitis 1005 1005 98.989899
Hepatitis 1005 1005 98.989899
Hepatitis 1006 1006 98.989899
Hepatitis 1006 1006 98.989899
Hepatitis 1007 1007 98.989899
Hepatitis 1007 1007 98.989899
Hepatitis 1008 1008 98.989899
Hepatitis 1008 1008 98.989899
Hepatitis 1009 1009 98.989899
Hepatitis 1009 1009 98.989899
Hepatitis 1010 1010 98.989899
Hepatitis 1010 1010 98.989899
Hepatitis 1011 1011 98.989899
Hepatitis 1011 1011 98.989899
Hepatitis 1012 1012 98.989899
Hepatitis 1012 1012 98.989899
Hepatitis 1013 1013 98.989899
Hepatitis 1013 1013 98.989899
Hepatitis 1014 1014 98.989899
Hepatitis 1014 1014 98.989899
Hepatitis 1015 1015 98.989899
Hepatitis 1015 1015 98.989899
Hepatitis 1016 1016 98.989899
Hepatitis 1016 1016 98.989899
Hepatitis 1017 1017 98.989899
Hepatitis 1017 1017 98.989899
Hepatitis 1018 1018 98.989899
Hepatitis 1018 1018 98.989899
Hepatitis 1019 1019 98.989899
Hepatitis 1019 1019 98.989899
Hepatitis 1020 1020 98.989899
Hepatitis 1020 1020 98.989899
Hepatitis 1021 1021 98.989899
Hepatitis 1021 1021 98.989899
Hepatitis 1022 1022 98.989899
Hepatitis 1022 1022 98.989899
Hepatitis 1023 1023 98.989899
Hepatitis 1023 1023 98.989899
Hepatitis 1024 1024 98.989899
Hepatitis 1024 1024 98.989899
Hepatitis 1025 1025 98.989899
Hepatitis 1025 1025 98.989899
Hepatitis 1026 1026 98.989899
Hepatitis 1026 1026 98.989899
Hepatitis 1027 1027 98.989899
Hepatitis 1027 1027 98.989899
Hepatitis 1028 1028 98.989899
Hepatitis 1028 1028 98.989899
Hepatitis 1029 1029 98.989899
Hepatitis 1029 1029 98.989899
Hepatitis 1030 1030 98.989899
Hepatitis 1030 1030 98.989899
Hepatitis 1031 1031 98.989899
Hepatitis 1031 1031 98.989899
Hepatitis 1032 1032 98.989899
Hepatitis 1032 1032 98.989899
Hepatitis 1033 1033 98.989899
Hepatitis 1033 1033 98.989899
Hepatitis 1256 1256 100.000000
Hepatitis 1256 1256 100.000000
Hepatitis 1257 1257 100.000000
Hepatitis 1257 1257 100.000000
Hepatitis 1258 1258 100.000000
Hepatitis 1258 1258 100.000000
Hepatitis 1259 1259 100.000000
Hepatitis 1259 1259 100.000000
Hepatitis 1260 1260 100.000000
Hepatitis 1260 1260 100.000000
Hepatitis 1261 1261 100.000000
Hepatitis 1261 1261 100.000000
Hepatitis 1262 1262 100.000000
Hepatitis 1262 1262 100.000000
Hepatitis 1263 1263 100.000000
Hepatitis 1263 1263 100.000000
Hepatitis 1264 1264 100.000000
Hepatitis 1264 1264 100.000000
Hepatitis 1265 1265 100.000000
Hepatitis 1265 1265 100.000000
Hepatitis 1266 1266 100.000000
Hepatitis 1266 1266 100.000000
Hepatitis 1267 1267 100.000000
Hepatitis 1267 1267 100.000000
Hepatitis 1268 1268 100.000000
Hepatitis 1268 1268 100.000000
Hepatitis 1269 1269 100.000000
Hepatitis 1269 1269 100.000000
Hepatitis 1270 1270 100.000000
Hepatitis 1270 1270 100.000000
Hepatitis 1271 1271 100.000000
Hepatitis 1271 1271 100.000000
Hepatitis 1272 1272 100.000000
Hepatitis 1272 1272 100.000000
Hepatitis 1273 1273 100.000000
Hepatitis 1273 1273 100.000000
Hepatitis 1274 1274 100.000000
Hepatitis 1274 1274 100.000000
Hepatitis 1275 1275 100.000000
Hepatitis 1275 1275 100.000000
Hepatitis 1276 1276 100.000000
Hepatitis 1276 1276 100.000000
Hepatitis 1277 1277 100.000000
Hepatitis 1277 1277 100.000000
Hepatitis 1278 1278 100.000000
Hepatitis 1278 1278 100.000000
Hepatitis 1279 1279 100.000000
Hepatitis 1279 1279 100.000000
Hepatitis 1280 1280 100.000000
Hepatitis 1280 1280 100.000000
Hepatitis 1281 1281 100.000000
Hepatitis 1281 1281 100.000000
Hepatitis 1282 1282 100.000000
Hepatitis 1282 1282 100.000000
Hepatitis 1283 1283 100.000000
Hepatitis 1283 1283 100.000000
Hepatitis 1284 1284 100.000000
Hepatitis 1284 1284 100.000000
Hepatitis 1285 1285 100.000000
Hepatitis 1285 1285 100.000000
Hepatitis 1286 1286 100.000000
Hepatitis 1286 1286 100.000000
Hepatitis 1287 1287 100.000000
Hepatitis 1287 1287 100.000000
Hepatitis 1288 1288 100.000000
Hepatitis 1288 1288 100.000000
Hepatitis 1289 1289 100.000000
Hepatitis 1289 1289 100.000000
Hepatitis 1290 1290 100.000000
Hepatitis 1290 1290 100.000000
Hepatitis 1291 1291 100.000000
Hepatitis 1291 1291 100.000000
Hepatitis 1292 1292 100.000000
Hepatitis 1292 1292 100.000000
Hepatitis 1293 1293 100.000000
Hepatitis 1293 1293 100.000000
Hepatitis 1294 1294 100.000000
Hepatitis 1294 1294 100.000000
Hepatitis 1295 1295 100.000000
Hepatitis 1295 1295 100.000000
Hepatitis 1296 1296 100.000000
Hepatitis 1296 1296 100.000000
Hepatitis 1297 1297 100.000000
Hepatitis 1297 1297 100.000000
Hepatitis 1298 1298 100.000000
Hepatitis 1298 1298 100.000000
Hepatitis 1299 1299 100.000000
Hepatitis 1299 1299 100.000000
Hepatitis 1300 1300 100.000000
Hepatitis 1300 1300 100.000000
Hepatitis 1301 1301 100.000000
Hepatitis 1301 1301 100.000000
Hepatitis 1302 1302 100.000000
Hepatitis 1302 1302 100.000000
Hepatitis 1303 1303 100.000000
Hepatitis 1303 1303 100.000000
Hepatitis 1304 1304 100.000000
Hepatitis 1304 1304 100.000000
Hepatitis 1305 1305 100.000000
Hepatitis 1305 1305 100.000000
Hepatitis 1306 1306 100.000000
Hepatitis 1306 1306 100.000000
Hepatitis 1307 1307 100.000000
Hepatitis 1307 1307 100.000000
Hepatitis 1308 1308 100.000000
Hepatitis 1308 1308 100.000000
Hepatitis 1309 1309 100.000000
Hepatitis 1309 1309 100.000000
Hepatitis 1310 1310 100.000000
Hepatitis 1310 1310 100.000000
Hepatitis 1311 1311 100.000000
Hepatitis 1311 1311 100.000000
Hepatitis 1312 1312 100.000000
Hepatitis 1312 1312 100.000000
Hepatitis 1313 1313 100.000000
Hepatitis 1313 1313 100.000000
Hepatitis 1314 1314 100.000000
Hepatitis 1314 1314 100.000000
Hepatitis 1315 1315 100.000000
Hepatitis 1315 1315 100.000000
Hepatitis 1316 1316 100.000000
Hepatitis 1316 1316 100.000000
Hepatitis 1317 1317 100.000000
Hepatitis 1317 1317 100.000000
Hepatitis 1318 1318 100.000000
Hepatitis 1318 1318 100.000000
Hepatitis 1319 1319 100.000000
Hepatitis 1319 1319 100.000000
Hepatitis 1320 1320 100.000000
Hepatitis 1320 1320 100.000000
Hepatitis 1321 1321 100.000000
Hepatitis 1321 1321 100.000000
Hepatitis 1322 1322 100.000000
Hepatitis 1322 1322 100.000000
Hepatitis 1323 1323 100.000000
Hepatitis 1323 1323 100.000000
Hepatitis 1324 1324 100.000000
Hepatitis 1324 1324 100.000000
Hepatitis 1325 1325 100.000000
Hepatitis 1325 1325 100.000000
Hepatitis 1326 1326 100.000000
Hepatitis 1326 1326 100.000000
Hepatitis 1327 1327 100.000000
Hepatitis 1327 1327 100.000000
Hepatitis 1328 1328 100.000000
Hepatitis 1328 1328 100.000000
Hepatitis 1329 1329 100.000000
Hepatitis 1329 1329 100.000000
Hepatitis 1330 1330 100.000000
Hepatitis 1330 1330 100.000000
Hepatitis 1331 1331 100.000000
Hepatitis 1331 1331 100.000000
Hepatitis 1332 1332 100.000000
Hepatitis 1332 1332 100.000000
Hepatitis 1333 1333 100.000000
Hepatitis 1333 1333 100.000000
Hepatitis 1334 1334 100.000000
Hepatitis 1334 1334 100.000000
Hepatitis 1335 1335 100.000000
Hepatitis 1335 1335 100.000000
Hepatitis 1336 1336 100.000000
Hepatitis 1336 1336 100.000000
Hepatitis 1337 1337 100.000000
Hepatitis 1337 1337 100.000000
Hepatitis 1338 1338 100.000000
Hepatitis 1338 1338 100.000000
Hepatitis 1339 1339 100.000000
Hepatitis 1339 1339 100.000000
Hepatitis 1340 1340 100.000000
Hepatitis 1340 1340 100.000000
Hepatitis 1341 1341 100.000000
Hepatitis 1341 1341 100.000000
Hepatitis 1342 1342 100.000000
Hepatitis 1342 1342 100.000000
Hepatitis 1343 1343 100.000000
Hepatitis 1343 1343 100.000000
Hepatitis 1344 1344 100.000000
Hepatitis 1344 1344 100.000000
Hepatitis 1345 1345 100.000000
Hepatitis 1345 1345 100.000000
Hepatitis 1346 1346 100.000000
Hepatitis 1346 1346 100.000000
Hepatitis 1347 1347 100.000000
Hepatitis 1347 1347 100.000000
Hepatitis 1348 1348 100.000000
Hepatitis 1348 1348 100.000000
Hepatitis 1349 1349 100.000000
Hepatitis 1349 1349 100.000000
Hepatitis 1350 1350 100.000000
Hepatitis 1350 1350 100.000000
Hepatitis 1351 1351 100.000000
Hepatitis 1351 1351 100.000000
Hepatitis 1352 1352 100.000000
Hepatitis 1352 1352 100.000000
Hepatitis 1353 1353 100.000000
Hepatitis 1353 1353 100.000000
Hepatitis 1354 1354 100.000000
Hepatitis 1354 1354 100.000000
Hepatitis 1355 1355 100.000000
Hepatitis 1355 1355 100.000000
Hepatitis 1356 1356 100.000000
Hepatitis 1356 1356 100.000000
Hepatitis 1357 1357 100.000000
Hepatitis 1357 1357 100.000000
Hepatitis 1358 1358 100.000000
Hepatitis 1358 1358 100.000000
Hepatitis 1359 1359 100.000000
Hepatitis 1359 1359 100.000000
Hepatitis 1360 1360 100.000000
Hepatitis 1360 1360 100.000000
Hepatitis 1361 1361 100.000000
Hepatitis 1361 1361 100.000000
Hepatitis 1362 1362 100.000000
Hepatitis 1362 1362 100.000000
Hepatitis 1363 1363 100.000000
Hepatitis 1363 1363 100.000000
Hepatitis 1364 1364 100.000000
Hepatitis 1364 1364 100.000000
Hepatitis 1365 1365 100.000000
Hepatitis 1365 1365 100.000000
Hepatitis 1366 1366 100.000000
Hepatitis 1366 1366 100.000000
Hepatitis 1367 1367 100.000000
Hepatitis 1367 1367 100.000000
Hepatitis 1368 1368 100.000000
Hepatitis 1368 1368 100.000000
Hepatitis 1369 1369 100.000000
Hepatitis 1369 1369 100.000000
Hepatitis 1370 1370 100.000000
Hepatitis 1370 1370 100.000000
Hepatitis 1371 1371 100.000000
Hepatitis 1371 1371 100.000000
Hepatitis 1372 1372 100.000000
Hepatitis 1372 1372 100.000000
Hepatitis 1373 1373 100.000000
Hepatitis 1373 1373 100.000000
Hepatitis 1374 1374 100.000000
Hepatitis 1374 1374 100.000000
Hepatitis 1375 1375 100.000000
Hepatitis 1375 1375 100.000000
Hepatitis 1376 1376 100.000000
Hepatitis 1376 1376 100.000000
Hepatitis 1377 1377 100.000000
Hepatitis 1377 1377 100.000000
Hepatitis 1378 1378 100.000000
Hepatitis 1378 1378 100.000000
Hepatitis 1379 1379 100.000000
Hepatitis 1379 1379 100.000000
Hepatitis 1380 1380 100.000000
Hepatitis 1380 1380 100.000000
Hepatitis 1381 1381 100.000000
Hepatitis 1381 1381 100.000000
Hepatitis 1382 1382 100.000000
Hepatitis 1382 1382 100.000000
Hepatitis 1383 1383 100.000000
Hepatitis 1383 1383 100.000000
Hepatitis 1384 1384 100.000000
Hepatitis 1384 1384 100.000000
Hepatitis 1385 1385 100.000000
Hepatitis 1385 1385 100.000000
Hepatitis 1386 1386 100.000000
Hepatitis 1386 1386 100.000000
Hepatitis 1387 1387 100.000000
Hepatitis 1387 1387 100.000000
Hepatitis 1388 1388 100.000000
Hepatitis 1388 1388 100.000000
Hepatitis 1389 1389 100.000000
Hepatitis 1389 1389 100.000000
Hepatitis 1390 1390 100.000000
Hepatitis 1390 1390 100.000000
Hepatitis 1391 1391 100.000000
Hepatitis 1391 1391 100.000000
Hepatitis 1392 1392 100.000000
Hepatitis 1392 1392 100.000000
Hepatitis 1393 1393 100.000000
Hepatitis 1393 1393 100.000000
Hepatitis 1394 1394 100.000000
Hepatitis 1394 1394 100.000000
Hepatitis 1395 1395 100.000000
Hepatitis 1395 1395 100.000000
Hepatitis 1396 1396 100.000000
Hepatitis 1396 1396 100.000000
Hepatitis 1397 1397 100.000000
Hepatitis 1397 1397 100.000000
Hepatitis 1398 1398 100.000000
Hepatitis 1398 1398 100.000000
Hepatitis 1399 1399 100.000000
Hepatitis 1399 1399 100.000000
Hepatitis 1400 1400 100.000000
Hepatitis 1400 1400 100.000000
Hepatitis 1401 1401 100.000000
Hepatitis 1401 1401 100.000000
Hepatitis 1402 1402 100.000000
Hepatitis 1402 1402 100.000000
Hepatitis 1403 1403 100.000000
Hepatitis 1403 1403 100.000000
Hepatitis 1404 1404 100.000000
Hepatitis 1404 1404 100.000000
Hepatitis 1405 1405 100.000000
Hepatitis 1405 1405 100.000000
Hepatitis 1406 1406 100.000000
Hepatitis 1406 1406 100.000000
Hepatitis 1407 1407 100.000000
Hepatitis 1407 1407 100.000000
Hepatitis 1408 1408 100.000000
Hepatitis 1408 1408 100.000000
Hepatitis 1409 1409 100.000000
Hepatitis 1409 1409 100.000000
Hepatitis 1410 1410 100.000000
Hepatitis 1410 1410 100.000000
Hepatitis 1411 1411 100.000000
Hepatitis 1411 1411 100.000000
Hepatitis 1412 1412 100.000000
Hepatitis 1412 1412 100.000000
Hepatitis 1413 1413 100.000000
Hepatitis 1413 1413 100.000000
Hepatitis 1414 1414 100.000000
Hepatitis 1414 1414 100.000000
Hepatitis 1415 1415 100.000000
Hepatitis 1415 1415 100.000000
Hepatitis 1416 1416 100.000000
Hepatitis 1416 1416 100.000000
Hepatitis 1417 1417 100.000000
Hepatitis 1417 1417 100.000000
Hepatitis 1418 1418 100.000000
Hepatitis 1418 1418 100.000000
Hepatitis 1419 1419 100.000000
Hepatitis 1419 1419 100.000000
Hepatitis 1420 1420 100.000000
Hepatitis 1420 1420 100.000000
Hepatitis 1421 1421 100.000000
Hepatitis 1421 1421 100.000000
Hepatitis 1422 1422 100.000000
Hepatitis 1422 1422 100.000000
Hepatitis 1423 1423 100.000000
Hepatitis 1423 1423 100.000000
Hepatitis 1424 1424 100.000000
Hepatitis 1424 1424 100.000000
Hepatitis 1425 1425 100.000000
Hepatitis 1425 1425 100.000000
Hepatitis 1426 1426 100.000000
Hepatitis 1426 1426 100.000000
Hepatitis 1427 1427 100.000000
Hepatitis 1427 1427 100.000000
Hepatitis 1428 1428 100.000000
Hepatitis 1428 1428 100.000000
Hepatitis 1429 1429 100.000000
Hepatitis 1429 1429 100.000000
Hepatitis 1430 1430 100.000000
Hepatitis 1430 1430 100.000000
Hepatitis 1431 1431 100.000000
Hepatitis 1431 1431 100.000000
Hepatitis 1432 1432 100.000000
Hepatitis 1432 1432 100.000000
Hepatitis 1433 1433 100.000000
Hepatitis 1433 1433 100.000000
Hepatitis 1434 1434 100.000000
Hepatitis 1434 1434 100.000000
Hepatitis 1435 1435 100.000000
Hepatitis 1435 1435 100.000000
Hepatitis 1436 1436 100.000000
Hepatitis 1436 1436 100.000000
Hepatitis 1437 1437 100.000000
Hepatitis 1437 1437 100.000000
Hepatitis 1438 1438 100.000000
Hepatitis 1438 1438 100.000000
Hepatitis 1439 1439 100.000000
Hepatitis 1439 1439 100.000000
Hepatitis 1440 1440 100.000000
Hepatitis 1440 1440 100.000000
Hepatitis 1441 1441 100.000000
Hepatitis 1441 1441 100.000000
Hepatitis 1442 1442 100.000000
Hepatitis 1442 1442 100.000000
Hepatitis 1443 1443 100.000000
Hepatitis 1443 1443 100.000000
Hepatitis 1444 1444 100.000000
Hepatitis 1444 1444 100.000000
Hepatitis 1445 1445 100.000000
Hepatitis 1445 1445 100.000000
Hepatitis 1446 1446 100.000000
Hepatitis 1446 1446 100.000000
Hepatitis 1447 1447 100.000000
Hepatitis 1447 1447 100.000000
Hepatitis 1448 1448 100.000000
Hepatitis 1448 1448 100.000000
Hepatitis 1449 1449 100.000000
Hepatitis 1449 1449 100.000000
Hepatitis 1450 1450 100.000000
Hepatitis 1450 1450 100.000000
Hepatitis 1451 1451 100.000000
Hepatitis 1451 1451 100.000000
Hepatitis 1452 1452 100.000000
Hepatitis 1452 1452 100.000000
Hepatitis 1453 1453 100.000000
Hepatitis 1453 1453 100.000000
Hepatitis 1454 1454 100.000000
Hepatitis 1454 1454 100.000000
Hepatitis 1455 1455 100.000000
Hepatitis 1455 1455 100.000000
Hepatitis 1456 1456 100.000000
Hepatitis 1456 1456 100.000000
Hepatitis 1457 1457 100.000000
Hepatitis 1457 1457 100.000000
Hepatitis 1458 1458 100.000000
Hepatitis 1458 1458 100.000000
Hepatitis 1459 1459 100.000000
Hepatitis 1459 1459 100.000000
Hepatitis 1460 1460 100.000000
Hepatitis 1460 1460 100.000000
Hepatitis 1461 1461 100.000000
Hepatitis 1461 1461 100.000000
Hepatitis 1462 1462 100.000000
Hepatitis 1462 1462 100.000000
Hepatitis 1463 1463 100.000000
Hepatitis 1463 1463 100.000000
Hepatitis 1464 1464 100.000000
Hepatitis 1464 1464 100.000000
Hepatitis 1465 1465 100.000000
Hepatitis 1465 1465 100.000000
Hepatitis 1466 1466 100.000000
Hepatitis 1466 1466 100.000000
Hepatitis 1467 1467 100.000000
Hepatitis 1467 1467 100.000000
Hepatitis 1468 1468 100.000000
Hepatitis 1468 1468 100.000000
Hepatitis 1469 1469 100.000000
Hepatitis 1469 1469 100.000000
Hepatitis 1775 1775 100.000000
Hepatitis 1775 1775 100.000000
Hepatitis 1776 1776 100.000000
Hepatitis 1776 1776 100.000000
Hepatitis 1777 1777 100.000000
Hepatitis 1777 1777 100.000000
Hepatitis 1778 1778 100.000000
Hepatitis 1778 1778 100.000000
Hepatitis 1779 1779 100.000000
Hepatitis 1779 1779 100.000000
Hepatitis 1780 1780 100.000000
Hepatitis 1780 1780 100.000000
Hepatitis 1781 1781 100.000000
Hepatitis 1781 1781 100.000000
Hepatitis 1782 1782 100.000000
Hepatitis 1782 1782 100.000000
Hepatitis 1783 1783 100.000000
Hepatitis 1783 1783 100.000000
Hepatitis 1784 1784 100.000000
Hepatitis 1784 1784 100.000000
Hepatitis 1785 1785 100.000000
Hepatitis 1785 1785 100.000000
Hepatitis 1786 1786 100.000000
Hepatitis 1786 1786 100.000000
Hepatitis 1787 1787 100.000000
Hepatitis 1787 1787 100.000000
Hepatitis 1788 1788 100.000000
Hepatitis 1788 1788 100.000000
Hepatitis 1789 1789 100.000000
Hepatitis 1789 1789 100.000000
Hepatitis 1790 1790 100.000000
Hepatitis 1790 1790 100.000000
Hepatitis 1791 1791 100.000000
Hepatitis 1791 1791 100.000000
Hepatitis 1792 1792 100.000000
Hepatitis 1792 1792 100.000000
Hepatitis 1793 1793 100.000000
Hepatitis 1793 1793 100.000000
Hepatitis 1794 1794 100.000000
Hepatitis 1794 1794 100.000000
Hepatitis 1795 1795 100.000000
Hepatitis 1795 1795 100.000000
Hepatitis 1796 1796 100.000000
Hepatitis 1796 1796 100.000000
Hepatitis 1797 1797 100.000000
Hepatitis 1797 1797 100.000000
Hepatitis 1798 1798 100.000000
Hepatitis 1798 1798 100.000000
Hepatitis 1799 1799 100.000000
Hepatitis 1799 1799 100.000000
Hepatitis 1800 1800 100.000000
Hepatitis 1800 1800 100.000000
Hepatitis 1801 1801 100.000000
Hepatitis 1801 1801 100.000000
Hepatitis 1802 1802 100.000000
Hepatitis 1802 1802 100.000000
Hepatitis 1803 1803 100.000000
Hepatitis 1803 1803 100.000000
Hepatitis 1804 1804 100.000000
Hepatitis 1804 1804 100.000000
Hepatitis 1805 1805 100.000000
Hepatitis 1805 1805 100.000000
Hepatitis 1806 1806 100.000000
Hepatitis 1806 1806 100.000000
Hepatitis 1807 1807 100.000000
Hepatitis 1807 1807 100.000000
Hepatitis 1808 1808 100.000000
Hepatitis 1808 1808 100.000000
Hepatitis 1809 1809 100.000000
Hepatitis 1809 1809 100.000000
Hepatitis 1810 1810 100.000000
Hepatitis 1810 1810 100.000000
Hepatitis 1811 1811 100.000000
Hepatitis 1811 1811 100.000000
Hepatitis 1812 1812 100.000000
Hepatitis 1812 1812 100.000000
Hepatitis 1813 1813 100.000000
Hepatitis 1813 1813 100.000000
Hepatitis 1814 1814 100.000000
Hepatitis 1814 1814 100.000000
Hepatitis 1815 1815 100.000000
Hepatitis 1815 1815 100.000000
Hepatitis 1816 1816 100.000000
Hepatitis 1816 1816 100.000000
Hepatitis 1817 1817 100.000000
Hepatitis 1817 1817 100.000000
Hepatitis 1818 1818 100.000000
Hepatitis 1818 1818 100.000000
Hepatitis 1819 1819 100.000000
Hepatitis 1819 1819 100.000000
Hepatitis 1820 1820 100.000000
Hepatitis 1820 1820 100.000000
Hepatitis 1821 1821 100.000000
Hepatitis 1821 1821 100.000000
Hepatitis 1822 1822 100.000000
Hepatitis 1822 1822 100.000000
Hepatitis 1823 1823 100.000000
Hepatitis 1823 1823 100.000000
Hepatitis 1824 1824 100.000000
Hepatitis 1824 1824 100.000000
Hepatitis 1825 1825 100.000000
Hepatitis 1825 1825 100.000000
Hepatitis 1826 1826 100.000000
Hepatitis 1826 1826 100.000000
Hepatitis 1827 1827 100.000000
Hepatitis 1827 1827 100.000000
Hepatitis 1828 1828 100.000000
Hepatitis 1828 1828 100.000000
Hepatitis 1829 1829 100.000000
Hepatitis 1829 1829 100.000000
Hepatitis 1830 1830 100.000000
Hepatitis 1830 1830 100.000000
Hepatitis 1831 1831 100.000000
Hepatitis 1831 1831 100.000000
Hepatitis 1832 1832 100.000000
Hepatitis 1832 1832 100.000000
Hepatitis 1833 1833 100.000000
Hepatitis 1833 1833 100.000000
Hepatitis 1834 1834 100.000000
Hepatitis 1834 1834 100.000000
Hepatitis 1835 1835 100.000000
Hepatitis 1835 1835 100.000000
Hepatitis 1836 1836 100.000000
Hepatitis 1836 1836 100.000000
Hepatitis 1837 1837 100.000000
Hepatitis 1837 1837 100.000000
Hepatitis 1838 1838 100.000000
Hepatitis 1838 1838 100.000000
Hepatitis 1839 1839 100.000000
Hepatitis 1839 1839 100.000000
Hepatitis 1840 1840 100.000000
Hepatitis 1840 1840 100.000000
Hepatitis 1841 1841 100.000000
Hepatitis 1841 1841 100.000000
Hepatitis 1842 1842 100.000000
Hepatitis 1842 1842 100.000000
Hepatitis 1843 1843 100.000000
Hepatitis 1843 1843 100.000000
Hepatitis 1844 1844 100.000000
Hepatitis 1844 1844 100.000000
Hepatitis 1845 1845 100.000000
Hepatitis 1845 1845 100.000000
Hepatitis 1846 1846 100.000000
Hepatitis 1846 1846 100.000000
Hepatitis 1847 1847 100.000000
Hepatitis 1847 1847 100.000000
Hepatitis 1848 1848 100.000000
Hepatitis 1848 1848 100.000000
Hepatitis 1849 1849 100.000000
Hepatitis 1849 1849 100.000000
Hepatitis 1850 1850 100.000000
Hepatitis 1850 1850 100.000000
Hepatitis 1851 1851 100.000000
Hepatitis 1851 1851 100.000000
Hepatitis 1852 1852 100.000000
Hepatitis 1852 1852 100.000000
Hepatitis 1853 1853 100.000000
Hepatitis 1853 1853 100.000000
Hepatitis 1854 1854 100.000000
Hepatitis 1854 1854 100.000000
Hepatitis 1855 1855 100.000000
Hepatitis 1855 1855 100.000000
Hepatitis 1856 1856 100.000000
Hepatitis 1856 1856 100.000000
Hepatitis 1857 1857 100.000000
Hepatitis 1857 1857 100.000000
Hepatitis 1858 1858 100.000000
Hepatitis 1858 1858 100.000000
Hepatitis 1859 1859 100.000000
Hepatitis 1859 1859 100.000000
Hepatitis 1860 1860 100.000000
Hepatitis 1860 1860 100.000000
Hepatitis 1861 1861 100.000000
Hepatitis 1861 1861 100.000000
Hepatitis 1862 1862 100.000000
Hepatitis 1862 1862 100.000000
Hepatitis 1863 1863 100.000000
Hepatitis 1863 1863 100.000000
Hepatitis 1864 1864 100.000000
Hepatitis 1864 1864 100.000000
Hepatitis 1865 1865 100.000000
Hepatitis 1865 1865 100.000000
Hepatitis 1866 1866 100.000000
Hepatitis 1866 1866 100.000000
Hepatitis 1867 1867 100.000000
Hepatitis 1867 1867 100.000000
Hepatitis 1868 1868 100.000000
Hepatitis 1868 1868 100.000000
Hepatitis 1869 1869 100.000000
Hepatitis 1869 1869 100.000000
Hepatitis 1870 1870 100.000000
Hepatitis 1870 1870 100.000000
Hepatitis 1871 1871 100.000000
Hepatitis 1871 1871 100.000000
Hepatitis 1872 1872 100.000000
Hepatitis 1872 1872 100.000000
Hepatitis 1873 1873 100.000000
Hepatitis 1873 1873 100.000000
Hepatitis 1874 1874 100.000000
Hepatitis 1874 1874 100.000000
Hepatitis 1900 1900 100.000000
Hepatitis 1900 1900 100.000000
Hepatitis 1901 1901 100.000000
Hepatitis 1901 1901 100.000000
Hepatitis 1902 1902 100.000000
Hepatitis 1902 1902 100.000000
Hepatitis 1903 1903 100.000000
Hepatitis 1903 1903 100.000000
Hepatitis 1904 1904 100.000000
Hepatitis 1904 1904 100.000000
Hepatitis 1905 1905 100.000000
Hepatitis 1905 1905 100.000000
Hepatitis 1906 1906 100.000000
Hepatitis 1906 1906 100.000000
Hepatitis 1907 1907 100.000000
Hepatitis 1907 1907 100.000000
Hepatitis 1908 1908 100.000000
Hepatitis 1908 1908 100.000000
Hepatitis 1909 1909 100.000000
Hepatitis 1909 1909 100.000000
Hepatitis 1910 1910 100.000000
Hepatitis 1910 1910 100.000000
Hepatitis 1911 1911 100.000000
Hepatitis 1911 1911 100.000000
Hepatitis 1912 1912 100.000000
Hepatitis 1912 1912 100.000000
Hepatitis 1913 1913 100.000000
Hepatitis 1913 1913 100.000000
Hepatitis 1914 1914 100.000000
Hepatitis 1914 1914 100.000000
Hepatitis 1915 1915 100.000000
Hepatitis 1915 1915 100.000000
Hepatitis 1916 1916 100.000000
Hepatitis 1916 1916 100.000000
Hepatitis 1917 1917 100.000000
Hepatitis 1917 1917 100.000000
Hepatitis 1918 1918 100.000000
Hepatitis 1918 1918 100.000000
Hepatitis 1919 1919 100.000000
Hepatitis 1919 1919 100.000000
Hepatitis 1920 1920 100.000000
Hepatitis 1920 1920 100.000000
Hepatitis 1921 1921 100.000000
Hepatitis 1921 1921 100.000000
Hepatitis 1922 1922 100.000000
Hepatitis 1922 1922 100.000000
Hepatitis 1923 1923 100.000000
Hepatitis 1923 1923 100.000000
Hepatitis 1924 1924 100.000000
Hepatitis 1924 1924 100.000000
Hepatitis 1925 1925 100.000000
Hepatitis 1925 1925 100.000000
Hepatitis 1926 1926 100.000000
Hepatitis 1926 1926 100.000000
Hepatitis 1927 1927 100.000000
Hepatitis 1927 1927 100.000000
Hepatitis 1928 1928 100.000000
Hepatitis 1928 1928 100.000000
Hepatitis 1929 1929 100.000000
Hepatitis 1929 1929 100.000000
Hepatitis 1930 1930 100.000000
Hepatitis 1930 1930 100.000000
Hepatitis 1931 1931 100.000000
Hepatitis 1931 1931 100.000000
Hepatitis 1932 1932 100.000000
Hepatitis 1932 1932 100.000000
Hepatitis 1933 1933 100.000000
Hepatitis 1933 1933 100.000000
Hepatitis 1934 1934 100.000000
Hepatitis 1934 1934 100.000000
Hepatitis 1935 1935 100.000000
Hepatitis 1935 1935 100.000000
Hepatitis 1936 1936 100.000000
Hepatitis 1936 1936 100.000000
Hepatitis 1937 1937 100.000000
Hepatitis 1937 1937 100.000000
Hepatitis 1938 1938 100.000000
Hepatitis 1938 1938 100.000000
Hepatitis 1939 1939 100.000000
Hepatitis 1939 1939 100.000000
Hepatitis 1940 1940 100.000000
Hepatitis 1940 1940 100.000000
Hepatitis 1941 1941 100.000000
Hepatitis 1941 1941 100.000000
Hepatitis 1942 1942 100.000000
Hepatitis 1942 1942 100.000000
Hepatitis 1943 1943 100.000000
Hepatitis 1943 1943 100.000000
Hepatitis 1944 1944 100.000000
Hepatitis 1944 1944 100.000000
Hepatitis 1945 1945 100.000000
Hepatitis 1945 1945 100.000000
Hepatitis 1946 1946 100.000000
Hepatitis 1946 1946 100.000000
Hepatitis 1947 1947 100.000000
Hepatitis 1947 1947 100.000000
Hepatitis 1948 1948 100.000000
Hepatitis 1948 1948 100.000000
Hepatitis 1949 1949 100.000000
Hepatitis 1949 1949 100.000000
Hepatitis 1950 1950 100.000000
Hepatitis 1950 1950 100.000000
Hepatitis 1951 1951 100.000000
Hepatitis 1951 1951 100.000000
Hepatitis 1952 1952 100.000000
Hepatitis 1952 1952 100.000000
Hepatitis 1953 1953 100.000000
Hepatitis 1953 1953 100.000000
Hepatitis 1954 1954 100.000000
Hepatitis 1954 1954 100.000000
Hepatitis 1955 1955 100.000000
Hepatitis 1955 1955 100.000000
Hepatitis 1956 1956 100.000000
Hepatitis 1956 1956 100.000000
Hepatitis 1957 1957 100.000000
Hepatitis 1957 1957 100.000000
Hepatitis 1958 1958 100.000000
Hepatitis 1958 1958 100.000000
Hepatitis 1959 1959 100.000000
Hepatitis 1959 1959 100.000000
Hepatitis 1960 1960 100.000000
Hepatitis 1960 1960 100.000000
Hepatitis 1961 1961 100.000000
Hepatitis 1961 1961 100.000000
Hepatitis 1962 1962 100.000000
Hepatitis 1962 1962 100.000000
Hepatitis 1963 1963 100.000000
Hepatitis 1963 1963 100.000000
Hepatitis 1964 1964 100.000000
Hepatitis 1964 1964 100.000000
Hepatitis 1965 1965 100.000000
Hepatitis 1965 1965 100.000000
Hepatitis 1966 1966 100.000000
Hepatitis 1966 1966 100.000000
Hepatitis 1967 1967 100.000000
Hepatitis 1967 1967 100.000000
Hepatitis 1968 1968 100.000000
Hepatitis 1968 1968 100.000000
Hepatitis 1969 1969 100.000000
Hepatitis 1969 1969 100.000000
Hepatitis 1970 1970 100.000000
Hepatitis 1970 1970 100.000000
Hepatitis 1971 1971 100.000000
Hepatitis 1971 1971 100.000000
Hepatitis 1972 1972 100.000000
Hepatitis 1972 1972 100.000000
Hepatitis 1973 1973 100.000000
Hepatitis 1973 1973 100.000000
Hepatitis 1974 1974 100.000000
Hepatitis 1974 1974 100.000000
Hepatitis 1975 1975 100.000000
Hepatitis 1975 1975 100.000000
Hepatitis 1976 1976 100.000000
Hepatitis 1976 1976 100.000000
Hepatitis 1977 1977 100.000000
Hepatitis 1977 1977 100.000000
Hepatitis 1978 1978 100.000000
Hepatitis 1978 1978 100.000000
Hepatitis 1979 1979 100.000000
Hepatitis 1979 1979 100.000000
Hepatitis 1980 1980 100.000000
Hepatitis 1980 1980 100.000000
Hepatitis 1981 1981 100.000000
Hepatitis 1981 1981 100.000000
Hepatitis 1982 1982 100.000000
Hepatitis 1982 1982 100.000000
Hepatitis 1983 1983 100.000000
Hepatitis 1983 1983 100.000000
Hepatitis 1984 1984 100.000000
Hepatitis 1984 1984 100.000000
Hepatitis 1985 1985 100.000000
Hepatitis 1985 1985 100.000000
Hepatitis 1986 1986 100.000000
Hepatitis 1986 1986 100.000000
Hepatitis 1987 1987 100.000000
Hepatitis 1987 1987 100.000000
Hepatitis 1988 1988 100.000000
Hepatitis 1988 1988 100.000000
Hepatitis 1989 1989 100.000000
Hepatitis 1989 1989 100.000000
Hepatitis 1990 1990 100.000000
Hepatitis 1990 1990 100.000000
Hepatitis 1991 1991 100.000000
Hepatitis 1991 1991 100.000000
Hepatitis 1992 1992 100.000000
Hepatitis 1992 1992 100.000000
Hepatitis 1993 1993 100.000000
Hepatitis 1993 1993 100.000000
Hepatitis 1994 1994 100.000000
Hepatitis 1994 1994 100.000000
Hepatitis 1995 1995 100.000000
Hepatitis 1995 1995 100.000000
Hepatitis 1996 1996 100.000000
Hepatitis 1996 1996 100.000000
Hepatitis 1997 1997 100.000000
Hepatitis 1997 1997 100.000000
Hepatitis 1998 1998 100.000000
Hepatitis 1998 1998 100.000000
Hepatitis 1999 1999 100.000000
Hepatitis 1999 1999 100.000000
Hepatitis 2000 2000 100.000000
Hepatitis 2000 2000 100.000000
Hepatitis 2001 2001 100.000000
Hepatitis 2001 2001 100.000000
Hepatitis 2002 2002 100.000000
Hepatitis 2002 2002 100.000000
Hepatitis 2003 2003 100.000000
Hepatitis 2003 2003 100.000000
Hepatitis 2004 2004 100.000000
Hepatitis 2004 2004 100.000000
Hepatitis 2005 2005 100.000000
Hepatitis 2005 2005 100.000000
Hepatitis 2006 2006 100.000000
Hepatitis 2006 2006 100.000000
Hepatitis 2007 2007 100.000000
Hepatitis 2007 2007 100.000000
Hepatitis 2008 2008 100.000000
Hepatitis 2008 2008 100.000000
Hepatitis 2009 2009 100.000000
Hepatitis 2009 2009 100.000000
Hepatitis 2010 2010 100.000000
Hepatitis 2010 2010 100.000000
Hepatitis 2011 2011 100.000000
Hepatitis 2011 2011 100.000000
Hepatitis 2012 2012 100.000000
Hepatitis 2012 2012 100.000000
Hepatitis 2013 2013 100.000000
Hepatitis 2013 2013 100.000000
Hepatitis 2038 2038 98.000000
Hepatitis 2038 2038 98.000000
Hepatitis 2039 2039 98.000000
Hepatitis 2039 2039 98.000000
Hepatitis 2040 2040 98.000000
Hepatitis 2040 2040 98.000000
Hepatitis 2041 2041 98.000000
Hepatitis 2041 2041 98.000000
Hepatitis 2042 2042 98.000000
Hepatitis 2042 2042 98.000000
Hepatitis 2043 2043 98.000000
Hepatitis 2043 2043 98.000000
Hepatitis 2044 2044 98.000000
Hepatitis 2044 2044 98.000000
Hepatitis 2045 2045 98.000000
Hepatitis 2045 2045 98.000000
Hepatitis 2046 2046 98.000000
Hepatitis 2046 2046 98.000000
Hepatitis 2047 2047 98.000000
Hepatitis 2047 2047 98.000000
Hepatitis 2048 2048 98.000000
Hepatitis 2048 2048 98.000000
Hepatitis 2049 2049 98.000000
Hepatitis 2049 2049 98.000000
Hepatitis 2050 2050 98.000000
Hepatitis 2050 2050 98.000000
Hepatitis 2051 2051 98.000000
Hepatitis 2051 2051 98.000000
Hepatitis 2052 2052 98.000000
Hepatitis 2052 2052 98.000000
Hepatitis 2053 2053 98.489796
Hepatitis 2053 2053 98.489796
Hepatitis 2054 2054 98.489796
Hepatitis 2054 2054 98.489796
Hepatitis 2055 2055 98.489796
Hepatitis 2055 2055 98.489796
Hepatitis 2056 2056 98.489796
Hepatitis 2056 2056 98.489796
Hepatitis 2057 2057 98.489796
Hepatitis 2057 2057 98.489796
Hepatitis 2058 2058 98.489796
Hepatitis 2058 2058 98.489796
Hepatitis 2059 2059 98.489796
Hepatitis 2059 2059 98.489796
Hepatitis 2060 2060 98.489796
Hepatitis 2060 2060 98.489796
Hepatitis 2061 2061 98.489796
Hepatitis 2061 2061 98.489796
Hepatitis 2062 2062 98.489796
Hepatitis 2062 2062 98.489796
Hepatitis 2063 2063 98.489796
Hepatitis 2063 2063 98.489796
Hepatitis 2064 2064 98.489796
Hepatitis 2064 2064 98.489796
Hepatitis 2065 2065 98.489796
Hepatitis 2065 2065 98.489796
Hepatitis 2066 2066 98.489796
Hepatitis 2066 2066 98.489796
Hepatitis 2067 2067 98.489796
Hepatitis 2067 2067 98.489796
Hepatitis 2068 2068 98.489796
Hepatitis 2068 2068 98.489796
Hepatitis 2069 2069 98.489796
Hepatitis 2069 2069 98.489796
Hepatitis 2070 2070 98.489796
Hepatitis 2070 2070 98.489796
Hepatitis 2071 2071 98.489796
Hepatitis 2071 2071 98.489796
Hepatitis 2072 2072 98.489796
Hepatitis 2072 2072 98.489796
Hepatitis 2073 2073 98.489796
Hepatitis 2073 2073 98.489796
Hepatitis 2074 2074 98.489796
Hepatitis 2074 2074 98.489796
Hepatitis 2075 2075 98.489796
Hepatitis 2075 2075 98.489796
Hepatitis 2076 2076 98.489796
Hepatitis 2076 2076 98.489796
Hepatitis 2077 2077 98.489796
Hepatitis 2077 2077 98.489796
Hepatitis 2078 2078 98.489796
Hepatitis 2078 2078 98.489796
Hepatitis 2079 2079 98.489796
Hepatitis 2079 2079 98.489796
Hepatitis 2080 2080 98.489796
Hepatitis 2080 2080 98.489796
Hepatitis 2081 2081 98.489796
Hepatitis 2081 2081 98.489796
Hepatitis 2082 2082 98.489796
Hepatitis 2082 2082 98.489796
Hepatitis 2083 2083 98.489796
Hepatitis 2083 2083 98.489796
Hepatitis 2084 2084 98.489796
Hepatitis 2084 2084 98.489796
Hepatitis 2085 2085 98.489796
Hepatitis 2085 2085 98.489796
Hepatitis 2086 2086 98.489796
Hepatitis 2086 2086 98.489796
Hepatitis 2087 2087 98.489796
Hepatitis 2087 2087 98.489796
Hepatitis 2088 2088 98.489796
Hepatitis 2088 2088 98.489796
Hepatitis 2089 2089 98.489796
Hepatitis 2089 2089 98.489796
Hepatitis 2090 2090 98.489796
Hepatitis 2090 2090 98.489796
Hepatitis 2091 2091 98.489796
Hepatitis 2091 2091 98.489796
Hepatitis 2092 2092 98.489796
Hepatitis 2092 2092 98.489796
Hepatitis 2093 2093 98.489796
Hepatitis 2093 2093 98.489796
Hepatitis 2094 2094 98.489796
Hepatitis 2094 2094 98.489796
Hepatitis 2095 2095 98.489796
Hepatitis 2095 2095 98.489796
Hepatitis 2096 2096 98.489796
Hepatitis 2096 2096 98.489796
Hepatitis 2097 2097 98.489796
Hepatitis 2097 2097 98.489796
Hepatitis 2098 2098 98.489796
Hepatitis 2098 2098 98.489796
Hepatitis 2099 2099 98.489796
Hepatitis 2099 2099 98.489796
Hepatitis 2100 2100 98.489796
Hepatitis 2100 2100 98.489796
Hepatitis 2101 2101 98.489796
Hepatitis 2101 2101 98.489796
Hepatitis 2102 2102 98.489796
Hepatitis 2102 2102 98.489796
Hepatitis 2103 2103 98.489796
Hepatitis 2103 2103 98.489796
Hepatitis 2104 2104 98.489796
Hepatitis 2104 2104 98.489796
Hepatitis 2105 2105 98.489796
Hepatitis 2105 2105 98.489796
Hepatitis 2106 2106 98.489796
Hepatitis 2106 2106 98.489796
Hepatitis 2107 2107 98.489796
Hepatitis 2107 2107 98.489796
Hepatitis 2108 2108 98.489796
Hepatitis 2108 2108 98.489796
Hepatitis 2109 2109 98.489796
Hepatitis 2109 2109 98.489796
Hepatitis 2110 2110 98.489796
Hepatitis 2110 2110 98.489796
Hepatitis 2111 2111 98.489796
Hepatitis 2111 2111 98.489796
Hepatitis 2112 2112 98.489796
Hepatitis 2112 2112 98.489796
Hepatitis 2113 2113 98.489796
Hepatitis 2113 2113 98.489796
Hepatitis 2114 2114 98.489796
Hepatitis 2114 2114 98.489796
Hepatitis 2115 2115 98.489796
Hepatitis 2115 2115 98.489796
Hepatitis 2116 2116 98.489796
Hepatitis 2116 2116 98.489796
Hepatitis 2117 2117 98.489796
Hepatitis 2117 2117 98.489796
Hepatitis 2118 2118 98.489796
Hepatitis 2118 2118 98.489796
Hepatitis 2119 2119 98.489796
Hepatitis 2119 2119 98.489796
Hepatitis 2120 2120 98.489796
Hepatitis 2120 2120 98.489796
Hepatitis 2121 2121 98.489796
Hepatitis 2121 2121 98.489796
Hepatitis 2122 2122 98.489796
Hepatitis 2122 2122 98.489796
Hepatitis 2123 2123 98.489796
Hepatitis 2123 2123 98.489796
Hepatitis 2124 2124 98.489796
Hepatitis 2124 2124 98.489796
Hepatitis 2125 2125 98.489796
Hepatitis 2125 2125 98.489796
Hepatitis 2126 2126 98.489796
Hepatitis 2126 2126 98.489796
Hepatitis 2127 2127 98.489796
Hepatitis 2127 2127 98.489796
Hepatitis 2128 2128 98.489796
Hepatitis 2128 2128 98.489796
Hepatitis 2129 2129 98.489796
Hepatitis 2129 2129 98.489796
Hepatitis 2130 2130 98.489796
Hepatitis 2130 2130 98.489796
Hepatitis 2131 2131 98.489796
Hepatitis 2131 2131 98.489796
Hepatitis 2132 2132 98.489796
Hepatitis 2132 2132 98.489796
Hepatitis 2133 2133 98.489796
Hepatitis 2133 2133 98.489796
Hepatitis 2134 2134 98.489796
Hepatitis 2134 2134 98.489796
Hepatitis 2135 2135 98.489796
Hepatitis 2135 2135 98.489796
Hepatitis 2136 2136 98.489796
Hepatitis 2136 2136 98.489796
Hepatitis 2137 2137 98.489796
Hepatitis 2137 2137 98.489796
Hepatitis 2138 2138 98.979592
Hepatitis 2138 2138 98.979592
Hepatitis 2139 2139 98.979592
Hepatitis 2139 2139 98.979592
Hepatitis 2140 2140 98.979592
Hepatitis 2140 2140 98.979592
Hepatitis 2141 2141 98.989796
Hepatitis 2141 2141 98.989796
Hepatitis 2142 2142 98.989796
Hepatitis 2142 2142 98.989796
Hepatitis 2143 2143 98.989796
Hepatitis 2143 2143 98.989796
Hepatitis 2144 2144 98.989796
Hepatitis 2144 2144 98.989796
Hepatitis 2145 2145 98.989796
Hepatitis 2145 2145 98.989796
Hepatitis 2146 2146 98.989796
Hepatitis 2146 2146 98.989796
Hepatitis 2147 2147 98.989796
Hepatitis 2147 2147 98.989796
Hepatitis 2148 2148 98.989796
Hepatitis 2148 2148 98.989796
Hepatitis 2149 2149 98.989796
Hepatitis 2149 2149 98.989796
Hepatitis 2150 2150 98.989796
Hepatitis 2150 2150 98.989796
Hepatitis 2151 2151 99.000000
Hepatitis 2151 2151 99.000000
Hepatitis 2152 2152 99.000000
Hepatitis 2152 2152 99.000000
Hepatitis 2153 2153 99.000000
Hepatitis 2153 2153 99.000000
Hepatitis 2154 2154 99.000000
Hepatitis 2154 2154 99.000000
Hepatitis 2155 2155 99.000000
Hepatitis 2155 2155 99.000000
Hepatitis 2156 2156 99.000000
Hepatitis 2156 2156 99.000000
Hepatitis 2157 2157 99.000000
Hepatitis 2157 2157 99.000000
Hepatitis 2158 2158 99.000000
Hepatitis 2158 2158 99.000000
Hepatitis 2159 2159 99.000000
Hepatitis 2159 2159 99.000000
Hepatitis 2160 2160 99.000000
Hepatitis 2160 2160 99.000000
Hepatitis 2161 2161 99.000000
Hepatitis 2161 2161 99.000000
Hepatitis 2162 2162 99.000000
Hepatitis 2162 2162 99.000000
Hepatitis 2163 2163 99.000000
Hepatitis 2163 2163 99.000000
Hepatitis 2164 2164 99.000000
Hepatitis 2164 2164 99.000000
Hepatitis 2165 2165 99.000000
Hepatitis 2165 2165 99.000000
Hepatitis 2166 2166 99.000000
Hepatitis 2166 2166 99.000000
Hepatitis 2167 2167 99.000000
Hepatitis 2167 2167 99.000000
Hepatitis 2168 2168 99.000000
Hepatitis 2168 2168 99.000000
Hepatitis 2169 2169 99.000000
Hepatitis 2169 2169 99.000000
Hepatitis 2170 2170 99.000000
Hepatitis 2170 2170 99.000000
Hepatitis 2171 2171 99.000000
Hepatitis 2171 2171 99.000000
Hepatitis 2172 2172 99.000000
Hepatitis 2172 2172 99.000000
Hepatitis 2173 2173 99.000000
Hepatitis 2173 2173 99.000000
Hepatitis 2174 2174 99.000000
Hepatitis 2174 2174 99.000000
Hepatitis 2175 2175 99.000000
Hepatitis 2175 2175 99.000000
Hepatitis 2176 2176 99.000000
Hepatitis 2176 2176 99.000000
Hepatitis 2177 2177 99.000000
Hepatitis 2177 2177 99.000000
Hepatitis 2178 2178 99.000000
Hepatitis 2178 2178 99.000000
Hepatitis 2179 2179 99.000000
Hepatitis 2179 2179 99.000000
Hepatitis 2180 2180 99.000000
Hepatitis 2180 2180 99.000000
Hepatitis 2181 2181 99.000000
Hepatitis 2181 2181 99.000000
Hepatitis 2182 2182 99.000000
Hepatitis 2182 2182 99.000000
Hepatitis 2183 2183 99.000000
Hepatitis 2183 2183 99.000000
Hepatitis 2184 2184 99.000000
Hepatitis 2184 2184 99.000000
Hepatitis 2185 2185 99.000000
Hepatitis 2185 2185 99.000000
Hepatitis 2186 2186 99.000000
Hepatitis 2186 2186 99.000000
Hepatitis 2187 2187 99.000000
Hepatitis 2187 2187 99.000000
Hepatitis 2188 2188 99.000000
Hepatitis 2188 2188 99.000000
Hepatitis 2189 2189 99.000000
Hepatitis 2189 2189 99.000000
Hepatitis 2190 2190 99.000000
Hepatitis 2190 2190 99.000000
Hepatitis 2191 2191 99.000000
Hepatitis 2191 2191 99.000000
Hepatitis 2192 2192 99.000000
Hepatitis 2192 2192 99.000000
Hepatitis 2193 2193 99.000000
Hepatitis 2193 2193 99.000000
Hepatitis 2194 2194 99.000000
Hepatitis 2194 2194 99.000000
Hepatitis 2195 2195 99.000000
Hepatitis 2195 2195 99.000000
Hepatitis 2196 2196 99.000000
Hepatitis 2196 2196 99.000000
Hepatitis 2197 2197 99.000000
Hepatitis 2197 2197 99.000000
Hepatitis 2198 2198 99.000000
Hepatitis 2198 2198 99.000000
Hepatitis 2199 2199 99.000000
Hepatitis 2199 2199 99.000000
Hepatitis 2200 2200 99.000000
Hepatitis 2200 2200 99.000000
Hepatitis 2201 2201 99.000000
Hepatitis 2201 2201 99.000000
Hepatitis 2202 2202 99.000000
Hepatitis 2202 2202 99.000000
Hepatitis 2203 2203 99.000000
Hepatitis 2203 2203 99.000000
Hepatitis 2204 2204 99.000000
Hepatitis 2204 2204 99.000000
Hepatitis 2205 2205 99.000000
Hepatitis 2205 2205 99.000000
Hepatitis 2206 2206 99.000000
Hepatitis 2206 2206 99.000000
Hepatitis 2207 2207 99.000000
Hepatitis 2207 2207 99.000000
Hepatitis 2208 2208 99.000000
Hepatitis 2208 2208 99.000000
Hepatitis 2209 2209 99.000000
Hepatitis 2209 2209 99.000000
Hepatitis 2210 2210 99.000000
Hepatitis 2210 2210 99.000000
Hepatitis 2211 2211 99.000000
Hepatitis 2211 2211 99.000000
Hepatitis 2212 2212 99.000000
Hepatitis 2212 2212 99.000000
Hepatitis 2213 2213 99.000000
Hepatitis 2213 2213 99.000000
Hepatitis 2214 2214 99.000000
Hepatitis 2214 2214 99.000000
Hepatitis 2215 2215 99.000000
Hepatitis 2215 2215 99.000000
Hepatitis 2216 2216 99.000000
Hepatitis 2216 2216 99.000000
Hepatitis 2217 2217 99.000000
Hepatitis 2217 2217 99.000000
Hepatitis 2218 2218 99.000000
Hepatitis 2218 2218 99.000000
Hepatitis 2219 2219 99.000000
Hepatitis 2219 2219 99.000000
Hepatitis 2220 2220 99.000000
Hepatitis 2220 2220 99.000000
Hepatitis 2221 2221 99.000000
Hepatitis 2221 2221 99.000000
Hepatitis 2222 2222 99.000000
Hepatitis 2222 2222 99.000000
Hepatitis 2223 2223 99.000000
Hepatitis 2223 2223 99.000000
Hepatitis 2224 2224 99.000000
Hepatitis 2224 2224 99.000000
Hepatitis 2225 2225 99.000000
Hepatitis 2225 2225 99.000000
Hepatitis 2226 2226 99.000000
Hepatitis 2226 2226 99.000000
Hepatitis 2227 2227 99.000000
Hepatitis 2227 2227 99.000000
Hepatitis 2228 2228 99.000000
Hepatitis 2228 2228 99.000000
Hepatitis 2229 2229 99.000000
Hepatitis 2229 2229 99.000000
Hepatitis 2230 2230 99.000000
Hepatitis 2230 2230 99.000000
Hepatitis 2231 2231 99.000000
Hepatitis 2231 2231 99.000000
Hepatitis 2232 2232 99.000000
Hepatitis 2232 2232 99.000000
Hepatitis 2233 2233 99.000000
Hepatitis 2233 2233 99.000000
Hepatitis 2234 2234 99.000000
Hepatitis 2234 2234 99.000000
Hepatitis 2235 2235 99.000000
Hepatitis 2235 2235 99.000000
Hepatitis 2236 2236 99.000000
Hepatitis 2236 2236 99.000000
Hepatitis 2237 2237 99.000000
Hepatitis 2237 2237 99.000000
Hepatitis 2238 2238 99.000000
Hepatitis 2238 2238 99.000000
Hepatitis 2239 2239 98.997475
Hepatitis 2239 2239 98.997475
Hepatitis 2240 2240 98.997475
Hepatitis 2240 2240 98.997475
Hepatitis 2241 2241 98.996633
Hepatitis 2241 2241 98.996633
Hepatitis 2242 2242 98.996633
Hepatitis 2242 2242 98.996633
Hepatitis 2243 2243 98.996633
Hepatitis 2243 2243 98.996633
Hepatitis 2244 2244 98.996633
Hepatitis 2244 2244 98.996633
Hepatitis 2245 2245 98.996633
Hepatitis 2245 2245 98.996633
Hepatitis 2246 2246 98.996633
Hepatitis 2246 2246 98.996633
Hepatitis 2247 2247 98.996633
Hepatitis 2247 2247 98.996633
Hepatitis 2248 2248 99.247475
Hepatitis 2248 2248 99.247475
Hepatitis 2249 2249 99.247475
Hepatitis 2249 2249 99.247475
Hepatitis 2250 2250 99.247475
Hepatitis 2250 2250 99.247475
Hepatitis 2251 2251 99.247475
Hepatitis 2251 2251 99.247475
Hepatitis 2252 2252 99.247475
Hepatitis 2252 2252 99.247475
Hepatitis 2253 2253 99.247475
Hepatitis 2253 2253 99.247475
Hepatitis 2254 2254 99.247475
Hepatitis 2254 2254 99.247475
Hepatitis 2255 2255 99.247475
Hepatitis 2255 2255 99.247475
Hepatitis 2256 2256 99.247475
Hepatitis 2256 2256 99.247475
Hepatitis 2257 2257 99.247475
Hepatitis 2257 2257 99.247475
Hepatitis 2258 2258 99.247475
Hepatitis 2258 2258 99.247475
Hepatitis 2259 2259 99.247475
Hepatitis 2259 2259 99.247475
Hepatitis 2260 2260 99.247475
Hepatitis 2260 2260 99.247475
Hepatitis 2261 2261 99.247475
Hepatitis 2261 2261 99.247475
Hepatitis 2262 2262 99.247475
Hepatitis 2262 2262 99.247475
Hepatitis 2263 2263 99.247475
Hepatitis 2263 2263 99.247475
Hepatitis 2264 2264 99.247475
Hepatitis 2264 2264 99.247475
Hepatitis 2265 2265 99.247475
Hepatitis 2265 2265 99.247475
Hepatitis 2266 2266 99.247475
Hepatitis 2266 2266 99.247475
Hepatitis 2267 2267 99.247475
Hepatitis 2267 2267 99.247475
Hepatitis 2268 2268 99.397980
Hepatitis 2268 2268 99.397980
Hepatitis 2269 2269 99.397980
Hepatitis 2269 2269 99.397980
Hepatitis 2270 2270 99.397980
Hepatitis 2270 2270 99.397980
Hepatitis 2271 2271 99.397980
Hepatitis 2271 2271 99.397980
Hepatitis 2272 2272 99.397980
Hepatitis 2272 2272 99.397980
Hepatitis 2273 2273 99.397980
Hepatitis 2273 2273 99.397980
Hepatitis 2274 2274 99.397980
Hepatitis 2274 2274 99.397980
Hepatitis 2275 2275 99.397980
Hepatitis 2275 2275 99.397980
Hepatitis 2276 2276 99.397980
Hepatitis 2276 2276 99.397980
Hepatitis 2277 2277 99.597980
Hepatitis 2277 2277 99.597980
Hepatitis 2278 2278 99.597980
Hepatitis 2278 2278 99.597980
Hepatitis 2279 2279 99.493162
Hepatitis 2279 2279 99.493162
Hepatitis 2280 2280 99.493162
Hepatitis 2280 2280 99.493162
Hepatitis 2281 2281 99.493162
Hepatitis 2281 2281 99.493162
Hepatitis 2282 2282 99.493162
Hepatitis 2282 2282 99.493162
Hepatitis 2283 2283 99.493162
Hepatitis 2283 2283 99.493162
Hepatitis 2284 2284 99.493162
Hepatitis 2284 2284 99.493162
Hepatitis 2285 2285 99.493162
Hepatitis 2285 2285 99.493162
Hepatitis 2286 2286 99.493162
Hepatitis 2286 2286 99.493162
Hepatitis 2287 2287 99.493162
Hepatitis 2287 2287 99.493162
Hepatitis 2288 2288 99.493162
Hepatitis 2288 2288 99.493162
Hepatitis 2289 2289 99.493162
Hepatitis 2289 2289 99.493162
Hepatitis 2290 2290 99.493162
Hepatitis 2290 2290 99.493162
Hepatitis 2291 2291 99.493162
Hepatitis 2291 2291 99.493162
Hepatitis 2292 2292 99.493162
Hepatitis 2292 2292 99.493162
Hepatitis 2293 2293 99.493162
Hepatitis 2293 2293 99.493162
Hepatitis 2294 2294 99.493162
Hepatitis 2294 2294 99.493162
Hepatitis 2295 2295 99.493162
Hepatitis 2295 2295 99.493162
Hepatitis 2296 2296 99.493162
Hepatitis 2296 2296 99.493162
Hepatitis 2297 2297 99.493162
Hepatitis 2297 2297 99.493162
Hepatitis 2298 2298 99.493162
Hepatitis 2298 2298 99.493162
Hepatitis 2299 2299 99.493162
Hepatitis 2299 2299 99.493162
Hepatitis 2300 2300 99.493162
Hepatitis 2300 2300 99.493162
Hepatitis 2301 2301 99.493162
Hepatitis 2301 2301 99.493162
Hepatitis 2302 2302 99.493162
Hepatitis 2302 2302 99.493162
Hepatitis 2303 2303 99.493162
Hepatitis 2303 2303 99.493162
Hepatitis 2304 2304 99.493162
Hepatitis 2304 2304 99.493162
Hepatitis 2305 2305 99.493162
Hepatitis 2305 2305 99.493162
Hepatitis 2306 2306 99.493162
Hepatitis 2306 2306 99.493162
Hepatitis 2307 2307 99.493162
Hepatitis 2307 2307 99.493162
Hepatitis 2308 2308 99.493162
Hepatitis 2308 2308 99.493162
Hepatitis 2309 2309 99.493162
Hepatitis 2309 2309 99.493162
Hepatitis 2310 2310 99.493162
Hepatitis 2310 2310 99.493162
Hepatitis 2311 2311 99.493162
Hepatitis 2311 2311 99.493162
Hepatitis 2312 2312 99.493162
Hepatitis 2312 2312 99.493162
Hepatitis 2313 2313 99.493162
Hepatitis 2313 2313 99.493162
Hepatitis 2314 2314 99.493162
Hepatitis 2314 2314 99.493162
Hepatitis 2315 2315 99.493162
Hepatitis 2315 2315 99.493162
Hepatitis 2316 2316 99.493162
Hepatitis 2316 2316 99.493162
Hepatitis 2317 2317 99.493162
Hepatitis 2317 2317 99.493162
Hepatitis 2318 2318 99.493162
Hepatitis 2318 2318 99.493162
Hepatitis 2319 2319 99.493162
Hepatitis 2319 2319 99.493162
Hepatitis 2320 2320 99.493162
Hepatitis 2320 2320 99.493162
Hepatitis 2321 2321 99.493162
Hepatitis 2321 2321 99.493162
Hepatitis 2322 2322 99.493162
Hepatitis 2322 2322 99.493162
Hepatitis 2323 2323 99.493162
Hepatitis 2323 2323 99.493162
Hepatitis 2324 2324 99.493162
Hepatitis 2324 2324 99.493162
Hepatitis 2325 2325 99.493162
Hepatitis 2325 2325 99.493162
Hepatitis 2326 2326 99.591794
Hepatitis 2326 2326 99.591794
Hepatitis 2327 2327 99.591794
Hepatitis 2327 2327 99.591794
Hepatitis 2328 2328 99.591794
Hepatitis 2328 2328 99.591794
Hepatitis 2329 2329 99.591794
Hepatitis 2329 2329 99.591794
Hepatitis 2330 2330 99.591794
Hepatitis 2330 2330 99.591794
Hepatitis 2331 2331 99.591794
Hepatitis 2331 2331 99.591794
Hepatitis 2332 2332 99.591794
Hepatitis 2332 2332 99.591794
Hepatitis 2333 2333 99.591794
Hepatitis 2333 2333 99.591794
Hepatitis 2334 2334 99.591794
Hepatitis 2334 2334 99.591794
Hepatitis 2335 2335 99.591794
Hepatitis 2335 2335 99.591794
Hepatitis 2336 2336 99.591794
Hepatitis 2336 2336 99.591794
Hepatitis 2337 2337 99.591794
Hepatitis 2337 2337 99.591794
Hepatitis 2338 2338 99.742268
Hepatitis 2338 2338 99.742268
Hepatitis 2339 2339 99.742268
Hepatitis 2339 2339 99.742268
Hepatitis 2340 2340 99.742268
Hepatitis 2340 2340 99.742268
Hepatitis 2341 2341 99.742268
Hepatitis 2341 2341 99.742268
Hepatitis 2342 2342 99.742268
Hepatitis 2342 2342 99.742268
Hepatitis 2343 2343 99.742268
Hepatitis 2343 2343 99.742268
Hepatitis 2344 2344 99.742268
Hepatitis 2344 2344 99.742268
Hepatitis 2345 2345 99.742268
Hepatitis 2345 2345 99.742268
Hepatitis 2346 2346 99.742268
Hepatitis 2346 2346 99.742268
Hepatitis 2347 2347 99.656357
Hepatitis 2347 2347 99.656357
Hepatitis 2348 2348 99.656357
Hepatitis 2348 2348 99.656357
Hepatitis 2349 2349 99.656357
Hepatitis 2349 2349 99.656357
Hepatitis 2350 2350 99.656357
Hepatitis 2350 2350 99.656357
Hepatitis 2351 2351 99.656357
Hepatitis 2351 2351 99.656357
Hepatitis 2352 2352 99.656357
Hepatitis 2352 2352 99.656357
Hepatitis 2353 2353 99.742268
Hepatitis 2353 2353 99.742268
Hepatitis 2354 2354 99.742268
Hepatitis 2354 2354 99.742268
Hepatitis 2355 2355 99.742268
Hepatitis 2355 2355 99.742268
Hepatitis 2356 2356 99.742268
Hepatitis 2356 2356 99.742268
Hepatitis 2357 2357 99.742268
Hepatitis 2357 2357 99.742268
Hepatitis 2358 2358 99.742268
Hepatitis 2358 2358 99.742268
Hepatitis 2359 2359 99.742268
Hepatitis 2359 2359 99.742268
Hepatitis 2360 2360 99.742268
Hepatitis 2360 2360 99.742268
Hepatitis 2361 2361 99.793814
Hepatitis 2361 2361 99.793814
Hepatitis 2362 2362 99.793814
Hepatitis 2362 2362 99.793814
Hepatitis 2363 2363 99.793814
Hepatitis 2363 2363 99.793814
Hepatitis 2364 2364 99.793814
Hepatitis 2364 2364 99.793814
Hepatitis 2365 2365 99.793814
Hepatitis 2365 2365 99.793814
Hepatitis 2366 2366 99.793814
Hepatitis 2366 2366 99.793814
Hepatitis 2367 2367 99.742268
Hepatitis 2367 2367 99.742268
Hepatitis 2368 2368 99.742268
Hepatitis 2368 2368 99.742268
Hepatitis 2369 2369 99.742268
Hepatitis 2369 2369 99.742268
Hepatitis 2370 2370 99.742268
Hepatitis 2370 2370 99.742268
Hepatitis 2371 2371 99.742268
Hepatitis 2371 2371 99.742268
Hepatitis 2372 2372 99.742268
Hepatitis 2372 2372 99.742268
Hepatitis 2373 2373 99.742268
Hepatitis 2373 2373 99.742268
Hepatitis 2374 2374 99.742268
Hepatitis 2374 2374 99.742268
Hepatitis 2375 2375 99.742268
Hepatitis 2375 2375 99.742268
Hepatitis 2376 2376 100.000000
Hepatitis 2376 2376 100.000000
Hepatitis 2377 2377 100.000000
Hepatitis 2377 2377 100.000000
Hepatitis 2378 2378 100.000000
Hepatitis 2378 2378 100.000000
Hepatitis 2379 2379 100.000000
Hepatitis 2379 2379 100.000000
Hepatitis 2380 2380 100.000000
Hepatitis 2380 2380 100.000000
Hepatitis 2381 2381 100.000000
Hepatitis 2381 2381 100.000000
Hepatitis 2382 2382 100.000000
Hepatitis 2382 2382 100.000000
Hepatitis 2383 2383 100.000000
Hepatitis 2383 2383 100.000000
Hepatitis 2384 2384 100.000000
Hepatitis 2384 2384 100.000000
Hepatitis 2385 2385 100.000000
Hepatitis 2385 2385 100.000000
Hepatitis 2386 2386 100.000000
Hepatitis 2386 2386 100.000000
Hepatitis 2387 2387 100.000000
Hepatitis 2387 2387 100.000000
Hepatitis 2388 2388 100.000000
Hepatitis 2388 2388 100.000000
Hepatitis 2389 2389 100.000000
Hepatitis 2389 2389 100.000000
Hepatitis 2390 2390 100.000000
Hepatitis 2390 2390 100.000000
Hepatitis 2391 2391 100.000000
Hepatitis 2391 2391 100.000000
Hepatitis 2392 2392 100.000000
Hepatitis 2392 2392 100.000000
Hepatitis 2393 2393 100.000000
Hepatitis 2393 2393 100.000000
Hepatitis 2394 2394 100.000000
Hepatitis 2394 2394 100.000000
Hepatitis 2395 2395 100.000000
Hepatitis 2395 2395 100.000000
Hepatitis 2396 2396 100.000000
Hepatitis 2396 2396 100.000000
Hepatitis 2397 2397 100.000000
Hepatitis 2397 2397 100.000000
Hepatitis 2398 2398 100.000000
Hepatitis 2398 2398 100.000000
Hepatitis 2399 2399 100.000000
Hepatitis 2399 2399 100.000000
Hepatitis 2400 2400 100.000000
Hepatitis 2400 2400 100.000000
Hepatitis 2401 2401 100.000000
Hepatitis 2401 2401 100.000000
Hepatitis 2402 2402 100.000000
Hepatitis 2402 2402 100.000000
Hepatitis 2403 2403 100.000000
Hepatitis 2403 2403 100.000000
Hepatitis 2404 2404 100.000000
Hepatitis 2404 2404 100.000000
Hepatitis 2405 2405 100.000000
Hepatitis 2405 2405 100.000000
Hepatitis 2406 2406 100.000000
Hepatitis 2406 2406 100.000000
Hepatitis 2407 2407 100.000000
Hepatitis 2407 2407 100.000000
Hepatitis 2408 2408 100.000000
Hepatitis 2408 2408 100.000000
Hepatitis 2409 2409 100.000000
Hepatitis 2409 2409 100.000000
Hepatitis 2410 2410 100.000000
Hepatitis 2410 2410 100.000000
Hepatitis 2411 2411 100.000000
Hepatitis 2411 2411 100.000000
Hepatitis 2412 2412 100.000000
Hepatitis 2412 2412 100.000000
Hepatitis 2413 2413 100.000000
Hepatitis 2413 2413 100.000000
Hepatitis 2414 2414 100.000000
Hepatitis 2414 2414 100.000000
Hepatitis 2415 2415 100.000000
Hepatitis 2415 2415 100.000000
Hepatitis 2416 2416 100.000000
Hepatitis 2416 2416 100.000000
Hepatitis 2417 2417 100.000000
Hepatitis 2417 2417 100.000000
Hepatitis 2418 2418 100.000000
Hepatitis 2418 2418 100.000000
Hepatitis 2419 2419 100.000000
Hepatitis 2419 2419 100.000000
Hepatitis 2420 2420 100.000000
Hepatitis 2420 2420 100.000000
Hepatitis 2421 2421 100.000000
Hepatitis 2421 2421 100.000000
Hepatitis 2422 2422 100.000000
Hepatitis 2422 2422 100.000000
Hepatitis 2423 2423 100.000000
Hepatitis 2423 2423 100.000000
Hepatitis 2424 2424 100.000000
Hepatitis 2424 2424 100.000000
Hepatitis 2425 2425 100.000000
Hepatitis 2425 2425 100.000000
Hepatitis 2426 2426 100.000000
Hepatitis 2426 2426 100.000000
Hepatitis 2427 2427 100.000000
Hepatitis 2427 2427 100.000000
Hepatitis 2428 2428 100.000000
Hepatitis 2428 2428 100.000000
Hepatitis 2429 2429 100.000000
Hepatitis 2429 2429 100.000000
Hepatitis 2430 2430 100.000000
Hepatitis 2430 2430 100.000000
Hepatitis 2431 2431 100.000000
Hepatitis 2431 2431 100.000000
Hepatitis 2432 2432 100.000000
Hepatitis 2432 2432 100.000000
Hepatitis 2433 2433 100.000000
Hepatitis 2433 2433 100.000000
Hepatitis 2434 2434 100.000000
Hepatitis 2434 2434 100.000000
Hepatitis 2435 2435 100.000000
Hepatitis 2435 2435 100.000000
Hepatitis 2436 2436 100.000000
Hepatitis 2436 2436 100.000000
Hepatitis 2437 2437 100.000000
Hepatitis 2437 2437 100.000000
Hepatitis 2438 2438 100.000000
Hepatitis 2438 2438 100.000000
Hepatitis 2439 2439 100.000000
Hepatitis 2439 2439 100.000000
Hepatitis 2440 2440 100.000000
Hepatitis 2440 2440 100.000000
Hepatitis 2441 2441 100.000000
Hepatitis 2441 2441 100.000000
Hepatitis 2442 2442 100.000000
Hepatitis 2442 2442 100.000000
Hepatitis 2443 2443 100.000000
Hepatitis 2443 2443 100.000000
Hepatitis 2444 2444 100.000000
Hepatitis 2444 2444 100.000000
Hepatitis 2445 2445 100.000000
Hepatitis 2445 2445 100.000000
Hepatitis 2446 2446 100.000000
Hepatitis 2446 2446 100.000000
Hepatitis 2447 2447 100.000000
Hepatitis 2447 2447 100.000000
Hepatitis 2448 2448 99.747475
Hepatitis 2448 2448 99.747475
Hepatitis 2449 2449 99.747475
Hepatitis 2449 2449 99.747475
Hepatitis 2450 2450 99.747475
Hepatitis 2450 2450 99.747475
Hepatitis 2451 2451 99.747475
Hepatitis 2451 2451 99.747475
Hepatitis 2452 2452 99.747475
Hepatitis 2452 2452 99.747475
Hepatitis 2453 2453 99.663300
Hepatitis 2453 2453 99.663300
Hepatitis 2454 2454 99.663300
Hepatitis 2454 2454 99.663300
Hepatitis 2455 2455 99.663300
Hepatitis 2455 2455 99.663300
Hepatitis 2456 2456 99.663300
Hepatitis 2456 2456 99.663300
Hepatitis 2457 2457 99.663300
Hepatitis 2457 2457 99.663300
Hepatitis 2458 2458 99.663300
Hepatitis 2458 2458 99.663300
Hepatitis 2459 2459 99.663300
Hepatitis 2459 2459 99.663300
Hepatitis 2460 2460 99.663300
Hepatitis 2460 2460 99.663300
Hepatitis 2461 2461 99.494949
Hepatitis 2461 2461 99.494949
Hepatitis 2462 2462 99.494949
Hepatitis 2462 2462 99.494949
Hepatitis 2463 2463 99.494949
Hepatitis 2463 2463 99.494949
Hepatitis 2464 2464 99.494949
Hepatitis 2464 2464 99.494949
Hepatitis 2465 2465 99.494949
Hepatitis 2465 2465 99.494949
Hepatitis 2466 2466 99.494949
Hepatitis 2466 2466 99.494949
Hepatitis 2467 2467 99.494949
Hepatitis 2467 2467 99.494949
Hepatitis 2468 2468 99.494949
Hepatitis 2468 2468 99.494949
Hepatitis 2469 2469 99.494949
Hepatitis 2469 2469 99.494949
Hepatitis 2470 2470 99.494949
Hepatitis 2470 2470 99.494949
Hepatitis 2471 2471 98.786107
Hepatitis 2471 2471 98.786107
Hepatitis 2472 2472 98.786107
Hepatitis 2472 2472 98.786107
Hepatitis 2473 2473 98.786107
Hepatitis 2473 2473 98.786107
Hepatitis 2474 2474 98.786107
Hepatitis 2474 2474 98.786107
Hepatitis 2475 2475 98.786107
Hepatitis 2475 2475 98.786107
Hepatitis 2476 2476 98.786107
Hepatitis 2476 2476 98.786107
Hepatitis 2477 2477 98.786107
Hepatitis 2477 2477 98.786107
Hepatitis 2478 2478 98.786107
Hepatitis 2478 2478 98.786107
Hepatitis 2479 2479 98.786107
Hepatitis 2479 2479 98.786107
Hepatitis 2480 2480 98.786107
Hepatitis 2480 2480 98.786107
Hepatitis 2481 2481 98.786107
Hepatitis 2481 2481 98.786107
Hepatitis 2482 2482 98.786107
Hepatitis 2482 2482 98.786107
Hepatitis 2483 2483 98.786107
Hepatitis 2483 2483 98.786107
Hepatitis 2484 2484 98.786107
Hepatitis 2484 2484 98.786107
Hepatitis 2485 2485 98.786107
Hepatitis 2485 2485 98.786107
Hepatitis 2486 2486 98.786107
Hepatitis 2486 2486 98.786107
Hepatitis 2487 2487 98.786107
Hepatitis 2487 2487 98.786107
Hepatitis 2488 2488 98.786107
Hepatitis 2488 2488 98.786107
Hepatitis 2489 2489 98.786107
Hepatitis 2489 2489 98.786107
Hepatitis 2490 2490 98.786107
Hepatitis 2490 2490 98.786107
Hepatitis 2491 2491 98.786107
Hepatitis 2491 2491 98.786107
Hepatitis 2492 2492 98.786107
Hepatitis 2492 2492 98.786107
Hepatitis 2493 2493 98.786107
Hepatitis 2493 2493 98.786107
Hepatitis 2494 2494 98.786107
Hepatitis 2494 2494 98.786107
Hepatitis 2495 2495 98.786107
Hepatitis 2495 2495 98.786107
Hepatitis 2496 2496 99.089580
Hepatitis 2496 2496 99.089580
Hepatitis 2497 2497 99.089580
Hepatitis 2497 2497 99.089580
Hepatitis 2498 2498 99.089580
Hepatitis 2498 2498 99.089580
Hepatitis 2499 2499 99.089580
Hepatitis 2499 2499 99.089580
Hepatitis 2500 2500 99.071664
Hepatitis 2500 2500 99.071664
Hepatitis 2501 2501 99.226387
Hepatitis 2501 2501 99.226387
Hepatitis 2502 2502 99.071664
Hepatitis 2502 2502 99.071664
Hepatitis 2503 2503 99.071664
Hepatitis 2503 2503 99.071664
Hepatitis 2504 2504 99.071664
Hepatitis 2504 2504 99.071664
Hepatitis 2505 2505 99.071664
Hepatitis 2505 2505 99.071664
Hepatitis 2506 2506 99.071664
Hepatitis 2506 2506 99.071664
Hepatitis 2507 2507 99.071664
Hepatitis 2507 2507 99.071664
Hepatitis 2508 2508 99.071664
Hepatitis 2508 2508 99.071664
Hepatitis 2509 2509 99.071664
Hepatitis 2509 2509 99.071664
Hepatitis 2510 2510 99.071664
Hepatitis 2510 2510 99.071664
Hepatitis 2511 2511 99.071664
Hepatitis 2511 2511 99.071664
Hepatitis 2512 2512 99.071664
Hepatitis 2512 2512 99.071664
Hepatitis 2513 2513 99.071664
Hepatitis 2513 2513 99.071664
Hepatitis 2514 2514 99.071664
Hepatitis 2514 2514 99.071664
Hepatitis 2515 2515 99.071664
Hepatitis 2515 2515 99.071664
Hepatitis 2516 2516 99.071664
Hepatitis 2516 2516 99.071664
Hepatitis 2517 2517 99.071664
Hepatitis 2517 2517 99.071664
Hepatitis 2518 2518 99.071664
Hepatitis 2518 2518 99.071664
Hepatitis 2519 2519 99.071664
Hepatitis 2519 2519 99.071664
Hepatitis 2520 2520 99.071664
Hepatitis 2520 2520 99.071664
Hepatitis 2521 2521 99.071664
Hepatitis 2521 2521 99.071664
Hepatitis 2522 2522 99.071664
Hepatitis 2522 2522 99.071664
Hepatitis 2523 2523 99.071664
Hepatitis 2523 2523 99.071664
Hepatitis 2524 2524 99.071664
Hepatitis 2524 2524 99.071664
Hepatitis 2525 2525 99.071664
Hepatitis 2525 2525 99.071664
Hepatitis 2526 2526 99.071664
Hepatitis 2526 2526 99.071664
Hepatitis 2527 2527 99.071664
Hepatitis 2527 2527 99.071664
Hepatitis 2528 2528 99.071664
Hepatitis 2528 2528 99.071664
Hepatitis 2529 2529 99.071664
Hepatitis 2529 2529 99.071664
Hepatitis 2530 2530 99.071664
Hepatitis 2530 2530 99.071664
Hepatitis 2531 2531 99.071664
Hepatitis 2531 2531 99.071664
Hepatitis 2532 2532 99.071664
Hepatitis 2532 2532 99.071664
Hepatitis 2533 2533 99.071664
Hepatitis 2533 2533 99.071664
Hepatitis 2534 2534 99.071664
Hepatitis 2534 2534 99.071664
Hepatitis 2535 2535 99.071664
Hepatitis 2535 2535 99.071664
Hepatitis 2536 2536 99.071664
Hepatitis 2536 2536 99.071664
Hepatitis 2537 2537 99.071664
Hepatitis 2537 2537 99.071664
Hepatitis 2538 2538 99.071664
Hepatitis 2538 2538 99.071664
Hepatitis 2539 2539 99.071664
Hepatitis 2539 2539 99.071664
Hepatitis 2540 2540 99.071664
Hepatitis 2540 2540 99.071664
Hepatitis 2541 2541 99.071664
Hepatitis 2541 2541 99.071664
Hepatitis 2542 2542 99.071664
Hepatitis 2542 2542 99.071664
Hepatitis 2543 2543 99.071664
Hepatitis 2543 2543 99.071664
Hepatitis 2544 2544 99.071664
Hepatitis 2544 2544 99.071664
Hepatitis 2545 2545 99.071664
Hepatitis 2545 2545 99.071664
Hepatitis 2546 2546 99.071664
Hepatitis 2546 2546 99.071664
Hepatitis 2547 2547 99.666667
Hepatitis 2547 2547 99.666667
Hepatitis 2548 2548 99.666667
Hepatitis 2548 2548 99.666667
Hepatitis 2549 2549 99.666667
Hepatitis 2549 2549 99.666667
Hepatitis 2550 2550 99.666667
Hepatitis 2550 2550 99.666667
Hepatitis 2551 2551 99.666667
Hepatitis 2551 2551 99.666667
Hepatitis 2552 2552 99.666667
Hepatitis 2552 2552 99.666667
Hepatitis 2553 2553 99.666667
Hepatitis 2553 2553 99.666667
Hepatitis 2554 2554 99.666667
Hepatitis 2554 2554 99.666667
Hepatitis 2555 2555 99.666667
Hepatitis 2555 2555 99.666667
Hepatitis 2556 2556 99.666667
Hepatitis 2556 2556 99.666667
Hepatitis 2557 2557 99.666667
Hepatitis 2557 2557 99.666667
Hepatitis 2558 2558 99.666667
Hepatitis 2558 2558 99.666667
Hepatitis 2559 2559 99.666667
Hepatitis 2559 2559 99.666667
Hepatitis 2560 2560 99.666667
Hepatitis 2560 2560 99.666667
Hepatitis 2561 2561 99.666667
Hepatitis 2561 2561 99.666667
Hepatitis 2562 2562 99.666667
Hepatitis 2562 2562 99.666667
Hepatitis 2563 2563 99.666667
Hepatitis 2563 2563 99.666667
Hepatitis 2564 2564 99.666667
Hepatitis 2564 2564 99.666667
Hepatitis 2565 2565 99.666667
Hepatitis 2565 2565 99.666667
Hepatitis 2566 2566 99.666667
Hepatitis 2566 2566 99.666667
Hepatitis 2567 2567 99.666667
Hepatitis 2567 2567 99.666667
Hepatitis 2568 2568 99.666667
Hepatitis 2568 2568 99.666667
Hepatitis 2569 2569 99.666667
Hepatitis 2569 2569 99.666667
Hepatitis 2570 2570 99.666667
Hepatitis 2570 2570 99.666667
Hepatitis 2571 2571 99.666667
Hepatitis 2571 2571 99.666667
Hepatitis 2572 2572 99.666667
Hepatitis 2572 2572 99.666667
Hepatitis 2573 2573 99.666667
Hepatitis 2573 2573 99.666667
Hepatitis 2574 2574 99.750000
Hepatitis 2574 2574 99.750000
Hepatitis 2575 2575 99.750000
Hepatitis 2575 2575 99.750000
Hepatitis 2576 2576 99.750000
Hepatitis 2576 2576 99.750000
Hepatitis 2577 2577 99.750000
Hepatitis 2577 2577 99.750000
Hepatitis 2578 2578 99.750000
Hepatitis 2578 2578 99.750000
Hepatitis 2579 2579 99.750000
Hepatitis 2579 2579 99.750000
Hepatitis 2580 2580 99.750000
Hepatitis 2580 2580 99.750000
Hepatitis 2581 2581 99.750000
Hepatitis 2581 2581 99.750000
Hepatitis 2582 2582 99.750000
Hepatitis 2582 2582 99.750000
Hepatitis 2583 2583 99.750000
Hepatitis 2583 2583 99.750000
Hepatitis 2584 2584 99.750000
Hepatitis 2584 2584 99.750000
Hepatitis 2585 2585 99.750000
Hepatitis 2585 2585 99.750000
Hepatitis 2586 2586 99.750000
Hepatitis 2586 2586 99.750000
Hepatitis 2587 2587 99.750000
Hepatitis 2587 2587 99.750000
Hepatitis 2588 2588 99.750000
Hepatitis 2588 2588 99.750000
Hepatitis 2589 2589 99.750000
Hepatitis 2589 2589 99.750000
Hepatitis 2590 2590 99.750000
Hepatitis 2590 2590 99.750000
Hepatitis 2591 2591 99.750000
Hepatitis 2591 2591 99.750000
Hepatitis 2592 2592 99.750000
Hepatitis 2592 2592 99.750000
Hepatitis 2593 2593 99.750000
Hepatitis 2593 2593 99.750000
Hepatitis 2594 2594 99.750000
Hepatitis 2594 2594 99.750000
Hepatitis 2595 2595 99.750000
Hepatitis 2595 2595 99.750000
Hepatitis 2596 2596 99.666667
Hepatitis 2596 2596 99.666667
Hepatitis 2597 2597 99.666667
Hepatitis 2597 2597 99.666667
Hepatitis 2598 2598 99.666667
Hepatitis 2598 2598 99.666667
Hepatitis 2599 2599 99.666667
Hepatitis 2599 2599 99.666667
Hepatitis 2600 2600 100.000000
Hepatitis 2600 2600 100.000000
Hepatitis 2601 2601 100.000000
Hepatitis 2601 2601 100.000000
Hepatitis 2602 2602 100.000000
Hepatitis 2602 2602 100.000000
Hepatitis 2603 2603 100.000000
Hepatitis 2603 2603 100.000000
Hepatitis 2604 2604 100.000000
Hepatitis 2604 2604 100.000000
Hepatitis 2605 2605 100.000000
Hepatitis 2605 2605 100.000000
Hepatitis 2606 2606 99.000000
Hepatitis 2606 2606 99.000000
Hepatitis 2607 2607 99.000000
Hepatitis 2607 2607 99.000000
Hepatitis 2608 2608 99.000000
Hepatitis 2608 2608 99.000000
Hepatitis 2609 2609 99.000000
Hepatitis 2609 2609 99.000000
Hepatitis 2610 2610 99.000000
Hepatitis 2610 2610 99.000000
Hepatitis 2611 2611 99.000000
Hepatitis 2611 2611 99.000000
Hepatitis 2612 2612 99.000000
Hepatitis 2612 2612 99.000000
Hepatitis 2613 2613 99.000000
Hepatitis 2613 2613 99.000000
Hepatitis 2614 2614 99.000000
Hepatitis 2614 2614 99.000000
Hepatitis 2615 2615 99.000000
Hepatitis 2615 2615 99.000000
Hepatitis 2616 2616 99.000000
Hepatitis 2616 2616 99.000000
Hepatitis 2617 2617 99.000000
Hepatitis 2617 2617 99.000000
Hepatitis 2618 2618 99.000000
Hepatitis 2618 2618 99.000000
Hepatitis 2619 2619 99.000000
Hepatitis 2619 2619 99.000000
Hepatitis 2620 2620 99.000000
Hepatitis 2620 2620 99.000000
Hepatitis 2621 2621 99.000000
Hepatitis 2621 2621 99.000000
Hepatitis 2622 2622 99.000000
Hepatitis 2622 2622 99.000000
Hepatitis 2623 2623 99.000000
Hepatitis 2623 2623 99.000000
Hepatitis 2624 2624 99.000000
Hepatitis 2624 2624 99.000000
Hepatitis 2625 2625 99.000000
Hepatitis 2625 2625 99.000000
Hepatitis 2626 2626 99.000000
Hepatitis 2626 2626 99.000000
Hepatitis 2627 2627 99.000000
Hepatitis 2627 2627 99.000000
Hepatitis 2628 2628 99.000000
Hepatitis 2628 2628 99.000000
Hepatitis 2629 2629 99.000000
Hepatitis 2629 2629 99.000000
Hepatitis 2630 2630 99.000000
Hepatitis 2630 2630 99.000000
Hepatitis 2631 2631 99.000000
Hepatitis 2631 2631 99.000000
Hepatitis 2632 2632 99.000000
Hepatitis 2632 2632 99.000000
Hepatitis 2633 2633 99.000000
Hepatitis 2633 2633 99.000000
Hepatitis 2634 2634 99.000000
Hepatitis 2634 2634 99.000000
Hepatitis 2635 2635 99.000000
Hepatitis 2635 2635 99.000000
Hepatitis 2636 2636 99.000000
Hepatitis 2636 2636 99.000000
Hepatitis 2637 2637 99.000000
Hepatitis 2637 2637 99.000000
Hepatitis 2638 2638 99.000000
Hepatitis 2638 2638 99.000000
Hepatitis 2639 2639 99.000000
Hepatitis 2639 2639 99.000000
Hepatitis 2640 2640 99.000000
Hepatitis 2640 2640 99.000000
Hepatitis 2641 2641 99.000000
Hepatitis 2641 2641 99.000000
Hepatitis 2642 2642 99.000000
Hepatitis 2642 2642 99.000000
Hepatitis 2643 2643 99.000000
Hepatitis 2643 2643 99.000000
Hepatitis 2644 2644 99.000000
Hepatitis 2644 2644 99.000000
Hepatitis 2645 2645 99.000000
Hepatitis 2645 2645 99.000000
Hepatitis 2646 2646 99.000000
Hepatitis 2646 2646 99.000000
Hepatitis 2647 2647 99.000000
Hepatitis 2647 2647 99.000000
Hepatitis 2648 2648 99.000000
Hepatitis 2648 2648 99.000000
Hepatitis 2649 2649 99.000000
Hepatitis 2649 2649 99.000000
Hepatitis 2650 2650 99.000000
Hepatitis 2650 2650 99.000000
Hepatitis 2651 2651 99.000000
Hepatitis 2651 2651 99.000000
Hepatitis 2652 2652 99.000000
Hepatitis 2652 2652 99.000000
Hepatitis 2653 2653 98.333333
Hepatitis 2653 2653 98.333333
Hepatitis 2654 2654 98.333333
Hepatitis 2654 2654 98.333333
Hepatitis 2655 2655 98.333333
Hepatitis 2655 2655 98.333333
Hepatitis 2656 2656 98.333333
Hepatitis 2656 2656 98.333333
Hepatitis 2657 2657 98.333333
Hepatitis 2657 2657 98.333333
Hepatitis 2658 2658 98.333333
Hepatitis 2658 2658 98.333333
Hepatitis 2659 2659 98.333333
Hepatitis 2659 2659 98.333333
Hepatitis 2660 2660 98.333333
Hepatitis 2660 2660 98.333333
Hepatitis 2661 2661 98.333333
Hepatitis 2661 2661 98.333333
Hepatitis 2662 2662 98.333333
Hepatitis 2662 2662 98.333333
Hepatitis 2663 2663 98.333333
Hepatitis 2663 2663 98.333333
Hepatitis 2664 2664 98.333333
Hepatitis 2664 2664 98.333333
Hepatitis 2665 2665 98.333333
Hepatitis 2665 2665 98.333333
Hepatitis 2666 2666 98.333333
Hepatitis 2666 2666 98.333333
Hepatitis 2667 2667 98.333333
Hepatitis 2667 2667 98.333333
Hepatitis 2668 2668 98.333333
Hepatitis 2668 2668 98.333333
Hepatitis 2669 2669 98.333333
Hepatitis 2669 2669 98.333333
Hepatitis 2670 2670 98.333333
Hepatitis 2670 2670 98.333333
Hepatitis 2671 2671 98.333333
Hepatitis 2671 2671 98.333333
Hepatitis 2672 2672 98.333333
Hepatitis 2672 2672 98.333333
Hepatitis 2673 2673 98.333333
Hepatitis 2673 2673 98.333333
Hepatitis 2674 2674 97.500000
Hepatitis 2674 2674 97.500000
Hepatitis 2675 2675 97.500000
Hepatitis 2675 2675 97.500000
Hepatitis 2676 2676 97.500000
Hepatitis 2676 2676 97.500000
Hepatitis 2677 2677 97.500000
Hepatitis 2677 2677 97.500000
Hepatitis 2678 2678 97.500000
Hepatitis 2678 2678 97.500000
Hepatitis 2679 2679 97.500000
Hepatitis 2679 2679 97.500000
Hepatitis 2680 2680 97.500000
Hepatitis 2680 2680 97.500000
Hepatitis 2681 2681 97.500000
Hepatitis 2681 2681 97.500000
Hepatitis 2682 2682 97.500000
Hepatitis 2682 2682 97.500000
Hepatitis 2683 2683 97.500000
Hepatitis 2683 2683 97.500000
Hepatitis 2684 2684 97.500000
Hepatitis 2684 2684 97.500000
Hepatitis 2685 2685 97.500000
Hepatitis 2685 2685 97.500000
Hepatitis 2686 2686 97.500000
Hepatitis 2686 2686 97.500000
Hepatitis 2687 2687 97.500000
Hepatitis 2687 2687 97.500000
Hepatitis 2688 2688 97.500000
Hepatitis 2688 2688 97.500000
Hepatitis 2689 2689 97.500000
Hepatitis 2689 2689 97.500000
Hepatitis 2690 2690 97.500000
Hepatitis 2690 2690 97.500000
Hepatitis 2691 2691 97.500000
Hepatitis 2691 2691 97.500000
Hepatitis 2692 2692 97.500000
Hepatitis 2692 2692 97.500000
Hepatitis 2693 2693 97.500000
Hepatitis 2693 2693 97.500000
Hepatitis 2694 2694 97.500000
Hepatitis 2694 2694 97.500000
Hepatitis 2695 2695 97.500000
Hepatitis 2695 2695 97.500000
Hepatitis 2696 2696 97.500000
Hepatitis 2696 2696 97.500000
Hepatitis 2697 2697 97.500000
Hepatitis 2697 2697 97.500000
Hepatitis 2698 2698 97.500000
Hepatitis 2698 2698 97.500000
Hepatitis 2699 2699 97.500000
Hepatitis 2699 2699 97.500000
Hepatitis 2700 2700 97.500000
Hepatitis 2700 2700 97.500000
Hepatitis 2701 2701 97.500000
Hepatitis 2701 2701 97.500000
Hepatitis 2702 2702 97.500000
Hepatitis 2702 2702 97.500000
Hepatitis 2703 2703 97.500000
Hepatitis 2703 2703 97.500000
Hepatitis 2704 2704 97.500000
Hepatitis 2704 2704 97.500000
Hepatitis 2705 2705 97.500000
Hepatitis 2705 2705 97.500000
Hepatitis 2706 2706 97.000000
Hepatitis 2706 2706 97.000000
Hepatitis 2707 2707 97.000000
Hepatitis 2707 2707 97.000000
Hepatitis 2708 2708 97.000000
Hepatitis 2708 2708 97.000000
Hepatitis 2709 2709 97.000000
Hepatitis 2709 2709 97.000000
Hepatitis 2710 2710 97.000000
Hepatitis 2710 2710 97.000000
Hepatitis 2711 2711 97.000000
Hepatitis 2711 2711 97.000000
Hepatitis 2712 2712 97.000000
Hepatitis 2712 2712 97.000000
Hepatitis 2713 2713 97.000000
Hepatitis 2713 2713 97.000000
Hepatitis 2714 2714 97.000000
Hepatitis 2714 2714 97.000000
Hepatitis 2715 2715 97.000000
Hepatitis 2715 2715 97.000000
Hepatitis 2716 2716 97.000000
Hepatitis 2716 2716 97.000000
Hepatitis 2717 2717 97.000000
Hepatitis 2717 2717 97.000000
Hepatitis 2718 2718 97.000000
Hepatitis 2718 2718 97.000000
Hepatitis 2719 2719 97.000000
Hepatitis 2719 2719 97.000000
Hepatitis 2720 2720 97.000000
Hepatitis 2720 2720 97.000000
Hepatitis 2721 2721 97.000000
Hepatitis 2721 2721 97.000000
Hepatitis 2722 2722 97.000000
Hepatitis 2722 2722 97.000000
Hepatitis 2723 2723 97.000000
Hepatitis 2723 2723 97.000000
Hepatitis 2724 2724 95.974747
Hepatitis 2724 2724 95.974747
Hepatitis 2725 2725 95.974747
Hepatitis 2725 2725 95.974747
Hepatitis 2726 2726 95.974747
Hepatitis 2726 2726 95.974747
Hepatitis 2727 2727 95.974747
Hepatitis 2727 2727 95.974747
Hepatitis 2728 2728 95.974747
Hepatitis 2728 2728 95.974747
Hepatitis 2729 2729 95.974747
Hepatitis 2729 2729 95.974747
Hepatitis 2730 2730 95.974747
Hepatitis 2730 2730 95.974747
Hepatitis 2731 2731 95.974747
Hepatitis 2731 2731 95.974747
Hepatitis 2732 2732 95.974747
Hepatitis 2732 2732 95.974747
Hepatitis 2733 2733 95.974747
Hepatitis 2733 2733 95.974747
Hepatitis 2734 2734 95.974747
Hepatitis 2734 2734 95.974747
Hepatitis 2735 2735 95.974747
Hepatitis 2735 2735 95.974747
Hepatitis 2736 2736 95.974747
Hepatitis 2736 2736 95.974747
Hepatitis 2737 2737 95.974747
Hepatitis 2737 2737 95.974747
Hepatitis 2738 2738 95.974747
Hepatitis 2738 2738 95.974747
Hepatitis 2739 2739 95.974747
Hepatitis 2739 2739 95.974747
Hepatitis 2740 2740 95.974747
Hepatitis 2740 2740 95.974747
Hepatitis 2741 2741 95.974747
Hepatitis 2741 2741 95.974747
Hepatitis 2742 2742 95.974747
Hepatitis 2742 2742 95.974747
Hepatitis 2743 2743 95.974747
Hepatitis 2743 2743 95.974747
Hepatitis 2744 2744 95.974747
Hepatitis 2744 2744 95.974747
Hepatitis 2745 2745 95.974747
Hepatitis 2745 2745 95.974747
Hepatitis 2746 2746 95.974747
Hepatitis 2746 2746 95.974747
Hepatitis 2747 2747 95.974747
Hepatitis 2747 2747 95.974747
Hepatitis 2748 2748 95.974747
Hepatitis 2748 2748 95.974747
Hepatitis 2749 2749 95.974747
Hepatitis 2749 2749 95.974747
Hepatitis 2750 2750 95.974747
Hepatitis 2750 2750 95.974747
Hepatitis 2751 2751 95.974747
Hepatitis 2751 2751 95.974747
Hepatitis 2752 2752 95.974747
Hepatitis 2752 2752 95.974747
Hepatitis 2753 2753 94.949495
Hepatitis 2753 2753 94.949495
Hepatitis 2754 2754 94.949495
Hepatitis 2754 2754 94.949495
Hepatitis 2755 2755 94.949495
Hepatitis 2755 2755 94.949495
Hepatitis 2756 2756 94.949495
Hepatitis 2756 2756 94.949495
Hepatitis 2757 2757 94.949495
Hepatitis 2757 2757 94.949495
Hepatitis 2758 2758 94.949495
Hepatitis 2758 2758 94.949495
Hepatitis 2759 2759 94.949495
Hepatitis 2759 2759 94.949495
Hepatitis 2760 2760 94.949495
Hepatitis 2760 2760 94.949495
Hepatitis 2761 2761 94.949495
Hepatitis 2761 2761 94.949495
Hepatitis 2762 2762 94.949495
Hepatitis 2762 2762 94.949495
Hepatitis 2763 2763 94.949495
Hepatitis 2763 2763 94.949495
Hepatitis 2764 2764 94.949495
Hepatitis 2764 2764 94.949495
Hepatitis 2765 2765 94.949495
Hepatitis 2765 2765 94.949495
Hepatitis 2766 2766 94.949495
Hepatitis 2766 2766 94.949495
Hepatitis 2767 2767 94.949495
Hepatitis 2767 2767 94.949495
Hepatitis 2768 2768 94.949495
Hepatitis 2768 2768 94.949495
Hepatitis 2769 2769 94.949495
Hepatitis 2769 2769 94.949495
Hepatitis 2770 2770 94.949495
Hepatitis 2770 2770 94.949495
Hepatitis 2771 2771 94.949495
Hepatitis 2771 2771 94.949495
Hepatitis 2772 2772 94.949495
Hepatitis 2772 2772 94.949495
Hepatitis 2773 2773 94.949495
Hepatitis 2773 2773 94.949495
Hepatitis 2774 2774 94.949495
Hepatitis 2774 2774 94.949495
Hepatitis 2775 2775 94.949495
Hepatitis 2775 2775 94.949495
Hepatitis 2776 2776 94.949495
Hepatitis 2776 2776 94.949495
Hepatitis 2777 2777 95.974747
Hepatitis 2777 2777 95.974747
Hepatitis 2778 2778 95.974747
Hepatitis 2778 2778 95.974747
Hepatitis 2779 2779 95.974747
Hepatitis 2779 2779 95.974747
Hepatitis 2780 2780 95.974747
Hepatitis 2780 2780 95.974747
Hepatitis 2781 2781 95.974747
Hepatitis 2781 2781 95.974747
Hepatitis 2782 2782 95.974747
Hepatitis 2782 2782 95.974747
Hepatitis 2783 2783 95.974747
Hepatitis 2783 2783 95.974747
Hepatitis 2784 2784 95.974747
Hepatitis 2784 2784 95.974747
Hepatitis 2785 2785 95.974747
Hepatitis 2785 2785 95.974747
Hepatitis 2786 2786 95.974747
Hepatitis 2786 2786 95.974747
Hepatitis 2787 2787 95.974747
Hepatitis 2787 2787 95.974747
Hepatitis 2788 2788 95.974747
Hepatitis 2788 2788 95.974747
Hepatitis 2789 2789 95.974747
Hepatitis 2789 2789 95.974747
Hepatitis 2790 2790 95.974747
Hepatitis 2790 2790 95.974747
Hepatitis 2791 2791 95.974747
Hepatitis 2791 2791 95.974747
Hepatitis 2792 2792 95.974747
Hepatitis 2792 2792 95.974747
Hepatitis 2793 2793 95.974747
Hepatitis 2793 2793 95.974747
Hepatitis 2794 2794 95.974747
Hepatitis 2794 2794 95.974747
Hepatitis 2795 2795 95.974747
Hepatitis 2795 2795 95.974747
Hepatitis 2796 2796 95.974747
Hepatitis 2796 2796 95.974747
Hepatitis 2797 2797 95.974747
Hepatitis 2797 2797 95.974747
Hepatitis 2798 2798 95.974747
Hepatitis 2798 2798 95.974747
Hepatitis 2799 2799 95.974747
Hepatitis 2799 2799 95.974747
Hepatitis 2800 2800 95.974747
Hepatitis 2800 2800 95.974747
Hepatitis 2801 2801 95.974747
Hepatitis 2801 2801 95.974747
Hepatitis 2802 2802 95.974747
Hepatitis 2802 2802 95.974747
Hepatitis 2803 2803 95.974747
Hepatitis 2803 2803 95.974747
Hepatitis 2804 2804 95.974747
Hepatitis 2804 2804 95.974747
Hepatitis 2805 2805 95.974747
Hepatitis 2805 2805 95.974747
Hepatitis 2806 2806 95.974747
Hepatitis 2806 2806 95.974747
Hepatitis 2807 2807 95.974747
Hepatitis 2807 2807 95.974747
Hepatitis 2808 2808 95.974747
Hepatitis 2808 2808 95.974747
Hepatitis 2809 2809 95.974747
Hepatitis 2809 2809 95.974747
Hepatitis 2810 2810 95.974747
Hepatitis 2810 2810 95.974747
Hepatitis 2811 2811 95.974747
Hepatitis 2811 2811 95.974747
Hepatitis 2812 2812 95.974747
Hepatitis 2812 2812 95.974747
Hepatitis 2813 2813 95.974747
Hepatitis 2813 2813 95.974747
Hepatitis 2814 2814 95.974747
Hepatitis 2814 2814 95.974747
Hepatitis 2815 2815 95.974747
Hepatitis 2815 2815 95.974747
Hepatitis 2816 2816 95.974747
Hepatitis 2816 2816 95.974747
Hepatitis 2817 2817 95.974747
Hepatitis 2817 2817 95.974747
Hepatitis 2818 2818 95.974747
Hepatitis 2818 2818 95.974747
Hepatitis 2819 2819 97.316498
Hepatitis 2819 2819 97.316498
Hepatitis 2820 2820 97.316498
Hepatitis 2820 2820 97.316498
Hepatitis 2821 2821 97.316498
Hepatitis 2821 2821 97.316498
Hepatitis 2822 2822 97.316498
Hepatitis 2822 2822 97.316498
Hepatitis 2823 2823 98.500000
Hepatitis 2823 2823 98.500000
Hepatitis 2824 2824 98.500000
Hepatitis 2824 2824 98.500000
Hepatitis 2825 2825 98.500000
Hepatitis 2825 2825 98.500000
Hepatitis 2826 2826 98.500000
Hepatitis 2826 2826 98.500000
Hepatitis 2827 2827 98.500000
Hepatitis 2827 2827 98.500000
Hepatitis 2828 2828 98.500000
Hepatitis 2828 2828 98.500000
Hepatitis 2829 2829 98.500000
Hepatitis 2829 2829 98.500000
Hepatitis 2830 2830 98.500000
Hepatitis 2830 2830 98.500000
Hepatitis 2831 2831 98.500000
Hepatitis 2831 2831 98.500000
Hepatitis 2832 2832 98.500000
Hepatitis 2832 2832 98.500000
Hepatitis 2833 2833 98.500000
Hepatitis 2833 2833 98.500000
Hepatitis 2834 2834 98.500000
Hepatitis 2834 2834 98.500000
Hepatitis 2835 2835 98.500000
Hepatitis 2835 2835 98.500000
Hepatitis 2836 2836 98.500000
Hepatitis 2836 2836 98.500000
Hepatitis 2837 2837 98.500000
Hepatitis 2837 2837 98.500000
Hepatitis 2838 2838 98.652778
Hepatitis 2838 2838 98.652778
Hepatitis 2839 2839 98.652778
Hepatitis 2839 2839 98.652778
Hepatitis 2840 2840 98.652778
Hepatitis 2840 2840 98.652778
Hepatitis 2841 2841 98.652778
Hepatitis 2841 2841 98.652778
Hepatitis 2842 2842 98.652778
Hepatitis 2842 2842 98.652778
Hepatitis 2843 2843 98.652778
Hepatitis 2843 2843 98.652778
Hepatitis 2844 2844 98.652778
Hepatitis 2844 2844 98.652778
Hepatitis 2845 2845 98.652778
Hepatitis 2845 2845 98.652778
Hepatitis 2846 2846 98.652778
Hepatitis 2846 2846 98.652778
Hepatitis 2847 2847 98.652778
Hepatitis 2847 2847 98.652778
Hepatitis 2848 2848 98.652778
Hepatitis 2848 2848 98.652778
Hepatitis 2849 2849 98.652778
Hepatitis 2849 2849 98.652778
Hepatitis 2850 2850 98.652778
Hepatitis 2850 2850 98.652778
Hepatitis 2851 2851 98.652778
Hepatitis 2851 2851 98.652778
Hepatitis 2852 2852 98.652778
Hepatitis 2852 2852 98.652778
Hepatitis 2853 2853 98.652778
Hepatitis 2853 2853 98.652778
Hepatitis 2854 2854 98.652778
Hepatitis 2854 2854 98.652778
Hepatitis 2855 2855 98.652778
Hepatitis 2855 2855 98.652778
Hepatitis 2856 2856 98.652778
Hepatitis 2856 2856 98.652778
Hepatitis 2857 2857 98.652778
Hepatitis 2857 2857 98.652778
Hepatitis 2858 2858 98.652778
Hepatitis 2858 2858 98.652778
Hepatitis 2859 2859 98.652778
Hepatitis 2859 2859 98.652778
Hepatitis 2860 2860 98.652778
Hepatitis 2860 2860 98.652778
Hepatitis 2861 2861 98.652778
Hepatitis 2861 2861 98.652778
Hepatitis 2862 2862 98.652778
Hepatitis 2862 2862 98.652778
Hepatitis 2863 2863 98.652778
Hepatitis 2863 2863 98.652778
Hepatitis 2864 2864 98.652778
Hepatitis 2864 2864 98.652778
Hepatitis 2865 2865 98.652778
Hepatitis 2865 2865 98.652778
Hepatitis 2866 2866 98.652778
Hepatitis 2866 2866 98.652778
Hepatitis 2867 2867 98.652778
Hepatitis 2867 2867 98.652778
Hepatitis 2868 2868 98.652778
Hepatitis 2868 2868 98.652778
Hepatitis 2869 2869 98.652778
Hepatitis 2869 2869 98.652778
Hepatitis 2870 2870 98.652778
Hepatitis 2870 2870 98.652778
Hepatitis 2871 2871 98.652778
Hepatitis 2871 2871 98.652778
Hepatitis 2872 2872 98.652778
Hepatitis 2872 2872 98.652778
Hepatitis 2873 2873 98.652778
Hepatitis 2873 2873 98.652778
Hepatitis 2874 2874 98.652778
Hepatitis 2874 2874 98.652778
Hepatitis 2875 2875 98.652778
Hepatitis 2875 2875 98.652778
Hepatitis 2876 2876 98.652778
Hepatitis 2876 2876 98.652778
Hepatitis 2877 2877 99.479167
Hepatitis 2877 2877 99.479167
Hepatitis 2878 2878 99.479167
Hepatitis 2878 2878 99.479167
Hepatitis 2879 2879 99.479167
Hepatitis 2879 2879 99.479167
Hepatitis 2880 2880 99.479167
Hepatitis 2880 2880 99.479167
Hepatitis 2881 2881 99.479167
Hepatitis 2881 2881 99.479167
Hepatitis 2882 2882 99.479167
Hepatitis 2882 2882 99.479167
Hepatitis 2883 2883 99.479167
Hepatitis 2883 2883 99.479167
Hepatitis 2884 2884 99.479167
Hepatitis 2884 2884 99.479167
Hepatitis 2885 2885 99.479167
Hepatitis 2885 2885 99.479167
Hepatitis 2886 2886 99.479167
Hepatitis 2886 2886 99.479167
Hepatitis 2887 2887 99.479167
Hepatitis 2887 2887 99.479167
Hepatitis 2888 2888 99.479167
Hepatitis 2888 2888 99.479167
Hepatitis 2889 2889 99.479167
Hepatitis 2889 2889 99.479167
Hepatitis 2890 2890 99.479167
Hepatitis 2890 2890 99.479167
Hepatitis 2891 2891 99.479167
Hepatitis 2891 2891 99.479167
Hepatitis 2892 2892 99.479167
Hepatitis 2892 2892 99.479167
Hepatitis 2893 2893 99.479167
Hepatitis 2893 2893 99.479167
Hepatitis 2894 2894 99.479167
Hepatitis 2894 2894 99.479167
Hepatitis 2895 2895 99.479167
Hepatitis 2895 2895 99.479167
Hepatitis 2896 2896 99.479167
Hepatitis 2896 2896 99.479167
Hepatitis 2897 2897 99.479167
Hepatitis 2897 2897 99.479167
Hepatitis 2898 2898 99.479167
Hepatitis 2898 2898 99.479167
Hepatitis 2899 2899 99.479167
Hepatitis 2899 2899 99.479167
Hepatitis 2900 2900 99.479167
Hepatitis 2900 2900 99.479167
Hepatitis 2901 2901 99.479167
Hepatitis 2901 2901 99.479167
Hepatitis 2902 2902 99.479167
Hepatitis 2902 2902 99.479167
Hepatitis 2903 2903 99.479167
Hepatitis 2903 2903 99.479167
Hepatitis 2904 2904 99.479167
Hepatitis 2904 2904 99.479167
Hepatitis 2905 2905 99.479167
Hepatitis 2905 2905 99.479167
Hepatitis 2906 2906 99.479167
Hepatitis 2906 2906 99.479167
Hepatitis 2907 2907 99.479167
Hepatitis 2907 2907 99.479167
Hepatitis 2908 2908 99.479167
Hepatitis 2908 2908 99.479167
Hepatitis 2909 2909 99.479167
Hepatitis 2909 2909 99.479167
Hepatitis 2910 2910 99.479167
Hepatitis 2910 2910 99.479167
Hepatitis 2911 2911 99.479167
Hepatitis 2911 2911 99.479167
Hepatitis 2912 2912 99.479167
Hepatitis 2912 2912 99.479167
Hepatitis 2913 2913 99.479167
Hepatitis 2913 2913 99.479167
Hepatitis 2914 2914 99.479167
Hepatitis 2914 2914 99.479167
Hepatitis 2915 2915 99.479167
Hepatitis 2915 2915 99.479167
Hepatitis 2916 2916 99.319444
Hepatitis 2916 2916 99.319444
Hepatitis 2917 2917 99.319444
Hepatitis 2917 2917 99.319444
Hepatitis 2918 2918 99.319444
Hepatitis 2918 2918 99.319444
Hepatitis 2919 2919 98.979167
Hepatitis 2919 2919 98.979167
Hepatitis 2920 2920 98.982744
Hepatitis 2920 2920 98.982744
Hepatitis 2921 2921 98.982744
Hepatitis 2921 2921 98.982744
Hepatitis 2922 2922 98.982744
Hepatitis 2922 2922 98.982744
Hepatitis 2923 2923 98.982744
Hepatitis 2923 2923 98.982744
Hepatitis 2924 2924 98.982744
Hepatitis 2924 2924 98.982744
Hepatitis 2925 2925 98.982744
Hepatitis 2925 2925 98.982744
Hepatitis 2926 2926 98.982744
Hepatitis 2926 2926 98.982744
Hepatitis 2927 2927 98.982744
Hepatitis 2927 2927 98.982744
Hepatitis 2928 2928 98.982744
Hepatitis 2928 2928 98.982744
Hepatitis 2929 2929 98.982744
Hepatitis 2929 2929 98.982744
Hepatitis 2930 2930 98.982744
Hepatitis 2930 2930 98.982744
Hepatitis 2931 2931 98.982744
Hepatitis 2931 2931 98.982744
Hepatitis 2932 2932 98.982744
Hepatitis 2932 2932 98.982744
Hepatitis 2933 2933 98.982744
Hepatitis 2933 2933 98.982744
Hepatitis 2934 2934 98.994949
Hepatitis 2934 2934 98.994949
Hepatitis 2935 2935 98.994949
Hepatitis 2935 2935 98.994949
Hepatitis 2936 2936 98.994949
Hepatitis 2936 2936 98.994949
Hepatitis 2937 2937 98.994949
Hepatitis 2937 2937 98.994949
Hepatitis 2938 2938 98.994949
Hepatitis 2938 2938 98.994949
Hepatitis 2939 2939 98.994949
Hepatitis 2939 2939 98.994949
Hepatitis 2940 2940 98.994949
Hepatitis 2940 2940 98.994949
Hepatitis 2941 2941 98.994949
Hepatitis 2941 2941 98.994949
Hepatitis 2942 2942 98.994949
Hepatitis 2942 2942 98.994949
Hepatitis 2943 2943 98.994949
Hepatitis 2943 2943 98.994949
Hepatitis 2944 2944 98.994949
Hepatitis 2944 2944 98.994949
Hepatitis 2945 2945 98.994949
Hepatitis 2945 2945 98.994949
Hepatitis 2946 2946 98.994949
Hepatitis 2946 2946 98.994949
Hepatitis 2947 2947 98.994949
Hepatitis 2947 2947 98.994949
Hepatitis 2948 2948 98.994949
Hepatitis 2948 2948 98.994949
Hepatitis 2949 2949 98.994949
Hepatitis 2949 2949 98.994949
Hepatitis 2950 2950 99.329966
Hepatitis 2950 2950 99.329966
Hepatitis 2951 2951 99.329966
Hepatitis 2951 2951 99.329966
Hepatitis 2952 2952 99.329966
Hepatitis 2952 2952 99.329966
Hepatitis 2953 2953 99.329966
Hepatitis 2953 2953 99.329966
Hepatitis 2954 2954 99.329966
Hepatitis 2954 2954 99.329966
Hepatitis 2955 2955 99.329966
Hepatitis 2955 2955 99.329966
Hepatitis 2956 2956 99.329966
Hepatitis 2956 2956 99.329966
Hepatitis 2957 2957 99.329966
Hepatitis 2957 2957 99.329966
Hepatitis 2958 2958 99.329966
Hepatitis 2958 2958 99.329966
Hepatitis 2959 2959 99.329966
Hepatitis 2959 2959 99.329966
Hepatitis 2960 2960 99.329966
Hepatitis 2960 2960 99.329966
Hepatitis 2961 2961 99.329966
Hepatitis 2961 2961 99.329966
Hepatitis 2962 2962 99.329966
Hepatitis 2962 2962 99.329966
Hepatitis 2963 2963 99.329966
Hepatitis 2963 2963 99.329966
Hepatitis 2964 2964 99.329966
Hepatitis 2964 2964 99.329966
Hepatitis 2965 2965 99.329966
Hepatitis 2965 2965 99.329966
Hepatitis 2966 2966 99.329966
Hepatitis 2966 2966 99.329966
Hepatitis 2967 2967 99.329966
Hepatitis 2967 2967 99.329966
Hepatitis 2968 2968 99.329966
Hepatitis 2968 2968 99.329966
Hepatitis 2969 2969 99.329966
Hepatitis 2969 2969 99.329966
Hepatitis 2970 2970 99.329966
Hepatitis 2970 2970 99.329966
Hepatitis 2971 2971 99.329966
Hepatitis 2971 2971 99.329966
Hepatitis 2972 2972 99.329966
Hepatitis 2972 2972 99.329966
Hepatitis 2973 2973 99.329966
Hepatitis 2973 2973 99.329966
Hepatitis 2974 2974 99.329966
Hepatitis 2974 2974 99.329966
Hepatitis 2975 2975 99.329966
Hepatitis 2975 2975 99.329966
Hepatitis 2976 2976 99.329966
Hepatitis 2976 2976 99.329966
Hepatitis 2977 2977 99.329966
Hepatitis 2977 2977 99.329966
Hepatitis 2978 2978 99.329966
Hepatitis 2978 2978 99.329966
Hepatitis 2979 2979 99.329966
Hepatitis 2979 2979 99.329966
Hepatitis 2980 2980 99.329966
Hepatitis 2980 2980 99.329966
Hepatitis 2981 2981 99.329966
Hepatitis 2981 2981 99.329966
Hepatitis 2982 2982 99.329966
Hepatitis 2982 2982 99.329966
Hepatitis 2983 2983 99.329966
Hepatitis 2983 2983 99.329966
Hepatitis 2984 2984 99.329966
Hepatitis 2984 2984 99.329966
Hepatitis 2985 2985 99.329966
Hepatitis 2985 2985 99.329966
Hepatitis 2986 2986 99.329966
Hepatitis 2986 2986 99.329966
Hepatitis 2987 2987 99.329966
Hepatitis 2987 2987 99.329966
Hepatitis 2988 2988 99.329966
Hepatitis 2988 2988 99.329966
Hepatitis 2989 2989 99.329966
Hepatitis 2989 2989 99.329966
Hepatitis 2990 2990 99.329966
Hepatitis 2990 2990 99.329966
Hepatitis 2991 2991 99.329966
Hepatitis 2991 2991 99.329966
Hepatitis 2992 2992 99.329966
Hepatitis 2992 2992 99.329966
Hepatitis 2993 2993 99.329966
Hepatitis 2993 2993 99.329966
Hepatitis 2994 2994 99.329966
Hepatitis 2994 2994 99.329966
Hepatitis 2995 2995 99.329966
Hepatitis 2995 2995 99.329966
Hepatitis 2996 2996 99.329966
Hepatitis 2996 2996 99.329966
Hepatitis 2997 2997 99.329966
Hepatitis 2997 2997 99.329966
Hepatitis 2998 2998 99.329966
Hepatitis 2998 2998 99.329966
Hepatitis 2999 2999 99.329966
Hepatitis 2999 2999 99.329966
Hepatitis 3000 3000 99.329966
Hepatitis 3000 3000 99.329966
Hepatitis 3001 3001 99.329966
Hepatitis 3001 3001 99.329966
Hepatitis 3002 3002 99.329966
Hepatitis 3002 3002 99.329966
Hepatitis 3003 3003 99.329966
Hepatitis 3003 3003 99.329966
Hepatitis 3004 3004 99.329966
Hepatitis 3004 3004 99.329966
Hepatitis 3005 3005 99.329966
Hepatitis 3005 3005 99.329966
Hepatitis 3006 3006 99.329966
Hepatitis 3006 3006 99.329966
Hepatitis 3007 3007 99.329966
Hepatitis 3007 3007 99.329966
Hepatitis 3008 3008 99.329966
Hepatitis 3008 3008 99.329966
Hepatitis 3009 3009 99.329966
Hepatitis 3009 3009 99.329966
Hepatitis 3010 3010 99.329966
Hepatitis 3010 3010 99.329966
Hepatitis 3011 3011 99.329966
Hepatitis 3011 3011 99.329966
Hepatitis 3012 3012 99.329966
Hepatitis 3012 3012 99.329966
Hepatitis 3013 3013 99.329966
Hepatitis 3013 3013 99.329966
Hepatitis 3014 3014 99.329966
Hepatitis 3014 3014 99.329966
Hepatitis 3015 3015 99.329966
Hepatitis 3015 3015 99.329966
Hepatitis 3016 3016 99.494949
Hepatitis 3016 3016 99.494949
Hepatitis 3017 3017 99.494949
Hepatitis 3017 3017 99.494949
Hepatitis 3018 3018 99.494949
Hepatitis 3018 3018 99.494949
Hepatitis 3019 3019 100.000000
Hepatitis 3019 3019 100.000000
Hepatitis 3020 3020 100.000000
Hepatitis 3020 3020 100.000000
Hepatitis 3021 3021 100.000000
Hepatitis 3021 3021 100.000000
Hepatitis 3022 3022 100.000000
Hepatitis 3022 3022 100.000000
Hepatitis 3023 3023 100.000000
Hepatitis 3023 3023 100.000000
Hepatitis 3024 3024 100.000000
Hepatitis 3024 3024 100.000000
Hepatitis 3025 3025 100.000000
Hepatitis 3025 3025 100.000000
Hepatitis 3026 3026 100.000000
Hepatitis 3026 3026 100.000000
Hepatitis 3027 3027 100.000000
Hepatitis 3027 3027 100.000000
Hepatitis 3028 3028 100.000000
Hepatitis 3028 3028 100.000000
Hepatitis 3029 3029 100.000000
Hepatitis 3029 3029 100.000000
Hepatitis 3030 3030 100.000000
Hepatitis 3030 3030 100.000000
Hepatitis 3031 3031 100.000000
Hepatitis 3031 3031 100.000000
Hepatitis 3032 3032 100.000000
Hepatitis 3032 3032 100.000000
Hepatitis 3033 3033 100.000000
Hepatitis 3033 3033 100.000000
Hepatitis 3034 3034 100.000000
Hepatitis 3034 3034 100.000000
Hepatitis 3035 3035 100.000000
Hepatitis 3035 3035 100.000000
Hepatitis 3036 3036 100.000000
Hepatitis 3036 3036 100.000000
Hepatitis 3037 3037 100.000000
Hepatitis 3037 3037 100.000000
Hepatitis 3038 3038 100.000000
Hepatitis 3038 3038 100.000000
Hepatitis 3039 3039 100.000000
Hepatitis 3039 3039 100.000000
Hepatitis 3040 3040 100.000000
Hepatitis 3040 3040 100.000000
Hepatitis 3041 3041 100.000000
Hepatitis 3041 3041 100.000000
Hepatitis 3042 3042 100.000000
Hepatitis 3042 3042 100.000000
Hepatitis 3043 3043 100.000000
Hepatitis 3043 3043 100.000000
Hepatitis 3044 3044 100.000000
Hepatitis 3044 3044 100.000000
Hepatitis 3045 3045 100.000000
Hepatitis 3045 3045 100.000000
Hepatitis 3046 3046 100.000000
Hepatitis 3046 3046 100.000000
Hepatitis 3047 3047 100.000000
Hepatitis 3047 3047 100.000000
Hepatitis 3048 3048 100.000000
Hepatitis 3048 3048 100.000000
Hepatitis 3049 3049 100.000000
Hepatitis 3049 3049 100.000000
Hepatitis 3050 3050 100.000000
Hepatitis 3050 3050 100.000000
Hepatitis 3051 3051 100.000000
Hepatitis 3051 3051 100.000000
Hepatitis 3052 3052 100.000000
Hepatitis 3052 3052 100.000000
Hepatitis 3053 3053 100.000000
Hepatitis 3053 3053 100.000000
Hepatitis 3054 3054 100.000000
Hepatitis 3054 3054 100.000000
Hepatitis 3055 3055 100.000000
Hepatitis 3055 3055 100.000000
Hepatitis 3056 3056 100.000000
Hepatitis 3056 3056 100.000000
Hepatitis 3057 3057 100.000000
Hepatitis 3057 3057 100.000000
Hepatitis 3058 3058 100.000000
Hepatitis 3058 3058 100.000000
Hepatitis 3059 3059 100.000000
Hepatitis 3059 3059 100.000000
Hepatitis 3060 3060 100.000000
Hepatitis 3060 3060 100.000000
Hepatitis 3061 3061 100.000000
Hepatitis 3061 3061 100.000000
Hepatitis 3062 3062 100.000000
Hepatitis 3062 3062 100.000000
Hepatitis 3063 3063 100.000000
Hepatitis 3063 3063 100.000000
Hepatitis 3064 3064 100.000000
Hepatitis 3064 3064 100.000000
Hepatitis 3065 3065 100.000000
Hepatitis 3065 3065 100.000000
Hepatitis 3066 3066 100.000000
Hepatitis 3066 3066 100.000000
Hepatitis 3067 3067 100.000000
Hepatitis 3067 3067 100.000000
Hepatitis 3068 3068 100.000000
Hepatitis 3068 3068 100.000000
Hepatitis 3069 3069 100.000000
Hepatitis 3069 3069 100.000000
Hepatitis 3070 3070 100.000000
Hepatitis 3070 3070 100.000000
Hepatitis 3071 3071 100.000000
Hepatitis 3071 3071 100.000000
Hepatitis 3072 3072 100.000000
Hepatitis 3072 3072 100.000000
Hepatitis 3073 3073 100.000000
Hepatitis 3073 3073 100.000000
Hepatitis 3074 3074 100.000000
Hepatitis 3074 3074 100.000000
Hepatitis 3075 3075 100.000000
Hepatitis 3075 3075 100.000000
Hepatitis 3076 3076 100.000000
Hepatitis 3076 3076 100.000000
Hepatitis 3077 3077 100.000000
Hepatitis 3077 3077 100.000000
Hepatitis 3078 3078 100.000000
Hepatitis 3078 3078 100.000000
Hepatitis 3079 3079 100.000000
Hepatitis 3079 3079 100.000000
Hepatitis 3080 3080 100.000000
Hepatitis 3080 3080 100.000000
Hepatitis 3081 3081 100.000000
Hepatitis 3081 3081 100.000000
Hepatitis 3082 3082 100.000000
Hepatitis 3082 3082 100.000000
Hepatitis 3083 3083 100.000000
Hepatitis 3083 3083 100.000000
Hepatitis 3084 3084 100.000000
Hepatitis 3084 3084 100.000000
Hepatitis 3085 3085 100.000000
Hepatitis 3085 3085 100.000000
Hepatitis 3086 3086 100.000000
Hepatitis 3086 3086 100.000000
Hepatitis 3087 3087 100.000000
Hepatitis 3087 3087 100.000000
Hepatitis 3088 3088 100.000000
Hepatitis 3088 3088 100.000000
Hepatitis 3089 3089 100.000000
Hepatitis 3089 3089 100.000000
Hepatitis 3090 3090 100.000000
Hepatitis 3090 3090 100.000000
Hepatitis 3091 3091 100.000000
Hepatitis 3091 3091 100.000000
Hepatitis 3092 3092 100.000000
Hepatitis 3092 3092 100.000000
Hepatitis 3093 3093 100.000000
Hepatitis 3093 3093 100.000000
Hepatitis 3094 3094 100.000000
Hepatitis 3094 3094 100.000000
Hepatitis 3095 3095 100.000000
Hepatitis 3095 3095 100.000000
Hepatitis 3096 3096 100.000000
Hepatitis 3096 3096 100.000000
Hepatitis 3097 3097 100.000000
Hepatitis 3097 3097 100.000000
Hepatitis 3098 3098 100.000000
Hepatitis 3098 3098 100.000000
Hepatitis 3099 3099 100.000000
Hepatitis 3099 3099 100.000000
Hepatitis 3100 3100 100.000000
Hepatitis 3100 3100 100.000000
Hepatitis 3101 3101 100.000000
Hepatitis 3101 3101 100.000000
Hepatitis 3102 3102 100.000000
Hepatitis 3102 3102 100.000000
Hepatitis 3103 3103 100.000000
Hepatitis 3103 3103 100.000000
Hepatitis 3104 3104 100.000000
Hepatitis 3104 3104 100.000000
Hepatitis 3105 3105 100.000000
Hepatitis 3105 3105 100.000000
Hepatitis 3106 3106 100.000000
Hepatitis 3106 3106 100.000000
Hepatitis 3107 3107 100.000000
Hepatitis 3107 3107 100.000000
Hepatitis 3108 3108 100.000000
Hepatitis 3108 3108 100.000000
Hepatitis 3109 3109 100.000000
Hepatitis 3109 3109 100.000000
Hepatitis 3110 3110 100.000000
Hepatitis 3110 3110 100.000000
Hepatitis 3111 3111 100.000000
Hepatitis 3111 3111 100.000000
Hepatitis 3112 3112 100.000000
Hepatitis 3112 3112 100.000000
Hepatitis 3113 3113 100.000000
Hepatitis 3113 3113 100.000000
Hepatitis 3114 3114 100.000000
Hepatitis 3114 3114 100.000000
Hepatitis 3115 3115 100.000000
Hepatitis 3115 3115 100.000000
Hepatitis 3116 3116 100.000000
Hepatitis 3116 3116 100.000000
Hepatitis 3117 3117 100.000000
Hepatitis 3117 3117 100.000000
Hepatitis 3118 3118 100.000000
Hepatitis 3118 3118 100.000000
Hepatitis 3119 3119 100.000000
Hepatitis 3119 3119 100.000000
Hepatitis 3120 3120 100.000000
Hepatitis 3120 3120 100.000000
Hepatitis 3121 3121 100.000000
Hepatitis 3121 3121 100.000000
Hepatitis 3122 3122 100.000000
Hepatitis 3122 3122 100.000000
Hepatitis 3123 3123 100.000000
Hepatitis 3123 3123 100.000000
Hepatitis 3124 3124 100.000000
Hepatitis 3124 3124 100.000000
Hepatitis 3125 3125 100.000000
Hepatitis 3125 3125 100.000000
Hepatitis 3126 3126 100.000000
Hepatitis 3126 3126 100.000000
Hepatitis 3127 3127 100.000000
Hepatitis 3127 3127 100.000000
Hepatitis 3128 3128 100.000000
Hepatitis 3128 3128 100.000000
Hepatitis 3129 3129 100.000000
Hepatitis 3129 3129 100.000000
Hepatitis 3130 3130 100.000000
Hepatitis 3130 3130 100.000000
Hepatitis 3131 3131 100.000000
Hepatitis 3131 3131 100.000000
Hepatitis 3132 3132 100.000000
Hepatitis 3132 3132 100.000000
Hepatitis 3133 3133 100.000000
Hepatitis 3133 3133 100.000000
Hepatitis 3134 3134 100.000000
Hepatitis 3134 3134 100.000000
Hepatitis 3135 3135 100.000000
Hepatitis 3135 3135 100.000000
Hepatitis 3136 3136 100.000000
Hepatitis 3136 3136 100.000000
Hepatitis 3137 3137 100.000000
Hepatitis 3137 3137 100.000000
Hepatitis 3138 3138 100.000000
Hepatitis 3138 3138 100.000000
Hepatitis 3139 3139 100.000000
Hepatitis 3139 3139 100.000000
Hepatitis 3140 3140 100.000000
Hepatitis 3140 3140 100.000000
Hepatitis 3141 3141 100.000000
Hepatitis 3141 3141 100.000000
Hepatitis 3142 3142 100.000000
Hepatitis 3142 3142 100.000000
Hepatitis 3143 3143 100.000000
Hepatitis 3143 3143 100.000000
Hepatitis 3144 3144 100.000000
Hepatitis 3144 3144 100.000000
Hepatitis 3145 3145 100.000000
Hepatitis 3145 3145 100.000000
Hepatitis 3146 3146 100.000000
Hepatitis 3146 3146 100.000000
Hepatitis 3147 3147 100.000000
Hepatitis 3147 3147 100.000000
Hepatitis 3148 3148 100.000000
Hepatitis 3148 3148 100.000000
Hepatitis 3149 3149 100.000000
Hepatitis 3149 3149 100.000000
Hepatitis 3150 3150 100.000000
Hepatitis 3150 3150 100.000000
Hepatitis 3151 3151 100.000000
Hepatitis 3151 3151 100.000000
Hepatitis 3152 3152 100.000000
Hepatitis 3152 3152 100.000000
Hepatitis 3153 3153 100.000000
Hepatitis 3153 3153 100.000000
Hepatitis 3154 3154 100.000000
Hepatitis 3154 3154 100.000000
Hepatitis 3155 3155 100.000000
Hepatitis 3155 3155 100.000000
Hepatitis 3156 3156 100.000000
Hepatitis 3156 3156 100.000000
Hepatitis 3157 3157 100.000000
Hepatitis 3157 3157 100.000000
Hepatitis 3158 3158 100.000000
Hepatitis 3158 3158 100.000000
Hepatitis 3159 3159 100.000000
Hepatitis 3159 3159 100.000000
Hepatitis 3160 3160 100.000000
Hepatitis 3160 3160 100.000000
Hepatitis 3161 3161 100.000000
Hepatitis 3161 3161 100.000000
Hepatitis 3162 3162 100.000000
Hepatitis 3162 3162 100.000000
Hepatitis 3163 3163 100.000000
Hepatitis 3163 3163 100.000000
Hepatitis 3164 3164 100.000000
Hepatitis 3164 3164 100.000000
Hepatitis 3165 3165 100.000000
Hepatitis 3165 3165 100.000000
Hepatitis 3166 3166 100.000000
Hepatitis 3166 3166 100.000000
Hepatitis 3167 3167 100.000000
Hepatitis 3167 3167 100.000000
Hepatitis 3168 3168 100.000000
Hepatitis 3168 3168 100.000000
Hepatitis 3169 3169 100.000000
Hepatitis 3169 3169 100.000000
Hepatitis 3170 3170 100.000000
Hepatitis 3170 3170 100.000000
Hepatitis 3171 3171 100.000000
Hepatitis 3171 3171 100.000000
Hepatitis 3172 3172 100.000000
Hepatitis 3172 3172 100.000000
Hepatitis 3173 3173 100.000000
Hepatitis 3173 3173 100.000000
