# Supplementary material for: A metagenomic analysis of the phase 2 Anopheles gambiae 1000 genomes dataset reveals a wide diversity of cobionts associated with field collected mosquitoes
Source: Commun Biol. 2024 May 30;7:667. doi: 10.1038/s42003-024-06337-9 (PMC11139907; doi:10.1038/s42003-024-06337-9)
Supplement: Supplementary file 6 — Supplementary Data 3 [file 42003_2024_6337_MOESM6_ESM.txt]

FEATURES
Bovine 261 2216 NS
Bovine 2219 5062 VP

DEPTH
Bovine 1 1 6.000000
Bovine 2 2 9.000000
Bovine 3 3 12.000000
Bovine 4 4 14.000000
Bovine 5 5 17.000000
Bovine 6 6 18.000000
Bovine 7 7 19.000000
Bovine 8 8 22.000000
Bovine 9 9 24.000000
Bovine 10 10 25.000000
Bovine 11 11 28.000000
Bovine 12 12 29.000000
Bovine 13 13 32.000000
Bovine 14 14 33.000000
Bovine 15 15 35.000000
Bovine 16 16 37.000000
Bovine 17 17 38.000000
Bovine 18 18 39.000000
Bovine 19 19 41.000000
Bovine 20 20 43.000000
Bovine 21 21 44.000000
Bovine 22 22 45.000000
Bovine 23 23 47.000000
Bovine 24 24 49.000000
Bovine 25 25 50.000000
Bovine 26 26 52.000000
Bovine 27 27 52.000000
Bovine 28 28 54.000000
Bovine 29 29 54.000000
Bovine 30 30 55.000000
Bovine 31 31 55.000000
Bovine 32 32 59.000000
Bovine 33 33 62.000000
Bovine 34 34 69.000000
Bovine 35 35 69.000000
Bovine 36 36 71.000000
Bovine 37 37 75.000000
Bovine 38 38 76.000000
Bovine 39 39 79.000000
Bovine 40 40 81.000000
Bovine 41 41 86.000000
Bovine 42 42 87.000000
Bovine 43 43 88.000000
Bovine 44 44 91.000000
Bovine 45 45 92.000000
Bovine 46 46 94.000000
Bovine 47 47 95.000000
Bovine 48 48 96.000000
Bovine 49 49 98.000000
Bovine 50 50 100.000000
Bovine 51 51 102.000000
Bovine 52 52 102.000000
Bovine 53 53 104.000000
Bovine 54 54 104.000000
Bovine 55 55 106.000000
Bovine 56 56 107.000000
Bovine 57 57 108.000000
Bovine 58 58 109.000000
Bovine 59 59 110.000000
Bovine 60 60 112.000000
Bovine 61 61 114.000000
Bovine 62 62 116.000000
Bovine 63 63 118.000000
Bovine 64 64 121.000000
Bovine 65 65 123.000000
Bovine 66 66 124.000000
Bovine 67 67 125.000000
Bovine 68 68 127.000000
Bovine 69 69 129.000000
Bovine 70 70 129.000000
Bovine 71 71 129.000000
Bovine 72 72 129.000000
Bovine 73 73 129.000000
Bovine 74 74 128.000000
Bovine 75 75 128.000000
Bovine 76 76 128.000000
Bovine 77 77 128.000000
Bovine 78 78 128.000000
Bovine 79 79 128.000000
Bovine 80 80 128.000000
Bovine 81 81 128.000000
Bovine 82 82 128.000000
Bovine 83 83 128.000000
Bovine 84 84 128.000000
Bovine 85 85 128.000000
Bovine 86 86 128.000000
Bovine 87 87 128.000000
Bovine 88 88 128.000000
Bovine 89 89 126.000000
Bovine 90 90 126.000000
Bovine 91 91 126.000000
Bovine 92 92 124.000000
Bovine 93 93 124.000000
Bovine 94 94 123.000000
Bovine 95 95 123.000000
Bovine 96 96 123.000000
Bovine 97 97 123.000000
Bovine 98 98 123.000000
Bovine 99 99 122.000000
Bovine 100 100 121.000000
Bovine 101 101 116.000000
Bovine 102 102 115.000000
Bovine 103 103 114.000000
Bovine 104 104 112.000000
Bovine 105 105 111.000000
Bovine 106 106 111.000000
Bovine 107 107 108.000000
Bovine 108 108 106.000000
Bovine 109 109 103.000000
Bovine 110 110 102.000000
Bovine 111 111 101.000000
Bovine 112 112 98.000000
Bovine 113 113 96.000000
Bovine 114 114 95.000000
Bovine 115 115 93.000000
Bovine 116 116 91.000000
Bovine 117 117 90.000000
Bovine 118 118 89.000000
Bovine 119 119 87.000000
Bovine 120 120 86.000000
Bovine 121 121 83.000000
Bovine 122 122 82.000000
Bovine 123 123 80.000000
Bovine 124 124 80.000000
Bovine 125 125 79.000000
Bovine 126 126 78.000000
Bovine 127 127 78.000000
Bovine 128 128 79.000000
Bovine 129 129 79.000000
Bovine 130 130 80.000000
Bovine 131 131 81.000000
Bovine 132 132 80.000000
Bovine 133 133 80.000000
Bovine 134 134 77.000000
Bovine 135 135 78.000000
Bovine 136 136 77.000000
Bovine 137 137 77.000000
Bovine 138 138 75.000000
Bovine 139 139 74.000000
Bovine 140 140 71.000000
Bovine 141 141 70.000000
Bovine 142 142 71.000000
Bovine 143 143 74.000000
Bovine 144 144 74.000000
Bovine 145 145 74.000000
Bovine 146 146 75.000000
Bovine 147 147 74.000000
Bovine 148 148 75.000000
Bovine 149 149 74.000000
Bovine 150 150 72.000000
Bovine 151 151 74.000000
Bovine 152 152 73.000000
Bovine 153 153 74.000000
Bovine 154 154 73.000000
Bovine 155 155 74.000000
Bovine 156 156 75.000000
Bovine 157 157 77.000000
Bovine 158 158 78.000000
Bovine 159 159 77.000000
Bovine 160 160 74.000000
Bovine 161 161 75.000000
Bovine 162 162 77.000000
Bovine 163 163 76.000000
Bovine 164 164 73.000000
Bovine 165 165 73.000000
Bovine 166 166 75.000000
Bovine 167 167 78.000000
Bovine 168 168 76.000000
Bovine 169 169 77.000000
Bovine 170 170 77.000000
Bovine 171 171 77.000000
Bovine 172 172 9.000000
Bovine 173 173 83.000000
Bovine 174 174 82.000000
Bovine 175 175 84.000000
Bovine 176 176 85.000000
Bovine 177 177 92.000000
Bovine 178 178 94.000000
Bovine 179 179 101.000000
Bovine 180 180 102.000000
Bovine 181 181 103.000000
Bovine 182 182 107.000000
Bovine 183 183 109.000000
Bovine 184 184 110.000000
Bovine 185 185 112.000000
Bovine 186 186 113.000000
Bovine 187 187 115.000000
Bovine 188 188 115.000000
Bovine 189 189 118.000000
Bovine 190 190 119.000000
Bovine 191 191 122.000000
Bovine 192 192 123.000000
Bovine 193 193 126.000000
Bovine 194 194 128.000000
Bovine 195 195 129.000000
Bovine 196 196 131.000000
Bovine 197 197 131.000000
Bovine 198 198 132.000000
Bovine 199 199 133.000000
Bovine 200 200 134.000000
Bovine 201 201 137.000000
Bovine 202 202 139.000000
Bovine 203 203 139.000000
Bovine 204 204 140.000000
Bovine 205 205 140.000000
Bovine 206 206 142.000000
Bovine 207 207 143.000000
Bovine 208 208 145.000000
Bovine 209 209 144.000000
Bovine 210 210 144.000000
Bovine 211 211 147.000000
Bovine 212 212 148.000000
Bovine 213 213 150.000000
Bovine 214 214 151.000000
Bovine 215 215 152.000000
Bovine 216 216 152.000000
Bovine 217 217 153.000000
Bovine 218 218 154.000000
Bovine 219 219 158.000000
Bovine 220 220 160.000000
Bovine 221 221 158.000000
Bovine 222 222 159.000000
Bovine 223 223 160.000000
Bovine 224 224 158.000000
Bovine 225 225 159.000000
Bovine 226 226 160.000000
Bovine 227 227 159.000000
Bovine 228 228 160.000000
Bovine 229 229 158.000000
Bovine 230 230 158.000000
Bovine 231 231 158.000000
Bovine 232 232 157.000000
Bovine 233 233 157.000000
Bovine 234 234 156.000000
Bovine 235 235 156.000000
Bovine 236 236 153.000000
Bovine 237 237 152.000000
Bovine 238 238 152.000000
Bovine 239 239 151.000000
Bovine 240 240 151.000000
Bovine 241 241 150.000000
Bovine 242 242 150.000000
Bovine 243 243 151.000000
Bovine 244 244 149.000000
Bovine 245 245 150.000000
Bovine 246 246 148.000000
Bovine 247 247 148.000000
Bovine 248 248 148.000000
Bovine 249 249 149.000000
Bovine 250 250 148.000000
Bovine 251 251 148.000000
Bovine 252 252 146.000000
Bovine 253 253 144.000000
Bovine 254 254 142.000000
Bovine 255 255 142.000000
Bovine 256 256 142.000000
Bovine 257 257 142.000000
Bovine 258 258 142.000000
Bovine 259 259 140.000000
Bovine 260 260 137.000000
Bovine 261 261 136.000000
Bovine 262 262 136.000000
Bovine 263 263 134.000000
Bovine 264 264 131.000000
Bovine 265 265 129.000000
Bovine 266 266 129.000000
Bovine 267 267 127.000000
Bovine 268 268 125.000000
Bovine 269 269 124.000000
Bovine 270 270 121.000000
Bovine 271 271 120.000000
Bovine 272 272 119.000000
Bovine 273 273 117.000000
Bovine 274 274 113.000000
Bovine 275 275 113.000000
Bovine 276 276 111.000000
Bovine 277 277 109.000000
Bovine 278 278 108.000000
Bovine 279 279 107.000000
Bovine 280 280 109.000000
Bovine 281 281 108.000000
Bovine 282 282 108.000000
Bovine 283 283 107.000000
Bovine 284 284 106.000000
Bovine 285 285 107.000000
Bovine 286 286 107.000000
Bovine 287 287 110.000000
Bovine 288 288 110.000000
Bovine 289 289 109.000000
Bovine 290 290 108.000000
Bovine 291 291 108.000000
Bovine 292 292 106.000000
Bovine 293 293 103.000000
Bovine 294 294 103.000000
Bovine 295 295 104.000000
Bovine 296 296 102.000000
Bovine 297 297 104.000000
Bovine 298 298 104.000000
Bovine 299 299 104.000000
Bovine 300 300 103.000000
Bovine 301 301 104.000000
Bovine 302 302 104.000000
Bovine 303 303 105.000000
Bovine 304 304 105.000000
Bovine 305 305 107.000000
Bovine 306 306 104.000000
Bovine 307 307 107.000000
Bovine 308 308 106.000000
Bovine 309 309 108.000000
Bovine 310 310 107.000000
Bovine 311 311 108.000000
Bovine 312 312 108.000000
Bovine 313 313 109.000000
Bovine 314 314 107.000000
Bovine 315 315 109.000000
Bovine 316 316 109.000000
Bovine 317 317 109.000000
Bovine 318 318 108.000000
Bovine 319 319 107.000000
Bovine 320 320 106.000000
Bovine 321 321 107.000000
Bovine 322 322 108.000000
Bovine 323 323 109.000000
Bovine 324 324 107.000000
Bovine 325 325 105.000000
Bovine 326 326 106.000000
Bovine 327 327 105.000000
Bovine 328 328 104.000000
Bovine 329 329 104.000000
Bovine 330 330 106.000000
Bovine 331 331 108.000000
Bovine 332 332 109.000000
Bovine 333 333 110.000000
Bovine 334 334 111.000000
Bovine 335 335 113.000000
Bovine 336 336 114.000000
Bovine 337 337 115.000000
Bovine 338 338 114.000000
Bovine 339 339 113.000000
Bovine 340 340 113.000000
Bovine 341 341 111.000000
Bovine 342 342 112.000000
Bovine 343 343 113.000000
Bovine 344 344 112.000000
Bovine 345 345 113.000000
Bovine 346 346 113.000000
Bovine 347 347 113.000000
Bovine 348 348 115.000000
Bovine 349 349 114.000000
Bovine 350 350 116.000000
Bovine 351 351 116.000000
Bovine 352 352 116.000000
Bovine 353 353 116.000000
Bovine 354 354 118.000000
Bovine 355 355 121.000000
Bovine 356 356 120.000000
Bovine 357 357 124.000000
Bovine 358 358 123.000000
Bovine 359 359 125.000000
Bovine 360 360 127.000000
Bovine 361 361 127.000000
Bovine 362 362 127.000000
Bovine 363 363 127.000000
Bovine 364 364 129.000000
Bovine 365 365 131.000000
Bovine 366 366 132.000000
Bovine 367 367 133.000000
Bovine 368 368 134.000000
Bovine 369 369 136.000000
Bovine 370 370 137.000000
Bovine 371 371 139.000000
Bovine 372 372 140.000000
Bovine 373 373 141.000000
Bovine 374 374 144.000000
Bovine 375 375 144.000000
Bovine 376 376 145.000000
Bovine 377 377 146.000000
Bovine 378 378 145.000000
Bovine 379 379 145.000000
Bovine 380 380 143.000000
Bovine 381 381 141.000000
Bovine 382 382 138.000000
Bovine 383 383 138.000000
Bovine 384 384 136.000000
Bovine 385 385 135.000000
Bovine 386 386 132.000000
Bovine 387 387 130.000000
Bovine 388 388 129.000000
Bovine 389 389 128.000000
Bovine 390 390 126.000000
Bovine 391 391 125.000000
Bovine 392 392 123.000000
Bovine 393 393 123.000000
Bovine 394 394 122.000000
Bovine 395 395 120.000000
Bovine 396 396 119.000000
Bovine 397 397 119.000000
Bovine 398 398 117.000000
Bovine 399 399 116.000000
Bovine 400 400 115.000000
Bovine 401 401 112.000000
Bovine 402 402 112.000000
Bovine 403 403 111.000000
Bovine 404 404 110.000000
Bovine 405 405 108.000000
Bovine 406 406 106.000000
Bovine 407 407 104.000000
Bovine 408 408 102.000000
Bovine 409 409 102.000000
Bovine 410 410 100.000000
Bovine 411 411 98.000000
Bovine 412 412 95.000000
Bovine 413 413 95.000000
Bovine 414 414 95.000000
Bovine 415 415 93.000000
Bovine 416 416 91.000000
Bovine 417 417 90.000000
Bovine 418 418 89.000000
Bovine 419 419 88.000000
Bovine 420 420 87.000000
Bovine 421 421 85.000000
Bovine 422 422 84.000000
Bovine 423 423 83.000000
Bovine 424 424 82.000000
Bovine 425 425 81.000000
Bovine 426 426 78.000000
Bovine 427 427 75.000000
Bovine 428 428 74.000000
Bovine 429 429 73.000000
Bovine 430 430 69.000000
Bovine 431 431 66.000000
Bovine 432 432 66.000000
Bovine 433 433 65.000000
Bovine 434 434 63.000000
Bovine 435 435 61.000000
Bovine 436 436 56.000000
Bovine 437 437 53.000000
Bovine 438 438 55.000000
Bovine 439 439 55.000000
Bovine 440 440 55.000000
Bovine 441 441 55.000000
Bovine 442 442 55.000000
Bovine 443 443 54.000000
Bovine 444 444 50.000000
Bovine 445 445 48.000000
Bovine 446 446 47.000000
Bovine 447 447 44.000000
Bovine 448 448 44.000000
Bovine 449 449 40.000000
Bovine 450 450 39.000000
Bovine 451 451 39.000000
Bovine 452 452 37.000000
Bovine 453 453 35.000000
Bovine 454 454 32.000000
Bovine 455 455 31.000000
Bovine 456 456 30.000000
Bovine 457 457 28.000000
Bovine 458 458 27.000000
Bovine 459 459 25.000000
Bovine 460 460 23.000000
Bovine 461 461 21.000000
Bovine 462 462 20.000000
Bovine 463 463 19.000000
Bovine 464 464 18.000000
Bovine 465 465 17.000000
Bovine 466 466 15.000000
Bovine 467 467 14.000000
Bovine 468 468 12.000000
Bovine 469 469 12.000000
Bovine 470 470 11.000000
Bovine 471 471 9.000000
Bovine 472 472 6.000000
Bovine 473 473 5.000000
Bovine 474 474 4.000000
Bovine 475 475 4.000000
Bovine 476 476 3.000000
Bovine 477 477 1.000000
Bovine 478 478 1.000000
Bovine 562 562 1.000000
Bovine 563 563 2.000000
Bovine 564 564 2.000000
Bovine 565 565 4.000000
Bovine 566 566 6.000000
Bovine 567 567 8.000000
Bovine 568 568 9.000000
Bovine 569 569 9.000000
Bovine 570 570 10.000000
Bovine 571 571 11.000000
Bovine 572 572 11.000000
Bovine 573 573 13.000000
Bovine 574 574 14.000000
Bovine 575 575 16.000000
Bovine 576 576 17.000000
Bovine 577 577 18.000000
Bovine 578 578 20.000000
Bovine 579 579 20.000000
Bovine 580 580 23.000000
Bovine 581 581 25.000000
Bovine 582 582 27.000000
Bovine 583 583 28.000000
Bovine 584 584 30.000000
Bovine 585 585 30.000000
Bovine 586 586 31.000000
Bovine 587 587 33.000000
Bovine 588 588 35.000000
Bovine 589 589 37.000000
Bovine 590 590 38.000000
Bovine 591 591 40.000000
Bovine 592 592 41.000000
Bovine 593 593 43.000000
Bovine 594 594 46.000000
Bovine 595 595 48.000000
Bovine 596 596 50.000000
Bovine 597 597 51.000000
Bovine 598 598 52.000000
Bovine 599 599 54.000000
Bovine 600 600 56.000000
Bovine 601 601 56.000000
Bovine 602 602 58.000000
Bovine 603 603 59.000000
Bovine 604 604 61.000000
Bovine 605 605 62.000000
Bovine 606 606 63.000000
Bovine 607 607 65.000000
Bovine 608 608 67.000000
Bovine 609 609 68.000000
Bovine 610 610 70.000000
Bovine 611 611 70.000000
Bovine 612 612 71.000000
Bovine 613 613 73.000000
Bovine 614 614 76.000000
Bovine 615 615 77.000000
Bovine 616 616 77.000000
Bovine 617 617 79.000000
Bovine 618 618 81.000000
Bovine 619 619 83.000000
Bovine 620 620 85.000000
Bovine 621 621 86.000000
Bovine 622 622 89.000000
Bovine 623 623 90.000000
Bovine 624 624 91.000000
Bovine 625 625 91.000000
Bovine 626 626 92.000000
Bovine 627 627 94.000000
Bovine 628 628 95.000000
Bovine 629 629 96.000000
Bovine 630 630 97.000000
Bovine 631 631 99.000000
Bovine 632 632 100.000000
Bovine 633 633 100.000000
Bovine 634 634 102.000000
Bovine 635 635 102.000000
Bovine 636 636 103.000000
Bovine 637 637 104.000000
Bovine 638 638 106.000000
Bovine 639 639 106.000000
Bovine 640 640 108.000000
Bovine 641 641 112.000000
Bovine 642 642 114.000000
Bovine 643 643 114.000000
Bovine 644 644 114.000000
Bovine 645 645 115.000000
Bovine 646 646 115.000000
Bovine 647 647 116.000000
Bovine 648 648 118.000000
Bovine 649 649 122.000000
Bovine 650 650 124.000000
Bovine 651 651 126.000000
Bovine 652 652 127.000000
Bovine 653 653 128.000000
Bovine 654 654 130.000000
Bovine 655 655 130.000000
Bovine 656 656 131.000000
Bovine 657 657 131.000000
Bovine 658 658 133.000000
Bovine 659 659 135.000000
Bovine 660 660 136.000000
Bovine 661 661 138.000000
Bovine 662 662 139.000000
Bovine 663 663 139.000000
Bovine 664 664 140.000000
Bovine 665 665 139.000000
Bovine 666 666 141.000000
Bovine 667 667 140.000000
Bovine 668 668 140.000000
Bovine 669 669 141.000000
Bovine 670 670 142.000000
Bovine 671 671 143.000000
Bovine 672 672 146.000000
Bovine 673 673 144.000000
Bovine 674 674 143.000000
Bovine 675 675 143.000000
Bovine 676 676 145.000000
Bovine 677 677 145.000000
Bovine 678 678 146.000000
Bovine 679 679 144.000000
Bovine 680 680 143.000000
Bovine 681 681 144.000000
Bovine 682 682 144.000000
Bovine 683 683 145.000000
Bovine 684 684 146.000000
Bovine 685 685 146.000000
Bovine 686 686 147.000000
Bovine 687 687 148.000000
Bovine 688 688 147.000000
Bovine 689 689 145.000000
Bovine 690 690 146.000000
Bovine 691 691 144.000000
Bovine 692 692 144.000000
Bovine 693 693 145.000000
Bovine 694 694 144.000000
Bovine 695 695 143.000000
Bovine 696 696 144.000000
Bovine 697 697 145.000000
Bovine 698 698 145.000000
Bovine 699 699 145.000000
Bovine 700 700 144.000000
Bovine 701 701 145.000000
Bovine 702 702 144.000000
Bovine 703 703 143.000000
Bovine 704 704 143.000000
Bovine 705 705 144.000000
Bovine 706 706 144.000000
Bovine 707 707 142.000000
Bovine 708 708 142.000000
Bovine 709 709 142.000000
Bovine 710 710 141.000000
Bovine 711 711 141.000000
Bovine 712 712 141.000000
Bovine 713 713 140.000000
Bovine 714 714 137.000000
Bovine 715 715 137.000000
Bovine 716 716 135.000000
Bovine 717 717 134.000000
Bovine 718 718 132.000000
Bovine 719 719 133.000000
Bovine 720 720 133.000000
Bovine 721 721 132.000000
Bovine 722 722 130.000000
Bovine 723 723 129.000000
Bovine 724 724 131.000000
Bovine 725 725 129.000000
Bovine 726 726 129.000000
Bovine 727 727 129.000000
Bovine 728 728 129.000000
Bovine 729 729 128.000000
Bovine 730 730 127.000000
Bovine 731 731 126.000000
Bovine 732 732 125.000000
Bovine 733 733 124.000000
Bovine 734 734 123.000000
Bovine 735 735 121.000000
Bovine 736 736 120.000000
Bovine 737 737 119.000000
Bovine 738 738 118.000000
Bovine 739 739 116.000000
Bovine 740 740 114.000000
Bovine 741 741 112.000000
Bovine 742 742 111.000000
Bovine 743 743 110.000000
Bovine 744 744 110.000000
Bovine 745 745 109.000000
Bovine 746 746 111.000000
Bovine 747 747 111.000000
Bovine 748 748 111.000000
Bovine 749 749 107.000000
Bovine 750 750 109.000000
Bovine 751 751 108.000000
Bovine 752 752 110.000000
Bovine 753 753 110.000000
Bovine 754 754 111.000000
Bovine 755 755 112.000000
Bovine 756 756 114.000000
Bovine 757 757 115.000000
Bovine 758 758 116.000000
Bovine 759 759 115.000000
Bovine 760 760 115.000000
Bovine 761 761 114.000000
Bovine 762 762 113.000000
Bovine 763 763 112.000000
Bovine 764 764 113.000000
Bovine 765 765 113.000000
Bovine 766 766 113.000000
Bovine 767 767 115.000000
Bovine 768 768 115.000000
Bovine 769 769 114.000000
Bovine 770 770 116.000000
Bovine 771 771 116.000000
Bovine 772 772 115.000000
Bovine 773 773 117.000000
Bovine 774 774 117.000000
Bovine 775 775 115.000000
Bovine 776 776 114.000000
Bovine 777 777 112.000000
Bovine 778 778 111.000000
Bovine 779 779 112.000000
Bovine 780 780 110.000000
Bovine 781 781 110.000000
Bovine 782 782 109.000000
Bovine 783 783 109.000000
Bovine 784 784 109.000000
Bovine 785 785 107.000000
Bovine 786 786 110.000000
Bovine 787 787 112.000000
Bovine 788 788 111.000000
Bovine 789 789 110.000000
Bovine 790 790 109.000000
Bovine 791 791 108.000000
Bovine 792 792 108.000000
Bovine 793 793 107.000000
Bovine 794 794 104.000000
Bovine 795 795 103.000000
Bovine 796 796 102.000000
Bovine 797 797 101.000000
Bovine 798 798 105.000000
Bovine 799 799 105.000000
Bovine 800 800 104.000000
Bovine 801 801 104.000000
Bovine 802 802 103.000000
Bovine 803 803 105.000000
Bovine 804 804 104.000000
Bovine 805 805 105.000000
Bovine 806 806 105.000000
Bovine 807 807 105.000000
Bovine 808 808 107.000000
Bovine 809 809 108.000000
Bovine 810 810 110.000000
Bovine 811 811 111.000000
Bovine 812 812 110.000000
Bovine 813 813 111.000000
Bovine 814 814 113.000000
Bovine 815 815 113.000000
Bovine 816 816 116.000000
Bovine 817 817 118.000000
Bovine 818 818 119.000000
Bovine 819 819 118.000000
Bovine 820 820 117.000000
Bovine 821 821 117.000000
Bovine 822 822 117.000000
Bovine 823 823 118.000000
Bovine 824 824 117.000000
Bovine 825 825 117.000000
Bovine 826 826 117.000000
Bovine 827 827 118.000000
Bovine 828 828 121.000000
Bovine 829 829 124.000000
Bovine 830 830 125.000000
Bovine 831 831 128.000000
Bovine 832 832 130.000000
Bovine 833 833 131.000000
Bovine 834 834 132.000000
Bovine 835 835 134.000000
Bovine 836 836 134.000000
Bovine 837 837 134.000000
Bovine 838 838 134.000000
Bovine 839 839 134.000000
Bovine 840 840 134.000000
Bovine 841 841 134.000000
Bovine 842 842 134.000000
Bovine 843 843 134.000000
Bovine 844 844 135.000000
Bovine 845 845 133.000000
Bovine 846 846 134.000000
Bovine 847 847 133.000000
Bovine 848 848 132.000000
Bovine 849 849 130.000000
Bovine 850 850 129.000000
Bovine 851 851 127.000000
Bovine 852 852 125.000000
Bovine 853 853 124.000000
Bovine 854 854 121.000000
Bovine 855 855 120.000000
Bovine 856 856 120.000000
Bovine 857 857 120.000000
Bovine 858 858 117.000000
Bovine 859 859 117.000000
Bovine 860 860 116.000000
Bovine 861 861 115.000000
Bovine 862 862 113.000000
Bovine 863 863 112.000000
Bovine 864 864 111.000000
Bovine 865 865 110.000000
Bovine 866 866 107.000000
Bovine 867 867 106.000000
Bovine 868 868 105.000000
Bovine 869 869 104.000000
Bovine 870 870 103.000000
Bovine 871 871 103.000000
Bovine 872 872 103.000000
Bovine 873 873 103.000000
Bovine 874 874 102.000000
Bovine 875 875 103.000000
Bovine 876 876 102.000000
Bovine 877 877 103.000000
Bovine 878 878 102.000000
Bovine 879 879 102.000000
Bovine 880 880 97.000000
Bovine 881 881 95.000000
Bovine 882 882 92.000000
Bovine 883 883 91.000000
Bovine 884 884 90.000000
Bovine 885 885 89.000000
Bovine 886 886 90.000000
Bovine 887 887 90.000000
Bovine 888 888 88.000000
Bovine 889 889 87.000000
Bovine 890 890 87.000000
Bovine 891 891 88.000000
Bovine 892 892 87.000000
Bovine 893 893 88.000000
Bovine 894 894 87.000000
Bovine 895 895 85.000000
Bovine 896 896 84.000000
Bovine 897 897 82.000000
Bovine 898 898 81.000000
Bovine 899 899 79.000000
Bovine 900 900 78.000000
Bovine 901 901 77.000000
Bovine 902 902 74.000000
Bovine 903 903 73.000000
Bovine 904 904 71.000000
Bovine 905 905 71.000000
Bovine 906 906 68.000000
Bovine 907 907 68.000000
Bovine 908 908 69.000000
Bovine 909 909 68.000000
Bovine 910 910 68.000000
Bovine 911 911 67.000000
Bovine 912 912 65.000000
Bovine 913 913 64.000000
Bovine 914 914 61.000000
Bovine 915 915 58.000000
Bovine 916 916 58.000000
Bovine 917 917 61.000000
Bovine 918 918 61.000000
Bovine 919 919 60.000000
Bovine 920 920 59.000000
Bovine 921 921 59.000000
Bovine 922 922 57.000000
Bovine 923 923 55.000000
Bovine 924 924 54.000000
Bovine 925 925 53.000000
Bovine 926 926 50.000000
Bovine 927 927 49.000000
Bovine 928 928 47.000000
Bovine 929 929 46.000000
Bovine 930 930 43.000000
Bovine 931 931 43.000000
Bovine 932 932 43.000000
Bovine 933 933 44.000000
Bovine 934 934 44.000000
Bovine 935 935 46.000000
Bovine 936 936 47.000000
Bovine 937 937 47.000000
Bovine 938 938 47.000000
Bovine 939 939 48.000000
Bovine 940 940 50.000000
Bovine 941 941 49.000000
Bovine 942 942 49.000000
Bovine 943 943 47.000000
Bovine 944 944 47.000000
Bovine 945 945 47.000000
Bovine 946 946 47.000000
Bovine 947 947 46.000000
Bovine 948 948 45.000000
Bovine 949 949 45.000000
Bovine 950 950 45.000000
Bovine 951 951 45.000000
Bovine 952 952 45.000000
Bovine 953 953 45.000000
Bovine 954 954 45.000000
Bovine 955 955 44.000000
Bovine 956 956 41.000000
Bovine 957 957 40.000000
Bovine 958 958 40.000000
Bovine 959 959 37.000000
Bovine 960 960 37.000000
Bovine 961 961 35.000000
Bovine 962 962 34.000000
Bovine 963 963 33.000000
Bovine 964 964 32.000000
Bovine 965 965 32.000000
Bovine 966 966 32.000000
Bovine 967 967 32.000000
Bovine 968 968 32.000000
Bovine 969 969 32.000000
Bovine 970 970 31.000000
Bovine 971 971 31.000000
Bovine 972 972 30.000000
Bovine 973 973 30.000000
Bovine 974 974 30.000000
Bovine 975 975 29.000000
Bovine 976 976 29.000000
Bovine 977 977 29.000000
Bovine 978 978 29.000000
Bovine 979 979 28.000000
Bovine 980 980 28.000000
Bovine 981 981 30.000000
Bovine 982 982 30.000000
Bovine 983 983 31.000000
Bovine 984 984 31.000000
Bovine 985 985 31.000000
Bovine 986 986 30.000000
Bovine 987 987 29.000000
Bovine 988 988 28.000000
Bovine 989 989 28.000000
Bovine 990 990 28.000000
Bovine 991 991 28.000000
Bovine 992 992 27.000000
Bovine 993 993 27.000000
Bovine 994 994 27.000000
Bovine 995 995 27.000000
Bovine 996 996 28.000000
Bovine 997 997 28.000000
Bovine 998 998 28.000000
Bovine 999 999 28.000000
Bovine 1000 1000 28.000000
Bovine 1001 1001 28.000000
Bovine 1002 1002 28.000000
Bovine 1003 1003 28.000000
Bovine 1004 1004 28.000000
Bovine 1005 1005 28.000000
Bovine 1006 1006 27.000000
Bovine 1007 1007 27.000000
Bovine 1008 1008 26.000000
Bovine 1009 1009 25.000000
Bovine 1010 1010 25.000000
Bovine 1011 1011 25.000000
Bovine 1012 1012 25.000000
Bovine 1013 1013 27.000000
Bovine 1014 1014 27.000000
Bovine 1015 1015 27.000000
Bovine 1016 1016 25.000000
Bovine 1017 1017 24.000000
Bovine 1018 1018 23.000000
Bovine 1019 1019 21.000000
Bovine 1020 1020 20.000000
Bovine 1021 1021 20.000000
Bovine 1022 1022 20.000000
Bovine 1023 1023 20.000000
Bovine 1024 1024 22.000000
Bovine 1025 1025 23.000000
Bovine 1026 1026 23.000000
Bovine 1027 1027 23.000000
Bovine 1028 1028 23.000000
Bovine 1029 1029 25.000000
Bovine 1030 1030 25.000000
Bovine 1031 1031 25.000000
Bovine 1032 1032 24.000000
Bovine 1033 1033 23.000000
Bovine 1034 1034 23.000000
Bovine 1035 1035 21.000000
Bovine 1036 1036 19.000000
Bovine 1037 1037 19.000000
Bovine 1038 1038 18.000000
Bovine 1039 1039 18.000000
Bovine 1040 1040 18.000000
Bovine 1041 1041 18.000000
Bovine 1042 1042 18.000000
Bovine 1043 1043 18.000000
Bovine 1044 1044 18.000000
Bovine 1045 1045 19.000000
Bovine 1046 1046 19.000000
Bovine 1047 1047 19.000000
Bovine 1048 1048 19.000000
Bovine 1049 1049 19.000000
Bovine 1050 1050 19.000000
Bovine 1051 1051 19.000000
Bovine 1052 1052 19.000000
Bovine 1053 1053 20.000000
Bovine 1054 1054 20.000000
Bovine 1055 1055 21.000000
Bovine 1056 1056 22.000000
Bovine 1057 1057 22.000000
Bovine 1058 1058 22.000000
Bovine 1059 1059 22.000000
Bovine 1060 1060 23.000000
Bovine 1061 1061 23.000000
Bovine 1062 1062 23.000000
Bovine 1063 1063 23.000000
Bovine 1064 1064 23.000000
Bovine 1065 1065 23.000000
Bovine 1066 1066 23.000000
Bovine 1067 1067 23.000000
Bovine 1068 1068 23.000000
Bovine 1069 1069 23.000000
Bovine 1070 1070 23.000000
Bovine 1071 1071 23.000000
Bovine 1072 1072 23.000000
Bovine 1073 1073 23.000000
Bovine 1074 1074 23.000000
Bovine 1075 1075 23.000000
Bovine 1076 1076 21.000000
Bovine 1077 1077 21.000000
Bovine 1078 1078 21.000000
Bovine 1079 1079 21.000000
Bovine 1080 1080 20.000000
Bovine 1081 1081 19.000000
Bovine 1082 1082 19.000000
Bovine 1083 1083 18.000000
Bovine 1084 1084 18.000000
Bovine 1085 1085 18.000000
Bovine 1086 1086 18.000000
Bovine 1087 1087 18.000000
Bovine 1088 1088 18.000000
Bovine 1089 1089 18.000000
Bovine 1090 1090 18.000000
Bovine 1091 1091 16.000000
Bovine 1092 1092 16.000000
Bovine 1093 1093 16.000000
Bovine 1094 1094 16.000000
Bovine 1095 1095 16.000000
Bovine 1096 1096 15.000000
Bovine 1097 1097 15.000000
Bovine 1098 1098 15.000000
Bovine 1099 1099 15.000000
Bovine 1100 1100 15.000000
Bovine 1101 1101 15.000000
Bovine 1102 1102 15.000000
Bovine 1103 1103 15.000000
Bovine 1104 1104 15.000000
Bovine 1105 1105 15.000000
Bovine 1106 1106 15.000000
Bovine 1107 1107 13.000000
Bovine 1108 1108 13.000000
Bovine 1109 1109 13.000000
Bovine 1110 1110 13.000000
Bovine 1111 1111 12.000000
Bovine 1112 1112 12.000000
Bovine 1113 1113 11.000000
Bovine 1114 1114 11.000000
Bovine 1115 1115 11.000000
Bovine 1116 1116 11.000000
Bovine 1117 1117 11.000000
Bovine 1118 1118 11.000000
Bovine 1119 1119 11.000000
Bovine 1120 1120 11.000000
Bovine 1121 1121 11.000000
Bovine 1122 1122 11.000000
Bovine 1123 1123 9.000000
Bovine 1124 1124 8.000000
Bovine 1125 1125 8.000000
Bovine 1126 1126 8.000000
Bovine 1127 1127 9.000000
Bovine 1128 1128 8.000000
Bovine 1129 1129 8.000000
Bovine 1130 1130 9.000000
Bovine 1131 1131 11.000000
Bovine 1132 1132 12.000000
Bovine 1133 1133 13.000000
Bovine 1134 1134 14.000000
Bovine 1135 1135 15.000000
Bovine 1136 1136 16.000000
Bovine 1137 1137 18.000000
Bovine 1138 1138 20.000000
Bovine 1139 1139 23.000000
Bovine 1140 1140 22.000000
Bovine 1141 1141 24.000000
Bovine 1142 1142 25.000000
Bovine 1143 1143 27.000000
Bovine 1144 1144 26.000000
Bovine 1145 1145 27.000000
Bovine 1146 1146 27.000000
Bovine 1147 1147 28.000000
Bovine 1148 1148 30.000000
Bovine 1149 1149 30.000000
Bovine 1150 1150 35.000000
Bovine 1151 1151 36.000000
Bovine 1152 1152 36.000000
Bovine 1153 1153 36.000000
Bovine 1154 1154 38.000000
Bovine 1155 1155 36.000000
Bovine 1156 1156 38.000000
Bovine 1157 1157 40.000000
Bovine 1158 1158 41.000000
Bovine 1159 1159 43.000000
Bovine 1160 1160 42.000000
Bovine 1161 1161 42.000000
Bovine 1162 1162 43.000000
Bovine 1163 1163 45.000000
Bovine 1164 1164 46.000000
Bovine 1165 1165 48.000000
Bovine 1166 1166 49.000000
Bovine 1167 1167 51.000000
Bovine 1168 1168 51.000000
Bovine 1169 1169 52.000000
Bovine 1170 1170 53.000000
Bovine 1171 1171 55.000000
Bovine 1172 1172 55.000000
Bovine 1173 1173 56.000000
Bovine 1174 1174 57.000000
Bovine 1175 1175 59.000000
Bovine 1176 1176 59.000000
Bovine 1177 1177 60.000000
Bovine 1178 1178 61.000000
Bovine 1179 1179 62.000000
Bovine 1180 1180 64.000000
Bovine 1181 1181 65.000000
Bovine 1182 1182 67.000000
Bovine 1183 1183 69.000000
Bovine 1184 1184 69.000000
Bovine 1185 1185 73.000000
Bovine 1186 1186 74.000000
Bovine 1187 1187 75.000000
Bovine 1188 1188 76.000000
Bovine 1189 1189 78.000000
Bovine 1190 1190 79.000000
Bovine 1191 1191 83.000000
Bovine 1192 1192 85.000000
Bovine 1193 1193 87.000000
Bovine 1194 1194 88.000000
Bovine 1195 1195 89.000000
Bovine 1196 1196 90.000000
Bovine 1197 1197 92.000000
Bovine 1198 1198 94.000000
Bovine 1199 1199 95.000000
Bovine 1200 1200 97.000000
Bovine 1201 1201 98.000000
Bovine 1202 1202 99.000000
Bovine 1203 1203 102.000000
Bovine 1204 1204 102.000000
Bovine 1205 1205 104.000000
Bovine 1206 1206 105.000000
Bovine 1207 1207 106.000000
Bovine 1208 1208 108.000000
Bovine 1209 1209 109.000000
Bovine 1210 1210 109.000000
Bovine 1211 1211 110.000000
Bovine 1212 1212 111.000000
Bovine 1213 1213 112.000000
Bovine 1214 1214 113.000000
Bovine 1215 1215 114.000000
Bovine 1216 1216 116.000000
Bovine 1217 1217 117.000000
Bovine 1218 1218 117.000000
Bovine 1219 1219 118.000000
Bovine 1220 1220 120.000000
Bovine 1221 1221 120.000000
Bovine 1222 1222 121.000000
Bovine 1223 1223 122.000000
Bovine 1224 1224 123.000000
Bovine 1225 1225 126.000000
Bovine 1226 1226 127.000000
Bovine 1227 1227 128.000000
Bovine 1228 1228 130.000000
Bovine 1229 1229 129.000000
Bovine 1230 1230 131.000000
Bovine 1231 1231 131.000000
Bovine 1232 1232 129.000000
Bovine 1233 1233 130.000000
Bovine 1234 1234 132.000000
Bovine 1235 1235 133.000000
Bovine 1236 1236 132.000000
Bovine 1237 1237 132.000000
Bovine 1238 1238 131.000000
Bovine 1239 1239 131.000000
Bovine 1240 1240 133.000000
Bovine 1241 1241 133.000000
Bovine 1242 1242 133.000000
Bovine 1243 1243 133.000000
Bovine 1244 1244 135.000000
Bovine 1245 1245 133.000000
Bovine 1246 1246 137.000000
Bovine 1247 1247 138.000000
Bovine 1248 1248 136.000000
Bovine 1249 1249 136.000000
Bovine 1250 1250 136.000000
Bovine 1251 1251 136.000000
Bovine 1252 1252 136.000000
Bovine 1253 1253 137.000000
Bovine 1254 1254 136.000000
Bovine 1255 1255 136.000000
Bovine 1256 1256 136.000000
Bovine 1257 1257 138.000000
Bovine 1258 1258 137.000000
Bovine 1259 1259 137.000000
Bovine 1260 1260 139.000000
Bovine 1261 1261 140.000000
Bovine 1262 1262 139.000000
Bovine 1263 1263 138.000000
Bovine 1264 1264 139.000000
Bovine 1265 1265 138.000000
Bovine 1266 1266 138.000000
Bovine 1267 1267 140.000000
Bovine 1268 1268 140.000000
Bovine 1269 1269 140.000000
Bovine 1270 1270 137.000000
Bovine 1271 1271 140.000000
Bovine 1272 1272 141.000000
Bovine 1273 1273 142.000000
Bovine 1274 1274 140.000000
Bovine 1275 1275 139.000000
Bovine 1276 1276 141.000000
Bovine 1277 1277 141.000000
Bovine 1278 1278 142.000000
Bovine 1279 1279 141.000000
Bovine 1280 1280 143.000000
Bovine 1281 1281 142.000000
Bovine 1282 1282 142.000000
Bovine 1283 1283 144.000000
Bovine 1284 1284 142.000000
Bovine 1285 1285 139.000000
Bovine 1286 1286 141.000000
Bovine 1287 1287 139.000000
Bovine 1288 1288 138.000000
Bovine 1289 1289 138.000000
Bovine 1290 1290 135.000000
Bovine 1291 1291 135.000000
Bovine 1292 1292 133.000000
Bovine 1293 1293 131.000000
Bovine 1294 1294 130.000000
Bovine 1295 1295 129.000000
Bovine 1296 1296 129.000000
Bovine 1297 1297 127.000000
Bovine 1298 1298 126.000000
Bovine 1299 1299 124.000000
Bovine 1300 1300 122.000000
Bovine 1301 1301 121.000000
Bovine 1302 1302 122.000000
Bovine 1303 1303 120.000000
Bovine 1304 1304 121.000000
Bovine 1305 1305 120.000000
Bovine 1306 1306 119.000000
Bovine 1307 1307 119.000000
Bovine 1308 1308 117.000000
Bovine 1309 1309 116.000000
Bovine 1310 1310 116.000000
Bovine 1311 1311 115.000000
Bovine 1312 1312 114.000000
Bovine 1313 1313 113.000000
Bovine 1314 1314 112.000000
Bovine 1315 1315 110.000000
Bovine 1316 1316 110.000000
Bovine 1317 1317 109.000000
Bovine 1318 1318 108.000000
Bovine 1319 1319 106.000000
Bovine 1320 1320 107.000000
Bovine 1321 1321 106.000000
Bovine 1322 1322 107.000000
Bovine 1323 1323 107.000000
Bovine 1324 1324 104.000000
Bovine 1325 1325 103.000000
Bovine 1326 1326 102.000000
Bovine 1327 1327 101.000000
Bovine 1328 1328 97.000000
Bovine 1329 1329 96.000000
Bovine 1330 1330 95.000000
Bovine 1331 1331 93.000000
Bovine 1332 1332 93.000000
Bovine 1333 1333 91.000000
Bovine 1334 1334 89.000000
Bovine 1335 1335 87.000000
Bovine 1336 1336 85.000000
Bovine 1337 1337 83.000000
Bovine 1338 1338 83.000000
Bovine 1339 1339 80.000000
Bovine 1340 1340 78.000000
Bovine 1341 1341 77.000000
Bovine 1342 1342 76.000000
Bovine 1343 1343 75.000000
Bovine 1344 1344 73.000000
Bovine 1345 1345 69.000000
Bovine 1346 1346 70.000000
Bovine 1347 1347 68.000000
Bovine 1348 1348 67.000000
Bovine 1349 1349 65.000000
Bovine 1350 1350 63.000000
Bovine 1351 1351 61.000000
Bovine 1352 1352 60.000000
Bovine 1353 1353 59.000000
Bovine 1354 1354 58.000000
Bovine 1355 1355 56.000000
Bovine 1356 1356 54.000000
Bovine 1357 1357 53.000000
Bovine 1358 1358 52.000000
Bovine 1359 1359 51.000000
Bovine 1360 1360 47.000000
Bovine 1361 1361 47.000000
Bovine 1362 1362 46.000000
Bovine 1363 1363 46.000000
Bovine 1364 1364 45.000000
Bovine 1365 1365 42.000000
Bovine 1366 1366 41.000000
Bovine 1367 1367 41.000000
Bovine 1368 1368 40.000000
Bovine 1369 1369 41.000000
Bovine 1370 1370 38.000000
Bovine 1371 1371 38.000000
Bovine 1372 1372 39.000000
Bovine 1373 1373 38.000000
Bovine 1374 1374 39.000000
Bovine 1375 1375 39.000000
Bovine 1376 1376 39.000000
Bovine 1377 1377 38.000000
Bovine 1378 1378 38.000000
Bovine 1379 1379 35.000000
Bovine 1380 1380 34.000000
Bovine 1381 1381 32.000000
Bovine 1382 1382 31.000000
Bovine 1383 1383 31.000000
Bovine 1384 1384 31.000000
Bovine 1385 1385 32.000000
Bovine 1386 1386 33.000000
Bovine 1387 1387 34.000000
Bovine 1388 1388 34.000000
Bovine 1389 1389 34.000000
Bovine 1390 1390 34.000000
Bovine 1391 1391 34.000000
Bovine 1392 1392 35.000000
Bovine 1393 1393 34.000000
Bovine 1394 1394 34.000000
Bovine 1395 1395 33.000000
Bovine 1396 1396 34.000000
Bovine 1397 1397 34.000000
Bovine 1398 1398 36.000000
Bovine 1399 1399 36.000000
Bovine 1400 1400 37.000000
Bovine 1401 1401 37.000000
Bovine 1402 1402 35.000000
Bovine 1403 1403 36.000000
Bovine 1404 1404 37.000000
Bovine 1405 1405 36.000000
Bovine 1406 1406 36.000000
Bovine 1407 1407 36.000000
Bovine 1408 1408 36.000000
Bovine 1409 1409 36.000000
Bovine 1410 1410 36.000000
Bovine 1411 1411 36.000000
Bovine 1412 1412 35.000000
Bovine 1413 1413 35.000000
Bovine 1414 1414 35.000000
Bovine 1415 1415 36.000000
Bovine 1416 1416 36.000000
Bovine 1417 1417 39.000000
Bovine 1418 1418 40.000000
Bovine 1419 1419 39.000000
Bovine 1420 1420 41.000000
Bovine 1421 1421 41.000000
Bovine 1422 1422 40.000000
Bovine 1423 1423 39.000000
Bovine 1424 1424 39.000000
Bovine 1425 1425 39.000000
Bovine 1426 1426 39.000000
Bovine 1427 1427 40.000000
Bovine 1428 1428 40.000000
Bovine 1429 1429 42.000000
Bovine 1430 1430 42.000000
Bovine 1431 1431 45.000000
Bovine 1432 1432 46.000000
Bovine 1433 1433 47.000000
Bovine 1434 1434 49.000000
Bovine 1435 1435 51.000000
Bovine 1436 1436 51.000000
Bovine 1437 1437 51.000000
Bovine 1438 1438 53.000000
Bovine 1439 1439 53.000000
Bovine 1440 1440 53.000000
Bovine 1441 1441 53.000000
Bovine 1442 1442 54.000000
Bovine 1443 1443 54.000000
Bovine 1444 1444 56.000000
Bovine 1445 1445 56.000000
Bovine 1446 1446 58.000000
Bovine 1447 1447 59.000000
Bovine 1448 1448 59.000000
Bovine 1449 1449 60.000000
Bovine 1450 1450 61.000000
Bovine 1451 1451 62.000000
Bovine 1452 1452 62.000000
Bovine 1453 1453 64.000000
Bovine 1454 1454 64.000000
Bovine 1455 1455 64.000000
Bovine 1456 1456 64.000000
Bovine 1457 1457 64.000000
Bovine 1458 1458 64.000000
Bovine 1459 1459 64.000000
Bovine 1460 1460 64.000000
Bovine 1461 1461 64.000000
Bovine 1462 1462 64.000000
Bovine 1463 1463 64.000000
Bovine 1464 1464 64.000000
Bovine 1465 1465 63.000000
Bovine 1466 1466 61.000000
Bovine 1467 1467 61.000000
Bovine 1468 1468 61.000000
Bovine 1469 1469 60.000000
Bovine 1470 1470 59.000000
Bovine 1471 1471 59.000000
Bovine 1472 1472 56.000000
Bovine 1473 1473 55.000000
Bovine 1474 1474 54.000000
Bovine 1475 1475 54.000000
Bovine 1476 1476 52.000000
Bovine 1477 1477 52.000000
Bovine 1478 1478 52.000000
Bovine 1479 1479 52.000000
Bovine 1480 1480 52.000000
Bovine 1481 1481 50.000000
Bovine 1482 1482 49.000000
Bovine 1483 1483 49.000000
Bovine 1484 1484 49.000000
Bovine 1485 1485 47.000000
Bovine 1486 1486 46.000000
Bovine 1487 1487 47.000000
Bovine 1488 1488 48.000000
Bovine 1489 1489 46.000000
Bovine 1490 1490 47.000000
Bovine 1491 1491 46.000000
Bovine 1492 1492 47.000000
Bovine 1493 1493 47.000000
Bovine 1494 1494 47.000000
Bovine 1495 1495 47.000000
Bovine 1496 1496 46.000000
Bovine 1497 1497 46.000000
Bovine 1498 1498 46.000000
Bovine 1499 1499 46.000000
Bovine 1500 1500 47.000000
Bovine 1501 1501 46.000000
Bovine 1502 1502 45.000000
Bovine 1503 1503 44.000000
Bovine 1504 1504 46.000000
Bovine 1505 1505 47.000000
Bovine 1506 1506 47.000000
Bovine 1507 1507 48.000000
Bovine 1508 1508 49.000000
Bovine 1509 1509 50.000000
Bovine 1510 1510 51.000000
Bovine 1511 1511 52.000000
Bovine 1512 1512 53.000000
Bovine 1513 1513 53.000000
Bovine 1514 1514 54.000000
Bovine 1515 1515 56.000000
Bovine 1516 1516 58.000000
Bovine 1517 1517 57.000000
Bovine 1518 1518 56.000000
Bovine 1519 1519 57.000000
Bovine 1520 1520 57.000000
Bovine 1521 1521 59.000000
Bovine 1522 1522 60.000000
Bovine 1523 1523 60.000000
Bovine 1524 1524 61.000000
Bovine 1525 1525 61.000000
Bovine 1526 1526 62.000000
Bovine 1527 1527 63.000000
Bovine 1528 1528 63.000000
Bovine 1529 1529 64.000000
Bovine 1530 1530 67.000000
Bovine 1531 1531 66.000000
Bovine 1532 1532 66.000000
Bovine 1533 1533 66.000000
Bovine 1534 1534 68.000000
Bovine 1535 1535 69.000000
Bovine 1536 1536 71.000000
Bovine 1537 1537 71.000000
Bovine 1538 1538 71.000000
Bovine 1539 1539 73.000000
Bovine 1540 1540 75.000000
Bovine 1541 1541 77.000000
Bovine 1542 1542 80.000000
Bovine 1543 1543 81.000000
Bovine 1544 1544 83.000000
Bovine 1545 1545 83.000000
Bovine 1546 1546 83.000000
Bovine 1547 1547 82.000000
Bovine 1548 1548 85.000000
Bovine 1549 1549 85.000000
Bovine 1550 1550 86.000000
Bovine 1551 1551 87.000000
Bovine 1552 1552 88.000000
Bovine 1553 1553 90.000000
Bovine 1554 1554 91.000000
Bovine 1555 1555 92.000000
Bovine 1556 1556 94.000000
Bovine 1557 1557 95.000000
Bovine 1558 1558 96.000000
Bovine 1559 1559 96.000000
Bovine 1560 1560 97.000000
Bovine 1561 1561 100.000000
Bovine 1562 1562 102.000000
Bovine 1563 1563 103.000000
Bovine 1564 1564 103.000000
Bovine 1565 1565 105.000000
Bovine 1566 1566 106.000000
Bovine 1567 1567 107.000000
Bovine 1568 1568 108.000000
Bovine 1569 1569 108.000000
Bovine 1570 1570 109.000000
Bovine 1571 1571 111.000000
Bovine 1572 1572 112.000000
Bovine 1573 1573 114.000000
Bovine 1574 1574 116.000000
Bovine 1575 1575 116.000000
Bovine 1576 1576 120.000000
Bovine 1577 1577 121.000000
Bovine 1578 1578 122.000000
Bovine 1579 1579 123.000000
Bovine 1580 1580 125.000000
Bovine 1581 1581 128.000000
Bovine 1582 1582 129.000000
Bovine 1583 1583 129.000000
Bovine 1584 1584 131.000000
Bovine 1585 1585 132.000000
Bovine 1586 1586 134.000000
Bovine 1587 1587 136.000000
Bovine 1588 1588 137.000000
Bovine 1589 1589 139.000000
Bovine 1590 1590 138.000000
Bovine 1591 1591 140.000000
Bovine 1592 1592 144.000000
Bovine 1593 1593 146.000000
Bovine 1594 1594 146.000000
Bovine 1595 1595 146.000000
Bovine 1596 1596 148.000000
Bovine 1597 1597 148.000000
Bovine 1598 1598 148.000000
Bovine 1599 1599 147.000000
Bovine 1600 1600 150.000000
Bovine 1601 1601 151.000000
Bovine 1602 1602 153.000000
Bovine 1603 1603 154.000000
Bovine 1604 1604 153.000000
Bovine 1605 1605 154.000000
Bovine 1606 1606 154.000000
Bovine 1607 1607 154.000000
Bovine 1608 1608 155.000000
Bovine 1609 1609 156.000000
Bovine 1610 1610 157.000000
Bovine 1611 1611 157.000000
Bovine 1612 1612 157.000000
Bovine 1613 1613 157.000000
Bovine 1614 1614 155.000000
Bovine 1615 1615 157.000000
Bovine 1616 1616 156.000000
Bovine 1617 1617 156.000000
Bovine 1618 1618 156.000000
Bovine 1619 1619 156.000000
Bovine 1620 1620 154.000000
Bovine 1621 1621 153.000000
Bovine 1622 1622 156.000000
Bovine 1623 1623 158.000000
Bovine 1624 1624 158.000000
Bovine 1625 1625 158.000000
Bovine 1626 1626 158.000000
Bovine 1627 1627 159.000000
Bovine 1628 1628 159.000000
Bovine 1629 1629 160.000000
Bovine 1630 1630 156.000000
Bovine 1631 1631 157.000000
Bovine 1632 1632 157.000000
Bovine 1633 1633 157.000000
Bovine 1634 1634 157.000000
Bovine 1635 1635 157.000000
Bovine 1636 1636 158.000000
Bovine 1637 1637 156.000000
Bovine 1638 1638 155.000000
Bovine 1639 1639 153.000000
Bovine 1640 1640 156.000000
Bovine 1641 1641 158.000000
Bovine 1642 1642 159.000000
Bovine 1643 1643 156.000000
Bovine 1644 1644 146.000000
Bovine 1645 1645 156.000000
Bovine 1646 1646 158.000000
Bovine 1647 1647 157.000000
Bovine 1648 1648 156.000000
Bovine 1649 1649 157.000000
Bovine 1650 1650 159.000000
Bovine 1651 1651 158.000000
Bovine 1652 1652 156.000000
Bovine 1653 1653 155.000000
Bovine 1654 1654 157.000000
Bovine 1655 1655 156.000000
Bovine 1656 1656 157.000000
Bovine 1657 1657 157.000000
Bovine 1658 1658 157.000000
Bovine 1659 1659 158.000000
Bovine 1660 1660 155.000000
Bovine 1661 1661 157.000000
Bovine 1662 1662 156.000000
Bovine 1663 1663 159.000000
Bovine 1664 1664 159.000000
Bovine 1665 1665 157.000000
Bovine 1666 1666 160.000000
Bovine 1667 1667 162.000000
Bovine 1668 1668 163.000000
Bovine 1669 1669 162.000000
Bovine 1670 1670 163.000000
Bovine 1671 1671 163.000000
Bovine 1672 1672 162.000000
Bovine 1673 1673 161.000000
Bovine 1674 1674 160.000000
Bovine 1675 1675 159.000000
Bovine 1676 1676 159.000000
Bovine 1677 1677 161.000000
Bovine 1678 1678 158.000000
Bovine 1679 1679 158.000000
Bovine 1680 1680 159.000000
Bovine 1681 1681 156.000000
Bovine 1682 1682 160.000000
Bovine 1683 1683 160.000000
Bovine 1684 1684 160.000000
Bovine 1685 1685 158.000000
Bovine 1686 1686 159.000000
Bovine 1687 1687 158.000000
Bovine 1688 1688 157.000000
Bovine 1689 1689 157.000000
Bovine 1690 1690 155.000000
Bovine 1691 1691 156.000000
Bovine 1692 1692 155.000000
Bovine 1693 1693 156.000000
Bovine 1694 1694 156.000000
Bovine 1695 1695 157.000000
Bovine 1696 1696 156.000000
Bovine 1697 1697 155.000000
Bovine 1698 1698 155.000000
Bovine 1699 1699 153.000000
Bovine 1700 1700 152.000000
Bovine 1701 1701 149.000000
Bovine 1702 1702 151.000000
Bovine 1703 1703 151.000000
Bovine 1704 1704 151.000000
Bovine 1705 1705 151.000000
Bovine 1706 1706 151.000000
Bovine 1707 1707 152.000000
Bovine 1708 1708 151.000000
Bovine 1709 1709 152.000000
Bovine 1710 1710 151.000000
Bovine 1711 1711 155.000000
Bovine 1712 1712 154.000000
Bovine 1713 1713 154.000000
Bovine 1714 1714 154.000000
Bovine 1715 1715 155.000000
Bovine 1716 1716 155.000000
Bovine 1717 1717 156.000000
Bovine 1718 1718 156.000000
Bovine 1719 1719 155.000000
Bovine 1720 1720 155.000000
Bovine 1721 1721 153.000000
Bovine 1722 1722 150.000000
Bovine 1723 1723 148.000000
Bovine 1724 1724 147.000000
Bovine 1725 1725 145.000000
Bovine 1726 1726 142.000000
Bovine 1727 1727 141.000000
Bovine 1728 1728 137.000000
Bovine 1729 1729 136.000000
Bovine 1730 1730 135.000000
Bovine 1731 1731 133.000000
Bovine 1732 1732 131.000000
Bovine 1733 1733 129.000000
Bovine 1734 1734 129.000000
Bovine 1735 1735 127.000000
Bovine 1736 1736 124.000000
Bovine 1737 1737 124.000000
Bovine 1738 1738 122.000000
Bovine 1739 1739 122.000000
Bovine 1740 1740 119.000000
Bovine 1741 1741 114.000000
Bovine 1742 1742 113.000000
Bovine 1743 1743 112.000000
Bovine 1744 1744 110.000000
Bovine 1745 1745 107.000000
Bovine 1746 1746 106.000000
Bovine 1747 1747 104.000000
Bovine 1748 1748 103.000000
Bovine 1749 1749 101.000000
Bovine 1750 1750 98.000000
Bovine 1751 1751 98.000000
Bovine 1752 1752 97.000000
Bovine 1753 1753 99.000000
Bovine 1754 1754 100.000000
Bovine 1755 1755 99.000000
Bovine 1756 1756 98.000000
Bovine 1757 1757 97.000000
Bovine 1758 1758 99.000000
Bovine 1759 1759 98.000000
Bovine 1760 1760 98.000000
Bovine 1761 1761 97.000000
Bovine 1762 1762 96.000000
Bovine 1763 1763 94.000000
Bovine 1764 1764 94.000000
Bovine 1765 1765 94.000000
Bovine 1766 1766 92.000000
Bovine 1767 1767 88.000000
Bovine 1768 1768 88.000000
Bovine 1769 1769 87.000000
Bovine 1770 1770 86.000000
Bovine 1771 1771 85.000000
Bovine 1772 1772 86.000000
Bovine 1773 1773 86.000000
Bovine 1774 1774 86.000000
Bovine 1775 1775 85.000000
Bovine 1776 1776 85.000000
Bovine 1777 1777 84.000000
Bovine 1778 1778 82.000000
Bovine 1779 1779 82.000000
Bovine 1780 1780 81.000000
Bovine 1781 1781 79.000000
Bovine 1782 1782 78.000000
Bovine 1783 1783 76.000000
Bovine 1784 1784 75.000000
Bovine 1785 1785 75.000000
Bovine 1786 1786 76.000000
Bovine 1787 1787 78.000000
Bovine 1788 1788 76.000000
Bovine 1789 1789 75.000000
Bovine 1790 1790 76.000000
Bovine 1791 1791 76.000000
Bovine 1792 1792 75.000000
Bovine 1793 1793 76.000000
Bovine 1794 1794 78.000000
Bovine 1795 1795 79.000000
Bovine 1796 1796 79.000000
Bovine 1797 1797 80.000000
Bovine 1798 1798 82.000000
Bovine 1799 1799 82.000000
Bovine 1800 1800 81.000000
Bovine 1801 1801 83.000000
Bovine 1802 1802 83.000000
Bovine 1803 1803 82.000000
Bovine 1804 1804 84.000000
Bovine 1805 1805 84.000000
Bovine 1806 1806 83.000000
Bovine 1807 1807 82.000000
Bovine 1808 1808 83.000000
Bovine 1809 1809 82.000000
Bovine 1810 1810 81.000000
Bovine 1811 1811 77.000000
Bovine 1812 1812 79.000000
Bovine 1813 1813 78.000000
Bovine 1814 1814 80.000000
Bovine 1815 1815 79.000000
Bovine 1816 1816 79.000000
Bovine 1817 1817 80.000000
Bovine 1818 1818 82.000000
Bovine 1819 1819 82.000000
Bovine 1820 1820 85.000000
Bovine 1821 1821 85.000000
Bovine 1822 1822 87.000000
Bovine 1823 1823 87.000000
Bovine 1824 1824 89.000000
Bovine 1825 1825 90.000000
Bovine 1826 1826 90.000000
Bovine 1827 1827 92.000000
Bovine 1828 1828 92.000000
Bovine 1829 1829 94.000000
Bovine 1830 1830 95.000000
Bovine 1831 1831 97.000000
Bovine 1832 1832 98.000000
Bovine 1833 1833 101.000000
Bovine 1834 1834 104.000000
Bovine 1835 1835 106.000000
Bovine 1836 1836 108.000000
Bovine 1837 1837 110.000000
Bovine 1838 1838 110.000000
Bovine 1839 1839 114.000000
Bovine 1840 1840 115.000000
Bovine 1841 1841 117.000000
Bovine 1842 1842 119.000000
Bovine 1843 1843 120.000000
Bovine 1844 1844 120.000000
Bovine 1845 1845 121.000000
Bovine 1846 1846 123.000000
Bovine 1847 1847 125.000000
Bovine 1848 1848 126.000000
Bovine 1849 1849 127.000000
Bovine 1850 1850 129.000000
Bovine 1851 1851 129.000000
Bovine 1852 1852 131.000000
Bovine 1853 1853 131.000000
Bovine 1854 1854 132.000000
Bovine 1855 1855 134.000000
Bovine 1856 1856 134.000000
Bovine 1857 1857 136.000000
Bovine 1858 1858 137.000000
Bovine 1859 1859 139.000000
Bovine 1860 1860 137.000000
Bovine 1861 1861 140.000000
Bovine 1862 1862 140.000000
Bovine 1863 1863 141.000000
Bovine 1864 1864 140.000000
Bovine 1865 1865 141.000000
Bovine 1866 1866 143.000000
Bovine 1867 1867 146.000000
Bovine 1868 1868 144.000000
Bovine 1869 1869 145.000000
Bovine 1870 1870 146.000000
Bovine 1871 1871 148.000000
Bovine 1872 1872 148.000000
Bovine 1873 1873 147.000000
Bovine 1874 1874 148.000000
Bovine 1875 1875 148.000000
Bovine 1876 1876 148.000000
Bovine 1877 1877 149.000000
Bovine 1878 1878 150.000000
Bovine 1879 1879 151.000000
Bovine 1880 1880 151.000000
Bovine 1881 1881 151.000000
Bovine 1882 1882 151.000000
Bovine 1883 1883 151.000000
Bovine 1884 1884 148.000000
Bovine 1885 1885 146.000000
Bovine 1886 1886 144.000000
Bovine 1887 1887 143.000000
Bovine 1888 1888 143.000000
Bovine 1889 1889 141.000000
Bovine 1890 1890 141.000000
Bovine 1891 1891 140.000000
Bovine 1892 1892 138.000000
Bovine 1893 1893 137.000000
Bovine 1894 1894 135.000000
Bovine 1895 1895 135.000000
Bovine 1896 1896 133.000000
Bovine 1897 1897 130.000000
Bovine 1898 1898 129.000000
Bovine 1899 1899 128.000000
Bovine 1900 1900 127.000000
Bovine 1901 1901 126.000000
Bovine 1902 1902 125.000000
Bovine 1903 1903 123.000000
Bovine 1904 1904 121.000000
Bovine 1905 1905 120.000000
Bovine 1906 1906 119.000000
Bovine 1907 1907 117.000000
Bovine 1908 1908 114.000000
Bovine 1909 1909 113.000000
Bovine 1910 1910 114.000000
Bovine 1911 1911 112.000000
Bovine 1912 1912 112.000000
Bovine 1913 1913 110.000000
Bovine 1914 1914 108.000000
Bovine 1915 1915 107.000000
Bovine 1916 1916 104.000000
Bovine 1917 1917 104.000000
Bovine 1918 1918 102.000000
Bovine 1919 1919 101.000000
Bovine 1920 1920 100.000000
Bovine 1921 1921 99.000000
Bovine 1922 1922 98.000000
Bovine 1923 1923 96.000000
Bovine 1924 1924 95.000000
Bovine 1925 1925 96.000000
Bovine 1926 1926 95.000000
Bovine 1927 1927 96.000000
Bovine 1928 1928 95.000000
Bovine 1929 1929 93.000000
Bovine 1930 1930 91.000000
Bovine 1931 1931 88.000000
Bovine 1932 1932 87.000000
Bovine 1933 1933 85.000000
Bovine 1934 1934 83.000000
Bovine 1935 1935 82.000000
Bovine 1936 1936 80.000000
Bovine 1937 1937 80.000000
Bovine 1938 1938 78.000000
Bovine 1939 1939 76.000000
Bovine 1940 1940 74.000000
Bovine 1941 1941 73.000000
Bovine 1942 1942 72.000000
Bovine 1943 1943 72.000000
Bovine 1944 1944 72.000000
Bovine 1945 1945 71.000000
Bovine 1946 1946 68.000000
Bovine 1947 1947 64.000000
Bovine 1948 1948 61.000000
Bovine 1949 1949 60.000000
Bovine 1950 1950 58.000000
Bovine 1951 1951 55.000000
Bovine 1952 1952 53.000000
Bovine 1953 1953 51.000000
Bovine 1954 1954 50.000000
Bovine 1955 1955 47.000000
Bovine 1956 1956 46.000000
Bovine 1957 1957 44.000000
Bovine 1958 1958 41.000000
Bovine 1959 1959 40.000000
Bovine 1960 1960 39.000000
Bovine 1961 1961 37.000000
Bovine 1962 1962 38.000000
Bovine 1963 1963 38.000000
Bovine 1964 1964 40.000000
Bovine 1965 1965 36.000000
Bovine 1966 1966 36.000000
Bovine 1967 1967 37.000000
Bovine 1968 1968 40.000000
Bovine 1969 1969 39.000000
Bovine 1970 1970 38.000000
Bovine 1971 1971 37.000000
Bovine 1972 1972 37.000000
Bovine 1973 1973 36.000000
Bovine 1974 1974 36.000000
Bovine 1975 1975 35.000000
Bovine 1976 1976 35.000000
Bovine 1977 1977 37.000000
Bovine 1978 1978 36.000000
Bovine 1979 1979 36.000000
Bovine 1980 1980 36.000000
Bovine 1981 1981 36.000000
Bovine 1982 1982 38.000000
Bovine 1983 1983 39.000000
Bovine 1984 1984 41.000000
Bovine 1985 1985 42.000000
Bovine 1986 1986 45.000000
Bovine 1987 1987 46.000000
Bovine 1988 1988 44.000000
Bovine 1989 1989 44.000000
Bovine 1990 1990 43.000000
Bovine 1991 1991 45.000000
Bovine 1992 1992 47.000000
Bovine 1993 1993 48.000000
Bovine 1994 1994 49.000000
Bovine 1995 1995 48.000000
Bovine 1996 1996 49.000000
Bovine 1997 1997 50.000000
Bovine 1998 1998 52.000000
Bovine 1999 1999 53.000000
Bovine 2000 2000 56.000000
Bovine 2001 2001 58.000000
Bovine 2002 2002 59.000000
Bovine 2003 2003 60.000000
Bovine 2004 2004 62.000000
Bovine 2005 2005 64.000000
Bovine 2006 2006 66.000000
Bovine 2007 2007 68.000000
Bovine 2008 2008 69.000000
Bovine 2009 2009 68.000000
Bovine 2010 2010 67.000000
Bovine 2011 2011 69.000000
Bovine 2012 2012 71.000000
Bovine 2013 2013 72.000000
Bovine 2014 2014 73.000000
Bovine 2015 2015 73.000000
Bovine 2016 2016 74.000000
Bovine 2017 2017 75.000000
Bovine 2018 2018 78.000000
Bovine 2019 2019 79.000000
Bovine 2020 2020 81.000000
Bovine 2021 2021 83.000000
Bovine 2022 2022 85.000000
Bovine 2023 2023 86.000000
Bovine 2024 2024 87.000000
Bovine 2025 2025 87.000000
Bovine 2026 2026 88.000000
Bovine 2027 2027 90.000000
Bovine 2028 2028 92.000000
Bovine 2029 2029 92.000000
Bovine 2030 2030 93.000000
Bovine 2031 2031 94.000000
Bovine 2032 2032 94.000000
Bovine 2033 2033 98.000000
Bovine 2034 2034 100.000000
Bovine 2035 2035 102.000000
Bovine 2036 2036 105.000000
Bovine 2037 2037 107.000000
Bovine 2038 2038 109.000000
Bovine 2039 2039 112.000000
Bovine 2040 2040 113.000000
Bovine 2041 2041 114.000000
Bovine 2042 2042 115.000000
Bovine 2043 2043 116.000000
Bovine 2044 2044 117.000000
Bovine 2045 2045 119.000000
Bovine 2046 2046 119.000000
Bovine 2047 2047 122.000000
Bovine 2048 2048 123.000000
Bovine 2049 2049 124.000000
Bovine 2050 2050 128.000000
Bovine 2051 2051 130.000000
Bovine 2052 2052 131.000000
Bovine 2053 2053 133.000000
Bovine 2054 2054 134.000000
Bovine 2055 2055 134.000000
Bovine 2056 2056 136.000000
Bovine 2057 2057 137.000000
Bovine 2058 2058 137.000000
Bovine 2059 2059 138.000000
Bovine 2060 2060 140.000000
Bovine 2061 2061 140.000000
Bovine 2062 2062 142.000000
Bovine 2063 2063 140.000000
Bovine 2064 2064 140.000000
Bovine 2065 2065 140.000000
Bovine 2066 2066 139.000000
Bovine 2067 2067 140.000000
Bovine 2068 2068 140.000000
Bovine 2069 2069 142.000000
Bovine 2070 2070 144.000000
Bovine 2071 2071 145.000000
Bovine 2072 2072 147.000000
Bovine 2073 2073 147.000000
Bovine 2074 2074 148.000000
Bovine 2075 2075 146.000000
Bovine 2076 2076 144.000000
Bovine 2077 2077 144.000000
Bovine 2078 2078 143.000000
Bovine 2079 2079 143.000000
Bovine 2080 2080 141.000000
Bovine 2081 2081 140.000000
Bovine 2082 2082 139.000000
Bovine 2083 2083 137.000000
Bovine 2084 2084 135.000000
Bovine 2085 2085 133.000000
Bovine 2086 2086 132.000000
Bovine 2087 2087 131.000000
Bovine 2088 2088 131.000000
Bovine 2089 2089 132.000000
Bovine 2090 2090 133.000000
Bovine 2091 2091 132.000000
Bovine 2092 2092 132.000000
Bovine 2093 2093 133.000000
Bovine 2094 2094 134.000000
Bovine 2095 2095 135.000000
Bovine 2096 2096 135.000000
Bovine 2097 2097 134.000000
Bovine 2098 2098 133.000000
Bovine 2099 2099 132.000000
Bovine 2100 2100 130.000000
Bovine 2101 2101 129.000000
Bovine 2102 2102 128.000000
Bovine 2103 2103 129.000000
Bovine 2104 2104 129.000000
Bovine 2105 2105 129.000000
Bovine 2106 2106 130.000000
Bovine 2107 2107 131.000000
Bovine 2108 2108 132.000000
Bovine 2109 2109 131.000000
Bovine 2110 2110 133.000000
Bovine 2111 2111 132.000000
Bovine 2112 2112 134.000000
Bovine 2113 2113 135.000000
Bovine 2114 2114 137.000000
Bovine 2115 2115 138.000000
Bovine 2116 2116 139.000000
Bovine 2117 2117 138.000000
Bovine 2118 2118 139.000000
Bovine 2119 2119 138.000000
Bovine 2120 2120 135.000000
Bovine 2121 2121 136.000000
Bovine 2122 2122 137.000000
Bovine 2123 2123 138.000000
Bovine 2124 2124 139.000000
Bovine 2125 2125 142.000000
Bovine 2126 2126 142.000000
Bovine 2127 2127 141.000000
Bovine 2128 2128 142.000000
Bovine 2129 2129 142.000000
Bovine 2130 2130 145.000000
Bovine 2131 2131 145.000000
Bovine 2132 2132 144.000000
Bovine 2133 2133 147.000000
Bovine 2134 2134 144.000000
Bovine 2135 2135 143.000000
Bovine 2136 2136 141.000000
Bovine 2137 2137 142.000000
Bovine 2138 2138 141.000000
Bovine 2139 2139 138.000000
Bovine 2140 2140 138.000000
Bovine 2141 2141 139.000000
Bovine 2142 2142 139.000000
Bovine 2143 2143 142.000000
Bovine 2144 2144 142.000000
Bovine 2145 2145 144.000000
Bovine 2146 2146 142.000000
Bovine 2147 2147 143.000000
Bovine 2148 2148 144.000000
Bovine 2149 2149 142.000000
Bovine 2150 2150 143.000000
Bovine 2151 2151 141.000000
Bovine 2152 2152 142.000000
Bovine 2153 2153 143.000000
Bovine 2154 2154 146.000000
Bovine 2155 2155 147.000000
Bovine 2156 2156 148.000000
Bovine 2157 2157 149.000000
Bovine 2158 2158 148.000000
Bovine 2159 2159 147.000000
Bovine 2160 2160 148.000000
Bovine 2161 2161 151.000000
Bovine 2162 2162 150.000000
Bovine 2163 2163 148.000000
Bovine 2164 2164 149.000000
Bovine 2165 2165 149.000000
Bovine 2166 2166 146.000000
Bovine 2167 2167 144.000000
Bovine 2168 2168 143.000000
Bovine 2169 2169 144.000000
Bovine 2170 2170 144.000000
Bovine 2171 2171 145.000000
Bovine 2172 2172 144.000000
Bovine 2173 2173 145.000000
Bovine 2174 2174 146.000000
Bovine 2175 2175 146.000000
Bovine 2176 2176 148.000000
Bovine 2177 2177 149.000000
Bovine 2178 2178 151.000000
Bovine 2179 2179 152.000000
Bovine 2180 2180 153.000000
Bovine 2181 2181 155.000000
Bovine 2182 2182 156.000000
Bovine 2183 2183 158.000000
Bovine 2184 2184 160.000000
Bovine 2185 2185 162.000000
Bovine 2186 2186 165.000000
Bovine 2187 2187 166.000000
Bovine 2188 2188 169.000000
Bovine 2189 2189 168.000000
Bovine 2190 2190 168.000000
Bovine 2191 2191 169.000000
Bovine 2192 2192 170.000000
Bovine 2193 2193 169.000000
Bovine 2194 2194 167.000000
Bovine 2195 2195 169.000000
Bovine 2196 2196 169.000000
Bovine 2197 2197 171.000000
Bovine 2198 2198 172.000000
Bovine 2199 2199 172.000000
Bovine 2200 2200 174.000000
Bovine 2201 2201 174.000000
Bovine 2202 2202 174.000000
Bovine 2203 2203 173.000000
Bovine 2204 2204 171.000000
Bovine 2205 2205 172.000000
Bovine 2206 2206 173.000000
Bovine 2207 2207 173.000000
Bovine 2208 2208 172.000000
Bovine 2209 2209 172.000000
Bovine 2210 2210 174.000000
Bovine 2211 2211 175.000000
Bovine 2212 2212 175.000000
Bovine 2213 2213 173.000000
Bovine 2214 2214 175.000000
Bovine 2215 2215 176.000000
Bovine 2216 2216 173.000000
Bovine 2217 2217 175.000000
Bovine 2218 2218 175.000000
Bovine 2219 2219 180.000000
Bovine 2220 2220 180.000000
Bovine 2221 2221 180.000000
Bovine 2222 2222 180.000000
Bovine 2223 2223 179.000000
Bovine 2224 2224 179.000000
Bovine 2225 2225 178.000000
Bovine 2226 2226 175.000000
Bovine 2227 2227 174.000000
Bovine 2228 2228 172.000000
Bovine 2229 2229 173.000000
Bovine 2230 2230 174.000000
Bovine 2231 2231 172.000000
Bovine 2232 2232 173.000000
Bovine 2233 2233 173.000000
Bovine 2234 2234 173.000000
Bovine 2235 2235 173.000000
Bovine 2236 2236 172.000000
Bovine 2237 2237 172.000000
Bovine 2238 2238 174.000000
Bovine 2239 2239 176.000000
Bovine 2240 2240 177.000000
Bovine 2241 2241 173.000000
Bovine 2242 2242 172.000000
Bovine 2243 2243 170.000000
Bovine 2244 2244 170.000000
Bovine 2245 2245 168.000000
Bovine 2246 2246 170.000000
Bovine 2247 2247 168.000000
Bovine 2248 2248 165.000000
Bovine 2249 2249 165.000000
Bovine 2250 2250 166.000000
Bovine 2251 2251 169.000000
Bovine 2252 2252 170.000000
Bovine 2253 2253 168.000000
Bovine 2254 2254 167.000000
Bovine 2255 2255 165.000000
Bovine 2256 2256 166.000000
Bovine 2257 2257 166.000000
Bovine 2258 2258 166.000000
Bovine 2259 2259 166.000000
Bovine 2260 2260 166.000000
Bovine 2261 2261 167.000000
Bovine 2262 2262 166.000000
Bovine 2263 2263 166.000000
Bovine 2264 2264 168.000000
Bovine 2265 2265 170.000000
Bovine 2266 2266 170.000000
Bovine 2267 2267 170.000000
Bovine 2268 2268 171.000000
Bovine 2269 2269 168.000000
Bovine 2270 2270 168.000000
Bovine 2271 2271 169.000000
Bovine 2272 2272 167.000000
Bovine 2273 2273 167.000000
Bovine 2274 2274 166.000000
Bovine 2275 2275 167.000000
Bovine 2276 2276 166.000000
Bovine 2277 2277 165.000000
Bovine 2278 2278 164.000000
Bovine 2279 2279 162.000000
Bovine 2280 2280 161.000000
Bovine 2281 2281 160.000000
Bovine 2282 2282 158.000000
Bovine 2283 2283 157.000000
Bovine 2284 2284 156.000000
Bovine 2285 2285 154.000000
Bovine 2286 2286 152.000000
Bovine 2287 2287 151.000000
Bovine 2288 2288 150.000000
Bovine 2289 2289 149.000000
Bovine 2290 2290 149.000000
Bovine 2291 2291 147.000000
Bovine 2292 2292 147.000000
Bovine 2293 2293 145.000000
Bovine 2294 2294 143.000000
Bovine 2295 2295 141.000000
Bovine 2296 2296 139.000000
Bovine 2297 2297 137.000000
Bovine 2298 2298 137.000000
Bovine 2299 2299 138.000000
Bovine 2300 2300 136.000000
Bovine 2301 2301 135.000000
Bovine 2302 2302 129.000000
Bovine 2303 2303 130.000000
Bovine 2304 2304 130.000000
Bovine 2305 2305 129.000000
Bovine 2306 2306 126.000000
Bovine 2307 2307 125.000000
Bovine 2308 2308 123.000000
Bovine 2309 2309 121.000000
Bovine 2310 2310 119.000000
Bovine 2311 2311 116.000000
Bovine 2312 2312 114.000000
Bovine 2313 2313 112.000000
Bovine 2314 2314 108.000000
Bovine 2315 2315 107.000000
Bovine 2316 2316 105.000000
Bovine 2317 2317 104.000000
Bovine 2318 2318 100.000000
Bovine 2319 2319 96.000000
Bovine 2320 2320 96.000000
Bovine 2321 2321 96.000000
Bovine 2322 2322 93.000000
Bovine 2323 2323 92.000000
Bovine 2324 2324 90.000000
Bovine 2325 2325 89.000000
Bovine 2326 2326 88.000000
Bovine 2327 2327 88.000000
Bovine 2328 2328 88.000000
Bovine 2329 2329 87.000000
Bovine 2330 2330 85.000000
Bovine 2331 2331 85.000000
Bovine 2332 2332 83.000000
Bovine 2333 2333 81.000000
Bovine 2334 2334 80.000000
Bovine 2335 2335 79.000000
Bovine 2336 2336 77.000000
Bovine 2337 2337 77.000000
Bovine 2338 2338 74.000000
Bovine 2339 2339 74.000000
Bovine 2340 2340 72.000000
Bovine 2341 2341 71.000000
Bovine 2342 2342 70.000000
Bovine 2343 2343 70.000000
Bovine 2344 2344 69.000000
Bovine 2345 2345 68.000000
Bovine 2346 2346 67.000000
Bovine 2347 2347 67.000000
Bovine 2348 2348 67.000000
Bovine 2349 2349 64.000000
Bovine 2350 2350 62.000000
Bovine 2351 2351 58.000000
Bovine 2352 2352 60.000000
Bovine 2353 2353 58.000000
Bovine 2354 2354 58.000000
Bovine 2355 2355 57.000000
Bovine 2356 2356 55.000000
Bovine 2357 2357 53.000000
Bovine 2358 2358 51.000000
Bovine 2359 2359 48.000000
Bovine 2360 2360 47.000000
Bovine 2361 2361 46.000000
Bovine 2362 2362 44.000000
Bovine 2363 2363 43.000000
Bovine 2364 2364 42.000000
Bovine 2365 2365 40.000000
Bovine 2366 2366 40.000000
Bovine 2367 2367 38.000000
Bovine 2368 2368 37.000000
Bovine 2369 2369 36.000000
Bovine 2370 2370 32.000000
Bovine 2371 2371 31.000000
Bovine 2372 2372 31.000000
Bovine 2373 2373 30.000000
Bovine 2374 2374 29.000000
Bovine 2375 2375 30.000000
Bovine 2376 2376 30.000000
Bovine 2377 2377 31.000000
Bovine 2378 2378 31.000000
Bovine 2379 2379 35.000000
Bovine 2380 2380 35.000000
Bovine 2381 2381 37.000000
Bovine 2382 2382 37.000000
Bovine 2383 2383 38.000000
Bovine 2384 2384 39.000000
Bovine 2385 2385 39.000000
Bovine 2386 2386 42.000000
Bovine 2387 2387 41.000000
Bovine 2388 2388 42.000000
Bovine 2389 2389 44.000000
Bovine 2390 2390 44.000000
Bovine 2391 2391 45.000000
Bovine 2392 2392 46.000000
Bovine 2393 2393 46.000000
Bovine 2394 2394 48.000000
Bovine 2395 2395 49.000000
Bovine 2396 2396 51.000000
Bovine 2397 2397 53.000000
Bovine 2398 2398 55.000000
Bovine 2399 2399 55.000000
Bovine 2400 2400 56.000000
Bovine 2401 2401 58.000000
Bovine 2402 2402 59.000000
Bovine 2403 2403 59.000000
Bovine 2404 2404 60.000000
Bovine 2405 2405 62.000000
Bovine 2406 2406 63.000000
Bovine 2407 2407 65.000000
Bovine 2408 2408 66.000000
Bovine 2409 2409 67.000000
Bovine 2410 2410 67.000000
Bovine 2411 2411 71.000000
Bovine 2412 2412 73.000000
Bovine 2413 2413 75.000000
Bovine 2414 2414 76.000000
Bovine 2415 2415 78.000000
Bovine 2416 2416 79.000000
Bovine 2417 2417 81.000000
Bovine 2418 2418 80.000000
Bovine 2419 2419 79.000000
Bovine 2420 2420 80.000000
Bovine 2421 2421 82.000000
Bovine 2422 2422 83.000000
Bovine 2423 2423 83.000000
Bovine 2424 2424 84.000000
Bovine 2425 2425 86.000000
Bovine 2426 2426 86.000000
Bovine 2427 2427 88.000000
Bovine 2428 2428 89.000000
Bovine 2429 2429 90.000000
Bovine 2430 2430 91.000000
Bovine 2431 2431 92.000000
Bovine 2432 2432 93.000000
Bovine 2433 2433 97.000000
Bovine 2434 2434 98.000000
Bovine 2435 2435 98.000000
Bovine 2436 2436 97.000000
Bovine 2437 2437 98.000000
Bovine 2438 2438 100.000000
Bovine 2439 2439 102.000000
Bovine 2440 2440 104.000000
Bovine 2441 2441 106.000000
Bovine 2442 2442 106.000000
Bovine 2443 2443 107.000000
Bovine 2444 2444 108.000000
Bovine 2445 2445 109.000000
Bovine 2446 2446 109.000000
Bovine 2447 2447 110.000000
Bovine 2448 2448 109.000000
Bovine 2449 2449 109.000000
Bovine 2450 2450 114.000000
Bovine 2451 2451 114.000000
Bovine 2452 2452 114.000000
Bovine 2453 2453 116.000000
Bovine 2454 2454 118.000000
Bovine 2455 2455 120.000000
Bovine 2456 2456 121.000000
Bovine 2457 2457 121.000000
Bovine 2458 2458 122.000000
Bovine 2459 2459 126.000000
Bovine 2460 2460 128.000000
Bovine 2461 2461 129.000000
Bovine 2462 2462 131.000000
Bovine 2463 2463 132.000000
Bovine 2464 2464 134.000000
Bovine 2465 2465 134.000000
Bovine 2466 2466 136.000000
Bovine 2467 2467 139.000000
Bovine 2468 2468 141.000000
Bovine 2469 2469 142.000000
Bovine 2470 2470 143.000000
Bovine 2471 2471 145.000000
Bovine 2472 2472 147.000000
Bovine 2473 2473 147.000000
Bovine 2474 2474 148.000000
Bovine 2475 2475 150.000000
Bovine 2476 2476 150.000000
Bovine 2477 2477 151.000000
Bovine 2478 2478 151.000000
Bovine 2479 2479 150.000000
Bovine 2480 2480 150.000000
Bovine 2481 2481 149.000000
Bovine 2482 2482 150.000000
Bovine 2483 2483 149.000000
Bovine 2484 2484 149.000000
Bovine 2485 2485 149.000000
Bovine 2486 2486 148.000000
Bovine 2487 2487 148.000000
Bovine 2488 2488 147.000000
Bovine 2489 2489 146.000000
Bovine 2490 2490 145.000000
Bovine 2491 2491 145.000000
Bovine 2492 2492 144.000000
Bovine 2493 2493 144.000000
Bovine 2494 2494 146.000000
Bovine 2495 2495 146.000000
Bovine 2496 2496 144.000000
Bovine 2497 2497 140.000000
Bovine 2498 2498 140.000000
Bovine 2499 2499 140.000000
Bovine 2500 2500 140.000000
Bovine 2501 2501 140.000000
Bovine 2502 2502 140.000000
Bovine 2503 2503 142.000000
Bovine 2504 2504 141.000000
Bovine 2505 2505 139.000000
Bovine 2506 2506 140.000000
Bovine 2507 2507 140.000000
Bovine 2508 2508 142.000000
Bovine 2509 2509 143.000000
Bovine 2510 2510 139.000000
Bovine 2511 2511 141.000000
Bovine 2512 2512 138.000000
Bovine 2513 2513 136.000000
Bovine 2514 2514 137.000000
Bovine 2515 2515 136.000000
Bovine 2516 2516 136.000000
Bovine 2517 2517 137.000000
Bovine 2518 2518 136.000000
Bovine 2519 2519 138.000000
Bovine 2520 2520 138.000000
Bovine 2521 2521 140.000000
Bovine 2522 2522 139.000000
Bovine 2523 2523 140.000000
Bovine 2524 2524 142.000000
Bovine 2525 2525 143.000000
Bovine 2526 2526 141.000000
Bovine 2527 2527 142.000000
Bovine 2528 2528 143.000000
Bovine 2529 2529 141.000000
Bovine 2530 2530 140.000000
Bovine 2531 2531 140.000000
Bovine 2532 2532 143.000000
Bovine 2533 2533 143.000000
Bovine 2534 2534 141.000000
Bovine 2535 2535 142.000000
Bovine 2536 2536 142.000000
Bovine 2537 2537 142.000000
Bovine 2538 2538 141.000000
Bovine 2539 2539 142.000000
Bovine 2540 2540 142.000000
Bovine 2541 2541 140.000000
Bovine 2542 2542 142.000000
Bovine 2543 2543 142.000000
Bovine 2544 2544 143.000000
Bovine 2545 2545 144.000000
Bovine 2546 2546 141.000000
Bovine 2547 2547 143.000000
Bovine 2548 2548 143.000000
Bovine 2549 2549 142.000000
Bovine 2550 2550 143.000000
Bovine 2551 2551 141.000000
Bovine 2552 2552 143.000000
Bovine 2553 2553 143.000000
Bovine 2554 2554 143.000000
Bovine 2555 2555 141.000000
Bovine 2556 2556 140.000000
Bovine 2557 2557 139.000000
Bovine 2558 2558 138.000000
Bovine 2559 2559 133.000000
Bovine 2560 2560 132.000000
Bovine 2561 2561 129.000000
Bovine 2562 2562 129.000000
Bovine 2563 2563 129.000000
Bovine 2564 2564 128.000000
Bovine 2565 2565 128.000000
Bovine 2566 2566 127.000000
Bovine 2567 2567 128.000000
Bovine 2568 2568 129.000000
Bovine 2569 2569 127.000000
Bovine 2570 2570 127.000000
Bovine 2571 2571 125.000000
Bovine 2572 2572 124.000000
Bovine 2573 2573 124.000000
Bovine 2574 2574 123.000000
Bovine 2575 2575 122.000000
Bovine 2576 2576 121.000000
Bovine 2577 2577 119.000000
Bovine 2578 2578 119.000000
Bovine 2579 2579 118.000000
Bovine 2580 2580 116.000000
Bovine 2581 2581 115.000000
Bovine 2582 2582 113.000000
Bovine 2583 2583 111.000000
Bovine 2584 2584 110.000000
Bovine 2585 2585 110.000000
Bovine 2586 2586 109.000000
Bovine 2587 2587 107.000000
Bovine 2588 2588 107.000000
Bovine 2589 2589 107.000000
Bovine 2590 2590 106.000000
Bovine 2591 2591 105.000000
Bovine 2592 2592 104.000000
Bovine 2593 2593 103.000000
Bovine 2594 2594 101.000000
Bovine 2595 2595 101.000000
Bovine 2596 2596 101.000000
Bovine 2597 2597 102.000000
Bovine 2598 2598 101.000000
Bovine 2599 2599 99.000000
Bovine 2600 2600 100.000000
Bovine 2601 2601 100.000000
Bovine 2602 2602 103.000000
Bovine 2603 2603 104.000000
Bovine 2604 2604 105.000000
Bovine 2605 2605 105.000000
Bovine 2606 2606 106.000000
Bovine 2607 2607 103.000000
Bovine 2608 2608 103.000000
Bovine 2609 2609 103.000000
Bovine 2610 2610 106.000000
Bovine 2611 2611 105.000000
Bovine 2612 2612 107.000000
Bovine 2613 2613 106.000000
Bovine 2614 2614 105.000000
Bovine 2615 2615 105.000000
Bovine 2616 2616 103.000000
Bovine 2617 2617 104.000000
Bovine 2618 2618 104.000000
Bovine 2619 2619 103.000000
Bovine 2620 2620 99.000000
Bovine 2621 2621 98.000000
Bovine 2622 2622 98.000000
Bovine 2623 2623 95.000000
Bovine 2624 2624 93.000000
Bovine 2625 2625 91.000000
Bovine 2626 2626 90.000000
Bovine 2627 2627 88.000000
Bovine 2628 2628 87.000000
Bovine 2629 2629 85.000000
Bovine 2630 2630 84.000000
Bovine 2631 2631 82.000000
Bovine 2632 2632 79.000000
Bovine 2633 2633 77.000000
Bovine 2634 2634 77.000000
Bovine 2635 2635 75.000000
Bovine 2636 2636 73.000000
Bovine 2637 2637 72.000000
Bovine 2638 2638 72.000000
Bovine 2639 2639 71.000000
Bovine 2640 2640 69.000000
Bovine 2641 2641 68.000000
Bovine 2642 2642 66.000000
Bovine 2643 2643 67.000000
Bovine 2644 2644 65.000000
Bovine 2645 2645 64.000000
Bovine 2646 2646 64.000000
Bovine 2647 2647 61.000000
Bovine 2648 2648 59.000000
Bovine 2649 2649 58.000000
Bovine 2650 2650 57.000000
Bovine 2651 2651 55.000000
Bovine 2652 2652 56.000000
Bovine 2653 2653 58.000000
Bovine 2654 2654 57.000000
Bovine 2655 2655 61.000000
Bovine 2656 2656 61.000000
Bovine 2657 2657 61.000000
Bovine 2658 2658 62.000000
Bovine 2659 2659 62.000000
Bovine 2660 2660 62.000000
Bovine 2661 2661 62.000000
Bovine 2662 2662 60.000000
Bovine 2663 2663 61.000000
Bovine 2664 2664 62.000000
Bovine 2665 2665 62.000000
Bovine 2666 2666 65.000000
Bovine 2667 2667 66.000000
Bovine 2668 2668 68.000000
Bovine 2669 2669 69.000000
Bovine 2670 2670 69.000000
Bovine 2671 2671 69.000000
Bovine 2672 2672 71.000000
Bovine 2673 2673 72.000000
Bovine 2674 2674 72.000000
Bovine 2675 2675 72.000000
Bovine 2676 2676 72.000000
Bovine 2677 2677 72.000000
Bovine 2678 2678 72.000000
Bovine 2679 2679 74.000000
Bovine 2680 2680 75.000000
Bovine 2681 2681 76.000000
Bovine 2682 2682 79.000000
Bovine 2683 2683 81.000000
Bovine 2684 2684 82.000000
Bovine 2685 2685 83.000000
Bovine 2686 2686 83.000000
Bovine 2687 2687 83.000000
Bovine 2688 2688 83.000000
Bovine 2689 2689 83.000000
Bovine 2690 2690 83.000000
Bovine 2691 2691 83.000000
Bovine 2692 2692 83.000000
Bovine 2693 2693 82.000000
Bovine 2694 2694 81.000000
Bovine 2695 2695 81.000000
Bovine 2696 2696 81.000000
Bovine 2697 2697 80.000000
Bovine 2698 2698 80.000000
Bovine 2699 2699 79.000000
Bovine 2700 2700 77.000000
Bovine 2701 2701 74.000000
Bovine 2702 2702 71.000000
Bovine 2703 2703 69.000000
Bovine 2704 2704 67.000000
Bovine 2705 2705 65.000000
Bovine 2706 2706 64.000000
Bovine 2707 2707 62.000000
Bovine 2708 2708 61.000000
Bovine 2709 2709 58.000000
Bovine 2710 2710 57.000000
Bovine 2711 2711 56.000000
Bovine 2712 2712 55.000000
Bovine 2713 2713 54.000000
Bovine 2714 2714 53.000000
Bovine 2715 2715 51.000000
Bovine 2716 2716 51.000000
Bovine 2717 2717 50.000000
Bovine 2718 2718 50.000000
Bovine 2719 2719 49.000000
Bovine 2720 2720 49.000000
Bovine 2721 2721 49.000000
Bovine 2722 2722 49.000000
Bovine 2723 2723 49.000000
Bovine 2724 2724 49.000000
Bovine 2725 2725 49.000000
Bovine 2726 2726 49.000000
Bovine 2727 2727 49.000000
Bovine 2728 2728 49.000000
Bovine 2729 2729 49.000000
Bovine 2730 2730 49.000000
Bovine 2731 2731 49.000000
Bovine 2732 2732 49.000000
Bovine 2733 2733 49.000000
Bovine 2734 2734 49.000000
Bovine 2735 2735 49.000000
Bovine 2736 2736 49.000000
Bovine 2737 2737 49.000000
Bovine 2738 2738 48.000000
Bovine 2739 2739 47.000000
Bovine 2740 2740 47.000000
Bovine 2741 2741 47.000000
Bovine 2742 2742 47.000000
Bovine 2743 2743 46.000000
Bovine 2744 2744 46.000000
Bovine 2745 2745 46.000000
Bovine 2746 2746 46.000000
Bovine 2747 2747 46.000000
Bovine 2748 2748 46.000000
Bovine 2749 2749 45.000000
Bovine 2750 2750 46.000000
Bovine 2751 2751 45.000000
Bovine 2752 2752 45.000000
Bovine 2753 2753 42.000000
Bovine 2754 2754 40.000000
Bovine 2755 2755 39.000000
Bovine 2756 2756 40.000000
Bovine 2757 2757 41.000000
Bovine 2758 2758 41.000000
Bovine 2759 2759 42.000000
Bovine 2760 2760 43.000000
Bovine 2761 2761 46.000000
Bovine 2762 2762 46.000000
Bovine 2763 2763 44.000000
Bovine 2764 2764 42.000000
Bovine 2765 2765 43.000000
Bovine 2766 2766 40.000000
Bovine 2767 2767 36.000000
Bovine 2768 2768 38.000000
Bovine 2769 2769 39.000000
Bovine 2770 2770 38.000000
Bovine 2771 2771 38.000000
Bovine 2772 2772 37.000000
Bovine 2773 2773 37.000000
Bovine 2774 2774 41.000000
Bovine 2775 2775 40.000000
Bovine 2776 2776 42.000000
Bovine 2777 2777 39.000000
Bovine 2778 2778 39.000000
Bovine 2779 2779 37.000000
Bovine 2780 2780 38.000000
Bovine 2781 2781 38.000000
Bovine 2782 2782 41.000000
Bovine 2783 2783 42.000000
Bovine 2784 2784 43.000000
Bovine 2785 2785 44.000000
Bovine 2786 2786 46.000000
Bovine 2787 2787 47.000000
Bovine 2788 2788 47.000000
Bovine 2789 2789 49.000000
Bovine 2790 2790 41.000000
Bovine 2791 2791 48.000000
Bovine 2792 2792 53.000000
Bovine 2793 2793 53.000000
Bovine 2794 2794 55.000000
Bovine 2795 2795 55.000000
Bovine 2796 2796 56.000000
Bovine 2797 2797 57.000000
Bovine 2798 2798 57.000000
Bovine 2799 2799 60.000000
Bovine 2800 2800 61.000000
Bovine 2801 2801 63.000000
Bovine 2802 2802 65.000000
Bovine 2803 2803 66.000000
Bovine 2804 2804 69.000000
Bovine 2805 2805 70.000000
Bovine 2806 2806 70.000000
Bovine 2807 2807 72.000000
Bovine 2808 2808 72.000000
Bovine 2809 2809 74.000000
Bovine 2810 2810 76.000000
Bovine 2811 2811 77.000000
Bovine 2812 2812 77.000000
Bovine 2813 2813 77.000000
Bovine 2814 2814 79.000000
Bovine 2815 2815 81.000000
Bovine 2816 2816 82.000000
Bovine 2817 2817 83.000000
Bovine 2818 2818 85.000000
Bovine 2819 2819 87.000000
Bovine 2820 2820 89.000000
Bovine 2821 2821 92.000000
Bovine 2822 2822 92.000000
Bovine 2823 2823 93.000000
Bovine 2824 2824 95.000000
Bovine 2825 2825 97.000000
Bovine 2826 2826 98.000000
Bovine 2827 2827 100.000000
Bovine 2828 2828 101.000000
Bovine 2829 2829 101.000000
Bovine 2830 2830 101.000000
Bovine 2831 2831 103.000000
Bovine 2832 2832 104.000000
Bovine 2833 2833 105.000000
Bovine 2834 2834 106.000000
Bovine 2835 2835 107.000000
Bovine 2836 2836 109.000000
Bovine 2837 2837 109.000000
Bovine 2838 2838 109.000000
Bovine 2839 2839 112.000000
Bovine 2840 2840 113.000000
Bovine 2841 2841 113.000000
Bovine 2842 2842 116.000000
Bovine 2843 2843 117.000000
Bovine 2844 2844 119.000000
Bovine 2845 2845 123.000000
Bovine 2846 2846 123.000000
Bovine 2847 2847 124.000000
Bovine 2848 2848 127.000000
Bovine 2849 2849 127.000000
Bovine 2850 2850 128.000000
Bovine 2851 2851 127.000000
Bovine 2852 2852 127.000000
Bovine 2853 2853 127.000000
Bovine 2854 2854 127.000000
Bovine 2855 2855 125.000000
Bovine 2856 2856 125.000000
Bovine 2857 2857 126.000000
Bovine 2858 2858 128.000000
Bovine 2859 2859 128.000000
Bovine 2860 2860 128.000000
Bovine 2861 2861 128.000000
Bovine 2862 2862 130.000000
Bovine 2863 2863 129.000000
Bovine 2864 2864 130.000000
Bovine 2865 2865 128.000000
Bovine 2866 2866 128.000000
Bovine 2867 2867 129.000000
Bovine 2868 2868 130.000000
Bovine 2869 2869 133.000000
Bovine 2870 2870 137.000000
Bovine 2871 2871 137.000000
Bovine 2872 2872 135.000000
Bovine 2873 2873 135.000000
Bovine 2874 2874 135.000000
Bovine 2875 2875 137.000000
Bovine 2876 2876 135.000000
Bovine 2877 2877 135.000000
Bovine 2878 2878 136.000000
Bovine 2879 2879 137.000000
Bovine 2880 2880 136.000000
Bovine 2881 2881 136.000000
Bovine 2882 2882 136.000000
Bovine 2883 2883 138.000000
Bovine 2884 2884 138.000000
Bovine 2885 2885 138.000000
Bovine 2886 2886 138.000000
Bovine 2887 2887 139.000000
Bovine 2888 2888 138.000000
Bovine 2889 2889 139.000000
Bovine 2890 2890 140.000000
Bovine 2891 2891 139.000000
Bovine 2892 2892 139.000000
Bovine 2893 2893 139.000000
Bovine 2894 2894 140.000000
Bovine 2895 2895 141.000000
Bovine 2896 2896 143.000000
Bovine 2897 2897 144.000000
Bovine 2898 2898 144.000000
Bovine 2899 2899 144.000000
Bovine 2900 2900 144.000000
Bovine 2901 2901 142.000000
Bovine 2902 2902 144.000000
Bovine 2903 2903 143.000000
Bovine 2904 2904 142.000000
Bovine 2905 2905 143.000000
Bovine 2906 2906 145.000000
Bovine 2907 2907 146.000000
Bovine 2908 2908 145.000000
Bovine 2909 2909 145.000000
Bovine 2910 2910 147.000000
Bovine 2911 2911 149.000000
Bovine 2912 2912 150.000000
Bovine 2913 2913 152.000000
Bovine 2914 2914 153.000000
Bovine 2915 2915 156.000000
Bovine 2916 2916 154.000000
Bovine 2917 2917 154.000000
Bovine 2918 2918 154.000000
Bovine 2919 2919 153.000000
Bovine 2920 2920 152.000000
Bovine 2921 2921 154.000000
Bovine 2922 2922 154.000000
Bovine 2923 2923 154.000000
Bovine 2924 2924 154.000000
Bovine 2925 2925 156.000000
Bovine 2926 2926 156.000000
Bovine 2927 2927 157.000000
Bovine 2928 2928 156.000000
Bovine 2929 2929 157.000000
Bovine 2930 2930 157.000000
Bovine 2931 2931 156.000000
Bovine 2932 2932 156.000000
Bovine 2933 2933 158.000000
Bovine 2934 2934 158.000000
Bovine 2935 2935 158.000000
Bovine 2936 2936 157.000000
Bovine 2937 2937 158.000000
Bovine 2938 2938 158.000000
Bovine 2939 2939 157.000000
Bovine 2940 2940 158.000000
Bovine 2941 2941 158.000000
Bovine 2942 2942 158.000000
Bovine 2943 2943 159.000000
Bovine 2944 2944 158.000000
Bovine 2945 2945 157.000000
Bovine 2946 2946 158.000000
Bovine 2947 2947 156.000000
Bovine 2948 2948 157.000000
Bovine 2949 2949 158.000000
Bovine 2950 2950 159.000000
Bovine 2951 2951 159.000000
Bovine 2952 2952 160.000000
Bovine 2953 2953 163.000000
Bovine 2954 2954 163.000000
Bovine 2955 2955 165.000000
Bovine 2956 2956 165.000000
Bovine 2957 2957 165.000000
Bovine 2958 2958 166.000000
Bovine 2959 2959 166.000000
Bovine 2960 2960 165.000000
Bovine 2961 2961 167.000000
Bovine 2962 2962 166.000000
Bovine 2963 2963 166.000000
Bovine 2964 2964 164.000000
Bovine 2965 2965 163.000000
Bovine 2966 2966 163.000000
Bovine 2967 2967 164.000000
Bovine 2968 2968 163.000000
Bovine 2969 2969 161.000000
Bovine 2970 2970 160.000000
Bovine 2971 2971 161.000000
Bovine 2972 2972 162.000000
Bovine 2973 2973 162.000000
Bovine 2974 2974 158.000000
Bovine 2975 2975 158.000000
Bovine 2976 2976 159.000000
Bovine 2977 2977 157.000000
Bovine 2978 2978 156.000000
Bovine 2979 2979 158.000000
Bovine 2980 2980 156.000000
Bovine 2981 2981 159.000000
Bovine 2982 2982 160.000000
Bovine 2983 2983 160.000000
Bovine 2984 2984 162.000000
Bovine 2985 2985 161.000000
Bovine 2986 2986 162.000000
Bovine 2987 2987 162.000000
Bovine 2988 2988 162.000000
Bovine 2989 2989 164.000000
Bovine 2990 2990 164.000000
Bovine 2991 2991 164.000000
Bovine 2992 2992 165.000000
Bovine 2993 2993 166.000000
Bovine 2994 2994 166.000000
Bovine 2995 2995 164.000000
Bovine 2996 2996 164.000000
Bovine 2997 2997 163.000000
Bovine 2998 2998 165.000000
Bovine 2999 2999 166.000000
Bovine 3000 3000 165.000000
Bovine 3001 3001 166.000000
Bovine 3002 3002 166.000000
Bovine 3003 3003 167.000000
Bovine 3004 3004 167.000000
Bovine 3005 3005 168.000000
Bovine 3006 3006 168.000000
Bovine 3007 3007 165.000000
Bovine 3008 3008 169.000000
Bovine 3009 3009 169.000000
Bovine 3010 3010 170.000000
Bovine 3011 3011 172.000000
Bovine 3012 3012 173.000000
Bovine 3013 3013 172.000000
Bovine 3014 3014 171.000000
Bovine 3015 3015 168.000000
Bovine 3016 3016 167.000000
Bovine 3017 3017 167.000000
Bovine 3018 3018 167.000000
Bovine 3019 3019 170.000000
Bovine 3020 3020 168.000000
Bovine 3021 3021 169.000000
Bovine 3022 3022 171.000000
Bovine 3023 3023 170.000000
Bovine 3024 3024 169.000000
Bovine 3025 3025 167.000000
Bovine 3026 3026 168.000000
Bovine 3027 3027 168.000000
Bovine 3028 3028 168.000000
Bovine 3029 3029 169.000000
Bovine 3030 3030 171.000000
Bovine 3031 3031 171.000000
Bovine 3032 3032 173.000000
Bovine 3033 3033 171.000000
Bovine 3034 3034 171.000000
Bovine 3035 3035 173.000000
Bovine 3036 3036 173.000000
Bovine 3037 3037 173.000000
Bovine 3038 3038 175.000000
Bovine 3039 3039 172.000000
Bovine 3040 3040 172.000000
Bovine 3041 3041 172.000000
Bovine 3042 3042 172.000000
Bovine 3043 3043 170.000000
Bovine 3044 3044 169.000000
Bovine 3045 3045 170.000000
Bovine 3046 3046 171.000000
Bovine 3047 3047 169.000000
Bovine 3048 3048 169.000000
Bovine 3049 3049 169.000000
Bovine 3050 3050 166.000000
Bovine 3051 3051 169.000000
Bovine 3052 3052 169.000000
Bovine 3053 3053 172.000000
Bovine 3054 3054 172.000000
Bovine 3055 3055 171.000000
Bovine 3056 3056 172.000000
Bovine 3057 3057 171.000000
Bovine 3058 3058 171.000000
Bovine 3059 3059 170.000000
Bovine 3060 3060 172.000000
Bovine 3061 3061 172.000000
Bovine 3062 3062 170.000000
Bovine 3063 3063 172.000000
Bovine 3064 3064 173.000000
Bovine 3065 3065 175.000000
Bovine 3066 3066 174.000000
Bovine 3067 3067 174.000000
Bovine 3068 3068 173.000000
Bovine 3069 3069 172.000000
Bovine 3070 3070 171.000000
Bovine 3071 3071 169.000000
Bovine 3072 3072 171.000000
Bovine 3073 3073 172.000000
Bovine 3074 3074 174.000000
Bovine 3075 3075 175.000000
Bovine 3076 3076 174.000000
Bovine 3077 3077 176.000000
Bovine 3078 3078 177.000000
Bovine 3079 3079 175.000000
Bovine 3080 3080 176.000000
Bovine 3081 3081 175.000000
Bovine 3082 3082 173.000000
Bovine 3083 3083 173.000000
Bovine 3084 3084 172.000000
Bovine 3085 3085 170.000000
Bovine 3086 3086 171.000000
Bovine 3087 3087 170.000000
Bovine 3088 3088 171.000000
Bovine 3089 3089 167.000000
Bovine 3090 3090 170.000000
Bovine 3091 3091 170.000000
Bovine 3092 3092 170.000000
Bovine 3093 3093 169.000000
Bovine 3094 3094 168.000000
Bovine 3095 3095 169.000000
Bovine 3096 3096 168.000000
Bovine 3097 3097 166.000000
Bovine 3098 3098 166.000000
Bovine 3099 3099 164.000000
Bovine 3100 3100 164.000000
Bovine 3101 3101 162.000000
Bovine 3102 3102 162.000000
Bovine 3103 3103 162.000000
Bovine 3104 3104 161.000000
Bovine 3105 3105 161.000000
Bovine 3106 3106 160.000000
Bovine 3107 3107 158.000000
Bovine 3108 3108 160.000000
Bovine 3109 3109 158.000000
Bovine 3110 3110 159.000000
Bovine 3111 3111 158.000000
Bovine 3112 3112 156.000000
Bovine 3113 3113 156.000000
Bovine 3114 3114 159.000000
Bovine 3115 3115 159.000000
Bovine 3116 3116 159.000000
Bovine 3117 3117 160.000000
Bovine 3118 3118 159.000000
Bovine 3119 3119 159.000000
Bovine 3120 3120 157.000000
Bovine 3121 3121 158.000000
Bovine 3122 3122 156.000000
Bovine 3123 3123 157.000000
Bovine 3124 3124 155.000000
Bovine 3125 3125 156.000000
Bovine 3126 3126 158.000000
Bovine 3127 3127 158.000000
Bovine 3128 3128 158.000000
Bovine 3129 3129 157.000000
Bovine 3130 3130 154.000000
Bovine 3131 3131 154.000000
Bovine 3132 3132 154.000000
Bovine 3133 3133 154.000000
Bovine 3134 3134 153.000000
Bovine 3135 3135 155.000000
Bovine 3136 3136 156.000000
Bovine 3137 3137 155.000000
Bovine 3138 3138 153.000000
Bovine 3139 3139 154.000000
Bovine 3140 3140 153.000000
Bovine 3141 3141 153.000000
Bovine 3142 3142 156.000000
Bovine 3143 3143 156.000000
Bovine 3144 3144 157.000000
Bovine 3145 3145 156.000000
Bovine 3146 3146 157.000000
Bovine 3147 3147 157.000000
Bovine 3148 3148 159.000000
Bovine 3149 3149 158.000000
Bovine 3150 3150 157.000000
Bovine 3151 3151 157.000000
Bovine 3152 3152 155.000000
Bovine 3153 3153 151.000000
Bovine 3154 3154 151.000000
Bovine 3155 3155 150.000000
Bovine 3156 3156 150.000000
Bovine 3157 3157 148.000000
Bovine 3158 3158 147.000000
Bovine 3159 3159 147.000000
Bovine 3160 3160 145.000000
Bovine 3161 3161 145.000000
Bovine 3162 3162 145.000000
Bovine 3163 3163 145.000000
Bovine 3164 3164 146.000000
Bovine 3165 3165 147.000000
Bovine 3166 3166 149.000000
Bovine 3167 3167 148.000000
Bovine 3168 3168 147.000000
Bovine 3169 3169 148.000000
Bovine 3170 3170 148.000000
Bovine 3171 3171 149.000000
Bovine 3172 3172 147.000000
Bovine 3173 3173 146.000000
Bovine 3174 3174 144.000000
Bovine 3175 3175 145.000000
Bovine 3176 3176 146.000000
Bovine 3177 3177 146.000000
Bovine 3178 3178 145.000000
Bovine 3179 3179 144.000000
Bovine 3180 3180 144.000000
Bovine 3181 3181 146.000000
Bovine 3182 3182 145.000000
Bovine 3183 3183 147.000000
Bovine 3184 3184 147.000000
Bovine 3185 3185 147.000000
Bovine 3186 3186 148.000000
Bovine 3187 3187 147.000000
Bovine 3188 3188 147.000000
Bovine 3189 3189 145.000000
Bovine 3190 3190 143.000000
Bovine 3191 3191 143.000000
Bovine 3192 3192 143.000000
Bovine 3193 3193 143.000000
Bovine 3194 3194 143.000000
Bovine 3195 3195 142.000000
Bovine 3196 3196 141.000000
Bovine 3197 3197 139.000000
Bovine 3198 3198 139.000000
Bovine 3199 3199 138.000000
Bovine 3200 3200 140.000000
Bovine 3201 3201 140.000000
Bovine 3202 3202 138.000000
Bovine 3203 3203 138.000000
Bovine 3204 3204 138.000000
Bovine 3205 3205 138.000000
Bovine 3206 3206 137.000000
Bovine 3207 3207 138.000000
Bovine 3208 3208 136.000000
Bovine 3209 3209 135.000000
Bovine 3210 3210 136.000000
Bovine 3211 3211 136.000000
Bovine 3212 3212 137.000000
Bovine 3213 3213 134.000000
Bovine 3214 3214 135.000000
Bovine 3215 3215 134.000000
Bovine 3216 3216 134.000000
Bovine 3217 3217 134.000000
Bovine 3218 3218 134.000000
Bovine 3219 3219 135.000000
Bovine 3220 3220 133.000000
Bovine 3221 3221 134.000000
Bovine 3222 3222 134.000000
Bovine 3223 3223 135.000000
Bovine 3224 3224 134.000000
Bovine 3225 3225 132.000000
Bovine 3226 3226 133.000000
Bovine 3227 3227 133.000000
Bovine 3228 3228 132.000000
Bovine 3229 3229 132.000000
Bovine 3230 3230 133.000000
Bovine 3231 3231 134.000000
Bovine 3232 3232 132.000000
Bovine 3233 3233 133.000000
Bovine 3234 3234 131.000000
Bovine 3235 3235 131.000000
Bovine 3236 3236 133.000000
Bovine 3237 3237 134.000000
Bovine 3238 3238 134.000000
Bovine 3239 3239 134.000000
Bovine 3240 3240 133.000000
Bovine 3241 3241 134.000000
Bovine 3242 3242 133.000000
Bovine 3243 3243 132.000000
Bovine 3244 3244 134.000000
Bovine 3245 3245 133.000000
Bovine 3246 3246 131.000000
Bovine 3247 3247 131.000000
Bovine 3248 3248 133.000000
Bovine 3249 3249 133.000000
Bovine 3250 3250 133.000000
Bovine 3251 3251 132.000000
Bovine 3252 3252 136.000000
Bovine 3253 3253 137.000000
Bovine 3254 3254 139.000000
Bovine 3255 3255 139.000000
Bovine 3256 3256 143.000000
Bovine 3257 3257 143.000000
Bovine 3258 3258 144.000000
Bovine 3259 3259 143.000000
Bovine 3260 3260 141.000000
Bovine 3261 3261 144.000000
Bovine 3262 3262 138.000000
Bovine 3263 3263 145.000000
Bovine 3264 3264 146.000000
Bovine 3265 3265 145.000000
Bovine 3266 3266 145.000000
Bovine 3267 3267 145.000000
Bovine 3268 3268 148.000000
Bovine 3269 3269 149.000000
Bovine 3270 3270 152.000000
Bovine 3271 3271 152.000000
Bovine 3272 3272 152.000000
Bovine 3273 3273 153.000000
Bovine 3274 3274 151.000000
Bovine 3275 3275 150.000000
Bovine 3276 3276 148.000000
Bovine 3277 3277 148.000000
Bovine 3278 3278 147.000000
Bovine 3279 3279 147.000000
Bovine 3280 3280 146.000000
Bovine 3281 3281 146.000000
Bovine 3282 3282 148.000000
Bovine 3283 3283 146.000000
Bovine 3284 3284 147.000000
Bovine 3285 3285 146.000000
Bovine 3286 3286 146.000000
Bovine 3287 3287 147.000000
Bovine 3288 3288 147.000000
Bovine 3289 3289 151.000000
Bovine 3290 3290 151.000000
Bovine 3291 3291 150.000000
Bovine 3292 3292 149.000000
Bovine 3293 3293 151.000000
Bovine 3294 3294 151.000000
Bovine 3295 3295 153.000000
Bovine 3296 3296 155.000000
Bovine 3297 3297 155.000000
Bovine 3298 3298 156.000000
Bovine 3299 3299 159.000000
Bovine 3300 3300 158.000000
Bovine 3301 3301 157.000000
Bovine 3302 3302 158.000000
Bovine 3303 3303 157.000000
Bovine 3304 3304 157.000000
Bovine 3305 3305 157.000000
Bovine 3306 3306 157.000000
Bovine 3307 3307 158.000000
Bovine 3308 3308 162.000000
Bovine 3309 3309 162.000000
Bovine 3310 3310 160.000000
Bovine 3311 3311 160.000000
Bovine 3312 3312 159.000000
Bovine 3313 3313 161.000000
Bovine 3314 3314 161.000000
Bovine 3315 3315 163.000000
Bovine 3316 3316 161.000000
Bovine 3317 3317 163.000000
Bovine 3318 3318 164.000000
Bovine 3319 3319 162.000000
Bovine 3320 3320 162.000000
Bovine 3321 3321 161.000000
Bovine 3322 3322 158.000000
Bovine 3323 3323 157.000000
Bovine 3324 3324 157.000000
Bovine 3325 3325 157.000000
Bovine 3326 3326 156.000000
Bovine 3327 3327 158.000000
Bovine 3328 3328 158.000000
Bovine 3329 3329 160.000000
Bovine 3330 3330 160.000000
Bovine 3331 3331 159.000000
Bovine 3332 3332 160.000000
Bovine 3333 3333 161.000000
Bovine 3334 3334 160.000000
Bovine 3335 3335 159.000000
Bovine 3336 3336 159.000000
Bovine 3337 3337 160.000000
Bovine 3338 3338 160.000000
Bovine 3339 3339 162.000000
Bovine 3340 3340 162.000000
Bovine 3341 3341 162.000000
Bovine 3342 3342 164.000000
Bovine 3343 3343 162.000000
Bovine 3344 3344 162.000000
Bovine 3345 3345 160.000000
Bovine 3346 3346 160.000000
Bovine 3347 3347 162.000000
Bovine 3348 3348 160.000000
Bovine 3349 3349 160.000000
Bovine 3350 3350 162.000000
Bovine 3351 3351 162.000000
Bovine 3352 3352 161.000000
Bovine 3353 3353 159.000000
Bovine 3354 3354 157.000000
Bovine 3355 3355 157.000000
Bovine 3356 3356 157.000000
Bovine 3357 3357 156.000000
Bovine 3358 3358 155.000000
Bovine 3359 3359 157.000000
Bovine 3360 3360 155.000000
Bovine 3361 3361 153.000000
Bovine 3362 3362 154.000000
Bovine 3363 3363 150.000000
Bovine 3364 3364 149.000000
Bovine 3365 3365 147.000000
Bovine 3366 3366 148.000000
Bovine 3367 3367 151.000000
Bovine 3368 3368 148.000000
Bovine 3369 3369 147.000000
Bovine 3370 3370 147.000000
Bovine 3371 3371 146.000000
Bovine 3372 3372 148.000000
Bovine 3373 3373 149.000000
Bovine 3374 3374 151.000000
Bovine 3375 3375 150.000000
Bovine 3376 3376 150.000000
Bovine 3377 3377 151.000000
Bovine 3378 3378 153.000000
Bovine 3379 3379 154.000000
Bovine 3380 3380 155.000000
Bovine 3381 3381 156.000000
Bovine 3382 3382 156.000000
Bovine 3383 3383 156.000000
Bovine 3384 3384 157.000000
Bovine 3385 3385 159.000000
Bovine 3386 3386 159.000000
Bovine 3387 3387 158.000000
Bovine 3388 3388 156.000000
Bovine 3389 3389 157.000000
Bovine 3390 3390 157.000000
Bovine 3391 3391 159.000000
Bovine 3392 3392 160.000000
Bovine 3393 3393 163.000000
Bovine 3394 3394 162.000000
Bovine 3395 3395 163.000000
Bovine 3396 3396 161.000000
Bovine 3397 3397 160.000000
Bovine 3398 3398 160.000000
Bovine 3399 3399 157.000000
Bovine 3400 3400 159.000000
Bovine 3401 3401 159.000000
Bovine 3402 3402 159.000000
Bovine 3403 3403 158.000000
Bovine 3404 3404 158.000000
Bovine 3405 3405 160.000000
Bovine 3406 3406 158.000000
Bovine 3407 3407 157.000000
Bovine 3408 3408 156.000000
Bovine 3409 3409 156.000000
Bovine 3410 3410 159.000000
Bovine 3411 3411 158.000000
Bovine 3412 3412 156.000000
Bovine 3413 3413 156.000000
Bovine 3414 3414 153.000000
Bovine 3415 3415 153.000000
Bovine 3416 3416 154.000000
Bovine 3417 3417 156.000000
Bovine 3418 3418 154.000000
Bovine 3419 3419 153.000000
Bovine 3420 3420 154.000000
Bovine 3421 3421 154.000000
Bovine 3422 3422 155.000000
Bovine 3423 3423 155.000000
Bovine 3424 3424 154.000000
Bovine 3425 3425 155.000000
Bovine 3426 3426 153.000000
Bovine 3427 3427 153.000000
Bovine 3428 3428 154.000000
Bovine 3429 3429 153.000000
Bovine 3430 3430 154.000000
Bovine 3431 3431 154.000000
Bovine 3432 3432 153.000000
Bovine 3433 3433 154.000000
Bovine 3434 3434 154.000000
Bovine 3435 3435 154.000000
Bovine 3436 3436 155.000000
Bovine 3437 3437 155.000000
Bovine 3438 3438 156.000000
Bovine 3439 3439 155.000000
Bovine 3440 3440 157.000000
Bovine 3441 3441 157.000000
Bovine 3442 3442 158.000000
Bovine 3443 3443 160.000000
Bovine 3444 3444 160.000000
Bovine 3445 3445 160.000000
Bovine 3446 3446 160.000000
Bovine 3447 3447 161.000000
Bovine 3448 3448 160.000000
Bovine 3449 3449 158.000000
Bovine 3450 3450 157.000000
Bovine 3451 3451 157.000000
Bovine 3452 3452 157.000000
Bovine 3453 3453 159.000000
Bovine 3454 3454 158.000000
Bovine 3455 3455 158.000000
Bovine 3456 3456 158.000000
Bovine 3457 3457 160.000000
Bovine 3458 3458 160.000000
Bovine 3459 3459 163.000000
Bovine 3460 3460 165.000000
Bovine 3461 3461 168.000000
Bovine 3462 3462 169.000000
Bovine 3463 3463 169.000000
Bovine 3464 3464 167.000000
Bovine 3465 3465 167.000000
Bovine 3466 3466 166.000000
Bovine 3467 3467 168.000000
Bovine 3468 3468 166.000000
Bovine 3469 3469 168.000000
Bovine 3470 3470 166.000000
Bovine 3471 3471 163.000000
Bovine 3472 3472 164.000000
Bovine 3473 3473 161.000000
Bovine 3474 3474 163.000000
Bovine 3475 3475 164.000000
Bovine 3476 3476 164.000000
Bovine 3477 3477 163.000000
Bovine 3478 3478 163.000000
Bovine 3479 3479 160.000000
Bovine 3480 3480 159.000000
Bovine 3481 3481 160.000000
Bovine 3482 3482 159.000000
Bovine 3483 3483 158.000000
Bovine 3484 3484 154.000000
Bovine 3485 3485 157.000000
Bovine 3486 3486 158.000000
Bovine 3487 3487 157.000000
Bovine 3488 3488 155.000000
Bovine 3489 3489 155.000000
Bovine 3490 3490 153.000000
Bovine 3491 3491 153.000000
Bovine 3492 3492 152.000000
Bovine 3493 3493 150.000000
Bovine 3494 3494 149.000000
Bovine 3495 3495 150.000000
Bovine 3496 3496 150.000000
Bovine 3497 3497 150.000000
Bovine 3498 3498 151.000000
Bovine 3499 3499 148.000000
Bovine 3500 3500 150.000000
Bovine 3501 3501 148.000000
Bovine 3502 3502 147.000000
Bovine 3503 3503 146.000000
Bovine 3504 3504 145.000000
Bovine 3505 3505 147.000000
Bovine 3506 3506 148.000000
Bovine 3507 3507 147.000000
Bovine 3508 3508 147.000000
Bovine 3509 3509 144.000000
Bovine 3510 3510 143.000000
Bovine 3511 3511 144.000000
Bovine 3512 3512 145.000000
Bovine 3513 3513 146.000000
Bovine 3514 3514 146.000000
Bovine 3515 3515 146.000000
Bovine 3516 3516 145.000000
Bovine 3517 3517 147.000000
Bovine 3518 3518 146.000000
Bovine 3519 3519 147.000000
Bovine 3520 3520 149.000000
Bovine 3521 3521 150.000000
Bovine 3522 3522 153.000000
Bovine 3523 3523 153.000000
Bovine 3524 3524 154.000000
Bovine 3525 3525 151.000000
Bovine 3526 3526 150.000000
Bovine 3527 3527 151.000000
Bovine 3528 3528 151.000000
Bovine 3529 3529 153.000000
Bovine 3530 3530 153.000000
Bovine 3531 3531 153.000000
Bovine 3532 3532 154.000000
Bovine 3533 3533 155.000000
Bovine 3534 3534 154.000000
Bovine 3535 3535 153.000000
Bovine 3536 3536 154.000000
Bovine 3537 3537 153.000000
Bovine 3538 3538 154.000000
Bovine 3539 3539 154.000000
Bovine 3540 3540 153.000000
Bovine 3541 3541 153.000000
Bovine 3542 3542 153.000000
Bovine 3543 3543 153.000000
Bovine 3544 3544 152.000000
Bovine 3545 3545 153.000000
Bovine 3546 3546 153.000000
Bovine 3547 3547 153.000000
Bovine 3548 3548 154.000000
Bovine 3549 3549 153.000000
Bovine 3550 3550 154.000000
Bovine 3551 3551 154.000000
Bovine 3552 3552 156.000000
Bovine 3553 3553 154.000000
Bovine 3554 3554 155.000000
Bovine 3555 3555 156.000000
Bovine 3556 3556 157.000000
Bovine 3557 3557 156.000000
Bovine 3558 3558 155.000000
Bovine 3559 3559 155.000000
Bovine 3560 3560 154.000000
Bovine 3561 3561 154.000000
Bovine 3562 3562 153.000000
Bovine 3563 3563 155.000000
Bovine 3564 3564 157.000000
Bovine 3565 3565 156.000000
Bovine 3566 3566 154.000000
Bovine 3567 3567 154.000000
Bovine 3568 3568 156.000000
Bovine 3569 3569 154.000000
Bovine 3570 3570 155.000000
Bovine 3571 3571 155.000000
Bovine 3572 3572 155.000000
Bovine 3573 3573 154.000000
Bovine 3574 3574 154.000000
Bovine 3575 3575 154.000000
Bovine 3576 3576 154.000000
Bovine 3577 3577 154.000000
Bovine 3578 3578 156.000000
Bovine 3579 3579 156.000000
Bovine 3580 3580 157.000000
Bovine 3581 3581 157.000000
Bovine 3582 3582 157.000000
Bovine 3583 3583 159.000000
Bovine 3584 3584 158.000000
Bovine 3585 3585 157.000000
Bovine 3586 3586 158.000000
Bovine 3587 3587 158.000000
Bovine 3588 3588 158.000000
Bovine 3589 3589 159.000000
Bovine 3590 3590 159.000000
Bovine 3591 3591 160.000000
Bovine 3592 3592 160.000000
Bovine 3593 3593 160.000000
Bovine 3594 3594 158.000000
Bovine 3595 3595 157.000000
Bovine 3596 3596 155.000000
Bovine 3597 3597 157.000000
Bovine 3598 3598 158.000000
Bovine 3599 3599 161.000000
Bovine 3600 3600 161.000000
Bovine 3601 3601 162.000000
Bovine 3602 3602 164.000000
Bovine 3603 3603 164.000000
Bovine 3604 3604 166.000000
Bovine 3605 3605 166.000000
Bovine 3606 3606 165.000000
Bovine 3607 3607 165.000000
Bovine 3608 3608 165.000000
Bovine 3609 3609 166.000000
Bovine 3610 3610 165.000000
Bovine 3611 3611 166.000000
Bovine 3612 3612 165.000000
Bovine 3613 3613 164.000000
Bovine 3614 3614 163.000000
Bovine 3615 3615 163.000000
Bovine 3616 3616 162.000000
Bovine 3617 3617 164.000000
Bovine 3618 3618 164.000000
Bovine 3619 3619 163.000000
Bovine 3620 3620 161.000000
Bovine 3621 3621 157.000000
Bovine 3622 3622 155.000000
Bovine 3623 3623 155.000000
Bovine 3624 3624 154.000000
Bovine 3625 3625 154.000000
Bovine 3626 3626 155.000000
Bovine 3627 3627 155.000000
Bovine 3628 3628 150.000000
Bovine 3629 3629 148.000000
Bovine 3630 3630 148.000000
Bovine 3631 3631 144.000000
Bovine 3632 3632 141.000000
Bovine 3633 3633 139.000000
Bovine 3634 3634 137.000000
Bovine 3635 3635 135.000000
Bovine 3636 3636 134.000000
Bovine 3637 3637 133.000000
Bovine 3638 3638 130.000000
Bovine 3639 3639 129.000000
Bovine 3640 3640 129.000000
Bovine 3641 3641 125.000000
Bovine 3642 3642 127.000000
Bovine 3643 3643 125.000000
Bovine 3644 3644 127.000000
Bovine 3645 3645 126.000000
Bovine 3646 3646 127.000000
Bovine 3647 3647 126.000000
Bovine 3648 3648 124.000000
Bovine 3649 3649 123.000000
Bovine 3650 3650 121.000000
Bovine 3651 3651 119.000000
Bovine 3652 3652 118.000000
Bovine 3653 3653 118.000000
Bovine 3654 3654 118.000000
Bovine 3655 3655 116.000000
Bovine 3656 3656 116.000000
Bovine 3657 3657 116.000000
Bovine 3658 3658 116.000000
Bovine 3659 3659 114.000000
Bovine 3660 3660 113.000000
Bovine 3661 3661 112.000000
Bovine 3662 3662 114.000000
Bovine 3663 3663 112.000000
Bovine 3664 3664 110.000000
Bovine 3665 3665 107.000000
Bovine 3666 3666 106.000000
Bovine 3667 3667 104.000000
Bovine 3668 3668 104.000000
Bovine 3669 3669 104.000000
Bovine 3670 3670 104.000000
Bovine 3671 3671 105.000000
Bovine 3672 3672 105.000000
Bovine 3673 3673 105.000000
Bovine 3674 3674 106.000000
Bovine 3675 3675 105.000000
Bovine 3676 3676 105.000000
Bovine 3677 3677 104.000000
Bovine 3678 3678 102.000000
Bovine 3679 3679 102.000000
Bovine 3680 3680 99.000000
Bovine 3681 3681 99.000000
Bovine 3682 3682 98.000000
Bovine 3683 3683 96.000000
Bovine 3684 3684 95.000000
Bovine 3685 3685 91.000000
Bovine 3686 3686 89.000000
Bovine 3687 3687 88.000000
Bovine 3688 3688 87.000000
Bovine 3689 3689 87.000000
Bovine 3690 3690 86.000000
Bovine 3691 3691 84.000000
Bovine 3692 3692 84.000000
Bovine 3693 3693 82.000000
Bovine 3694 3694 82.000000
Bovine 3695 3695 79.000000
Bovine 3696 3696 79.000000
Bovine 3697 3697 77.000000
Bovine 3698 3698 74.000000
Bovine 3699 3699 74.000000
Bovine 3700 3700 72.000000
Bovine 3701 3701 70.000000
Bovine 3702 3702 67.000000
Bovine 3703 3703 66.000000
Bovine 3704 3704 63.000000
Bovine 3705 3705 61.000000
Bovine 3706 3706 59.000000
Bovine 3707 3707 59.000000
Bovine 3708 3708 58.000000
Bovine 3709 3709 57.000000
Bovine 3710 3710 57.000000
Bovine 3711 3711 55.000000
Bovine 3712 3712 54.000000
Bovine 3713 3713 53.000000
Bovine 3714 3714 52.000000
Bovine 3715 3715 50.000000
Bovine 3716 3716 48.000000
Bovine 3717 3717 47.000000
Bovine 3718 3718 46.000000
Bovine 3719 3719 46.000000
Bovine 3720 3720 46.000000
Bovine 3721 3721 46.000000
Bovine 3722 3722 46.000000
Bovine 3723 3723 45.000000
Bovine 3724 3724 44.000000
Bovine 3725 3725 43.000000
Bovine 3726 3726 43.000000
Bovine 3727 3727 41.000000
Bovine 3728 3728 41.000000
Bovine 3729 3729 40.000000
Bovine 3730 3730 40.000000
Bovine 3731 3731 40.000000
Bovine 3732 3732 40.000000
Bovine 3733 3733 40.000000
Bovine 3734 3734 40.000000
Bovine 3735 3735 40.000000
Bovine 3736 3736 40.000000
Bovine 3737 3737 40.000000
Bovine 3738 3738 40.000000
Bovine 3739 3739 39.000000
Bovine 3740 3740 37.000000
Bovine 3741 3741 36.000000
Bovine 3742 3742 33.000000
Bovine 3743 3743 32.000000
Bovine 3744 3744 31.000000
Bovine 3745 3745 31.000000
Bovine 3746 3746 30.000000
Bovine 3747 3747 31.000000
Bovine 3748 3748 31.000000
Bovine 3749 3749 31.000000
Bovine 3750 3750 30.000000
Bovine 3751 3751 31.000000
Bovine 3752 3752 30.000000
Bovine 3753 3753 28.000000
Bovine 3754 3754 27.000000
Bovine 3755 3755 26.000000
Bovine 3756 3756 26.000000
Bovine 3757 3757 23.000000
Bovine 3758 3758 22.000000
Bovine 3759 3759 21.000000
Bovine 3760 3760 21.000000
Bovine 3761 3761 20.000000
Bovine 3762 3762 20.000000
Bovine 3763 3763 20.000000
Bovine 3764 3764 21.000000
Bovine 3765 3765 22.000000
Bovine 3766 3766 22.000000
Bovine 3767 3767 21.000000
Bovine 3768 3768 20.000000
Bovine 3769 3769 18.000000
Bovine 3770 3770 16.000000
Bovine 3771 3771 14.000000
Bovine 3772 3772 13.000000
Bovine 3773 3773 13.000000
Bovine 3774 3774 12.000000
Bovine 3775 3775 13.000000
Bovine 3776 3776 12.000000
Bovine 3777 3777 13.000000
Bovine 3778 3778 13.000000
Bovine 3779 3779 14.000000
Bovine 3780 3780 16.000000
Bovine 3781 3781 16.000000
Bovine 3782 3782 16.000000
Bovine 3783 3783 16.000000
Bovine 3784 3784 16.000000
Bovine 3785 3785 16.000000
Bovine 3786 3786 16.000000
Bovine 3787 3787 16.000000
Bovine 3788 3788 16.000000
Bovine 3789 3789 16.000000
Bovine 3790 3790 16.000000
Bovine 3791 3791 17.000000
Bovine 3792 3792 18.000000
Bovine 3793 3793 19.000000
Bovine 3794 3794 19.000000
Bovine 3795 3795 21.000000
Bovine 3796 3796 23.000000
Bovine 3797 3797 23.000000
Bovine 3798 3798 23.000000
Bovine 3799 3799 23.000000
Bovine 3800 3800 23.000000
Bovine 3801 3801 23.000000
Bovine 3802 3802 23.000000
Bovine 3803 3803 23.000000
Bovine 3804 3804 25.000000
Bovine 3805 3805 26.000000
Bovine 3806 3806 26.000000
Bovine 3807 3807 27.000000
Bovine 3808 3808 28.000000
Bovine 3809 3809 29.000000
Bovine 3810 3810 29.000000
Bovine 3811 3811 31.000000
Bovine 3812 3812 32.000000
Bovine 3813 3813 32.000000
Bovine 3814 3814 32.000000
Bovine 3815 3815 32.000000
Bovine 3816 3816 32.000000
Bovine 3817 3817 32.000000
Bovine 3818 3818 32.000000
Bovine 3819 3819 32.000000
Bovine 3820 3820 34.000000
Bovine 3821 3821 35.000000
Bovine 3822 3822 35.000000
Bovine 3823 3823 35.000000
Bovine 3824 3824 36.000000
Bovine 3825 3825 36.000000
Bovine 3826 3826 36.000000
Bovine 3827 3827 37.000000
Bovine 3828 3828 37.000000
Bovine 3829 3829 37.000000
Bovine 3830 3830 37.000000
Bovine 3831 3831 37.000000
Bovine 3832 3832 37.000000
Bovine 3833 3833 37.000000
Bovine 3834 3834 37.000000
Bovine 3835 3835 37.000000
Bovine 3836 3836 37.000000
Bovine 3837 3837 37.000000
Bovine 3838 3838 37.000000
Bovine 3839 3839 37.000000
Bovine 3840 3840 37.000000
Bovine 3841 3841 37.000000
Bovine 3842 3842 37.000000
Bovine 3843 3843 37.000000
Bovine 3844 3844 37.000000
Bovine 3845 3845 37.000000
Bovine 3846 3846 36.000000
Bovine 3847 3847 35.000000
Bovine 3848 3848 35.000000
Bovine 3849 3849 35.000000
Bovine 3850 3850 35.000000
Bovine 3851 3851 33.000000
Bovine 3852 3852 33.000000
Bovine 3853 3853 33.000000
Bovine 3854 3854 33.000000
Bovine 3855 3855 33.000000
Bovine 3856 3856 33.000000
Bovine 3857 3857 33.000000
Bovine 3858 3858 32.000000
Bovine 3859 3859 31.000000
Bovine 3860 3860 31.000000
Bovine 3861 3861 31.000000
Bovine 3862 3862 31.000000
Bovine 3863 3863 30.000000
Bovine 3864 3864 29.000000
Bovine 3865 3865 28.000000
Bovine 3866 3866 28.000000
Bovine 3867 3867 28.000000
Bovine 3868 3868 28.000000
Bovine 3869 3869 28.000000
Bovine 3870 3870 28.000000
Bovine 3871 3871 28.000000
Bovine 3872 3872 28.000000
Bovine 3873 3873 28.000000
Bovine 3874 3874 26.000000
Bovine 3875 3875 23.000000
Bovine 3876 3876 22.000000
Bovine 3877 3877 22.000000
Bovine 3878 3878 22.000000
Bovine 3879 3879 22.000000
Bovine 3880 3880 21.000000
Bovine 3881 3881 21.000000
Bovine 3882 3882 21.000000
Bovine 3883 3883 21.000000
Bovine 3884 3884 22.000000
Bovine 3885 3885 23.000000
Bovine 3886 3886 23.000000
Bovine 3887 3887 23.000000
Bovine 3888 3888 23.000000
Bovine 3889 3889 23.000000
Bovine 3890 3890 23.000000
Bovine 3891 3891 23.000000
Bovine 3892 3892 22.000000
Bovine 3893 3893 22.000000
Bovine 3894 3894 20.000000
Bovine 3895 3895 19.000000
Bovine 3896 3896 18.000000
Bovine 3897 3897 18.000000
Bovine 3898 3898 18.000000
Bovine 3899 3899 18.000000
Bovine 3900 3900 19.000000
Bovine 3901 3901 19.000000
Bovine 3902 3902 19.000000
Bovine 3903 3903 18.000000
Bovine 3904 3904 19.000000
Bovine 3905 3905 18.000000
Bovine 3906 3906 18.000000
Bovine 3907 3907 17.000000
Bovine 3908 3908 17.000000
Bovine 3909 3909 17.000000
Bovine 3910 3910 16.000000
Bovine 3911 3911 15.000000
Bovine 3912 3912 14.000000
Bovine 3913 3913 14.000000
Bovine 3914 3914 13.000000
Bovine 3915 3915 13.000000
Bovine 3916 3916 13.000000
Bovine 3917 3917 13.000000
Bovine 3918 3918 13.000000
Bovine 3919 3919 12.000000
Bovine 3920 3920 12.000000
Bovine 3921 3921 15.000000
Bovine 3922 3922 15.000000
Bovine 3923 3923 15.000000
Bovine 3924 3924 14.000000
Bovine 3925 3925 14.000000
Bovine 3926 3926 14.000000
Bovine 3927 3927 13.000000
Bovine 3928 3928 13.000000
Bovine 3929 3929 13.000000
Bovine 3930 3930 13.000000
Bovine 3931 3931 13.000000
Bovine 3932 3932 13.000000
Bovine 3933 3933 14.000000
Bovine 3934 3934 14.000000
Bovine 3935 3935 14.000000
Bovine 3936 3936 15.000000
Bovine 3937 3937 16.000000
Bovine 3938 3938 18.000000
Bovine 3939 3939 18.000000
Bovine 3940 3940 21.000000
Bovine 3941 3941 23.000000
Bovine 3942 3942 25.000000
Bovine 3943 3943 26.000000
Bovine 3944 3944 28.000000
Bovine 3945 3945 30.000000
Bovine 3946 3946 30.000000
Bovine 3947 3947 30.000000
Bovine 3948 3948 31.000000
Bovine 3949 3949 31.000000
Bovine 3950 3950 33.000000
Bovine 3951 3951 34.000000
Bovine 3952 3952 35.000000
Bovine 3953 3953 37.000000
Bovine 3954 3954 40.000000
Bovine 3955 3955 41.000000
Bovine 3956 3956 43.000000
Bovine 3957 3957 44.000000
Bovine 3958 3958 45.000000
Bovine 3959 3959 46.000000
Bovine 3960 3960 47.000000
Bovine 3961 3961 47.000000
Bovine 3962 3962 48.000000
Bovine 3963 3963 50.000000
Bovine 3964 3964 50.000000
Bovine 3965 3965 51.000000
Bovine 3966 3966 52.000000
Bovine 3967 3967 54.000000
Bovine 3968 3968 55.000000
Bovine 3969 3969 57.000000
Bovine 3970 3970 57.000000
Bovine 3971 3971 59.000000
Bovine 3972 3972 60.000000
Bovine 3973 3973 63.000000
Bovine 3974 3974 64.000000
Bovine 3975 3975 66.000000
Bovine 3976 3976 66.000000
Bovine 3977 3977 68.000000
Bovine 3978 3978 68.000000
Bovine 3979 3979 69.000000
Bovine 3980 3980 69.000000
Bovine 3981 3981 69.000000
Bovine 3982 3982 70.000000
Bovine 3983 3983 71.000000
Bovine 3984 3984 70.000000
Bovine 3985 3985 71.000000
Bovine 3986 3986 72.000000
Bovine 3987 3987 74.000000
Bovine 3988 3988 76.000000
Bovine 3989 3989 78.000000
Bovine 3990 3990 80.000000
Bovine 3991 3991 78.000000
Bovine 3992 3992 79.000000
Bovine 3993 3993 79.000000
Bovine 3994 3994 80.000000
Bovine 3995 3995 80.000000
Bovine 3996 3996 80.000000
Bovine 3997 3997 82.000000
Bovine 3998 3998 82.000000
Bovine 3999 3999 84.000000
Bovine 4000 4000 84.000000
Bovine 4001 4001 85.000000
Bovine 4002 4002 86.000000
Bovine 4003 4003 89.000000
Bovine 4004 4004 89.000000
Bovine 4005 4005 90.000000
Bovine 4006 4006 91.000000
Bovine 4007 4007 91.000000
Bovine 4008 4008 91.000000
Bovine 4009 4009 92.000000
Bovine 4010 4010 93.000000
Bovine 4011 4011 94.000000
Bovine 4012 4012 96.000000
Bovine 4013 4013 96.000000
Bovine 4014 4014 100.000000
Bovine 4015 4015 102.000000
Bovine 4016 4016 101.000000
Bovine 4017 4017 101.000000
Bovine 4018 4018 101.000000
Bovine 4019 4019 102.000000
Bovine 4020 4020 102.000000
Bovine 4021 4021 104.000000
Bovine 4022 4022 105.000000
Bovine 4023 4023 106.000000
Bovine 4024 4024 107.000000
Bovine 4025 4025 108.000000
Bovine 4026 4026 109.000000
Bovine 4027 4027 109.000000
Bovine 4028 4028 109.000000
Bovine 4029 4029 109.000000
Bovine 4030 4030 109.000000
Bovine 4031 4031 109.000000
Bovine 4032 4032 109.000000
Bovine 4033 4033 108.000000
Bovine 4034 4034 108.000000
Bovine 4035 4035 107.000000
Bovine 4036 4036 107.000000
Bovine 4037 4037 106.000000
Bovine 4038 4038 104.000000
Bovine 4039 4039 103.000000
Bovine 4040 4040 100.000000
Bovine 4041 4041 99.000000
Bovine 4042 4042 96.000000
Bovine 4043 4043 96.000000
Bovine 4044 4044 93.000000
Bovine 4045 4045 92.000000
Bovine 4046 4046 92.000000
Bovine 4047 4047 91.000000
Bovine 4048 4048 91.000000
Bovine 4049 4049 89.000000
Bovine 4050 4050 89.000000
Bovine 4051 4051 88.000000
Bovine 4052 4052 84.000000
Bovine 4053 4053 83.000000
Bovine 4054 4054 81.000000
Bovine 4055 4055 82.000000
Bovine 4056 4056 79.000000
Bovine 4057 4057 79.000000
Bovine 4058 4058 80.000000
Bovine 4059 4059 79.000000
Bovine 4060 4060 79.000000
Bovine 4061 4061 80.000000
Bovine 4062 4062 81.000000
Bovine 4063 4063 81.000000
Bovine 4064 4064 82.000000
Bovine 4065 4065 82.000000
Bovine 4066 4066 81.000000
Bovine 4067 4067 81.000000
Bovine 4068 4068 80.000000
Bovine 4069 4069 79.000000
Bovine 4070 4070 79.000000
Bovine 4071 4071 78.000000
Bovine 4072 4072 77.000000
Bovine 4073 4073 76.000000
Bovine 4074 4074 76.000000
Bovine 4075 4075 77.000000
Bovine 4076 4076 76.000000
Bovine 4077 4077 79.000000
Bovine 4078 4078 79.000000
Bovine 4079 4079 82.000000
Bovine 4080 4080 83.000000
Bovine 4081 4081 83.000000
Bovine 4082 4082 84.000000
Bovine 4083 4083 82.000000
Bovine 4084 4084 83.000000
Bovine 4085 4085 82.000000
Bovine 4086 4086 82.000000
Bovine 4087 4087 81.000000
Bovine 4088 4088 79.000000
Bovine 4089 4089 79.000000
Bovine 4090 4090 79.000000
Bovine 4091 4091 82.000000
Bovine 4092 4092 82.000000
Bovine 4093 4093 85.000000
Bovine 4094 4094 85.000000
Bovine 4095 4095 86.000000
Bovine 4096 4096 84.000000
Bovine 4097 4097 85.000000
Bovine 4098 4098 84.000000
Bovine 4099 4099 85.000000
Bovine 4100 4100 84.000000
Bovine 4101 4101 82.000000
Bovine 4102 4102 81.000000
Bovine 4103 4103 79.000000
Bovine 4104 4104 77.000000
Bovine 4105 4105 78.000000
Bovine 4106 4106 76.000000
Bovine 4107 4107 74.000000
Bovine 4108 4108 75.000000
Bovine 4109 4109 76.000000
Bovine 4110 4110 75.000000
Bovine 4111 4111 74.000000
Bovine 4112 4112 76.000000
Bovine 4113 4113 77.000000
Bovine 4114 4114 73.000000
Bovine 4115 4115 74.000000
Bovine 4116 4116 76.000000
Bovine 4117 4117 76.000000
Bovine 4118 4118 76.000000
Bovine 4119 4119 77.000000
Bovine 4120 4120 77.000000
Bovine 4121 4121 76.000000
Bovine 4122 4122 77.000000
Bovine 4123 4123 77.000000
Bovine 4124 4124 79.000000
Bovine 4125 4125 78.000000
Bovine 4126 4126 78.000000
Bovine 4127 4127 82.000000
Bovine 4128 4128 83.000000
Bovine 4129 4129 86.000000
Bovine 4130 4130 87.000000
Bovine 4131 4131 90.000000
Bovine 4132 4132 90.000000
Bovine 4133 4133 93.000000
Bovine 4134 4134 95.000000
Bovine 4135 4135 96.000000
Bovine 4136 4136 98.000000
Bovine 4137 4137 99.000000
Bovine 4138 4138 100.000000
Bovine 4139 4139 101.000000
Bovine 4140 4140 102.000000
Bovine 4141 4141 103.000000
Bovine 4142 4142 104.000000
Bovine 4143 4143 106.000000
Bovine 4144 4144 107.000000
Bovine 4145 4145 109.000000
Bovine 4146 4146 112.000000
Bovine 4147 4147 112.000000
Bovine 4148 4148 113.000000
Bovine 4149 4149 114.000000
Bovine 4150 4150 116.000000
Bovine 4151 4151 118.000000
Bovine 4152 4152 118.000000
Bovine 4153 4153 120.000000
Bovine 4154 4154 121.000000
Bovine 4155 4155 121.000000
Bovine 4156 4156 122.000000
Bovine 4157 4157 120.000000
Bovine 4158 4158 120.000000
Bovine 4159 4159 120.000000
Bovine 4160 4160 119.000000
Bovine 4161 4161 119.000000
Bovine 4162 4162 117.000000
Bovine 4163 4163 117.000000
Bovine 4164 4164 115.000000
Bovine 4165 4165 117.000000
Bovine 4166 4166 119.000000
Bovine 4167 4167 120.000000
Bovine 4168 4168 120.000000
Bovine 4169 4169 118.000000
Bovine 4170 4170 120.000000
Bovine 4171 4171 121.000000
Bovine 4172 4172 121.000000
Bovine 4173 4173 119.000000
Bovine 4174 4174 120.000000
Bovine 4175 4175 119.000000
Bovine 4176 4176 117.000000
Bovine 4177 4177 116.000000
Bovine 4178 4178 113.000000
Bovine 4179 4179 115.000000
Bovine 4180 4180 115.000000
Bovine 4181 4181 117.000000
Bovine 4182 4182 119.000000
Bovine 4183 4183 120.000000
Bovine 4184 4184 120.000000
Bovine 4185 4185 121.000000
Bovine 4186 4186 120.000000
Bovine 4187 4187 120.000000
Bovine 4188 4188 121.000000
Bovine 4189 4189 123.000000
Bovine 4190 4190 121.000000
Bovine 4191 4191 122.000000
Bovine 4192 4192 120.000000
Bovine 4193 4193 120.000000
Bovine 4194 4194 120.000000
Bovine 4195 4195 121.000000
Bovine 4196 4196 121.000000
Bovine 4197 4197 122.000000
Bovine 4198 4198 122.000000
Bovine 4199 4199 123.000000
Bovine 4200 4200 125.000000
Bovine 4201 4201 125.000000
Bovine 4202 4202 124.000000
Bovine 4203 4203 124.000000
Bovine 4204 4204 123.000000
Bovine 4205 4205 123.000000
Bovine 4206 4206 123.000000
Bovine 4207 4207 122.000000
Bovine 4208 4208 121.000000
Bovine 4209 4209 119.000000
Bovine 4210 4210 119.000000
Bovine 4211 4211 118.000000
Bovine 4212 4212 116.000000
Bovine 4213 4213 115.000000
Bovine 4214 4214 113.000000
Bovine 4215 4215 116.000000
Bovine 4216 4216 113.000000
Bovine 4217 4217 112.000000
Bovine 4218 4218 113.000000
Bovine 4219 4219 113.000000
Bovine 4220 4220 114.000000
Bovine 4221 4221 112.000000
Bovine 4222 4222 110.000000
Bovine 4223 4223 109.000000
Bovine 4224 4224 107.000000
Bovine 4225 4225 107.000000
Bovine 4226 4226 105.000000
Bovine 4227 4227 104.000000
Bovine 4228 4228 104.000000
Bovine 4229 4229 104.000000
Bovine 4230 4230 104.000000
Bovine 4231 4231 104.000000
Bovine 4232 4232 102.000000
Bovine 4233 4233 102.000000
Bovine 4234 4234 101.000000
Bovine 4235 4235 101.000000
Bovine 4236 4236 100.000000
Bovine 4237 4237 100.000000
Bovine 4238 4238 98.000000
Bovine 4239 4239 98.000000
Bovine 4240 4240 97.000000
Bovine 4241 4241 96.000000
Bovine 4242 4242 94.000000
Bovine 4243 4243 95.000000
Bovine 4244 4244 94.000000
Bovine 4245 4245 93.000000
Bovine 4246 4246 92.000000
Bovine 4247 4247 92.000000
Bovine 4248 4248 93.000000
Bovine 4249 4249 89.000000
Bovine 4250 4250 89.000000
Bovine 4251 4251 87.000000
Bovine 4252 4252 85.000000
Bovine 4253 4253 84.000000
Bovine 4254 4254 84.000000
Bovine 4255 4255 84.000000
Bovine 4256 4256 84.000000
Bovine 4257 4257 84.000000
Bovine 4258 4258 85.000000
Bovine 4259 4259 86.000000
Bovine 4260 4260 86.000000
Bovine 4261 4261 85.000000
Bovine 4262 4262 85.000000
Bovine 4263 4263 85.000000
Bovine 4264 4264 84.000000
Bovine 4265 4265 81.000000
Bovine 4266 4266 79.000000
Bovine 4267 4267 78.000000
Bovine 4268 4268 78.000000
Bovine 4269 4269 77.000000
Bovine 4270 4270 76.000000
Bovine 4271 4271 75.000000
Bovine 4272 4272 76.000000
Bovine 4273 4273 76.000000
Bovine 4274 4274 74.000000
Bovine 4275 4275 75.000000
Bovine 4276 4276 77.000000
Bovine 4277 4277 76.000000
Bovine 4278 4278 75.000000
Bovine 4279 4279 74.000000
Bovine 4280 4280 73.000000
Bovine 4281 4281 73.000000
Bovine 4282 4282 71.000000
Bovine 4283 4283 69.000000
Bovine 4284 4284 69.000000
Bovine 4285 4285 71.000000
Bovine 4286 4286 71.000000
Bovine 4287 4287 71.000000
Bovine 4288 4288 73.000000
Bovine 4289 4289 72.000000
Bovine 4290 4290 73.000000
Bovine 4291 4291 74.000000
Bovine 4292 4292 74.000000
Bovine 4293 4293 73.000000
Bovine 4294 4294 75.000000
Bovine 4295 4295 75.000000
Bovine 4296 4296 75.000000
Bovine 4297 4297 75.000000
Bovine 4298 4298 73.000000
Bovine 4299 4299 74.000000
Bovine 4300 4300 76.000000
Bovine 4301 4301 78.000000
Bovine 4302 4302 79.000000
Bovine 4303 4303 81.000000
Bovine 4304 4304 82.000000
Bovine 4305 4305 84.000000
Bovine 4306 4306 87.000000
Bovine 4307 4307 87.000000
Bovine 4308 4308 89.000000
Bovine 4309 4309 91.000000
Bovine 4310 4310 94.000000
Bovine 4311 4311 94.000000
Bovine 4312 4312 95.000000
Bovine 4313 4313 98.000000
Bovine 4314 4314 97.000000
Bovine 4315 4315 96.000000
Bovine 4316 4316 97.000000
Bovine 4317 4317 99.000000
Bovine 4318 4318 98.000000
Bovine 4319 4319 97.000000
Bovine 4320 4320 97.000000
Bovine 4321 4321 98.000000
Bovine 4322 4322 100.000000
Bovine 4323 4323 100.000000
Bovine 4324 4324 102.000000
Bovine 4325 4325 102.000000
Bovine 4326 4326 100.000000
Bovine 4327 4327 100.000000
Bovine 4328 4328 99.000000
Bovine 4329 4329 100.000000
Bovine 4330 4330 99.000000
Bovine 4331 4331 97.000000
Bovine 4332 4332 100.000000
Bovine 4333 4333 101.000000
Bovine 4334 4334 101.000000
Bovine 4335 4335 100.000000
Bovine 4336 4336 101.000000
Bovine 4337 4337 103.000000
Bovine 4338 4338 103.000000
Bovine 4339 4339 104.000000
Bovine 4340 4340 105.000000
Bovine 4341 4341 106.000000
Bovine 4342 4342 107.000000
Bovine 4343 4343 105.000000
Bovine 4344 4344 103.000000
Bovine 4345 4345 104.000000
Bovine 4346 4346 104.000000
Bovine 4347 4347 104.000000
Bovine 4348 4348 105.000000
Bovine 4349 4349 106.000000
Bovine 4350 4350 108.000000
Bovine 4351 4351 108.000000
Bovine 4352 4352 108.000000
Bovine 4353 4353 112.000000
Bovine 4354 4354 114.000000
Bovine 4355 4355 114.000000
Bovine 4356 4356 118.000000
Bovine 4357 4357 120.000000
Bovine 4358 4358 119.000000
Bovine 4359 4359 119.000000
Bovine 4360 4360 118.000000
Bovine 4361 4361 120.000000
Bovine 4362 4362 122.000000
Bovine 4363 4363 124.000000
Bovine 4364 4364 124.000000
Bovine 4365 4365 124.000000
Bovine 4366 4366 126.000000
Bovine 4367 4367 128.000000
Bovine 4368 4368 133.000000
Bovine 4369 4369 135.000000
Bovine 4370 4370 137.000000
Bovine 4371 4371 139.000000
Bovine 4372 4372 139.000000
Bovine 4373 4373 142.000000
Bovine 4374 4374 145.000000
Bovine 4375 4375 145.000000
Bovine 4376 4376 146.000000
Bovine 4377 4377 147.000000
Bovine 4378 4378 148.000000
Bovine 4379 4379 151.000000
Bovine 4380 4380 151.000000
Bovine 4381 4381 150.000000
Bovine 4382 4382 153.000000
Bovine 4383 4383 154.000000
Bovine 4384 4384 155.000000
Bovine 4385 4385 155.000000
Bovine 4386 4386 155.000000
Bovine 4387 4387 153.000000
Bovine 4388 4388 151.000000
Bovine 4389 4389 148.000000
Bovine 4390 4390 151.000000
Bovine 4391 4391 149.000000
Bovine 4392 4392 151.000000
Bovine 4393 4393 151.000000
Bovine 4394 4394 151.000000
Bovine 4395 4395 149.000000
Bovine 4396 4396 152.000000
Bovine 4397 4397 153.000000
Bovine 4398 4398 154.000000
Bovine 4399 4399 153.000000
Bovine 4400 4400 152.000000
Bovine 4401 4401 153.000000
Bovine 4402 4402 152.000000
Bovine 4403 4403 152.000000
Bovine 4404 4404 151.000000
Bovine 4405 4405 151.000000
Bovine 4406 4406 149.000000
Bovine 4407 4407 150.000000
Bovine 4408 4408 151.000000
Bovine 4409 4409 150.000000
Bovine 4410 4410 150.000000
Bovine 4411 4411 149.000000
Bovine 4412 4412 150.000000
Bovine 4413 4413 152.000000
Bovine 4414 4414 154.000000
Bovine 4415 4415 154.000000
Bovine 4416 4416 152.000000
Bovine 4417 4417 150.000000
Bovine 4418 4418 150.000000
Bovine 4419 4419 150.000000
Bovine 4420 4420 151.000000
Bovine 4421 4421 152.000000
Bovine 4422 4422 152.000000
Bovine 4423 4423 154.000000
Bovine 4424 4424 152.000000
Bovine 4425 4425 153.000000
Bovine 4426 4426 154.000000
Bovine 4427 4427 154.000000
Bovine 4428 4428 157.000000
Bovine 4429 4429 159.000000
Bovine 4430 4430 160.000000
Bovine 4431 4431 162.000000
Bovine 4432 4432 162.000000
Bovine 4433 4433 164.000000
Bovine 4434 4434 165.000000
Bovine 4435 4435 165.000000
Bovine 4436 4436 166.000000
Bovine 4437 4437 166.000000
Bovine 4438 4438 166.000000
Bovine 4439 4439 167.000000
Bovine 4440 4440 167.000000
Bovine 4441 4441 169.000000
Bovine 4442 4442 169.000000
Bovine 4443 4443 171.000000
Bovine 4444 4444 171.000000
Bovine 4445 4445 173.000000
Bovine 4446 4446 173.000000
Bovine 4447 4447 173.000000
Bovine 4448 4448 173.000000
Bovine 4449 4449 174.000000
Bovine 4450 4450 171.000000
Bovine 4451 4451 172.000000
Bovine 4452 4452 171.000000
Bovine 4453 4453 171.000000
Bovine 4454 4454 171.000000
Bovine 4455 4455 171.000000
Bovine 4456 4456 168.000000
Bovine 4457 4457 169.000000
Bovine 4458 4458 167.000000
Bovine 4459 4459 167.000000
Bovine 4460 4460 166.000000
Bovine 4461 4461 165.000000
Bovine 4462 4462 162.000000
Bovine 4463 4463 161.000000
Bovine 4464 4464 159.000000
Bovine 4465 4465 158.000000
Bovine 4466 4466 155.000000
Bovine 4467 4467 153.000000
Bovine 4468 4468 152.000000
Bovine 4469 4469 149.000000
Bovine 4470 4470 147.000000
Bovine 4471 4471 146.000000
Bovine 4472 4472 143.000000
Bovine 4473 4473 139.000000
Bovine 4474 4474 136.000000
Bovine 4475 4475 134.000000
Bovine 4476 4476 133.000000
Bovine 4477 4477 131.000000
Bovine 4478 4478 129.000000
Bovine 4479 4479 127.000000
Bovine 4480 4480 125.000000
Bovine 4481 4481 123.000000
Bovine 4482 4482 121.000000
Bovine 4483 4483 120.000000
Bovine 4484 4484 118.000000
Bovine 4485 4485 116.000000
Bovine 4486 4486 113.000000
Bovine 4487 4487 113.000000
Bovine 4488 4488 113.000000
Bovine 4489 4489 110.000000
Bovine 4490 4490 109.000000
Bovine 4491 4491 108.000000
Bovine 4492 4492 106.000000
Bovine 4493 4493 104.000000
Bovine 4494 4494 103.000000
Bovine 4495 4495 100.000000
Bovine 4496 4496 96.000000
Bovine 4497 4497 95.000000
Bovine 4498 4498 93.000000
Bovine 4499 4499 92.000000
Bovine 4500 4500 90.000000
Bovine 4501 4501 89.000000
Bovine 4502 4502 88.000000
Bovine 4503 4503 88.000000
Bovine 4504 4504 88.000000
Bovine 4505 4505 85.000000
Bovine 4506 4506 85.000000
Bovine 4507 4507 82.000000
Bovine 4508 4508 78.000000
Bovine 4509 4509 77.000000
Bovine 4510 4510 75.000000
Bovine 4511 4511 72.000000
Bovine 4512 4512 70.000000
Bovine 4513 4513 67.000000
Bovine 4514 4514 67.000000
Bovine 4515 4515 66.000000
Bovine 4516 4516 65.000000
Bovine 4517 4517 64.000000
Bovine 4518 4518 63.000000
Bovine 4519 4519 62.000000
Bovine 4520 4520 58.000000
Bovine 4521 4521 58.000000
Bovine 4522 4522 56.000000
Bovine 4523 4523 55.000000
Bovine 4524 4524 56.000000
Bovine 4525 4525 54.000000
Bovine 4526 4526 53.000000
Bovine 4527 4527 51.000000
Bovine 4528 4528 49.000000
Bovine 4529 4529 46.000000
Bovine 4530 4530 44.000000
Bovine 4531 4531 43.000000
Bovine 4532 4532 43.000000
Bovine 4533 4533 41.000000
Bovine 4534 4534 39.000000
Bovine 4535 4535 37.000000
Bovine 4536 4536 35.000000
Bovine 4537 4537 34.000000
Bovine 4538 4538 33.000000
Bovine 4539 4539 33.000000
Bovine 4540 4540 32.000000
Bovine 4541 4541 30.000000
Bovine 4542 4542 30.000000
Bovine 4543 4543 28.000000
Bovine 4544 4544 26.000000
Bovine 4545 4545 27.000000
Bovine 4546 4546 27.000000
Bovine 4547 4547 27.000000
Bovine 4548 4548 27.000000
Bovine 4549 4549 24.000000
Bovine 4550 4550 22.000000
Bovine 4551 4551 21.000000
Bovine 4552 4552 21.000000
Bovine 4553 4553 19.000000
Bovine 4554 4554 18.000000
Bovine 4555 4555 17.000000
Bovine 4556 4556 17.000000
Bovine 4557 4557 18.000000
Bovine 4558 4558 18.000000
Bovine 4559 4559 20.000000
Bovine 4560 4560 21.000000
Bovine 4561 4561 21.000000
Bovine 4562 4562 21.000000
Bovine 4563 4563 21.000000
Bovine 4564 4564 21.000000
Bovine 4565 4565 21.000000
Bovine 4566 4566 21.000000
Bovine 4567 4567 21.000000
Bovine 4568 4568 21.000000
Bovine 4569 4569 21.000000
Bovine 4570 4570 22.000000
Bovine 4571 4571 22.000000
Bovine 4572 4572 22.000000
Bovine 4573 4573 23.000000
Bovine 4574 4574 23.000000
Bovine 4575 4575 23.000000
Bovine 4576 4576 24.000000
Bovine 4577 4577 24.000000
Bovine 4578 4578 24.000000
Bovine 4579 4579 24.000000
Bovine 4580 4580 24.000000
Bovine 4581 4581 24.000000
Bovine 4582 4582 24.000000
Bovine 4583 4583 24.000000
Bovine 4584 4584 25.000000
Bovine 4585 4585 25.000000
Bovine 4586 4586 26.000000
Bovine 4587 4587 27.000000
Bovine 4588 4588 28.000000
Bovine 4589 4589 28.000000
Bovine 4590 4590 28.000000
Bovine 4591 4591 28.000000
Bovine 4592 4592 31.000000
Bovine 4593 4593 32.000000
Bovine 4594 4594 32.000000
Bovine 4595 4595 32.000000
Bovine 4596 4596 32.000000
Bovine 4597 4597 32.000000
Bovine 4598 4598 32.000000
Bovine 4599 4599 32.000000
Bovine 4600 4600 33.000000
Bovine 4601 4601 33.000000
Bovine 4602 4602 33.000000
Bovine 4603 4603 33.000000
Bovine 4604 4604 34.000000
Bovine 4605 4605 34.000000
Bovine 4606 4606 34.000000
Bovine 4607 4607 34.000000
Bovine 4608 4608 36.000000
Bovine 4609 4609 36.000000
Bovine 4610 4610 36.000000
Bovine 4611 4611 36.000000
Bovine 4612 4612 36.000000
Bovine 4613 4613 36.000000
Bovine 4614 4614 36.000000
Bovine 4615 4615 36.000000
Bovine 4616 4616 36.000000
Bovine 4617 4617 36.000000
Bovine 4618 4618 36.000000
Bovine 4619 4619 36.000000
Bovine 4620 4620 36.000000
Bovine 4621 4621 36.000000
Bovine 4622 4622 36.000000
Bovine 4623 4623 36.000000
Bovine 4624 4624 35.000000
Bovine 4625 4625 35.000000
Bovine 4626 4626 35.000000
Bovine 4627 4627 35.000000
Bovine 4628 4628 34.000000
Bovine 4629 4629 34.000000
Bovine 4630 4630 34.000000
Bovine 4631 4631 32.000000
Bovine 4632 4632 32.000000
Bovine 4633 4633 32.000000
Bovine 4634 4634 32.000000
Bovine 4635 4635 32.000000
Bovine 4636 4636 32.000000
Bovine 4637 4637 32.000000
Bovine 4638 4638 31.000000
Bovine 4639 4639 31.000000
Bovine 4640 4640 29.000000
Bovine 4641 4641 29.000000
Bovine 4642 4642 29.000000
Bovine 4643 4643 27.000000
Bovine 4644 4644 26.000000
Bovine 4645 4645 25.000000
Bovine 4646 4646 24.000000
Bovine 4647 4647 22.000000
Bovine 4648 4648 22.000000
Bovine 4649 4649 22.000000
Bovine 4650 4650 22.000000
Bovine 4651 4651 22.000000
Bovine 4652 4652 22.000000
Bovine 4653 4653 22.000000
Bovine 4654 4654 20.000000
Bovine 4655 4655 19.000000
Bovine 4656 4656 18.000000
Bovine 4657 4657 18.000000
Bovine 4658 4658 17.000000
Bovine 4659 4659 16.000000
Bovine 4660 4660 15.000000
Bovine 4661 4661 15.000000
Bovine 4662 4662 15.000000
Bovine 4663 4663 15.000000
Bovine 4664 4664 15.000000
Bovine 4665 4665 15.000000
Bovine 4666 4666 15.000000
Bovine 4667 4667 15.000000
Bovine 4668 4668 15.000000
Bovine 4669 4669 15.000000
Bovine 4670 4670 14.000000
Bovine 4671 4671 14.000000
Bovine 4672 4672 13.000000
Bovine 4673 4673 13.000000
Bovine 4674 4674 13.000000
Bovine 4675 4675 12.000000
Bovine 4676 4676 12.000000
Bovine 4677 4677 12.000000
Bovine 4678 4678 12.000000
Bovine 4679 4679 12.000000
Bovine 4680 4680 12.000000
Bovine 4681 4681 12.000000
Bovine 4682 4682 12.000000
Bovine 4683 4683 12.000000
Bovine 4684 4684 11.000000
Bovine 4685 4685 11.000000
Bovine 4686 4686 10.000000
Bovine 4687 4687 9.000000
Bovine 4688 4688 8.000000
Bovine 4689 4689 8.000000
Bovine 4690 4690 7.000000
Bovine 4691 4691 6.000000
Bovine 4692 4692 4.000000
Bovine 4693 4693 4.000000
Bovine 4694 4694 4.000000
Bovine 4695 4695 4.000000
Bovine 4696 4696 4.000000
Bovine 4697 4697 4.000000
Bovine 4698 4698 4.000000
Bovine 4699 4699 4.000000
Bovine 4700 4700 3.000000
Bovine 4701 4701 3.000000
Bovine 4702 4702 3.000000
Bovine 4703 4703 3.000000
Bovine 4704 4704 3.000000
Bovine 4705 4705 2.000000
Bovine 4706 4706 2.000000
Bovine 4707 4707 2.000000
Bovine 4708 4708 2.000000
Bovine 4709 4709 5.000000
Bovine 4710 4710 7.000000
Bovine 4711 4711 9.000000
Bovine 4712 4712 11.000000
Bovine 4713 4713 12.000000
Bovine 4714 4714 14.000000
Bovine 4715 4715 16.000000
Bovine 4716 4716 16.000000
Bovine 4717 4717 17.000000
Bovine 4718 4718 17.000000
Bovine 4719 4719 18.000000
Bovine 4720 4720 19.000000
Bovine 4721 4721 19.000000
Bovine 4722 4722 19.000000
Bovine 4723 4723 21.000000
Bovine 4724 4724 22.000000
Bovine 4725 4725 24.000000
Bovine 4726 4726 25.000000
Bovine 4727 4727 26.000000
Bovine 4728 4728 28.000000
Bovine 4729 4729 28.000000
Bovine 4730 4730 33.000000
Bovine 4731 4731 33.000000
Bovine 4732 4732 34.000000
Bovine 4733 4733 35.000000
Bovine 4734 4734 35.000000
Bovine 4735 4735 37.000000
Bovine 4736 4736 38.000000
Bovine 4737 4737 38.000000
Bovine 4738 4738 40.000000
Bovine 4739 4739 44.000000
Bovine 4740 4740 46.000000
Bovine 4741 4741 48.000000
Bovine 4742 4742 52.000000
Bovine 4743 4743 53.000000
Bovine 4744 4744 54.000000
Bovine 4745 4745 56.000000
Bovine 4746 4746 59.000000
Bovine 4747 4747 62.000000
Bovine 4748 4748 66.000000
Bovine 4749 4749 67.000000
Bovine 4750 4750 68.000000
Bovine 4751 4751 70.000000
Bovine 4752 4752 71.000000
Bovine 4753 4753 72.000000
Bovine 4754 4754 73.000000
Bovine 4755 4755 74.000000
Bovine 4756 4756 76.000000
Bovine 4757 4757 77.000000
Bovine 4758 4758 80.000000
Bovine 4759 4759 81.000000
Bovine 4760 4760 83.000000
Bovine 4761 4761 84.000000
Bovine 4762 4762 86.000000
Bovine 4763 4763 90.000000
Bovine 4764 4764 90.000000
Bovine 4765 4765 94.000000
Bovine 4766 4766 94.000000
Bovine 4767 4767 96.000000
Bovine 4768 4768 97.000000
Bovine 4769 4769 98.000000
Bovine 4770 4770 99.000000
Bovine 4771 4771 100.000000
Bovine 4772 4772 101.000000
Bovine 4773 4773 103.000000
Bovine 4774 4774 105.000000
Bovine 4775 4775 105.000000
Bovine 4776 4776 105.000000
Bovine 4777 4777 107.000000
Bovine 4778 4778 108.000000
Bovine 4779 4779 108.000000
Bovine 4780 4780 109.000000
Bovine 4781 4781 109.000000
Bovine 4782 4782 112.000000
Bovine 4783 4783 113.000000
Bovine 4784 4784 115.000000
Bovine 4785 4785 116.000000
Bovine 4786 4786 117.000000
Bovine 4787 4787 120.000000
Bovine 4788 4788 123.000000
Bovine 4789 4789 126.000000
Bovine 4790 4790 127.000000
Bovine 4791 4791 128.000000
Bovine 4792 4792 129.000000
Bovine 4793 4793 130.000000
Bovine 4794 4794 131.000000
Bovine 4795 4795 132.000000
Bovine 4796 4796 132.000000
Bovine 4797 4797 132.000000
Bovine 4798 4798 133.000000
Bovine 4799 4799 133.000000
Bovine 4800 4800 136.000000
Bovine 4801 4801 138.000000
Bovine 4802 4802 138.000000
Bovine 4803 4803 139.000000
Bovine 4804 4804 139.000000
Bovine 4805 4805 141.000000
Bovine 4806 4806 142.000000
Bovine 4807 4807 143.000000
Bovine 4808 4808 143.000000
Bovine 4809 4809 143.000000
Bovine 4810 4810 142.000000
Bovine 4811 4811 143.000000
Bovine 4812 4812 141.000000
Bovine 4813 4813 142.000000
Bovine 4814 4814 142.000000
Bovine 4815 4815 144.000000
Bovine 4816 4816 145.000000
Bovine 4817 4817 146.000000
Bovine 4818 4818 148.000000
Bovine 4819 4819 148.000000
Bovine 4820 4820 150.000000
Bovine 4821 4821 152.000000
Bovine 4822 4822 151.000000
Bovine 4823 4823 152.000000
Bovine 4824 4824 150.000000
Bovine 4825 4825 150.000000
Bovine 4826 4826 150.000000
Bovine 4827 4827 152.000000
Bovine 4828 4828 152.000000
Bovine 4829 4829 149.000000
Bovine 4830 4830 151.000000
Bovine 4831 4831 154.000000
Bovine 4832 4832 154.000000
Bovine 4833 4833 153.000000
Bovine 4834 4834 153.000000
Bovine 4835 4835 153.000000
Bovine 4836 4836 156.000000
Bovine 4837 4837 155.000000
Bovine 4838 4838 154.000000
Bovine 4839 4839 152.000000
Bovine 4840 4840 151.000000
Bovine 4841 4841 152.000000
Bovine 4842 4842 151.000000
Bovine 4843 4843 150.000000
Bovine 4844 4844 147.000000
Bovine 4845 4845 146.000000
Bovine 4846 4846 145.000000
Bovine 4847 4847 143.000000
Bovine 4848 4848 143.000000
Bovine 4849 4849 145.000000
Bovine 4850 4850 146.000000
Bovine 4851 4851 150.000000
Bovine 4852 4852 149.000000
Bovine 4853 4853 150.000000
Bovine 4854 4854 149.000000
Bovine 4855 4855 152.000000
Bovine 4856 4856 152.000000
Bovine 4857 4857 152.000000
Bovine 4858 4858 149.000000
Bovine 4859 4859 149.000000
Bovine 4860 4860 149.000000
Bovine 4861 4861 148.000000
Bovine 4862 4862 149.000000
Bovine 4863 4863 148.000000
Bovine 4864 4864 149.000000
Bovine 4865 4865 151.000000
Bovine 4866 4866 152.000000
Bovine 4867 4867 153.000000
Bovine 4868 4868 154.000000
Bovine 4869 4869 155.000000
Bovine 4870 4870 156.000000
Bovine 4871 4871 157.000000
Bovine 4872 4872 159.000000
Bovine 4873 4873 157.000000
Bovine 4874 4874 157.000000
Bovine 4875 4875 159.000000
Bovine 4876 4876 160.000000
Bovine 4877 4877 160.000000
Bovine 4878 4878 163.000000
Bovine 4879 4879 164.000000
Bovine 4880 4880 164.000000
Bovine 4881 4881 165.000000
Bovine 4882 4882 166.000000
Bovine 4883 4883 167.000000
Bovine 4884 4884 168.000000
Bovine 4885 4885 168.000000
Bovine 4886 4886 167.000000
Bovine 4887 4887 167.000000
Bovine 4888 4888 167.000000
Bovine 4889 4889 167.000000
Bovine 4890 4890 168.000000
Bovine 4891 4891 169.000000
Bovine 4892 4892 168.000000
Bovine 4893 4893 169.000000
Bovine 4894 4894 169.000000
Bovine 4895 4895 168.000000
Bovine 4896 4896 172.000000
Bovine 4897 4897 173.000000
Bovine 4898 4898 175.000000
Bovine 4899 4899 174.000000
Bovine 4900 4900 172.000000
Bovine 4901 4901 174.000000
Bovine 4902 4902 173.000000
Bovine 4903 4903 175.000000
Bovine 4904 4904 175.000000
Bovine 4905 4905 174.000000
Bovine 4906 4906 174.000000
Bovine 4907 4907 176.000000
Bovine 4908 4908 175.000000
Bovine 4909 4909 174.000000
Bovine 4910 4910 173.000000
Bovine 4911 4911 175.000000
Bovine 4912 4912 175.000000
Bovine 4913 4913 173.000000
Bovine 4914 4914 173.000000
Bovine 4915 4915 171.000000
Bovine 4916 4916 173.000000
Bovine 4917 4917 171.000000
Bovine 4918 4918 172.000000
Bovine 4919 4919 171.000000
Bovine 4920 4920 171.000000
Bovine 4921 4921 168.000000
Bovine 4922 4922 168.000000
Bovine 4923 4923 167.000000
Bovine 4924 4924 166.000000
Bovine 4925 4925 165.000000
Bovine 4926 4926 162.000000
Bovine 4927 4927 162.000000
Bovine 4928 4928 161.000000
Bovine 4929 4929 161.000000
Bovine 4930 4930 160.000000
Bovine 4931 4931 159.000000
Bovine 4932 4932 160.000000
Bovine 4933 4933 162.000000
Bovine 4934 4934 162.000000
Bovine 4935 4935 161.000000
Bovine 4936 4936 160.000000
Bovine 4937 4937 160.000000
Bovine 4938 4938 160.000000
Bovine 4939 4939 157.000000
Bovine 4940 4940 157.000000
Bovine 4941 4941 155.000000
Bovine 4942 4942 154.000000
Bovine 4943 4943 154.000000
Bovine 4944 4944 153.000000
Bovine 4945 4945 151.000000
Bovine 4946 4946 151.000000
Bovine 4947 4947 151.000000
Bovine 4948 4948 152.000000
Bovine 4949 4949 148.000000
Bovine 4950 4950 150.000000
Bovine 4951 4951 148.000000
Bovine 4952 4952 146.000000
Bovine 4953 4953 146.000000
Bovine 4954 4954 144.000000
Bovine 4955 4955 141.000000
Bovine 4956 4956 139.000000
Bovine 4957 4957 137.000000
Bovine 4958 4958 136.000000
Bovine 4959 4959 135.000000
Bovine 4960 4960 136.000000
Bovine 4961 4961 135.000000
Bovine 4962 4962 133.000000
Bovine 4963 4963 133.000000
Bovine 4964 4964 130.000000
Bovine 4965 4965 128.000000
Bovine 4966 4966 127.000000
Bovine 4967 4967 127.000000
Bovine 4968 4968 125.000000
Bovine 4969 4969 124.000000
Bovine 4970 4970 123.000000
Bovine 4971 4971 120.000000
Bovine 4972 4972 118.000000
Bovine 4973 4973 116.000000
Bovine 4974 4974 117.000000
Bovine 4975 4975 117.000000
Bovine 4976 4976 115.000000
Bovine 4977 4977 115.000000
Bovine 4978 4978 114.000000
Bovine 4979 4979 113.000000
Bovine 4980 4980 113.000000
Bovine 4981 4981 109.000000
Bovine 4982 4982 108.000000
Bovine 4983 4983 104.000000
Bovine 4984 4984 102.000000
Bovine 4985 4985 103.000000
Bovine 4986 4986 100.000000
Bovine 4987 4987 98.000000
Bovine 4988 4988 97.000000
Bovine 4989 4989 97.000000
Bovine 4990 4990 99.000000
Bovine 4991 4991 99.000000
Bovine 4992 4992 100.000000
Bovine 4993 4993 98.000000
Bovine 4994 4994 100.000000
Bovine 4995 4995 99.000000
Bovine 4996 4996 96.000000
Bovine 4997 4997 95.000000
Bovine 4998 4998 95.000000
Bovine 4999 4999 95.000000
Bovine 5000 5000 94.000000
Bovine 5001 5001 92.000000
Bovine 5002 5002 92.000000
Bovine 5003 5003 89.000000
Bovine 5004 5004 91.000000
Bovine 5005 5005 92.000000
Bovine 5006 5006 92.000000
Bovine 5007 5007 92.000000
Bovine 5008 5008 93.000000
Bovine 5009 5009 93.000000
Bovine 5010 5010 91.000000
Bovine 5011 5011 94.000000
Bovine 5012 5012 94.000000
Bovine 5013 5013 95.000000
Bovine 5014 5014 95.000000
Bovine 5015 5015 94.000000
Bovine 5016 5016 90.000000
Bovine 5017 5017 90.000000
Bovine 5018 5018 89.000000
Bovine 5019 5019 89.000000
Bovine 5020 5020 89.000000
Bovine 5021 5021 90.000000
Bovine 5022 5022 91.000000
Bovine 5023 5023 92.000000
Bovine 5024 5024 94.000000
Bovine 5025 5025 95.000000
Bovine 5026 5026 96.000000
Bovine 5027 5027 97.000000
Bovine 5028 5028 96.000000
Bovine 5029 5029 97.000000
Bovine 5030 5030 97.000000
Bovine 5031 5031 98.000000
Bovine 5032 5032 97.000000
Bovine 5033 5033 95.000000
Bovine 5034 5034 93.000000
Bovine 5035 5035 93.000000
Bovine 5036 5036 92.000000
Bovine 5037 5037 92.000000
Bovine 5038 5038 93.000000
Bovine 5039 5039 94.000000
Bovine 5040 5040 94.000000
Bovine 5041 5041 97.000000
Bovine 5042 5042 97.000000
Bovine 5043 5043 97.000000
Bovine 5044 5044 98.000000
Bovine 5045 5045 97.000000
Bovine 5046 5046 97.000000
Bovine 5047 5047 96.000000
Bovine 5048 5048 95.000000
Bovine 5049 5049 91.000000
Bovine 5050 5050 90.000000
Bovine 5051 5051 90.000000
Bovine 5052 5052 89.000000
Bovine 5053 5053 90.000000
Bovine 5054 5054 91.000000
Bovine 5055 5055 92.000000
Bovine 5056 5056 92.000000
Bovine 5057 5057 94.000000
Bovine 5058 5058 93.000000
Bovine 5059 5059 91.000000
Bovine 5060 5060 90.000000
Bovine 5061 5061 90.000000
Bovine 5062 5062 89.000000
Bovine 5063 5063 88.000000
Bovine 5064 5064 88.000000
Bovine 5065 5065 4.000000
Bovine 5066 5066 2.000000
Bovine 5067 5067 88.000000
Bovine 5068 5068 90.000000
Bovine 5069 5069 90.000000
Bovine 5070 5070 90.000000
Bovine 5071 5071 95.000000
Bovine 5072 5072 96.000000
Bovine 5073 5073 97.000000
Bovine 5074 5074 99.000000
Bovine 5075 5075 98.000000
Bovine 5076 5076 97.000000
Bovine 5077 5077 95.000000
Bovine 5078 5078 95.000000
Bovine 5079 5079 94.000000
Bovine 5080 5080 96.000000
Bovine 5081 5081 95.000000
Bovine 5082 5082 9.000000
Bovine 5083 5083 100.000000
Bovine 5084 5084 101.000000
Bovine 5085 5085 102.000000
Bovine 5086 5086 110.000000
Bovine 5087 5087 111.000000
Bovine 5088 5088 112.000000
Bovine 5089 5089 117.000000
Bovine 5090 5090 23.000000
Bovine 5091 5091 117.000000
Bovine 5092 5092 119.000000
Bovine 5093 5093 124.000000
Bovine 5094 5094 122.000000
Bovine 5095 5095 120.000000
Bovine 5096 5096 126.000000
Bovine 5097 5097 127.000000
Bovine 5098 5098 127.000000
Bovine 5099 5099 126.000000
Bovine 5100 5100 131.000000
Bovine 5101 5101 133.000000
Bovine 5102 5102 133.000000
Bovine 5103 5103 135.000000
Bovine 5104 5104 138.000000
Bovine 5105 5105 141.000000
Bovine 5106 5106 141.000000
Bovine 5107 5107 141.000000
Bovine 5108 5108 141.000000
Bovine 5109 5109 142.000000
Bovine 5110 5110 142.000000
Bovine 5111 5111 142.000000
Bovine 5112 5112 141.000000
Bovine 5113 5113 137.000000
Bovine 5114 5114 140.000000
Bovine 5115 5115 139.000000
Bovine 5116 5116 137.000000
Bovine 5117 5117 137.000000
Bovine 5118 5118 137.000000
Bovine 5119 5119 138.000000
Bovine 5120 5120 139.000000
Bovine 5121 5121 141.000000
Bovine 5122 5122 144.000000
Bovine 5123 5123 145.000000
Bovine 5124 5124 147.000000
Bovine 5125 5125 147.000000
Bovine 5126 5126 147.000000
Bovine 5127 5127 147.000000
Bovine 5128 5128 146.000000
Bovine 5129 5129 146.000000
Bovine 5130 5130 146.000000
Bovine 5131 5131 144.000000
Bovine 5132 5132 145.000000
Bovine 5133 5133 147.000000
Bovine 5134 5134 147.000000
Bovine 5135 5135 146.000000
Bovine 5136 5136 149.000000
Bovine 5137 5137 150.000000
Bovine 5138 5138 154.000000
Bovine 5139 5139 153.000000
Bovine 5140 5140 153.000000
Bovine 5141 5141 153.000000
Bovine 5142 5142 152.000000
Bovine 5143 5143 150.000000
Bovine 5144 5144 149.000000
Bovine 5145 5145 148.000000
Bovine 5146 5146 148.000000
Bovine 5147 5147 150.000000
Bovine 5148 5148 151.000000
Bovine 5149 5149 152.000000
Bovine 5150 5150 154.000000
Bovine 5151 5151 156.000000
Bovine 5152 5152 159.000000
Bovine 5153 5153 160.000000
Bovine 5154 5154 161.000000
Bovine 5155 5155 163.000000
Bovine 5156 5156 164.000000
Bovine 5157 5157 166.000000
Bovine 5158 5158 166.000000
Bovine 5159 5159 168.000000
Bovine 5160 5160 168.000000
Bovine 5161 5161 169.000000
Bovine 5162 5162 170.000000
Bovine 5163 5163 172.000000
Bovine 5164 5164 176.000000
Bovine 5165 5165 180.000000
Bovine 5166 5166 182.000000
Bovine 5167 5167 187.000000
Bovine 5168 5168 188.000000
Bovine 5169 5169 190.000000
Bovine 5170 5170 193.000000
Bovine 5171 5171 195.000000
Bovine 5172 5172 195.000000
Bovine 5173 5173 194.000000
Bovine 5174 5174 195.000000
Bovine 5175 5175 196.000000
Bovine 5176 5176 196.000000
Bovine 5177 5177 198.000000
Bovine 5178 5178 200.000000
Bovine 5179 5179 202.000000
Bovine 5180 5180 201.000000
Bovine 5181 5181 197.000000
Bovine 5182 5182 196.000000
Bovine 5183 5183 198.000000
Bovine 5184 5184 198.000000
Bovine 5185 5185 201.000000
Bovine 5186 5186 202.000000
Bovine 5187 5187 199.000000
Bovine 5188 5188 199.000000
Bovine 5189 5189 199.000000
Bovine 5190 5190 199.000000
Bovine 5191 5191 199.000000
Bovine 5192 5192 198.000000
Bovine 5193 5193 200.000000
Bovine 5194 5194 199.000000
Bovine 5195 5195 194.000000
Bovine 5196 5196 192.000000
Bovine 5197 5197 191.000000
Bovine 5198 5198 189.000000
Bovine 5199 5199 188.000000
Bovine 5200 5200 184.000000
Bovine 5201 5201 182.000000
Bovine 5202 5202 180.000000
Bovine 5203 5203 178.000000
Bovine 5204 5204 176.000000
Bovine 5205 5205 172.000000
Bovine 5206 5206 171.000000
Bovine 5207 5207 170.000000
Bovine 5208 5208 168.000000
Bovine 5209 5209 164.000000
Bovine 5210 5210 163.000000
Bovine 5211 5211 162.000000
Bovine 5212 5212 162.000000
Bovine 5213 5213 160.000000
Bovine 5214 5214 158.000000
Bovine 5215 5215 157.000000
Bovine 5216 5216 156.000000
Bovine 5217 5217 154.000000
Bovine 5218 5218 151.000000
Bovine 5219 5219 150.000000
Bovine 5220 5220 148.000000
Bovine 5221 5221 146.000000
Bovine 5222 5222 146.000000
Bovine 5223 5223 143.000000
Bovine 5224 5224 142.000000
Bovine 5225 5225 140.000000
Bovine 5226 5226 139.000000
Bovine 5227 5227 137.000000
Bovine 5228 5228 136.000000
Bovine 5229 5229 136.000000
Bovine 5230 5230 133.000000
Bovine 5231 5231 132.000000
Bovine 5232 5232 131.000000
Bovine 5233 5233 129.000000
Bovine 5234 5234 125.000000
Bovine 5235 5235 123.000000
Bovine 5236 5236 122.000000
Bovine 5237 5237 120.000000
Bovine 5238 5238 119.000000
Bovine 5239 5239 119.000000
Bovine 5240 5240 118.000000
Bovine 5241 5241 117.000000
Bovine 5242 5242 117.000000
Bovine 5243 5243 116.000000
Bovine 5244 5244 116.000000
Bovine 5245 5245 116.000000
Bovine 5246 5246 114.000000
Bovine 5247 5247 110.000000
Bovine 5248 5248 109.000000
Bovine 5249 5249 108.000000
Bovine 5250 5250 106.000000
Bovine 5251 5251 102.000000
Bovine 5252 5252 100.000000
Bovine 5253 5253 100.000000
Bovine 5254 5254 99.000000
Bovine 5255 5255 96.000000
Bovine 5256 5256 94.000000
Bovine 5257 5257 89.000000
Bovine 5258 5258 87.000000
Bovine 5259 5259 84.000000
Bovine 5260 5260 81.000000
Bovine 5261 5261 78.000000
Bovine 5262 5262 76.000000
Bovine 5263 5263 75.000000
Bovine 5264 5264 72.000000
Bovine 5265 5265 67.000000
Bovine 5266 5266 62.000000
Bovine 5267 5267 62.000000
Bovine 5268 5268 58.000000
Bovine 5269 5269 56.000000
Bovine 5270 5270 52.000000
Bovine 5271 5271 51.000000
Bovine 5272 5272 48.000000
Bovine 5273 5273 41.000000
Bovine 5274 5274 40.000000
Bovine 5275 5275 40.000000
Bovine 5276 5276 40.000000

SLIDING PID
Bovine 1 1 85.986281
Bovine 1 1 85.986281
Bovine 2 2 85.652034
Bovine 2 2 85.652034
Bovine 3 3 86.134648
Bovine 3 3 86.134648
Bovine 4 4 86.543984
Bovine 4 4 86.543984
Bovine 5 5 86.731477
Bovine 5 5 86.731477
Bovine 6 6 86.731477
Bovine 6 6 86.731477
Bovine 7 7 86.956136
Bovine 7 7 86.956136
Bovine 8 8 87.499307
Bovine 8 8 87.499307
Bovine 9 9 87.786823
Bovine 9 9 87.786823
Bovine 10 10 87.911714
Bovine 10 10 87.911714
Bovine 11 11 88.304952
Bovine 11 11 88.304952
Bovine 12 12 88.432368
Bovine 12 12 88.432368
Bovine 13 13 88.540823
Bovine 13 13 88.540823
Bovine 14 14 88.612589
Bovine 14 14 88.612589
Bovine 15 15 88.775275
Bovine 15 15 88.775275
Bovine 16 16 88.838746
Bovine 16 16 88.838746
Bovine 17 17 88.869306
Bovine 17 17 88.869306
Bovine 18 18 88.898298
Bovine 18 18 88.898298
Bovine 19 19 88.919352
Bovine 19 19 88.919352
Bovine 20 20 88.927104
Bovine 20 20 88.927104
Bovine 21 21 88.946849
Bovine 21 21 88.946849
Bovine 22 22 88.968008
Bovine 22 22 88.968008
Bovine 23 23 88.988497
Bovine 23 23 88.988497
Bovine 24 24 89.027721
Bovine 24 24 89.027721
Bovine 25 25 89.047167
Bovine 25 25 89.047167
Bovine 26 26 89.064584
Bovine 26 26 89.064584
Bovine 27 27 89.064584
Bovine 27 27 89.064584
Bovine 28 28 89.148611
Bovine 28 28 89.148611
Bovine 29 29 89.148611
Bovine 29 29 89.148611
Bovine 30 30 89.198985
Bovine 30 30 89.198985
Bovine 31 31 89.198985
Bovine 31 31 89.198985
Bovine 32 32 89.367628
Bovine 32 32 89.367628
Bovine 33 33 89.478871
Bovine 33 33 89.478871
Bovine 34 34 89.748945
Bovine 34 34 89.748945
Bovine 35 35 89.748945
Bovine 35 35 89.748945
Bovine 36 36 89.811217
Bovine 36 36 89.811217
Bovine 37 37 89.898861
Bovine 37 37 89.898861
Bovine 38 38 89.926507
Bovine 38 38 89.926507
Bovine 39 39 89.991439
Bovine 39 39 89.991439
Bovine 40 40 90.003996
Bovine 40 40 90.003996
Bovine 41 41 89.987418
Bovine 41 41 89.987418
Bovine 42 42 89.967016
Bovine 42 42 89.967016
Bovine 43 43 89.967016
Bovine 43 43 89.967016
Bovine 44 44 89.955239
Bovine 44 44 89.955239
Bovine 45 45 89.966595
Bovine 45 45 89.966595
Bovine 46 46 89.976870
Bovine 46 46 89.976870
Bovine 47 47 89.977352
Bovine 47 47 89.977352
Bovine 48 48 89.977352
Bovine 48 48 89.977352
Bovine 49 49 89.998222
Bovine 49 49 89.998222
Bovine 50 50 90.018258
Bovine 50 50 90.018258
Bovine 51 51 90.006907
Bovine 51 51 90.006907
Bovine 52 52 90.006907
Bovine 52 52 90.006907
Bovine 53 53 90.005803
Bovine 53 53 90.005803
Bovine 54 54 90.005803
Bovine 54 54 90.005803
Bovine 55 55 90.004741
Bovine 55 55 90.004741
Bovine 56 56 90.004696
Bovine 56 56 90.004696
Bovine 57 57 90.004653
Bovine 57 57 90.004653
Bovine 58 58 89.994417
Bovine 58 58 89.994417
Bovine 59 59 89.994467
Bovine 59 59 89.994467
Bovine 60 60 89.985638
Bovine 60 60 89.985638
Bovine 61 61 89.976143
Bovine 61 61 89.976143
Bovine 62 62 89.956113
Bovine 62 62 89.956113
Bovine 63 63 89.948383
Bovine 63 63 89.948383
Bovine 64 64 89.915686
Bovine 64 64 89.915686
Bovine 65 65 89.891682
Bovine 65 65 89.891682
Bovine 66 66 89.876426
Bovine 66 66 89.876426
Bovine 67 67 89.861415
Bovine 67 67 89.861415
Bovine 68 68 89.823193
Bovine 68 68 89.823193
Bovine 69 69 89.782281
Bovine 69 69 89.782281
Bovine 70 70 89.782281
Bovine 70 70 89.782281
Bovine 71 71 89.782281
Bovine 71 71 89.782281
Bovine 72 72 89.782281
Bovine 72 72 89.782281
Bovine 73 73 89.782281
Bovine 73 73 89.782281
Bovine 74 74 89.782281
Bovine 74 74 89.782281
Bovine 75 75 89.782281
Bovine 75 75 89.782281
Bovine 76 76 89.782281
Bovine 76 76 89.782281
Bovine 77 77 89.782281
Bovine 77 77 89.782281
Bovine 78 78 89.782281
Bovine 78 78 89.782281
Bovine 79 79 89.782281
Bovine 79 79 89.782281
Bovine 80 80 89.782281
Bovine 80 80 89.782281
Bovine 81 81 89.782281
Bovine 81 81 89.782281
Bovine 82 82 89.782281
Bovine 82 82 89.782281
Bovine 83 83 89.827841
Bovine 83 83 89.827841
Bovine 84 84 89.827841
Bovine 84 84 89.827841
Bovine 85 85 89.827841
Bovine 85 85 89.827841
Bovine 86 86 89.827841
Bovine 86 86 89.827841
Bovine 87 87 89.827841
Bovine 87 87 89.827841
Bovine 88 88 89.827841
Bovine 88 88 89.827841
Bovine 89 89 89.827841
Bovine 89 89 89.827841
Bovine 90 90 89.827841
Bovine 90 90 89.827841
Bovine 91 91 89.827841
Bovine 91 91 89.827841
Bovine 92 92 89.827841
Bovine 92 92 89.827841
Bovine 93 93 89.827841
Bovine 93 93 89.827841
Bovine 94 94 89.827841
Bovine 94 94 89.827841
Bovine 95 95 89.856641
Bovine 95 95 89.856641
Bovine 96 96 89.856641
Bovine 96 96 89.856641
Bovine 97 97 89.856641
Bovine 97 97 89.856641
Bovine 98 98 89.912680
Bovine 98 98 89.912680
Bovine 99 99 89.912680
Bovine 99 99 89.912680
Bovine 100 100 89.953631
Bovine 100 100 89.953631
Bovine 101 101 90.076448
Bovine 101 101 90.076448
Bovine 102 102 90.200878
Bovine 102 102 90.200878
Bovine 103 103 90.241284
Bovine 103 103 90.241284
Bovine 104 104 90.263253
Bovine 104 104 90.263253
Bovine 105 105 90.277006
Bovine 105 105 90.277006
Bovine 106 106 90.277006
Bovine 106 106 90.277006
Bovine 107 107 90.258606
Bovine 107 107 90.258606
Bovine 108 108 90.255004
Bovine 108 108 90.255004
Bovine 109 109 90.216356
Bovine 109 109 90.216356
Bovine 110 110 90.209564
Bovine 110 110 90.209564
Bovine 111 111 90.191837
Bovine 111 111 90.191837
Bovine 112 112 90.210284
Bovine 112 112 90.210284
Bovine 113 113 90.097132
Bovine 113 113 90.097132
Bovine 114 114 90.077953
Bovine 114 114 90.077953
Bovine 115 115 90.069963
Bovine 115 115 90.069963
Bovine 116 116 90.086228
Bovine 116 116 90.086228
Bovine 117 117 90.087186
Bovine 117 117 90.087186
Bovine 118 118 90.088166
Bovine 118 118 90.088166
Bovine 119 119 90.092538
Bovine 119 119 90.092538
Bovine 120 120 90.127898
Bovine 120 120 90.127898
Bovine 121 121 90.168185
Bovine 121 121 90.168185
Bovine 122 122 90.171468
Bovine 122 122 90.171468
Bovine 123 123 90.189517
Bovine 123 123 90.189517
Bovine 124 124 89.918684
Bovine 124 124 89.918684
Bovine 125 125 89.917655
Bovine 125 125 89.917655
Bovine 126 126 89.811574
Bovine 126 126 89.811574
Bovine 127 127 89.678269
Bovine 127 127 89.678269
Bovine 128 128 89.439405
Bovine 128 128 89.439405
Bovine 129 129 89.296279
Bovine 129 129 89.296279
Bovine 130 130 89.042092
Bovine 130 130 89.042092
Bovine 131 131 88.662721
Bovine 131 131 88.662721
Bovine 132 132 88.345647
Bovine 132 132 88.345647
Bovine 133 133 87.928223
Bovine 133 133 87.928223
Bovine 134 134 87.600751
Bovine 134 134 87.600751
Bovine 135 135 87.399446
Bovine 135 135 87.399446
Bovine 136 136 87.105932
Bovine 136 136 87.105932
Bovine 137 137 86.846192
Bovine 137 137 86.846192
Bovine 138 138 86.723303
Bovine 138 138 86.723303
Bovine 139 139 86.383932
Bovine 139 139 86.383932
Bovine 140 140 86.175798
Bovine 140 140 86.175798
Bovine 141 141 86.004428
Bovine 141 141 86.004428
Bovine 142 142 85.734461
Bovine 142 142 85.734461
Bovine 143 143 85.602806
Bovine 143 143 85.602806
Bovine 144 144 85.492377
Bovine 144 144 85.492377
Bovine 145 145 85.288719
Bovine 145 145 85.288719
Bovine 146 146 85.120021
Bovine 146 146 85.120021
Bovine 147 147 84.959481
Bovine 147 147 84.959481
Bovine 148 148 84.931065
Bovine 148 148 84.931065
Bovine 149 149 84.740944
Bovine 149 149 84.740944
Bovine 150 150 84.496935
Bovine 150 150 84.496935
Bovine 151 151 84.343729
Bovine 151 151 84.343729
Bovine 152 152 84.267629
Bovine 152 152 84.267629
Bovine 153 153 84.158038
Bovine 153 153 84.158038
Bovine 154 154 84.079395
Bovine 154 154 84.079395
Bovine 155 155 83.943187
Bovine 155 155 83.943187
Bovine 156 156 83.810611
Bovine 156 156 83.810611
Bovine 157 157 83.558528
Bovine 157 157 83.558528
Bovine 158 158 83.525727
Bovine 158 158 83.525727
Bovine 159 159 83.355556
Bovine 159 159 83.355556
Bovine 160 160 83.114715
Bovine 160 160 83.114715
Bovine 161 161 82.961401
Bovine 161 161 82.961401
Bovine 162 162 82.791080
Bovine 162 162 82.791080
Bovine 163 163 82.460846
Bovine 163 163 82.460846
Bovine 164 164 82.221171
Bovine 164 164 82.221171
Bovine 165 165 82.019912
Bovine 165 165 82.019912
Bovine 166 166 81.943280
Bovine 166 166 81.943280
Bovine 167 167 81.788328
Bovine 167 167 81.788328
Bovine 168 168 81.639748
Bovine 168 168 81.639748
Bovine 169 169 81.652908
Bovine 169 169 81.652908
Bovine 170 170 81.652908
Bovine 170 170 81.652908
Bovine 171 171 81.652908
Bovine 171 171 81.652908
Bovine 172 172 81.764783
Bovine 172 172 81.764783
Bovine 173 173 81.828744
Bovine 173 173 81.828744
Bovine 174 174 81.828744
Bovine 174 174 81.828744
Bovine 175 175 81.866497
Bovine 175 175 81.866497
Bovine 176 176 81.915127
Bovine 176 176 81.915127
Bovine 177 177 82.146282
Bovine 177 177 82.146282
Bovine 178 178 82.248156
Bovine 178 178 82.248156
Bovine 179 179 82.630773
Bovine 179 179 82.630773
Bovine 180 180 82.682224
Bovine 180 180 82.682224
Bovine 181 181 82.742483
Bovine 181 181 82.742483
Bovine 182 182 82.992174
Bovine 182 182 82.992174
Bovine 183 183 83.119831
Bovine 183 183 83.119831
Bovine 184 184 83.182378
Bovine 184 184 83.182378
Bovine 185 185 83.319527
Bovine 185 185 83.319527
Bovine 186 186 83.378646
Bovine 186 186 83.378646
Bovine 187 187 83.483152
Bovine 187 187 83.483152
Bovine 188 188 83.483152
Bovine 188 188 83.483152
Bovine 189 189 83.647979
Bovine 189 189 83.647979
Bovine 190 190 83.709760
Bovine 190 190 83.709760
Bovine 191 191 83.812940
Bovine 191 191 83.812940
Bovine 192 192 83.879501
Bovine 192 192 83.879501
Bovine 193 193 84.064910
Bovine 193 193 84.064910
Bovine 194 194 84.173271
Bovine 194 194 84.173271
Bovine 195 195 84.226191
Bovine 195 195 84.226191
Bovine 196 196 84.329608
Bovine 196 196 84.329608
Bovine 197 197 84.329608
Bovine 197 197 84.329608
Bovine 198 198 84.387717
Bovine 198 198 84.387717
Bovine 199 199 84.444952
Bovine 199 199 84.444952
Bovine 200 200 84.439361
Bovine 200 200 84.439361
Bovine 201 201 84.589070
Bovine 201 201 84.589070
Bovine 202 202 84.695121
Bovine 202 202 84.695121
Bovine 203 203 84.695121
Bovine 203 203 84.695121
Bovine 204 204 84.747298
Bovine 204 204 84.747298
Bovine 205 205 84.747298
Bovine 205 205 84.747298
Bovine 206 206 84.835365
Bovine 206 206 84.835365
Bovine 207 207 84.877838
Bovine 207 207 84.877838
Bovine 208 208 84.962282
Bovine 208 208 84.962282
Bovine 209 209 84.962282
Bovine 209 209 84.962282
Bovine 210 210 84.962282
Bovine 210 210 84.962282
Bovine 211 211 85.083440
Bovine 211 211 85.083440
Bovine 212 212 85.159129
Bovine 212 212 85.159129
Bovine 213 213 85.236401
Bovine 213 213 85.236401
Bovine 214 214 85.274571
Bovine 214 214 85.274571
Bovine 215 215 85.304994
Bovine 215 215 85.304994
Bovine 216 216 85.304994
Bovine 216 216 85.304994
Bovine 217 217 85.335681
Bovine 217 217 85.335681
Bovine 218 218 85.365969
Bovine 218 218 85.365969
Bovine 219 219 85.473525
Bovine 219 219 85.473525
Bovine 220 220 85.529475
Bovine 220 220 85.529475
Bovine 221 221 85.529475
Bovine 221 221 85.529475
Bovine 222 222 85.584043
Bovine 222 222 85.584043
Bovine 223 223 85.611134
Bovine 223 223 85.611134
Bovine 224 224 85.733834
Bovine 224 224 85.733834
Bovine 225 225 85.809182
Bovine 225 225 85.809182
Bovine 226 226 85.858457
Bovine 226 226 85.858457
Bovine 227 227 86.017275
Bovine 227 227 86.017275
Bovine 228 228 86.119484
Bovine 228 228 86.119484
Bovine 229 229 86.181314
Bovine 229 229 86.181314
Bovine 230 230 86.262858
Bovine 230 230 86.262858
Bovine 231 231 86.358852
Bovine 231 231 86.358852
Bovine 232 232 86.476077
Bovine 232 232 86.476077
Bovine 233 233 86.506941
Bovine 233 233 86.506941
Bovine 234 234 86.585753
Bovine 234 234 86.585753
Bovine 235 235 86.644579
Bovine 235 235 86.644579
Bovine 236 236 86.673975
Bovine 236 236 86.673975
Bovine 237 237 86.748331
Bovine 237 237 86.748331
Bovine 238 238 86.762582
Bovine 238 238 86.762582
Bovine 239 239 86.864075
Bovine 239 239 86.864075
Bovine 240 240 86.897360
Bovine 240 240 86.897360
Bovine 241 241 86.931108
Bovine 241 241 86.931108
Bovine 242 242 87.019556
Bovine 242 242 87.019556
Bovine 243 243 87.072403
Bovine 243 243 87.072403
Bovine 244 244 87.099963
Bovine 244 244 87.099963
Bovine 245 245 87.192779
Bovine 245 245 87.192779
Bovine 246 246 87.192779
Bovine 246 246 87.192779
Bovine 247 247 87.244455
Bovine 247 247 87.244455
Bovine 248 248 87.269567
Bovine 248 248 87.269567
Bovine 249 249 87.331681
Bovine 249 249 87.331681
Bovine 250 250 87.395754
Bovine 250 250 87.395754
Bovine 251 251 87.425059
Bovine 251 251 87.425059
Bovine 252 252 87.425059
Bovine 252 252 87.425059
Bovine 253 253 87.492255
Bovine 253 253 87.492255
Bovine 254 254 87.492255
Bovine 254 254 87.492255
Bovine 255 255 87.547567
Bovine 255 255 87.547567
Bovine 256 256 87.636198
Bovine 256 256 87.636198
Bovine 257 257 87.708046
Bovine 257 257 87.708046
Bovine 258 258 87.755991
Bovine 258 258 87.755991
Bovine 259 259 87.802584
Bovine 259 259 87.802584
Bovine 260 260 87.900409
Bovine 260 260 87.900409
Bovine 261 261 87.950702
Bovine 261 261 87.950702
Bovine 262 262 88.048947
Bovine 262 262 88.048947
Bovine 263 263 88.204865
Bovine 263 263 88.204865
Bovine 264 264 88.258465
Bovine 264 264 88.258465
Bovine 265 265 88.412621
Bovine 265 265 88.412621
Bovine 266 266 88.460122
Bovine 266 266 88.460122
Bovine 267 267 88.703565
Bovine 267 267 88.703565
Bovine 268 268 88.703565
Bovine 268 268 88.703565
Bovine 269 269 88.703565
Bovine 269 269 88.703565
Bovine 270 270 88.742558
Bovine 270 270 88.742558
Bovine 271 271 88.742558
Bovine 271 271 88.742558
Bovine 272 272 88.895613
Bovine 272 272 88.895613
Bovine 273 273 88.980975
Bovine 273 273 88.980975
Bovine 274 274 88.980975
Bovine 274 274 88.980975
Bovine 275 275 89.057739
Bovine 275 275 89.057739
Bovine 276 276 89.146435
Bovine 276 276 89.146435
Bovine 277 277 89.251365
Bovine 277 277 89.251365
Bovine 278 278 89.318448
Bovine 278 278 89.318448
Bovine 279 279 89.323036
Bovine 279 279 89.323036
Bovine 280 280 89.301631
Bovine 280 280 89.301631
Bovine 281 281 89.269164
Bovine 281 281 89.269164
Bovine 282 282 89.260840
Bovine 282 282 89.260840
Bovine 283 283 89.235919
Bovine 283 283 89.235919
Bovine 284 284 89.210700
Bovine 284 284 89.210700
Bovine 285 285 89.219136
Bovine 285 285 89.219136
Bovine 286 286 89.219136
Bovine 286 286 89.219136
Bovine 287 287 89.247779
Bovine 287 287 89.247779
Bovine 288 288 89.248697
Bovine 288 288 89.248697
Bovine 289 289 89.241804
Bovine 289 289 89.241804
Bovine 290 290 89.295696
Bovine 290 290 89.295696
Bovine 291 291 89.276061
Bovine 291 291 89.276061
Bovine 292 292 89.308885
Bovine 292 292 89.308885
Bovine 293 293 89.240212
Bovine 293 293 89.240212
Bovine 294 294 89.238429
Bovine 294 294 89.238429
Bovine 295 295 89.255367
Bovine 295 295 89.255367
Bovine 296 296 89.221158
Bovine 296 296 89.221158
Bovine 297 297 89.240226
Bovine 297 297 89.240226
Bovine 298 298 89.220995
Bovine 298 298 89.220995
Bovine 299 299 89.200793
Bovine 299 299 89.200793
Bovine 300 300 89.154787
Bovine 300 300 89.154787
Bovine 301 301 89.104930
Bovine 301 301 89.104930
Bovine 302 302 89.075016
Bovine 302 302 89.075016
Bovine 303 303 89.074301
Bovine 303 303 89.074301
Bovine 304 304 89.045730
Bovine 304 304 89.045730
Bovine 305 305 89.016838
Bovine 305 305 89.016838
Bovine 306 306 88.960505
Bovine 306 306 88.960505
Bovine 307 307 88.960574
Bovine 307 307 88.960574
Bovine 308 308 88.922467
Bovine 308 308 88.922467
Bovine 309 309 88.910178
Bovine 309 309 88.910178
Bovine 310 310 88.873654
Bovine 310 310 88.873654
Bovine 311 311 88.846018
Bovine 311 311 88.846018
Bovine 312 312 88.780829
Bovine 312 312 88.780829
Bovine 313 313 88.743918
Bovine 313 313 88.743918
Bovine 314 314 88.712038
Bovine 314 314 88.712038
Bovine 315 315 88.698973
Bovine 315 315 88.698973
Bovine 316 316 88.692920
Bovine 316 316 88.692920
Bovine 317 317 88.674572
Bovine 317 317 88.674572
Bovine 318 318 88.624865
Bovine 318 318 88.624865
Bovine 319 319 88.594266
Bovine 319 319 88.594266
Bovine 320 320 88.581004
Bovine 320 320 88.581004
Bovine 321 321 88.557827
Bovine 321 321 88.557827
Bovine 322 322 88.522427
Bovine 322 322 88.522427
Bovine 323 323 88.471763
Bovine 323 323 88.471763
Bovine 324 324 88.425450
Bovine 324 324 88.425450
Bovine 325 325 88.387859
Bovine 325 325 88.387859
Bovine 326 326 88.347417
Bovine 326 326 88.347417
Bovine 327 327 88.332640
Bovine 327 327 88.332640
Bovine 328 328 88.286499
Bovine 328 328 88.286499
Bovine 329 329 88.207332
Bovine 329 329 88.207332
Bovine 330 330 88.155011
Bovine 330 330 88.155011
Bovine 331 331 88.113701
Bovine 331 331 88.113701
Bovine 332 332 88.102279
Bovine 332 332 88.102279
Bovine 333 333 88.098937
Bovine 333 333 88.098937
Bovine 334 334 88.071019
Bovine 334 334 88.071019
Bovine 335 335 88.052063
Bovine 335 335 88.052063
Bovine 336 336 88.042834
Bovine 336 336 88.042834
Bovine 337 337 87.998983
Bovine 337 337 87.998983
Bovine 338 338 87.964201
Bovine 338 338 87.964201
Bovine 339 339 87.973757
Bovine 339 339 87.973757
Bovine 340 340 87.973757
Bovine 340 340 87.973757
Bovine 341 341 87.967643
Bovine 341 341 87.967643
Bovine 342 342 87.950074
Bovine 342 342 87.950074
Bovine 343 343 87.923967
Bovine 343 343 87.923967
Bovine 344 344 87.916705
Bovine 344 344 87.916705
Bovine 345 345 87.866693
Bovine 345 345 87.866693
Bovine 346 346 87.866693
Bovine 346 346 87.866693
Bovine 347 347 87.847653
Bovine 347 347 87.847653
Bovine 348 348 87.776784
Bovine 348 348 87.776784
Bovine 349 349 87.750697
Bovine 349 349 87.750697
Bovine 350 350 87.674151
Bovine 350 350 87.674151
Bovine 351 351 87.674151
Bovine 351 351 87.674151
Bovine 352 352 87.649546
Bovine 352 352 87.649546
Bovine 353 353 87.572701
Bovine 353 353 87.572701
Bovine 354 354 87.570820
Bovine 354 354 87.570820
Bovine 355 355 87.505126
Bovine 355 355 87.505126
Bovine 356 356 87.476396
Bovine 356 356 87.476396
Bovine 357 357 87.412260
Bovine 357 357 87.412260
Bovine 358 358 87.407482
Bovine 358 358 87.407482
Bovine 359 359 87.351669
Bovine 359 359 87.351669
Bovine 360 360 87.313442
Bovine 360 360 87.313442
Bovine 361 361 87.289820
Bovine 361 361 87.289820
Bovine 362 362 87.265005
Bovine 362 362 87.265005
Bovine 363 363 87.265005
Bovine 363 363 87.265005
Bovine 364 364 87.204025
Bovine 364 364 87.204025
Bovine 365 365 87.156715
Bovine 365 365 87.156715
Bovine 366 366 87.132801
Bovine 366 366 87.132801
Bovine 367 367 87.108031
Bovine 367 367 87.108031
Bovine 368 368 87.083630
Bovine 368 368 87.083630
Bovine 369 369 87.035906
Bovine 369 369 87.035906
Bovine 370 370 87.013746
Bovine 370 370 87.013746
Bovine 371 371 86.970383
Bovine 371 371 86.970383
Bovine 372 372 86.942023
Bovine 372 372 86.942023
Bovine 373 373 86.912848
Bovine 373 373 86.912848
Bovine 374 374 86.813556
Bovine 374 374 86.813556
Bovine 375 375 86.813556
Bovine 375 375 86.813556
Bovine 376 376 86.787256
Bovine 376 376 86.787256
Bovine 377 377 86.706521
Bovine 377 377 86.706521
Bovine 378 378 86.704269
Bovine 378 378 86.704269
Bovine 379 379 86.663444
Bovine 379 379 86.663444
Bovine 380 380 86.645473
Bovine 380 380 86.645473
Bovine 381 381 86.635866
Bovine 381 381 86.635866
Bovine 382 382 86.585277
Bovine 382 382 86.585277
Bovine 383 383 86.585277
Bovine 383 383 86.585277
Bovine 384 384 86.550583
Bovine 384 384 86.550583
Bovine 385 385 86.525032
Bovine 385 385 86.525032
Bovine 386 386 86.439934
Bovine 386 386 86.439934
Bovine 387 387 86.385163
Bovine 387 387 86.385163
Bovine 388 388 86.357141
Bovine 388 388 86.357141
Bovine 389 389 86.328682
Bovine 389 389 86.328682
Bovine 390 390 86.271208
Bovine 390 390 86.271208
Bovine 391 391 86.242186
Bovine 391 391 86.242186
Bovine 392 392 86.170168
Bovine 392 392 86.170168
Bovine 393 393 86.170168
Bovine 393 393 86.170168
Bovine 394 394 86.130579
Bovine 394 394 86.130579
Bovine 395 395 86.049422
Bovine 395 395 86.049422
Bovine 396 396 86.017073
Bovine 396 396 86.017073
Bovine 397 397 86.017073
Bovine 397 397 86.017073
Bovine 398 398 85.949852
Bovine 398 398 85.949852
Bovine 399 399 85.924515
Bovine 399 399 85.924515
Bovine 400 400 85.898738
Bovine 400 400 85.898738
Bovine 401 401 85.816661
Bovine 401 401 85.816661
Bovine 402 402 85.816661
Bovine 402 402 85.816661
Bovine 403 403 85.787982
Bovine 403 403 85.787982
Bovine 404 404 85.758782
Bovine 404 404 85.758782
Bovine 405 405 85.726537
Bovine 405 405 85.726537
Bovine 406 406 85.678757
Bovine 406 406 85.678757
Bovine 407 407 85.614887
Bovine 407 407 85.614887
Bovine 408 408 85.549601
Bovine 408 408 85.549601
Bovine 409 409 85.549601
Bovine 409 409 85.549601
Bovine 410 410 85.481704
Bovine 410 410 85.481704
Bovine 411 411 85.441855
Bovine 411 411 85.441855
Bovine 412 412 85.363623
Bovine 412 412 85.363623
Bovine 413 413 85.363623
Bovine 413 413 85.363623
Bovine 414 414 85.363623
Bovine 414 414 85.363623
Bovine 415 415 85.306927
Bovine 415 415 85.306927
Bovine 416 416 85.250429
Bovine 416 416 85.250429
Bovine 417 417 85.219879
Bovine 417 417 85.219879
Bovine 418 418 85.188641
Bovine 418 418 85.188641
Bovine 419 419 85.156694
Bovine 419 419 85.156694
Bovine 420 420 85.138556
Bovine 420 420 85.138556
Bovine 421 421 85.071228
Bovine 421 421 85.071228
Bovine 422 422 85.036362
Bovine 422 422 85.036362
Bovine 423 423 85.000663
Bovine 423 423 85.000663
Bovine 424 424 84.963634
Bovine 424 424 84.963634
Bovine 425 425 84.925680
Bovine 425 425 84.925680
Bovine 426 426 84.872492
Bovine 426 426 84.872492
Bovine 427 427 84.809823
Bovine 427 427 84.809823
Bovine 428 428 84.782000
Bovine 428 428 84.782000
Bovine 429 429 84.753416
Bovine 429 429 84.753416
Bovine 430 430 84.656117
Bovine 430 430 84.656117
Bovine 431 431 84.555586
Bovine 431 431 84.555586
Bovine 432 432 84.555586
Bovine 432 432 84.555586
Bovine 433 433 84.517980
Bovine 433 433 84.517980
Bovine 434 434 84.439186
Bovine 434 434 84.439186
Bovine 435 435 84.355225
Bovine 435 435 84.355225
Bovine 436 436 84.311145
Bovine 436 436 84.311145
Bovine 437 437 84.252909
Bovine 437 437 84.252909
Bovine 438 438 84.210895
Bovine 438 438 84.210895
Bovine 439 439 84.178366
Bovine 439 439 84.178366
Bovine 440 440 84.178366
Bovine 440 440 84.178366
Bovine 441 441 84.144632
Bovine 441 441 84.144632
Bovine 442 442 84.109625
Bovine 442 442 84.109625
Bovine 443 443 84.035492
Bovine 443 443 84.035492
Bovine 444 444 84.016202
Bovine 444 444 84.016202
Bovine 445 445 83.996044
Bovine 445 445 83.996044
Bovine 446 446 83.977907
Bovine 446 446 83.977907
Bovine 447 447 83.918549
Bovine 447 447 83.918549
Bovine 448 448 83.918549
Bovine 448 448 83.918549
Bovine 449 449 83.821768
Bovine 449 449 83.821768
Bovine 450 450 83.784809
Bovine 450 450 83.784809
Bovine 451 451 83.784809
Bovine 451 451 83.784809
Bovine 452 452 83.723218
Bovine 452 452 83.723218
Bovine 453 453 83.764545
Bovine 453 453 83.764545
Bovine 454 454 83.653456
Bovine 454 454 83.653456
Bovine 455 455 83.642277
Bovine 455 455 83.642277
Bovine 456 456 83.630353
Bovine 456 456 83.630353
Bovine 457 457 83.639664
Bovine 457 457 83.639664
Bovine 458 458 83.632304
Bovine 458 458 83.632304
Bovine 459 459 83.568949
Bovine 459 459 83.568949
Bovine 460 460 83.478834
Bovine 460 460 83.478834
Bovine 461 461 83.341177
Bovine 461 461 83.341177
Bovine 462 462 83.273542
Bovine 462 462 83.273542
Bovine 463 463 83.190650
Bovine 463 463 83.190650
Bovine 464 464 83.090130
Bovine 464 464 83.090130
Bovine 465 465 83.036609
Bovine 465 465 83.036609
Bovine 466 466 82.918931
Bovine 466 466 82.918931
Bovine 467 467 82.853256
Bovine 467 467 82.853256
Bovine 468 468 82.689068
Bovine 468 468 82.689068
Bovine 469 469 82.689068
Bovine 469 469 82.689068
Bovine 470 470 82.569892
Bovine 470 470 82.569892
Bovine 471 471 82.252090
Bovine 471 471 82.252090
Bovine 472 472 82.304714
Bovine 472 472 82.304714
Bovine 473 473 82.200000
Bovine 473 473 82.200000
Bovine 474 474 82.000000
Bovine 474 474 82.000000
Bovine 475 475 82.000000
Bovine 475 475 82.000000
Bovine 476 476 81.666667
Bovine 476 476 81.666667
Bovine 477 477 82.000000
Bovine 477 477 82.000000
Bovine 478 478 82.000000
Bovine 478 478 82.000000
Bovine 562 562 87.000000
Bovine 562 562 87.000000
Bovine 563 563 87.000000
Bovine 563 563 87.000000
Bovine 564 564 87.000000
Bovine 564 564 87.000000
Bovine 565 565 86.641753
Bovine 565 565 86.641753
Bovine 566 566 86.695065
Bovine 566 566 86.695065
Bovine 567 567 86.629885
Bovine 567 567 86.629885
Bovine 568 568 86.656418
Bovine 568 568 86.656418
Bovine 569 569 86.656418
Bovine 569 569 86.656418
Bovine 570 570 86.778655
Bovine 570 570 86.778655
Bovine 571 571 86.889687
Bovine 571 571 86.889687
Bovine 572 572 86.889687
Bovine 572 572 86.889687
Bovine 573 573 87.060504
Bovine 573 573 87.060504
Bovine 574 574 87.127611
Bovine 574 574 87.127611
Bovine 575 575 87.229084
Bovine 575 575 87.229084
Bovine 576 576 87.333255
Bovine 576 576 87.333255
Bovine 577 577 87.425852
Bovine 577 577 87.425852
Bovine 578 578 87.577711
Bovine 578 578 87.577711
Bovine 579 579 87.577711
Bovine 579 579 87.577711
Bovine 580 580 87.753566
Bovine 580 580 87.753566
Bovine 581 581 87.768432
Bovine 581 581 87.768432
Bovine 582 582 87.781096
Bovine 582 582 87.781096
Bovine 583 583 87.788914
Bovine 583 583 87.788914
Bovine 584 584 87.802986
Bovine 584 584 87.802986
Bovine 585 585 87.802986
Bovine 585 585 87.802986
Bovine 586 586 87.838015
Bovine 586 586 87.838015
Bovine 587 587 87.874769
Bovine 587 587 87.874769
Bovine 588 588 87.939067
Bovine 588 588 87.939067
Bovine 589 589 87.996415
Bovine 589 589 87.996415
Bovine 590 590 88.019901
Bovine 590 590 88.019901
Bovine 591 591 88.116381
Bovine 591 591 88.116381
Bovine 592 592 88.159859
Bovine 592 592 88.159859
Bovine 593 593 88.219842
Bovine 593 593 88.219842
Bovine 594 594 88.248983
Bovine 594 594 88.248983
Bovine 595 595 88.280275
Bovine 595 595 88.280275
Bovine 596 596 88.286842
Bovine 596 596 88.286842
Bovine 597 597 88.281218
Bovine 597 597 88.281218
Bovine 598 598 88.273479
Bovine 598 598 88.273479
Bovine 599 599 88.261105
Bovine 599 599 88.261105
Bovine 600 600 88.287494
Bovine 600 600 88.287494
Bovine 601 601 88.287494
Bovine 601 601 88.287494
Bovine 602 602 88.312064
Bovine 602 602 88.312064
Bovine 603 603 88.338961
Bovine 603 603 88.338961
Bovine 604 604 88.391765
Bovine 604 604 88.391765
Bovine 605 605 88.416075
Bovine 605 605 88.416075
Bovine 606 606 88.441217
Bovine 606 606 88.441217
Bovine 607 607 88.487625
Bovine 607 607 88.487625
Bovine 608 608 88.531263
Bovine 608 608 88.531263
Bovine 609 609 88.567568
Bovine 609 609 88.567568
Bovine 610 610 88.634442
Bovine 610 610 88.634442
Bovine 611 611 88.634442
Bovine 611 611 88.634442
Bovine 612 612 88.666480
Bovine 612 612 88.666480
Bovine 613 613 88.729166
Bovine 613 613 88.729166
Bovine 614 614 88.774600
Bovine 614 614 88.774600
Bovine 615 615 88.815439
Bovine 615 615 88.815439
Bovine 616 616 88.815439
Bovine 616 616 88.815439
Bovine 617 617 88.894015
Bovine 617 617 88.894015
Bovine 618 618 88.994524
Bovine 618 618 88.994524
Bovine 619 619 89.090190
Bovine 619 619 89.090190
Bovine 620 620 89.182185
Bovine 620 620 89.182185
Bovine 621 621 89.226579
Bovine 621 621 89.226579
Bovine 622 622 89.341629
Bovine 622 622 89.341629
Bovine 623 623 89.381492
Bovine 623 623 89.381492
Bovine 624 624 89.409378
Bovine 624 624 89.409378
Bovine 625 625 89.409378
Bovine 625 625 89.409378
Bovine 626 626 89.436659
Bovine 626 626 89.436659
Bovine 627 627 89.500317
Bovine 627 627 89.500317
Bovine 628 628 89.536411
Bovine 628 628 89.536411
Bovine 629 629 89.571002
Bovine 629 629 89.571002
Bovine 630 630 89.605624
Bovine 630 630 89.605624
Bovine 631 631 89.673483
Bovine 631 631 89.673483
Bovine 632 632 89.706748
Bovine 632 632 89.706748
Bovine 633 633 89.706748
Bovine 633 633 89.706748
Bovine 634 634 89.770628
Bovine 634 634 89.770628
Bovine 635 635 89.770628
Bovine 635 635 89.770628
Bovine 636 636 89.801981
Bovine 636 636 89.801981
Bovine 637 637 89.832732
Bovine 637 637 89.832732
Bovine 638 638 89.890449
Bovine 638 638 89.890449
Bovine 639 639 89.890449
Bovine 639 639 89.890449
Bovine 640 640 89.947378
Bovine 640 640 89.947378
Bovine 641 641 90.032283
Bovine 641 641 90.032283
Bovine 642 642 90.101360
Bovine 642 642 90.101360
Bovine 643 643 90.101360
Bovine 643 643 90.101360
Bovine 644 644 90.101360
Bovine 644 644 90.101360
Bovine 645 645 90.126566
Bovine 645 645 90.126566
Bovine 646 646 90.126566
Bovine 646 646 90.126566
Bovine 647 647 90.151337
Bovine 647 647 90.151337
Bovine 648 648 90.199619
Bovine 648 648 90.199619
Bovine 649 649 90.305213
Bovine 649 649 90.305213
Bovine 650 650 90.348107
Bovine 650 650 90.348107
Bovine 651 651 90.390200
Bovine 651 651 90.390200
Bovine 652 652 90.402876
Bovine 652 652 90.402876
Bovine 653 653 90.423166
Bovine 653 653 90.423166
Bovine 654 654 90.462266
Bovine 654 654 90.462266
Bovine 655 655 90.462266
Bovine 655 655 90.462266
Bovine 656 656 90.481098
Bovine 656 656 90.481098
Bovine 657 657 90.481098
Bovine 657 657 90.481098
Bovine 658 658 90.518444
Bovine 658 658 90.518444
Bovine 659 659 90.555208
Bovine 659 659 90.555208
Bovine 660 660 90.573185
Bovine 660 660 90.573185
Bovine 661 661 90.607843
Bovine 661 661 90.607843
Bovine 662 662 90.699602
Bovine 662 662 90.699602
Bovine 663 663 90.735573
Bovine 663 663 90.735573
Bovine 664 664 90.781637
Bovine 664 664 90.781637
Bovine 665 665 90.845759
Bovine 665 665 90.845759
Bovine 666 666 90.897950
Bovine 666 666 90.897950
Bovine 667 667 90.969588
Bovine 667 667 90.969588
Bovine 668 668 90.969588
Bovine 668 668 90.969588
Bovine 669 669 91.004393
Bovine 669 669 91.004393
Bovine 670 670 91.010835
Bovine 670 670 91.010835
Bovine 671 671 91.038167
Bovine 671 671 91.038167
Bovine 672 672 91.041914
Bovine 672 672 91.041914
Bovine 673 673 91.084163
Bovine 673 673 91.084163
Bovine 674 674 91.120564
Bovine 674 674 91.120564
Bovine 675 675 91.134550
Bovine 675 675 91.134550
Bovine 676 676 91.124405
Bovine 676 676 91.124405
Bovine 677 677 91.138964
Bovine 677 677 91.138964
Bovine 678 678 91.137321
Bovine 678 678 91.137321
Bovine 679 679 91.168549
Bovine 679 679 91.168549
Bovine 680 680 91.191554
Bovine 680 680 91.191554
Bovine 681 681 91.211197
Bovine 681 681 91.211197
Bovine 682 682 91.225086
Bovine 682 682 91.225086
Bovine 683 683 91.230431
Bovine 683 683 91.230431
Bovine 684 684 91.241790
Bovine 684 684 91.241790
Bovine 685 685 91.249400
Bovine 685 685 91.249400
Bovine 686 686 91.247085
Bovine 686 686 91.247085
Bovine 687 687 91.265072
Bovine 687 687 91.265072
Bovine 688 688 91.294086
Bovine 688 688 91.294086
Bovine 689 689 91.339661
Bovine 689 689 91.339661
Bovine 690 690 91.330485
Bovine 690 690 91.330485
Bovine 691 691 91.349665
Bovine 691 691 91.349665
Bovine 692 692 91.349665
Bovine 692 692 91.349665
Bovine 693 693 91.352187
Bovine 693 693 91.352187
Bovine 694 694 91.388654
Bovine 694 694 91.388654
Bovine 695 695 91.418708
Bovine 695 695 91.418708
Bovine 696 696 91.435371
Bovine 696 696 91.435371
Bovine 697 697 91.466363
Bovine 697 697 91.466363
Bovine 698 698 91.480296
Bovine 698 698 91.480296
Bovine 699 699 91.500986
Bovine 699 699 91.500986
Bovine 700 700 91.525298
Bovine 700 700 91.525298
Bovine 701 701 91.521048
Bovine 701 701 91.521048
Bovine 702 702 91.560090
Bovine 702 702 91.560090
Bovine 703 703 91.594564
Bovine 703 703 91.594564
Bovine 704 704 91.573656
Bovine 704 704 91.573656
Bovine 705 705 91.562026
Bovine 705 705 91.562026
Bovine 706 706 91.562727
Bovine 706 706 91.562727
Bovine 707 707 91.585449
Bovine 707 707 91.585449
Bovine 708 708 91.571947
Bovine 708 708 91.571947
Bovine 709 709 91.557862
Bovine 709 709 91.557862
Bovine 710 710 91.561819
Bovine 710 710 91.561819
Bovine 711 711 91.548279
Bovine 711 711 91.548279
Bovine 712 712 91.534739
Bovine 712 712 91.534739
Bovine 713 713 91.538559
Bovine 713 713 91.538559
Bovine 714 714 91.543643
Bovine 714 714 91.543643
Bovine 715 715 91.543643
Bovine 715 715 91.543643
Bovine 716 716 91.538079
Bovine 716 716 91.538079
Bovine 717 717 91.527697
Bovine 717 717 91.527697
Bovine 718 718 91.505925
Bovine 718 718 91.505925
Bovine 719 719 91.441971
Bovine 719 719 91.441971
Bovine 720 720 91.365871
Bovine 720 720 91.365871
Bovine 721 721 91.323801
Bovine 721 721 91.323801
Bovine 722 722 91.259163
Bovine 722 722 91.259163
Bovine 723 723 91.254046
Bovine 723 723 91.254046
Bovine 724 724 91.218785
Bovine 724 724 91.218785
Bovine 725 725 91.200655
Bovine 725 725 91.200655
Bovine 726 726 91.182872
Bovine 726 726 91.182872
Bovine 727 727 91.113577
Bovine 727 727 91.113577
Bovine 728 728 91.113577
Bovine 728 728 91.113577
Bovine 729 729 91.099391
Bovine 729 729 91.099391
Bovine 730 730 91.084983
Bovine 730 730 91.084983
Bovine 731 731 91.069784
Bovine 731 731 91.069784
Bovine 732 732 91.054342
Bovine 732 732 91.054342
Bovine 733 733 91.039222
Bovine 733 733 91.039222
Bovine 734 734 91.023281
Bovine 734 734 91.023281
Bovine 735 735 90.996089
Bovine 735 735 90.996089
Bovine 736 736 90.979390
Bovine 736 736 90.979390
Bovine 737 737 90.962410
Bovine 737 737 90.962410
Bovine 738 738 90.945142
Bovine 738 738 90.945142
Bovine 739 739 90.929148
Bovine 739 739 90.929148
Bovine 740 740 90.893438
Bovine 740 740 90.893438
Bovine 741 741 90.847433
Bovine 741 741 90.847433
Bovine 742 742 90.819032
Bovine 742 742 90.819032
Bovine 743 743 90.783924
Bovine 743 743 90.783924
Bovine 744 744 90.783924
Bovine 744 744 90.783924
Bovine 745 745 90.763593
Bovine 745 745 90.763593
Bovine 746 746 90.720715
Bovine 746 746 90.720715
Bovine 747 747 90.693688
Bovine 747 747 90.693688
Bovine 748 748 90.629624
Bovine 748 748 90.629624
Bovine 749 749 90.541672
Bovine 749 749 90.541672
Bovine 750 750 90.502357
Bovine 750 750 90.502357
Bovine 751 751 90.450518
Bovine 751 751 90.450518
Bovine 752 752 90.422308
Bovine 752 752 90.422308
Bovine 753 753 90.358304
Bovine 753 753 90.358304
Bovine 754 754 90.328049
Bovine 754 754 90.328049
Bovine 755 755 90.285043
Bovine 755 755 90.285043
Bovine 756 756 90.261524
Bovine 756 756 90.261524
Bovine 757 757 90.215420
Bovine 757 757 90.215420
Bovine 758 758 90.153218
Bovine 758 758 90.153218
Bovine 759 759 90.084985
Bovine 759 759 90.084985
Bovine 760 760 89.986721
Bovine 760 760 89.986721
Bovine 761 761 89.908277
Bovine 761 761 89.908277
Bovine 762 762 89.863218
Bovine 762 762 89.863218
Bovine 763 763 89.809147
Bovine 763 763 89.809147
Bovine 764 764 89.738877
Bovine 764 764 89.738877
Bovine 765 765 89.648772
Bovine 765 765 89.648772
Bovine 766 766 89.550176
Bovine 766 766 89.550176
Bovine 767 767 89.399448
Bovine 767 767 89.399448
Bovine 768 768 89.347977
Bovine 768 768 89.347977
Bovine 769 769 89.264860
Bovine 769 769 89.264860
Bovine 770 770 89.128980
Bovine 770 770 89.128980
Bovine 771 771 89.058511
Bovine 771 771 89.058511
Bovine 772 772 89.041629
Bovine 772 772 89.041629
Bovine 773 773 89.005607
Bovine 773 773 89.005607
Bovine 774 774 88.988513
Bovine 774 774 88.988513
Bovine 775 775 88.955287
Bovine 775 775 88.955287
Bovine 776 776 88.946123
Bovine 776 776 88.946123
Bovine 777 777 88.901420
Bovine 777 777 88.901420
Bovine 778 778 88.891523
Bovine 778 778 88.891523
Bovine 779 779 88.883563
Bovine 779 779 88.883563
Bovine 780 780 88.873273
Bovine 780 780 88.873273
Bovine 781 781 88.854081
Bovine 781 781 88.854081
Bovine 782 782 88.843568
Bovine 782 782 88.843568
Bovine 783 783 88.825220
Bovine 783 783 88.825220
Bovine 784 784 88.806871
Bovine 784 784 88.806871
Bovine 785 785 88.739728
Bovine 785 785 88.739728
Bovine 786 786 88.685258
Bovine 786 786 88.685258
Bovine 787 787 88.648695
Bovine 787 787 88.648695
Bovine 788 788 88.592295
Bovine 788 788 88.592295
Bovine 789 789 88.580416
Bovine 789 789 88.580416
Bovine 790 790 88.567393
Bovine 790 790 88.567393
Bovine 791 791 88.527864
Bovine 791 791 88.527864
Bovine 792 792 88.518511
Bovine 792 792 88.518511
Bovine 793 793 88.505609
Bovine 793 793 88.505609
Bovine 794 794 88.464444
Bovine 794 794 88.464444
Bovine 795 795 88.418872
Bovine 795 795 88.418872
Bovine 796 796 88.374652
Bovine 796 796 88.374652
Bovine 797 797 88.317329
Bovine 797 797 88.317329
Bovine 798 798 88.277057
Bovine 798 798 88.277057
Bovine 799 799 88.238962
Bovine 799 799 88.238962
Bovine 800 800 88.183178
Bovine 800 800 88.183178
Bovine 801 801 88.183178
Bovine 801 801 88.183178
Bovine 802 802 88.065386
Bovine 802 802 88.065386
Bovine 803 803 87.943873
Bovine 803 803 87.943873
Bovine 804 804 87.934690
Bovine 804 804 87.934690
Bovine 805 805 87.925788
Bovine 805 805 87.925788
Bovine 806 806 87.813883
Bovine 806 806 87.813883
Bovine 807 807 87.795797
Bovine 807 807 87.795797
Bovine 808 808 87.772564
Bovine 808 808 87.772564
Bovine 809 809 87.746892
Bovine 809 809 87.746892
Bovine 810 810 87.722936
Bovine 810 810 87.722936
Bovine 811 811 87.669922
Bovine 811 811 87.669922
Bovine 812 812 87.657830
Bovine 812 812 87.657830
Bovine 813 813 87.650721
Bovine 813 813 87.650721
Bovine 814 814 87.636856
Bovine 814 814 87.636856
Bovine 815 815 87.636856
Bovine 815 815 87.636856
Bovine 816 816 87.591998
Bovine 816 816 87.591998
Bovine 817 817 87.581964
Bovine 817 817 87.581964
Bovine 818 818 87.577073
Bovine 818 818 87.577073
Bovine 819 819 87.562854
Bovine 819 819 87.562854
Bovine 820 820 87.559117
Bovine 820 820 87.559117
Bovine 821 821 87.548434
Bovine 821 821 87.548434
Bovine 822 822 87.548434
Bovine 822 822 87.548434
Bovine 823 823 87.526666
Bovine 823 823 87.526666
Bovine 824 824 87.514074
Bovine 824 824 87.514074
Bovine 825 825 87.464451
Bovine 825 825 87.464451
Bovine 826 826 87.439760
Bovine 826 826 87.439760
Bovine 827 827 87.430235
Bovine 827 827 87.430235
Bovine 828 828 87.392637
Bovine 828 828 87.392637
Bovine 829 829 87.370772
Bovine 829 829 87.370772
Bovine 830 830 87.367806
Bovine 830 830 87.367806
Bovine 831 831 87.357113
Bovine 831 831 87.357113
Bovine 832 832 87.340596
Bovine 832 832 87.340596
Bovine 833 833 87.337996
Bovine 833 833 87.337996
Bovine 834 834 87.334440
Bovine 834 834 87.334440
Bovine 835 835 87.327469
Bovine 835 835 87.327469
Bovine 836 836 87.327469
Bovine 836 836 87.327469
Bovine 837 837 87.327469
Bovine 837 837 87.327469
Bovine 838 838 87.327469
Bovine 838 838 87.327469
Bovine 839 839 87.327469
Bovine 839 839 87.327469
Bovine 840 840 87.327469
Bovine 840 840 87.327469
Bovine 841 841 87.327469
Bovine 841 841 87.327469
Bovine 842 842 87.327469
Bovine 842 842 87.327469
Bovine 843 843 87.327469
Bovine 843 843 87.327469
Bovine 844 844 87.310228
Bovine 844 844 87.310228
Bovine 845 845 87.294084
Bovine 845 845 87.294084
Bovine 846 846 87.276964
Bovine 846 846 87.276964
Bovine 847 847 87.226111
Bovine 847 847 87.226111
Bovine 848 848 87.205096
Bovine 848 848 87.205096
Bovine 849 849 87.163652
Bovine 849 849 87.163652
Bovine 850 850 87.102513
Bovine 850 850 87.102513
Bovine 851 851 87.029394
Bovine 851 851 87.029394
Bovine 852 852 86.990754
Bovine 852 852 86.990754
Bovine 853 853 86.966485
Bovine 853 853 86.966485
Bovine 854 854 86.892109
Bovine 854 854 86.892109
Bovine 855 855 86.875469
Bovine 855 855 86.875469
Bovine 856 856 86.850301
Bovine 856 856 86.850301
Bovine 857 857 86.843040
Bovine 857 857 86.843040
Bovine 858 858 86.823811
Bovine 858 858 86.823811
Bovine 859 859 86.816946
Bovine 859 859 86.816946
Bovine 860 860 86.815852
Bovine 860 860 86.815852
Bovine 861 861 86.833902
Bovine 861 861 86.833902
Bovine 862 862 86.824185
Bovine 862 862 86.824185
Bovine 863 863 86.822792
Bovine 863 863 86.822792
Bovine 864 864 86.829519
Bovine 864 864 86.829519
Bovine 865 865 86.847752
Bovine 865 865 86.847752
Bovine 866 866 86.846233
Bovine 866 866 86.846233
Bovine 867 867 86.861344
Bovine 867 867 86.861344
Bovine 868 868 86.887473
Bovine 868 868 86.887473
Bovine 869 869 86.936453
Bovine 869 869 86.936453
Bovine 870 870 86.945288
Bovine 870 870 86.945288
Bovine 871 871 86.944049
Bovine 871 871 86.944049
Bovine 872 872 86.945288
Bovine 872 872 86.945288
Bovine 873 873 86.944766
Bovine 873 873 86.944766
Bovine 874 874 86.934620
Bovine 874 874 86.934620
Bovine 875 875 86.915389
Bovine 875 875 86.915389
Bovine 876 876 86.915389
Bovine 876 876 86.915389
Bovine 877 877 86.895801
Bovine 877 877 86.895801
Bovine 878 878 86.895801
Bovine 878 878 86.895801
Bovine 879 879 86.867229
Bovine 879 879 86.867229
Bovine 880 880 86.847790
Bovine 880 880 86.847790
Bovine 881 881 86.826895
Bovine 881 881 86.826895
Bovine 882 882 86.806679
Bovine 882 882 86.806679
Bovine 883 883 86.737356
Bovine 883 883 86.737356
Bovine 884 884 86.689722
Bovine 884 884 86.689722
Bovine 885 885 86.672492
Bovine 885 885 86.672492
Bovine 886 886 86.672492
Bovine 886 886 86.672492
Bovine 887 887 86.672492
Bovine 887 887 86.672492
Bovine 888 888 86.668893
Bovine 888 888 86.668893
Bovine 889 889 86.668893
Bovine 889 889 86.668893
Bovine 890 890 86.655450
Bovine 890 890 86.655450
Bovine 891 891 86.628422
Bovine 891 891 86.628422
Bovine 892 892 86.621008
Bovine 892 892 86.621008
Bovine 893 893 86.636331
Bovine 893 893 86.636331
Bovine 894 894 86.636331
Bovine 894 894 86.636331
Bovine 895 895 86.621094
Bovine 895 895 86.621094
Bovine 896 896 86.649289
Bovine 896 896 86.649289
Bovine 897 897 86.646796
Bovine 897 897 86.646796
Bovine 898 898 86.638582
Bovine 898 898 86.638582
Bovine 899 899 86.631540
Bovine 899 899 86.631540
Bovine 900 900 86.706125
Bovine 900 900 86.706125
Bovine 901 901 86.716589
Bovine 901 901 86.716589
Bovine 902 902 86.783861
Bovine 902 902 86.783861
Bovine 903 903 86.781090
Bovine 903 903 86.781090
Bovine 904 904 86.778247
Bovine 904 904 86.778247
Bovine 905 905 86.766192
Bovine 905 905 86.766192
Bovine 906 906 86.762989
Bovine 906 906 86.762989
Bovine 907 907 86.818060
Bovine 907 907 86.818060
Bovine 908 908 86.876245
Bovine 908 908 86.876245
Bovine 909 909 86.915888
Bovine 909 909 86.915888
Bovine 910 910 86.958048
Bovine 910 910 86.958048
Bovine 911 911 86.957449
Bovine 911 911 86.957449
Bovine 912 912 86.962030
Bovine 912 912 86.962030
Bovine 913 913 86.962030
Bovine 913 913 86.962030
Bovine 914 914 86.961463
Bovine 914 914 86.961463
Bovine 915 915 87.010938
Bovine 915 915 87.010938
Bovine 916 916 87.011109
Bovine 916 916 87.011109
Bovine 917 917 87.010990
Bovine 917 917 87.010990
Bovine 918 918 87.019448
Bovine 918 918 87.019448
Bovine 919 919 87.019139
Bovine 919 919 87.019139
Bovine 920 920 87.032571
Bovine 920 920 87.032571
Bovine 921 921 87.046303
Bovine 921 921 87.046303
Bovine 922 922 87.060950
Bovine 922 922 87.060950
Bovine 923 923 87.074385
Bovine 923 923 87.074385
Bovine 924 924 87.094992
Bovine 924 924 87.094992
Bovine 925 925 87.141009
Bovine 925 925 87.141009
Bovine 926 926 87.171628
Bovine 926 926 87.171628
Bovine 927 927 87.195944
Bovine 927 927 87.195944
Bovine 928 928 87.202119
Bovine 928 928 87.202119
Bovine 929 929 87.268212
Bovine 929 929 87.268212
Bovine 930 930 87.273685
Bovine 930 930 87.273685
Bovine 931 931 87.285332
Bovine 931 931 87.285332
Bovine 932 932 87.285332
Bovine 932 932 87.285332
Bovine 933 933 87.306827
Bovine 933 933 87.306827
Bovine 934 934 87.306827
Bovine 934 934 87.306827
Bovine 935 935 87.256678
Bovine 935 935 87.256678
Bovine 936 936 87.251217
Bovine 936 936 87.251217
Bovine 937 937 87.251217
Bovine 937 937 87.251217
Bovine 938 938 87.251217
Bovine 938 938 87.251217
Bovine 939 939 87.243248
Bovine 939 939 87.243248
Bovine 940 940 87.243518
Bovine 940 940 87.243518
Bovine 941 941 87.243518
Bovine 941 941 87.243518
Bovine 942 942 87.243518
Bovine 942 942 87.243518
Bovine 943 943 87.243518
Bovine 943 943 87.243518
Bovine 944 944 87.289304
Bovine 944 944 87.289304
Bovine 945 945 87.289304
Bovine 945 945 87.289304
Bovine 946 946 87.389945
Bovine 946 946 87.389945
Bovine 947 947 87.389945
Bovine 947 947 87.389945
Bovine 948 948 87.389945
Bovine 948 948 87.389945
Bovine 949 949 87.445194
Bovine 949 949 87.445194
Bovine 950 950 87.502899
Bovine 950 950 87.502899
Bovine 951 951 87.502899
Bovine 951 951 87.502899
Bovine 952 952 87.502899
Bovine 952 952 87.502899
Bovine 953 953 87.502899
Bovine 953 953 87.502899
Bovine 954 954 87.502899
Bovine 954 954 87.502899
Bovine 955 955 87.517312
Bovine 955 955 87.517312
Bovine 956 956 87.487907
Bovine 956 956 87.487907
Bovine 957 957 87.503387
Bovine 957 957 87.503387
Bovine 958 958 87.503387
Bovine 958 958 87.503387
Bovine 959 959 87.547751
Bovine 959 959 87.547751
Bovine 960 960 87.547751
Bovine 960 960 87.547751
Bovine 961 961 87.521909
Bovine 961 961 87.521909
Bovine 962 962 87.511412
Bovine 962 962 87.511412
Bovine 963 963 87.500279
Bovine 963 963 87.500279
Bovine 964 964 87.488451
Bovine 964 964 87.488451
Bovine 965 965 87.488451
Bovine 965 965 87.488451
Bovine 966 966 87.488451
Bovine 966 966 87.488451
Bovine 967 967 87.488451
Bovine 967 967 87.488451
Bovine 968 968 87.488451
Bovine 968 968 87.488451
Bovine 969 969 87.488451
Bovine 969 969 87.488451
Bovine 970 970 87.508443
Bovine 970 970 87.508443
Bovine 971 971 87.508443
Bovine 971 971 87.508443
Bovine 972 972 87.525392
Bovine 972 972 87.525392
Bovine 973 973 87.525392
Bovine 973 973 87.525392
Bovine 974 974 87.525392
Bovine 974 974 87.525392
Bovine 975 975 87.577991
Bovine 975 975 87.577991
Bovine 976 976 87.617350
Bovine 976 976 87.617350
Bovine 977 977 87.612474
Bovine 977 977 87.612474
Bovine 978 978 87.612474
Bovine 978 978 87.612474
Bovine 979 979 87.705777
Bovine 979 979 87.705777
Bovine 980 980 87.705777
Bovine 980 980 87.705777
Bovine 981 981 87.520341
Bovine 981 981 87.520341
Bovine 982 982 87.520341
Bovine 982 982 87.520341
Bovine 983 983 87.439040
Bovine 983 983 87.439040
Bovine 984 984 87.439040
Bovine 984 984 87.439040
Bovine 985 985 87.439040
Bovine 985 985 87.439040
Bovine 986 986 87.420341
Bovine 986 986 87.420341
Bovine 987 987 87.400353
Bovine 987 987 87.400353
Bovine 988 988 87.338564
Bovine 988 988 87.338564
Bovine 989 989 87.338564
Bovine 989 989 87.338564
Bovine 990 990 87.338564
Bovine 990 990 87.338564
Bovine 991 991 87.195707
Bovine 991 991 87.195707
Bovine 992 992 87.165918
Bovine 992 992 87.165918
Bovine 993 993 87.005677
Bovine 993 993 87.005677
Bovine 994 994 87.005677
Bovine 994 994 87.005677
Bovine 995 995 87.005677
Bovine 995 995 87.005677
Bovine 996 996 86.826902
Bovine 996 996 86.826902
Bovine 997 997 86.826902
Bovine 997 997 86.826902
Bovine 998 998 86.826902
Bovine 998 998 86.826902
Bovine 999 999 86.826902
Bovine 999 999 86.826902
Bovine 1000 1000 86.826902
Bovine 1000 1000 86.826902
Bovine 1001 1001 86.826902
Bovine 1001 1001 86.826902
Bovine 1002 1002 86.826902
Bovine 1002 1002 86.826902
Bovine 1003 1003 86.826902
Bovine 1003 1003 86.826902
Bovine 1004 1004 86.826902
Bovine 1004 1004 86.826902
Bovine 1005 1005 86.826902
Bovine 1005 1005 86.826902
Bovine 1006 1006 86.713121
Bovine 1006 1006 86.713121
Bovine 1007 1007 86.379788
Bovine 1007 1007 86.379788
Bovine 1008 1008 86.002787
Bovine 1008 1008 86.002787
Bovine 1009 1009 85.882898
Bovine 1009 1009 85.882898
Bovine 1010 1010 85.882898
Bovine 1010 1010 85.882898
Bovine 1011 1011 85.882898
Bovine 1011 1011 85.882898
Bovine 1012 1012 85.882898
Bovine 1012 1012 85.882898
Bovine 1013 1013 85.656501
Bovine 1013 1013 85.656501
Bovine 1014 1014 85.656501
Bovine 1014 1014 85.656501
Bovine 1015 1015 85.656501
Bovine 1015 1015 85.656501
Bovine 1016 1016 85.519122
Bovine 1016 1016 85.519122
Bovine 1017 1017 85.457419
Bovine 1017 1017 85.457419
Bovine 1018 1018 85.346872
Bovine 1018 1018 85.346872
Bovine 1019 1019 85.147584
Bovine 1019 1019 85.147584
Bovine 1020 1020 85.011024
Bovine 1020 1020 85.011024
Bovine 1021 1021 85.011024
Bovine 1021 1021 85.011024
Bovine 1022 1022 85.011024
Bovine 1022 1022 85.011024
Bovine 1023 1023 85.011024
Bovine 1023 1023 85.011024
Bovine 1024 1024 84.812593
Bovine 1024 1024 84.812593
Bovine 1025 1025 84.770236
Bovine 1025 1025 84.770236
Bovine 1026 1026 84.770236
Bovine 1026 1026 84.770236
Bovine 1027 1027 84.770236
Bovine 1027 1027 84.770236
Bovine 1028 1028 84.770236
Bovine 1028 1028 84.770236
Bovine 1029 1029 84.621748
Bovine 1029 1029 84.621748
Bovine 1030 1030 84.621748
Bovine 1030 1030 84.621748
Bovine 1031 1031 84.621748
Bovine 1031 1031 84.621748
Bovine 1032 1032 84.522654
Bovine 1032 1032 84.522654
Bovine 1033 1033 84.414944
Bovine 1033 1033 84.414944
Bovine 1034 1034 84.414944
Bovine 1034 1034 84.414944
Bovine 1035 1035 84.263986
Bovine 1035 1035 84.263986
Bovine 1036 1036 83.949669
Bovine 1036 1036 83.949669
Bovine 1037 1037 83.949669
Bovine 1037 1037 83.949669
Bovine 1038 1038 83.787501
Bovine 1038 1038 83.787501
Bovine 1039 1039 83.787501
Bovine 1039 1039 83.787501
Bovine 1040 1040 83.620834
Bovine 1040 1040 83.620834
Bovine 1041 1041 83.620834
Bovine 1041 1041 83.620834
Bovine 1042 1042 83.620834
Bovine 1042 1042 83.620834
Bovine 1043 1043 83.620834
Bovine 1043 1043 83.620834
Bovine 1044 1044 83.620834
Bovine 1044 1044 83.620834
Bovine 1045 1045 83.685447
Bovine 1045 1045 83.685447
Bovine 1046 1046 83.685447
Bovine 1046 1046 83.685447
Bovine 1047 1047 83.685447
Bovine 1047 1047 83.685447
Bovine 1048 1048 83.685447
Bovine 1048 1048 83.685447
Bovine 1049 1049 83.685447
Bovine 1049 1049 83.685447
Bovine 1050 1050 83.685447
Bovine 1050 1050 83.685447
Bovine 1051 1051 83.685447
Bovine 1051 1051 83.685447
Bovine 1052 1052 83.685447
Bovine 1052 1052 83.685447
Bovine 1053 1053 83.743599
Bovine 1053 1053 83.743599
Bovine 1054 1054 83.743599
Bovine 1054 1054 83.743599
Bovine 1055 1055 83.755809
Bovine 1055 1055 83.755809
Bovine 1056 1056 83.805476
Bovine 1056 1056 83.805476
Bovine 1057 1057 83.805476
Bovine 1057 1057 83.805476
Bovine 1058 1058 83.805476
Bovine 1058 1058 83.805476
Bovine 1059 1059 83.805476
Bovine 1059 1059 83.805476
Bovine 1060 1060 83.944368
Bovine 1060 1060 83.944368
Bovine 1061 1061 83.944368
Bovine 1061 1061 83.944368
Bovine 1062 1062 83.944368
Bovine 1062 1062 83.944368
Bovine 1063 1063 83.944368
Bovine 1063 1063 83.944368
Bovine 1064 1064 83.944368
Bovine 1064 1064 83.944368
Bovine 1065 1065 83.944368
Bovine 1065 1065 83.944368
Bovine 1066 1066 83.944368
Bovine 1066 1066 83.944368
Bovine 1067 1067 83.944368
Bovine 1067 1067 83.944368
Bovine 1068 1068 83.944368
Bovine 1068 1068 83.944368
Bovine 1069 1069 83.944368
Bovine 1069 1069 83.944368
Bovine 1070 1070 83.944368
Bovine 1070 1070 83.944368
Bovine 1071 1071 83.944368
Bovine 1071 1071 83.944368
Bovine 1072 1072 83.944368
Bovine 1072 1072 83.944368
Bovine 1073 1073 83.944368
Bovine 1073 1073 83.944368
Bovine 1074 1074 83.944368
Bovine 1074 1074 83.944368
Bovine 1075 1075 83.944368
Bovine 1075 1075 83.944368
Bovine 1076 1076 83.707709
Bovine 1076 1076 83.707709
Bovine 1077 1077 83.707709
Bovine 1077 1077 83.707709
Bovine 1078 1078 83.707709
Bovine 1078 1078 83.707709
Bovine 1079 1079 83.707709
Bovine 1079 1079 83.707709
Bovine 1080 1080 83.650670
Bovine 1080 1080 83.650670
Bovine 1081 1081 83.579653
Bovine 1081 1081 83.579653
Bovine 1082 1082 83.579653
Bovine 1082 1082 83.579653
Bovine 1083 1083 83.500744
Bovine 1083 1083 83.500744
Bovine 1084 1084 83.500744
Bovine 1084 1084 83.500744
Bovine 1085 1085 83.500744
Bovine 1085 1085 83.500744
Bovine 1086 1086 83.500744
Bovine 1086 1086 83.500744
Bovine 1087 1087 83.500744
Bovine 1087 1087 83.500744
Bovine 1088 1088 83.500744
Bovine 1088 1088 83.500744
Bovine 1089 1089 83.500744
Bovine 1089 1089 83.500744
Bovine 1090 1090 83.500744
Bovine 1090 1090 83.500744
Bovine 1091 1091 83.458746
Bovine 1091 1091 83.458746
Bovine 1092 1092 83.458746
Bovine 1092 1092 83.458746
Bovine 1093 1093 83.458746
Bovine 1093 1093 83.458746
Bovine 1094 1094 83.458746
Bovine 1094 1094 83.458746
Bovine 1095 1095 83.458746
Bovine 1095 1095 83.458746
Bovine 1096 1096 83.555995
Bovine 1096 1096 83.555995
Bovine 1097 1097 83.555995
Bovine 1097 1097 83.555995
Bovine 1098 1098 83.555995
Bovine 1098 1098 83.555995
Bovine 1099 1099 83.555995
Bovine 1099 1099 83.555995
Bovine 1100 1100 83.555995
Bovine 1100 1100 83.555995
Bovine 1101 1101 83.555995
Bovine 1101 1101 83.555995
Bovine 1102 1102 83.555995
Bovine 1102 1102 83.555995
Bovine 1103 1103 83.555995
Bovine 1103 1103 83.555995
Bovine 1104 1104 83.555995
Bovine 1104 1104 83.555995
Bovine 1105 1105 83.555995
Bovine 1105 1105 83.555995
Bovine 1106 1106 83.555995
Bovine 1106 1106 83.555995
Bovine 1107 1107 83.886288
Bovine 1107 1107 83.886288
Bovine 1108 1108 83.886288
Bovine 1108 1108 83.886288
Bovine 1109 1109 83.886288
Bovine 1109 1109 83.886288
Bovine 1110 1110 83.886288
Bovine 1110 1110 83.886288
Bovine 1111 1111 83.989057
Bovine 1111 1111 83.989057
Bovine 1112 1112 83.989057
Bovine 1112 1112 83.989057
Bovine 1113 1113 84.078972
Bovine 1113 1113 84.078972
Bovine 1114 1114 84.078972
Bovine 1114 1114 84.078972
Bovine 1115 1115 84.078972
Bovine 1115 1115 84.078972
Bovine 1116 1116 84.078972
Bovine 1116 1116 84.078972
Bovine 1117 1117 84.078972
Bovine 1117 1117 84.078972
Bovine 1118 1118 84.078972
Bovine 1118 1118 84.078972
Bovine 1119 1119 84.078972
Bovine 1119 1119 84.078972
Bovine 1120 1120 84.078972
Bovine 1120 1120 84.078972
Bovine 1121 1121 84.078972
Bovine 1121 1121 84.078972
Bovine 1122 1122 84.078972
Bovine 1122 1122 84.078972
Bovine 1123 1123 84.356902
Bovine 1123 1123 84.356902
Bovine 1124 1124 84.421717
Bovine 1124 1124 84.421717
Bovine 1125 1125 84.421717
Bovine 1125 1125 84.421717
Bovine 1126 1126 84.421717
Bovine 1126 1126 84.421717
Bovine 1127 1127 84.597082
Bovine 1127 1127 84.597082
Bovine 1128 1128 84.818182
Bovine 1128 1128 84.818182
Bovine 1129 1129 85.318182
Bovine 1129 1129 85.318182
Bovine 1130 1130 85.490460
Bovine 1130 1130 85.490460
Bovine 1131 1131 85.764922
Bovine 1131 1131 85.764922
Bovine 1132 1132 85.867845
Bovine 1132 1132 85.867845
Bovine 1133 1133 85.944833
Bovine 1133 1133 85.944833
Bovine 1134 1134 86.010823
Bovine 1134 1134 86.010823
Bovine 1135 1135 86.076768
Bovine 1135 1135 86.076768
Bovine 1136 1136 86.134470
Bovine 1136 1136 86.134470
Bovine 1137 1137 86.335017
Bovine 1137 1137 86.335017
Bovine 1138 1138 86.495455
Bovine 1138 1138 86.495455
Bovine 1139 1139 86.555995
Bovine 1139 1139 86.555995
Bovine 1140 1140 86.672176
Bovine 1140 1140 86.672176
Bovine 1141 1141 86.777778
Bovine 1141 1141 86.777778
Bovine 1142 1142 86.821818
Bovine 1142 1142 86.821818
Bovine 1143 1143 86.909091
Bovine 1143 1143 86.909091
Bovine 1144 1144 86.988345
Bovine 1144 1144 86.988345
Bovine 1145 1145 87.025814
Bovine 1145 1145 87.025814
Bovine 1146 1146 87.025814
Bovine 1146 1146 87.025814
Bovine 1147 1147 87.015417
Bovine 1147 1147 87.015417
Bovine 1148 1148 87.077015
Bovine 1148 1148 87.077015
Bovine 1149 1149 87.077015
Bovine 1149 1149 87.077015
Bovine 1150 1150 87.166087
Bovine 1150 1150 87.166087
Bovine 1151 1151 87.189251
Bovine 1151 1151 87.189251
Bovine 1152 1152 87.276793
Bovine 1152 1152 87.276793
Bovine 1153 1153 87.276793
Bovine 1153 1153 87.276793
Bovine 1154 1154 87.308412
Bovine 1154 1154 87.308412
Bovine 1155 1155 87.468643
Bovine 1155 1155 87.468643
Bovine 1156 1156 87.463648
Bovine 1156 1156 87.463648
Bovine 1157 1157 87.481313
Bovine 1157 1157 87.481313
Bovine 1158 1158 87.493964
Bovine 1158 1158 87.493964
Bovine 1159 1159 87.470989
Bovine 1159 1159 87.470989
Bovine 1160 1160 87.482203
Bovine 1160 1160 87.482203
Bovine 1161 1161 87.482203
Bovine 1161 1161 87.482203
Bovine 1162 1162 87.467935
Bovine 1162 1162 87.467935
Bovine 1163 1163 87.466667
Bovine 1163 1163 87.466667
Bovine 1164 1164 87.475626
Bovine 1164 1164 87.475626
Bovine 1165 1165 87.497475
Bovine 1165 1165 87.497475
Bovine 1166 1166 87.466914
Bovine 1166 1166 87.466914
Bovine 1167 1167 87.443454
Bovine 1167 1167 87.443454
Bovine 1168 1168 87.443454
Bovine 1168 1168 87.443454
Bovine 1169 1169 87.434926
Bovine 1169 1169 87.434926
Bovine 1170 1170 87.445588
Bovine 1170 1170 87.445588
Bovine 1171 1171 87.461341
Bovine 1171 1171 87.461341
Bovine 1172 1172 87.461341
Bovine 1172 1172 87.461341
Bovine 1173 1173 87.468795
Bovine 1173 1173 87.468795
Bovine 1174 1174 87.478114
Bovine 1174 1174 87.478114
Bovine 1175 1175 87.493751
Bovine 1175 1175 87.493751
Bovine 1176 1176 87.493751
Bovine 1176 1176 87.493751
Bovine 1177 1177 87.518855
Bovine 1177 1177 87.518855
Bovine 1178 1178 87.543136
Bovine 1178 1178 87.543136
Bovine 1179 1179 87.566634
Bovine 1179 1179 87.566634
Bovine 1180 1180 87.609691
Bovine 1180 1180 87.609691
Bovine 1181 1181 87.631080
Bovine 1181 1181 87.631080
Bovine 1182 1182 87.606192
Bovine 1182 1182 87.606192
Bovine 1183 1183 87.671156
Bovine 1183 1183 87.671156
Bovine 1184 1184 87.671156
Bovine 1184 1184 87.671156
Bovine 1185 1185 87.782298
Bovine 1185 1185 87.782298
Bovine 1186 1186 87.810902
Bovine 1186 1186 87.810902
Bovine 1187 1187 87.840090
Bovine 1187 1187 87.840090
Bovine 1188 1188 87.880471
Bovine 1188 1188 87.880471
Bovine 1189 1189 87.959294
Bovine 1189 1189 87.959294
Bovine 1190 1190 87.997784
Bovine 1190 1190 87.997784
Bovine 1191 1191 88.175571
Bovine 1191 1191 88.175571
Bovine 1192 1192 88.265557
Bovine 1192 1192 88.265557
Bovine 1193 1193 88.351407
Bovine 1193 1193 88.351407
Bovine 1194 1194 88.404232
Bovine 1194 1194 88.404232
Bovine 1195 1195 88.455075
Bovine 1195 1195 88.455075
Bovine 1196 1196 88.516012
Bovine 1196 1196 88.516012
Bovine 1197 1197 88.623701
Bovine 1197 1197 88.623701
Bovine 1198 1198 88.737445
Bovine 1198 1198 88.737445
Bovine 1199 1199 88.792841
Bovine 1199 1199 88.792841
Bovine 1200 1200 88.920303
Bovine 1200 1200 88.920303
Bovine 1201 1201 88.981825
Bovine 1201 1201 88.981825
Bovine 1202 1202 89.032514
Bovine 1202 1202 89.032514
Bovine 1203 1203 89.187420
Bovine 1203 1203 89.187420
Bovine 1204 1204 89.187420
Bovine 1204 1204 89.187420
Bovine 1205 1205 89.279969
Bovine 1205 1205 89.279969
Bovine 1206 1206 89.324922
Bovine 1206 1206 89.324922
Bovine 1207 1207 89.368455
Bovine 1207 1207 89.368455
Bovine 1208 1208 89.454224
Bovine 1208 1208 89.454224
Bovine 1209 1209 89.495928
Bovine 1209 1209 89.495928
Bovine 1210 1210 89.495928
Bovine 1210 1210 89.495928
Bovine 1211 1211 89.545965
Bovine 1211 1211 89.545965
Bovine 1212 1212 89.595101
Bovine 1212 1212 89.595101
Bovine 1213 1213 89.642908
Bovine 1213 1213 89.642908
Bovine 1214 1214 89.689869
Bovine 1214 1214 89.689869
Bovine 1215 1215 89.736006
Bovine 1215 1215 89.736006
Bovine 1216 1216 89.825894
Bovine 1216 1216 89.825894
Bovine 1217 1217 89.870117
Bovine 1217 1217 89.870117
Bovine 1218 1218 89.870117
Bovine 1218 1218 89.870117
Bovine 1219 1219 89.913590
Bovine 1219 1219 89.913590
Bovine 1220 1220 89.997522
Bovine 1220 1220 89.997522
Bovine 1221 1221 89.997522
Bovine 1221 1221 89.997522
Bovine 1222 1222 90.030100
Bovine 1222 1222 90.030100
Bovine 1223 1223 90.054443
Bovine 1223 1223 90.054443
Bovine 1224 1224 90.078391
Bovine 1224 1224 90.078391
Bovine 1225 1225 90.146830
Bovine 1225 1225 90.146830
Bovine 1226 1226 90.161422
Bovine 1226 1226 90.161422
Bovine 1227 1227 90.222661
Bovine 1227 1227 90.222661
Bovine 1228 1228 90.250005
Bovine 1228 1228 90.250005
Bovine 1229 1229 90.314350
Bovine 1229 1229 90.314350
Bovine 1230 1230 90.339468
Bovine 1230 1230 90.339468
Bovine 1231 1231 90.414558
Bovine 1231 1231 90.414558
Bovine 1232 1232 90.468515
Bovine 1232 1232 90.468515
Bovine 1233 1233 90.519145
Bovine 1233 1233 90.519145
Bovine 1234 1234 90.540970
Bovine 1234 1234 90.540970
Bovine 1235 1235 90.588927
Bovine 1235 1235 90.588927
Bovine 1236 1236 90.647337
Bovine 1236 1236 90.647337
Bovine 1237 1237 90.708249
Bovine 1237 1237 90.708249
Bovine 1238 1238 90.759766
Bovine 1238 1238 90.759766
Bovine 1239 1239 90.856776
Bovine 1239 1239 90.856776
Bovine 1240 1240 90.918852
Bovine 1240 1240 90.918852
Bovine 1241 1241 90.994420
Bovine 1241 1241 90.994420
Bovine 1242 1242 90.994420
Bovine 1242 1242 90.994420
Bovine 1243 1243 91.061481
Bovine 1243 1243 91.061481
Bovine 1244 1244 91.075385
Bovine 1244 1244 91.075385
Bovine 1245 1245 91.131145
Bovine 1245 1245 91.131145
Bovine 1246 1246 91.074452
Bovine 1246 1246 91.074452
Bovine 1247 1247 91.103776
Bovine 1247 1247 91.103776
Bovine 1248 1248 91.151221
Bovine 1248 1248 91.151221
Bovine 1249 1249 91.218660
Bovine 1249 1249 91.218660
Bovine 1250 1250 91.276889
Bovine 1250 1250 91.276889
Bovine 1251 1251 91.305707
Bovine 1251 1251 91.305707
Bovine 1252 1252 91.365737
Bovine 1252 1252 91.365737
Bovine 1253 1253 91.370366
Bovine 1253 1253 91.370366
Bovine 1254 1254 91.395149
Bovine 1254 1254 91.395149
Bovine 1255 1255 91.493874
Bovine 1255 1255 91.493874
Bovine 1256 1256 91.531530
Bovine 1256 1256 91.531530
Bovine 1257 1257 91.552300
Bovine 1257 1257 91.552300
Bovine 1258 1258 91.588532
Bovine 1258 1258 91.588532
Bovine 1259 1259 91.658521
Bovine 1259 1259 91.658521
Bovine 1260 1260 91.663435
Bovine 1260 1260 91.663435
Bovine 1261 1261 91.701337
Bovine 1261 1261 91.701337
Bovine 1262 1262 91.728837
Bovine 1262 1262 91.728837
Bovine 1263 1263 91.799702
Bovine 1263 1263 91.799702
Bovine 1264 1264 91.808337
Bovine 1264 1264 91.808337
Bovine 1265 1265 91.857673
Bovine 1265 1265 91.857673
Bovine 1266 1266 91.996232
Bovine 1266 1266 91.996232
Bovine 1267 1267 92.010067
Bovine 1267 1267 92.010067
Bovine 1268 1268 92.010067
Bovine 1268 1268 92.010067
Bovine 1269 1269 92.045204
Bovine 1269 1269 92.045204
Bovine 1270 1270 92.135554
Bovine 1270 1270 92.135554
Bovine 1271 1271 92.117137
Bovine 1271 1271 92.117137
Bovine 1272 1272 92.131351
Bovine 1272 1272 92.131351
Bovine 1273 1273 92.123383
Bovine 1273 1273 92.123383
Bovine 1274 1274 92.232650
Bovine 1274 1274 92.232650
Bovine 1275 1275 92.263101
Bovine 1275 1275 92.263101
Bovine 1276 1276 92.230284
Bovine 1276 1276 92.230284
Bovine 1277 1277 92.237376
Bovine 1277 1277 92.237376
Bovine 1278 1278 92.227239
Bovine 1278 1278 92.227239
Bovine 1279 1279 92.258008
Bovine 1279 1279 92.258008
Bovine 1280 1280 92.225015
Bovine 1280 1280 92.225015
Bovine 1281 1281 92.249874
Bovine 1281 1281 92.249874
Bovine 1282 1282 92.250586
Bovine 1282 1282 92.250586
Bovine 1283 1283 92.211682
Bovine 1283 1283 92.211682
Bovine 1284 1284 92.244255
Bovine 1284 1284 92.244255
Bovine 1285 1285 92.300613
Bovine 1285 1285 92.300613
Bovine 1286 1286 92.256367
Bovine 1286 1286 92.256367
Bovine 1287 1287 92.282293
Bovine 1287 1287 92.282293
Bovine 1288 1288 92.292243
Bovine 1288 1288 92.292243
Bovine 1289 1289 92.270504
Bovine 1289 1289 92.270504
Bovine 1290 1290 92.262673
Bovine 1290 1290 92.262673
Bovine 1291 1291 92.224664
Bovine 1291 1291 92.224664
Bovine 1292 1292 92.228042
Bovine 1292 1292 92.228042
Bovine 1293 1293 92.231524
Bovine 1293 1293 92.231524
Bovine 1294 1294 92.186762
Bovine 1294 1294 92.186762
Bovine 1295 1295 92.173176
Bovine 1295 1295 92.173176
Bovine 1296 1296 92.126194
Bovine 1296 1296 92.126194
Bovine 1297 1297 92.105037
Bovine 1297 1297 92.105037
Bovine 1298 1298 92.089998
Bovine 1298 1298 92.089998
Bovine 1299 1299 92.051534
Bovine 1299 1299 92.051534
Bovine 1300 1300 92.003612
Bovine 1300 1300 92.003612
Bovine 1301 1301 91.979692
Bovine 1301 1301 91.979692
Bovine 1302 1302 91.905177
Bovine 1302 1302 91.905177
Bovine 1303 1303 91.870264
Bovine 1303 1303 91.870264
Bovine 1304 1304 91.836254
Bovine 1304 1304 91.836254
Bovine 1305 1305 91.759889
Bovine 1305 1305 91.759889
Bovine 1306 1306 91.691154
Bovine 1306 1306 91.691154
Bovine 1307 1307 91.691154
Bovine 1307 1307 91.691154
Bovine 1308 1308 91.651687
Bovine 1308 1308 91.651687
Bovine 1309 1309 91.631443
Bovine 1309 1309 91.631443
Bovine 1310 1310 91.631443
Bovine 1310 1310 91.631443
Bovine 1311 1311 91.602151
Bovine 1311 1311 91.602151
Bovine 1312 1312 91.502613
Bovine 1312 1312 91.502613
Bovine 1313 1313 91.472109
Bovine 1313 1313 91.472109
Bovine 1314 1314 91.441061
Bovine 1314 1314 91.441061
Bovine 1315 1315 91.377271
Bovine 1315 1315 91.377271
Bovine 1316 1316 91.377271
Bovine 1316 1316 91.377271
Bovine 1317 1317 91.344035
Bovine 1317 1317 91.344035
Bovine 1318 1318 91.344035
Bovine 1318 1318 91.344035
Bovine 1319 1319 91.192532
Bovine 1319 1319 91.192532
Bovine 1320 1320 91.192532
Bovine 1320 1320 91.192532
Bovine 1321 1321 91.166618
Bovine 1321 1321 91.166618
Bovine 1322 1322 91.118332
Bovine 1322 1322 91.118332
Bovine 1323 1323 91.071603
Bovine 1323 1323 91.071603
Bovine 1324 1324 91.017336
Bovine 1324 1324 91.017336
Bovine 1325 1325 90.998086
Bovine 1325 1325 90.998086
Bovine 1326 1326 90.988264
Bovine 1326 1326 90.988264
Bovine 1327 1327 90.948544
Bovine 1327 1327 90.948544
Bovine 1328 1328 90.917181
Bovine 1328 1328 90.917181
Bovine 1329 1329 90.897164
Bovine 1329 1329 90.897164
Bovine 1330 1330 90.885556
Bovine 1330 1330 90.885556
Bovine 1331 1331 90.873700
Bovine 1331 1331 90.873700
Bovine 1332 1332 90.862458
Bovine 1332 1332 90.862458
Bovine 1333 1333 90.838345
Bovine 1333 1333 90.838345
Bovine 1334 1334 90.813148
Bovine 1334 1334 90.813148
Bovine 1335 1335 90.777723
Bovine 1335 1335 90.777723
Bovine 1336 1336 90.749914
Bovine 1336 1336 90.749914
Bovine 1337 1337 90.720765
Bovine 1337 1337 90.720765
Bovine 1338 1338 90.720765
Bovine 1338 1338 90.720765
Bovine 1339 1339 90.649687
Bovine 1339 1339 90.649687
Bovine 1340 1340 90.590330
Bovine 1340 1340 90.590330
Bovine 1341 1341 90.559035
Bovine 1341 1341 90.559035
Bovine 1342 1342 90.541138
Bovine 1342 1342 90.541138
Bovine 1343 1343 90.508354
Bovine 1343 1343 90.508354
Bovine 1344 1344 90.467486
Bovine 1344 1344 90.467486
Bovine 1345 1345 90.405271
Bovine 1345 1345 90.405271
Bovine 1346 1346 90.541579
Bovine 1346 1346 90.541579
Bovine 1347 1347 90.512969
Bovine 1347 1347 90.512969
Bovine 1348 1348 90.491663
Bovine 1348 1348 90.491663
Bovine 1349 1349 90.445790
Bovine 1349 1349 90.445790
Bovine 1350 1350 90.396957
Bovine 1350 1350 90.396957
Bovine 1351 1351 90.372003
Bovine 1351 1351 90.372003
Bovine 1352 1352 90.344870
Bovine 1352 1352 90.344870
Bovine 1353 1353 90.316816
Bovine 1353 1353 90.316816
Bovine 1354 1354 90.271774
Bovine 1354 1354 90.271774
Bovine 1355 1355 90.227909
Bovine 1355 1355 90.227909
Bovine 1356 1356 90.126548
Bovine 1356 1356 90.126548
Bovine 1357 1357 90.072332
Bovine 1357 1357 90.072332
Bovine 1358 1358 90.016030
Bovine 1358 1358 90.016030
Bovine 1359 1359 89.977129
Bovine 1359 1359 89.977129
Bovine 1360 1360 89.808409
Bovine 1360 1360 89.808409
Bovine 1361 1361 89.808409
Bovine 1361 1361 89.808409
Bovine 1362 1362 89.740563
Bovine 1362 1362 89.740563
Bovine 1363 1363 89.740563
Bovine 1363 1363 89.740563
Bovine 1364 1364 89.668131
Bovine 1364 1364 89.668131
Bovine 1365 1365 89.481127
Bovine 1365 1365 89.481127
Bovine 1366 1366 89.275074
Bovine 1366 1366 89.275074
Bovine 1367 1367 89.150166
Bovine 1367 1367 89.150166
Bovine 1368 1368 89.080941
Bovine 1368 1368 89.080941
Bovine 1369 1369 89.078966
Bovine 1369 1369 89.078966
Bovine 1370 1370 88.915377
Bovine 1370 1370 88.915377
Bovine 1371 1371 88.872264
Bovine 1371 1371 88.872264
Bovine 1372 1372 88.767219
Bovine 1372 1372 88.767219
Bovine 1373 1373 88.708462
Bovine 1373 1373 88.708462
Bovine 1374 1374 88.738988
Bovine 1374 1374 88.738988
Bovine 1375 1375 88.738988
Bovine 1375 1375 88.738988
Bovine 1376 1376 88.738988
Bovine 1376 1376 88.738988
Bovine 1377 1377 88.666911
Bovine 1377 1377 88.666911
Bovine 1378 1378 88.666911
Bovine 1378 1378 88.666911
Bovine 1379 1379 88.558418
Bovine 1379 1379 88.558418
Bovine 1380 1380 88.545430
Bovine 1380 1380 88.545430
Bovine 1381 1381 88.439717
Bovine 1381 1381 88.439717
Bovine 1382 1382 88.356801
Bovine 1382 1382 88.356801
Bovine 1383 1383 88.353217
Bovine 1383 1383 88.353217
Bovine 1384 1384 88.353217
Bovine 1384 1384 88.353217
Bovine 1385 1385 88.278732
Bovine 1385 1385 88.278732
Bovine 1386 1386 88.327831
Bovine 1386 1386 88.327831
Bovine 1387 1387 88.374041
Bovine 1387 1387 88.374041
Bovine 1388 1388 88.374041
Bovine 1388 1388 88.374041
Bovine 1389 1389 88.489251
Bovine 1389 1389 88.489251
Bovine 1390 1390 88.578378
Bovine 1390 1390 88.578378
Bovine 1391 1391 88.578378
Bovine 1391 1391 88.578378
Bovine 1392 1392 88.616109
Bovine 1392 1392 88.616109
Bovine 1393 1393 88.637795
Bovine 1393 1393 88.637795
Bovine 1394 1394 88.637795
Bovine 1394 1394 88.637795
Bovine 1395 1395 88.660796
Bovine 1395 1395 88.660796
Bovine 1396 1396 88.700184
Bovine 1396 1396 88.700184
Bovine 1397 1397 88.700184
Bovine 1397 1397 88.700184
Bovine 1398 1398 88.713754
Bovine 1398 1398 88.713754
Bovine 1399 1399 88.713754
Bovine 1399 1399 88.713754
Bovine 1400 1400 88.721490
Bovine 1400 1400 88.721490
Bovine 1401 1401 88.724493
Bovine 1401 1401 88.724493
Bovine 1402 1402 88.772890
Bovine 1402 1402 88.772890
Bovine 1403 1403 88.804171
Bovine 1403 1403 88.804171
Bovine 1404 1404 88.833760
Bovine 1404 1404 88.833760
Bovine 1405 1405 88.884698
Bovine 1405 1405 88.884698
Bovine 1406 1406 88.912476
Bovine 1406 1406 88.912476
Bovine 1407 1407 88.912476
Bovine 1407 1407 88.912476
Bovine 1408 1408 88.912476
Bovine 1408 1408 88.912476
Bovine 1409 1409 88.912476
Bovine 1409 1409 88.912476
Bovine 1410 1410 88.912476
Bovine 1410 1410 88.912476
Bovine 1411 1411 88.912476
Bovine 1411 1411 88.912476
Bovine 1412 1412 88.967118
Bovine 1412 1412 88.967118
Bovine 1413 1413 88.967118
Bovine 1413 1413 88.967118
Bovine 1414 1414 88.967118
Bovine 1414 1414 88.967118
Bovine 1415 1415 88.964945
Bovine 1415 1415 88.964945
Bovine 1416 1416 88.964945
Bovine 1416 1416 88.964945
Bovine 1417 1417 88.980462
Bovine 1417 1417 88.980462
Bovine 1418 1418 89.005951
Bovine 1418 1418 89.005951
Bovine 1419 1419 89.083026
Bovine 1419 1419 89.083026
Bovine 1420 1420 89.125293
Bovine 1420 1420 89.125293
Bovine 1421 1421 89.125293
Bovine 1421 1421 89.125293
Bovine 1422 1422 89.203425
Bovine 1422 1422 89.203425
Bovine 1423 1423 89.234282
Bovine 1423 1423 89.234282
Bovine 1424 1424 89.234282
Bovine 1424 1424 89.234282
Bovine 1425 1425 89.234282
Bovine 1425 1425 89.234282
Bovine 1426 1426 89.234282
Bovine 1426 1426 89.234282
Bovine 1427 1427 89.250900
Bovine 1427 1427 89.250900
Bovine 1428 1428 89.250900
Bovine 1428 1428 89.250900
Bovine 1429 1429 89.236307
Bovine 1429 1429 89.236307
Bovine 1430 1430 89.236307
Bovine 1430 1430 89.236307
Bovine 1431 1431 89.264998
Bovine 1431 1431 89.264998
Bovine 1432 1432 89.278780
Bovine 1432 1432 89.278780
Bovine 1433 1433 89.291976
Bovine 1433 1433 89.291976
Bovine 1434 1434 89.318813
Bovine 1434 1434 89.318813
Bovine 1435 1435 89.356965
Bovine 1435 1435 89.356965
Bovine 1436 1436 89.356965
Bovine 1436 1436 89.356965
Bovine 1437 1437 89.356965
Bovine 1437 1437 89.356965
Bovine 1438 1438 89.455177
Bovine 1438 1438 89.455177
Bovine 1439 1439 89.455177
Bovine 1439 1439 89.455177
Bovine 1440 1440 89.455177
Bovine 1440 1440 89.455177
Bovine 1441 1441 89.455177
Bovine 1441 1441 89.455177
Bovine 1442 1442 89.482101
Bovine 1442 1442 89.482101
Bovine 1443 1443 89.482101
Bovine 1443 1443 89.482101
Bovine 1444 1444 89.500598
Bovine 1444 1444 89.500598
Bovine 1445 1445 89.500598
Bovine 1445 1445 89.500598
Bovine 1446 1446 89.516077
Bovine 1446 1446 89.516077
Bovine 1447 1447 89.524279
Bovine 1447 1447 89.524279
Bovine 1448 1448 89.524279
Bovine 1448 1448 89.524279
Bovine 1449 1449 89.545813
Bovine 1449 1449 89.545813
Bovine 1450 1450 89.551603
Bovine 1450 1450 89.551603
Bovine 1451 1451 89.542706
Bovine 1451 1451 89.542706
Bovine 1452 1452 89.542706
Bovine 1452 1452 89.542706
Bovine 1453 1453 89.524010
Bovine 1453 1453 89.524010
Bovine 1454 1454 89.524010
Bovine 1454 1454 89.524010
Bovine 1455 1455 89.524010
Bovine 1455 1455 89.524010
Bovine 1456 1456 89.524010
Bovine 1456 1456 89.524010
Bovine 1457 1457 89.524010
Bovine 1457 1457 89.524010
Bovine 1458 1458 89.524010
Bovine 1458 1458 89.524010
Bovine 1459 1459 89.524010
Bovine 1459 1459 89.524010
Bovine 1460 1460 89.524010
Bovine 1460 1460 89.524010
Bovine 1461 1461 89.524010
Bovine 1461 1461 89.524010
Bovine 1462 1462 89.524010
Bovine 1462 1462 89.524010
Bovine 1463 1463 89.524010
Bovine 1463 1463 89.524010
Bovine 1464 1464 89.524010
Bovine 1464 1464 89.524010
Bovine 1465 1465 89.526587
Bovine 1465 1465 89.526587
Bovine 1466 1466 89.578626
Bovine 1466 1466 89.578626
Bovine 1467 1467 89.578626
Bovine 1467 1467 89.578626
Bovine 1468 1468 89.578626
Bovine 1468 1468 89.578626
Bovine 1469 1469 89.588270
Bovine 1469 1469 89.588270
Bovine 1470 1470 89.602045
Bovine 1470 1470 89.602045
Bovine 1471 1471 89.602045
Bovine 1471 1471 89.602045
Bovine 1472 1472 89.644636
Bovine 1472 1472 89.644636
Bovine 1473 1473 89.640011
Bovine 1473 1473 89.640011
Bovine 1474 1474 89.635216
Bovine 1474 1474 89.635216
Bovine 1475 1475 89.635216
Bovine 1475 1475 89.635216
Bovine 1476 1476 89.623128
Bovine 1476 1476 89.623128
Bovine 1477 1477 89.623128
Bovine 1477 1477 89.623128
Bovine 1478 1478 89.623128
Bovine 1478 1478 89.623128
Bovine 1479 1479 89.623128
Bovine 1479 1479 89.623128
Bovine 1480 1480 89.623128
Bovine 1480 1480 89.623128
Bovine 1481 1481 89.650275
Bovine 1481 1481 89.650275
Bovine 1482 1482 89.665814
Bovine 1482 1482 89.665814
Bovine 1483 1483 89.665814
Bovine 1483 1483 89.665814
Bovine 1484 1484 89.748271
Bovine 1484 1484 89.748271
Bovine 1485 1485 89.760985
Bovine 1485 1485 89.760985
Bovine 1486 1486 89.757985
Bovine 1486 1486 89.757985
Bovine 1487 1487 89.722559
Bovine 1487 1487 89.722559
Bovine 1488 1488 89.686672
Bovine 1488 1488 89.686672
Bovine 1489 1489 89.675245
Bovine 1489 1489 89.675245
Bovine 1490 1490 89.639602
Bovine 1490 1490 89.639602
Bovine 1491 1491 89.633963
Bovine 1491 1491 89.633963
Bovine 1492 1492 89.593987
Bovine 1492 1492 89.593987
Bovine 1493 1493 89.593987
Bovine 1493 1493 89.593987
Bovine 1494 1494 89.593987
Bovine 1494 1494 89.593987
Bovine 1495 1495 89.593987
Bovine 1495 1495 89.593987
Bovine 1496 1496 89.585161
Bovine 1496 1496 89.585161
Bovine 1497 1497 89.587576
Bovine 1497 1497 89.587576
Bovine 1498 1498 89.587576
Bovine 1498 1498 89.587576
Bovine 1499 1499 89.587576
Bovine 1499 1499 89.587576
Bovine 1500 1500 89.570346
Bovine 1500 1500 89.570346
Bovine 1501 1501 89.582745
Bovine 1501 1501 89.582745
Bovine 1502 1502 89.575717
Bovine 1502 1502 89.575717
Bovine 1503 1503 89.568370
Bovine 1503 1503 89.568370
Bovine 1504 1504 89.541243
Bovine 1504 1504 89.541243
Bovine 1505 1505 89.529727
Bovine 1505 1505 89.529727
Bovine 1506 1506 89.551004
Bovine 1506 1506 89.551004
Bovine 1507 1507 89.560358
Bovine 1507 1507 89.560358
Bovine 1508 1508 89.569330
Bovine 1508 1508 89.569330
Bovine 1509 1509 89.577944
Bovine 1509 1509 89.577944
Bovine 1510 1510 89.586219
Bovine 1510 1510 89.586219
Bovine 1511 1511 89.594177
Bovine 1511 1511 89.594177
Bovine 1512 1512 89.620702
Bovine 1512 1512 89.620702
Bovine 1513 1513 89.686739
Bovine 1513 1513 89.686739
Bovine 1514 1514 89.750154
Bovine 1514 1514 89.750154
Bovine 1515 1515 89.793168
Bovine 1515 1515 89.793168
Bovine 1516 1516 89.834783
Bovine 1516 1516 89.834783
Bovine 1517 1517 89.847833
Bovine 1517 1517 89.847833
Bovine 1518 1518 89.845116
Bovine 1518 1518 89.845116
Bovine 1519 1519 89.847833
Bovine 1519 1519 89.847833
Bovine 1520 1520 89.847833
Bovine 1520 1520 89.847833
Bovine 1521 1521 89.834330
Bovine 1521 1521 89.834330
Bovine 1522 1522 89.835408
Bovine 1522 1522 89.835408
Bovine 1523 1523 89.835408
Bovine 1523 1523 89.835408
Bovine 1524 1524 89.838106
Bovine 1524 1524 89.838106
Bovine 1525 1525 89.838106
Bovine 1525 1525 89.838106
Bovine 1526 1526 89.840717
Bovine 1526 1526 89.840717
Bovine 1527 1527 89.873388
Bovine 1527 1527 89.873388
Bovine 1528 1528 89.906898
Bovine 1528 1528 89.906898
Bovine 1529 1529 89.938182
Bovine 1529 1529 89.938182
Bovine 1530 1530 89.992339
Bovine 1530 1530 89.992339
Bovine 1531 1531 90.042497
Bovine 1531 1531 90.042497
Bovine 1532 1532 90.059179
Bovine 1532 1532 90.059179
Bovine 1533 1533 90.075861
Bovine 1533 1533 90.075861
Bovine 1534 1534 90.116411
Bovine 1534 1534 90.116411
Bovine 1535 1535 90.090255
Bovine 1535 1535 90.090255
Bovine 1536 1536 90.074771
Bovine 1536 1536 90.074771
Bovine 1537 1537 90.061825
Bovine 1537 1537 90.061825
Bovine 1538 1538 90.047740
Bovine 1538 1538 90.047740
Bovine 1539 1539 90.099013
Bovine 1539 1539 90.099013
Bovine 1540 1540 90.147551
Bovine 1540 1540 90.147551
Bovine 1541 1541 90.206664
Bovine 1541 1541 90.206664
Bovine 1542 1542 90.301224
Bovine 1542 1542 90.301224
Bovine 1543 1543 90.334542
Bovine 1543 1543 90.334542
Bovine 1544 1544 90.396701
Bovine 1544 1544 90.396701
Bovine 1545 1545 90.422015
Bovine 1545 1545 90.422015
Bovine 1546 1546 90.445138
Bovine 1546 1546 90.445138
Bovine 1547 1547 90.440611
Bovine 1547 1547 90.440611
Bovine 1548 1548 90.458215
Bovine 1548 1548 90.458215
Bovine 1549 1549 90.471168
Bovine 1549 1549 90.471168
Bovine 1550 1550 90.476260
Bovine 1550 1550 90.476260
Bovine 1551 1551 90.523121
Bovine 1551 1551 90.523121
Bovine 1552 1552 90.550464
Bovine 1552 1552 90.550464
Bovine 1553 1553 90.569545
Bovine 1553 1553 90.569545
Bovine 1554 1554 90.573276
Bovine 1554 1554 90.573276
Bovine 1555 1555 90.577914
Bovine 1555 1555 90.577914
Bovine 1556 1556 90.585928
Bovine 1556 1556 90.585928
Bovine 1557 1557 90.589330
Bovine 1557 1557 90.589330
Bovine 1558 1558 90.593607
Bovine 1558 1558 90.593607
Bovine 1559 1559 90.593607
Bovine 1559 1559 90.593607
Bovine 1560 1560 90.587488
Bovine 1560 1560 90.587488
Bovine 1561 1561 90.434489
Bovine 1561 1561 90.434489
Bovine 1562 1562 90.396558
Bovine 1562 1562 90.396558
Bovine 1563 1563 90.379696
Bovine 1563 1563 90.379696
Bovine 1564 1564 90.379696
Bovine 1564 1564 90.379696
Bovine 1565 1565 90.371502
Bovine 1565 1565 90.371502
Bovine 1566 1566 90.376573
Bovine 1566 1566 90.376573
Bovine 1567 1567 90.382400
Bovine 1567 1567 90.382400
Bovine 1568 1568 90.388118
Bovine 1568 1568 90.388118
Bovine 1569 1569 90.388118
Bovine 1569 1569 90.388118
Bovine 1570 1570 90.392898
Bovine 1570 1570 90.392898
Bovine 1571 1571 90.403018
Bovine 1571 1571 90.403018
Bovine 1572 1572 90.399419
Bovine 1572 1572 90.399419
Bovine 1573 1573 90.398687
Bovine 1573 1573 90.398687
Bovine 1574 1574 90.408270
Bovine 1574 1574 90.408270
Bovine 1575 1575 90.408270
Bovine 1575 1575 90.408270
Bovine 1576 1576 90.405447
Bovine 1576 1576 90.405447
Bovine 1577 1577 90.409610
Bovine 1577 1577 90.409610
Bovine 1578 1578 90.414449
Bovine 1578 1578 90.414449
Bovine 1579 1579 90.410258
Bovine 1579 1579 90.410258
Bovine 1580 1580 90.418225
Bovine 1580 1580 90.418225
Bovine 1581 1581 90.430425
Bovine 1581 1581 90.430425
Bovine 1582 1582 90.434136
Bovine 1582 1582 90.434136
Bovine 1583 1583 90.442671
Bovine 1583 1583 90.442671
Bovine 1584 1584 90.465830
Bovine 1584 1584 90.465830
Bovine 1585 1585 90.477452
Bovine 1585 1585 90.477452
Bovine 1586 1586 90.506509
Bovine 1586 1586 90.506509
Bovine 1587 1587 90.549937
Bovine 1587 1587 90.549937
Bovine 1588 1588 90.582419
Bovine 1588 1588 90.582419
Bovine 1589 1589 90.602816
Bovine 1589 1589 90.602816
Bovine 1590 1590 90.659683
Bovine 1590 1590 90.659683
Bovine 1591 1591 90.684891
Bovine 1591 1591 90.684891
Bovine 1592 1592 90.746683
Bovine 1592 1592 90.746683
Bovine 1593 1593 90.776582
Bovine 1593 1593 90.776582
Bovine 1594 1594 90.776582
Bovine 1594 1594 90.776582
Bovine 1595 1595 90.776582
Bovine 1595 1595 90.776582
Bovine 1596 1596 90.806628
Bovine 1596 1596 90.806628
Bovine 1597 1597 90.833655
Bovine 1597 1597 90.833655
Bovine 1598 1598 90.846554
Bovine 1598 1598 90.846554
Bovine 1599 1599 90.887839
Bovine 1599 1599 90.887839
Bovine 1600 1600 90.922876
Bovine 1600 1600 90.922876
Bovine 1601 1601 90.936632
Bovine 1601 1601 90.936632
Bovine 1602 1602 90.956078
Bovine 1602 1602 90.956078
Bovine 1603 1603 90.995118
Bovine 1603 1603 90.995118
Bovine 1604 1604 91.008158
Bovine 1604 1604 91.008158
Bovine 1605 1605 91.046607
Bovine 1605 1605 91.046607
Bovine 1606 1606 91.066088
Bovine 1606 1606 91.066088
Bovine 1607 1607 91.085109
Bovine 1607 1607 91.085109
Bovine 1608 1608 91.116362
Bovine 1608 1608 91.116362
Bovine 1609 1609 91.100020
Bovine 1609 1609 91.100020
Bovine 1610 1610 91.118491
Bovine 1610 1610 91.118491
Bovine 1611 1611 91.130715
Bovine 1611 1611 91.130715
Bovine 1612 1612 91.141469
Bovine 1612 1612 91.141469
Bovine 1613 1613 91.147323
Bovine 1613 1613 91.147323
Bovine 1614 1614 91.155741
Bovine 1614 1614 91.155741
Bovine 1615 1615 91.171836
Bovine 1615 1615 91.171836
Bovine 1616 1616 91.179931
Bovine 1616 1616 91.179931
Bovine 1617 1617 91.179931
Bovine 1617 1617 91.179931
Bovine 1618 1618 91.188939
Bovine 1618 1618 91.188939
Bovine 1619 1619 91.208170
Bovine 1619 1619 91.208170
Bovine 1620 1620 91.224517
Bovine 1620 1620 91.224517
Bovine 1621 1621 91.259324
Bovine 1621 1621 91.259324
Bovine 1622 1622 91.286388
Bovine 1622 1622 91.286388
Bovine 1623 1623 91.307175
Bovine 1623 1623 91.307175
Bovine 1624 1624 91.325715
Bovine 1624 1624 91.325715
Bovine 1625 1625 91.360551
Bovine 1625 1625 91.360551
Bovine 1626 1626 91.398717
Bovine 1626 1626 91.398717
Bovine 1627 1627 91.420477
Bovine 1627 1627 91.420477
Bovine 1628 1628 91.445761
Bovine 1628 1628 91.445761
Bovine 1629 1629 91.503579
Bovine 1629 1629 91.503579
Bovine 1630 1630 91.524132
Bovine 1630 1630 91.524132
Bovine 1631 1631 91.533082
Bovine 1631 1631 91.533082
Bovine 1632 1632 91.545371
Bovine 1632 1632 91.545371
Bovine 1633 1633 91.570977
Bovine 1633 1633 91.570977
Bovine 1634 1634 91.595095
Bovine 1634 1634 91.595095
Bovine 1635 1635 91.608413
Bovine 1635 1635 91.608413
Bovine 1636 1636 91.601061
Bovine 1636 1636 91.601061
Bovine 1637 1637 91.598308
Bovine 1637 1637 91.598308
Bovine 1638 1638 91.595705
Bovine 1638 1638 91.595705
Bovine 1639 1639 91.585414
Bovine 1639 1639 91.585414
Bovine 1640 1640 91.555443
Bovine 1640 1640 91.555443
Bovine 1641 1641 91.526919
Bovine 1641 1641 91.526919
Bovine 1642 1642 91.509299
Bovine 1642 1642 91.509299
Bovine 1643 1643 91.500963
Bovine 1643 1643 91.500963
Bovine 1644 1644 91.474675
Bovine 1644 1644 91.474675
Bovine 1645 1645 91.426127
Bovine 1645 1645 91.426127
Bovine 1646 1646 91.407436
Bovine 1646 1646 91.407436
Bovine 1647 1647 91.417558
Bovine 1647 1647 91.417558
Bovine 1648 1648 91.420235
Bovine 1648 1648 91.420235
Bovine 1649 1649 91.417558
Bovine 1649 1649 91.417558
Bovine 1650 1650 91.424885
Bovine 1650 1650 91.424885
Bovine 1651 1651 91.428085
Bovine 1651 1651 91.428085
Bovine 1652 1652 91.434739
Bovine 1652 1652 91.434739
Bovine 1653 1653 91.450512
Bovine 1653 1653 91.450512
Bovine 1654 1654 91.450628
Bovine 1654 1654 91.450628
Bovine 1655 1655 91.454099
Bovine 1655 1655 91.454099
Bovine 1656 1656 91.451207
Bovine 1656 1656 91.451207
Bovine 1657 1657 91.442022
Bovine 1657 1657 91.442022
Bovine 1658 1658 91.435054
Bovine 1658 1658 91.435054
Bovine 1659 1659 91.427312
Bovine 1659 1659 91.427312
Bovine 1660 1660 91.558814
Bovine 1660 1660 91.558814
Bovine 1661 1661 91.525510
Bovine 1661 1661 91.525510
Bovine 1662 1662 91.548109
Bovine 1662 1662 91.548109
Bovine 1663 1663 91.499333
Bovine 1663 1663 91.499333
Bovine 1664 1664 91.493679
Bovine 1664 1664 91.493679
Bovine 1665 1665 91.506916
Bovine 1665 1665 91.506916
Bovine 1666 1666 91.440404
Bovine 1666 1666 91.440404
Bovine 1667 1667 91.354720
Bovine 1667 1667 91.354720
Bovine 1668 1668 91.302658
Bovine 1668 1668 91.302658
Bovine 1669 1669 91.305088
Bovine 1669 1669 91.305088
Bovine 1670 1670 91.253083
Bovine 1670 1670 91.253083
Bovine 1671 1671 91.204324
Bovine 1671 1671 91.204324
Bovine 1672 1672 91.193863
Bovine 1672 1672 91.193863
Bovine 1673 1673 91.179112
Bovine 1673 1673 91.179112
Bovine 1674 1674 91.150129
Bovine 1674 1674 91.150129
Bovine 1675 1675 91.120770
Bovine 1675 1675 91.120770
Bovine 1676 1676 91.089006
Bovine 1676 1676 91.089006
Bovine 1677 1677 91.024910
Bovine 1677 1677 91.024910
Bovine 1678 1678 91.033514
Bovine 1678 1678 91.033514
Bovine 1679 1679 91.002136
Bovine 1679 1679 91.002136
Bovine 1680 1680 90.931143
Bovine 1680 1680 90.931143
Bovine 1681 1681 90.930402
Bovine 1681 1681 90.930402
Bovine 1682 1682 90.799061
Bovine 1682 1682 90.799061
Bovine 1683 1683 90.730816
Bovine 1683 1683 90.730816
Bovine 1684 1684 90.687066
Bovine 1684 1684 90.687066
Bovine 1685 1685 90.595200
Bovine 1685 1685 90.595200
Bovine 1686 1686 90.514588
Bovine 1686 1686 90.514588
Bovine 1687 1687 90.459924
Bovine 1687 1687 90.459924
Bovine 1688 1688 90.350061
Bovine 1688 1688 90.350061
Bovine 1689 1689 90.240687
Bovine 1689 1689 90.240687
Bovine 1690 1690 90.154448
Bovine 1690 1690 90.154448
Bovine 1691 1691 90.055685
Bovine 1691 1691 90.055685
Bovine 1692 1692 89.848354
Bovine 1692 1692 89.848354
Bovine 1693 1693 89.804455
Bovine 1693 1693 89.804455
Bovine 1694 1694 89.804455
Bovine 1694 1694 89.804455
Bovine 1695 1695 89.753587
Bovine 1695 1695 89.753587
Bovine 1696 1696 89.662264
Bovine 1696 1696 89.662264
Bovine 1697 1697 89.582079
Bovine 1697 1697 89.582079
Bovine 1698 1698 89.582079
Bovine 1698 1698 89.582079
Bovine 1699 1699 89.544464
Bovine 1699 1699 89.544464
Bovine 1700 1700 89.449362
Bovine 1700 1700 89.449362
Bovine 1701 1701 89.306376
Bovine 1701 1701 89.306376
Bovine 1702 1702 89.199642
Bovine 1702 1702 89.199642
Bovine 1703 1703 89.118901
Bovine 1703 1703 89.118901
Bovine 1704 1704 89.038628
Bovine 1704 1704 89.038628
Bovine 1705 1705 88.959158
Bovine 1705 1705 88.959158
Bovine 1706 1706 88.769170
Bovine 1706 1706 88.769170
Bovine 1707 1707 88.639574
Bovine 1707 1707 88.639574
Bovine 1708 1708 88.610697
Bovine 1708 1708 88.610697
Bovine 1709 1709 88.480417
Bovine 1709 1709 88.480417
Bovine 1710 1710 88.258684
Bovine 1710 1710 88.258684
Bovine 1711 1711 88.094824
Bovine 1711 1711 88.094824
Bovine 1712 1712 87.957239
Bovine 1712 1712 87.957239
Bovine 1713 1713 87.886336
Bovine 1713 1713 87.886336
Bovine 1714 1714 87.740764
Bovine 1714 1714 87.740764
Bovine 1715 1715 87.625069
Bovine 1715 1715 87.625069
Bovine 1716 1716 87.488347
Bovine 1716 1716 87.488347
Bovine 1717 1717 87.446755
Bovine 1717 1717 87.446755
Bovine 1718 1718 87.446755
Bovine 1718 1718 87.446755
Bovine 1719 1719 87.410928
Bovine 1719 1719 87.410928
Bovine 1720 1720 87.410928
Bovine 1720 1720 87.410928
Bovine 1721 1721 87.338802
Bovine 1721 1721 87.338802
Bovine 1722 1722 87.232244
Bovine 1722 1722 87.232244
Bovine 1723 1723 87.154779
Bovine 1723 1723 87.154779
Bovine 1724 1724 87.115497
Bovine 1724 1724 87.115497
Bovine 1725 1725 87.034819
Bovine 1725 1725 87.034819
Bovine 1726 1726 86.909790
Bovine 1726 1726 86.909790
Bovine 1727 1727 86.867098
Bovine 1727 1727 86.867098
Bovine 1728 1728 86.696957
Bovine 1728 1728 86.696957
Bovine 1729 1729 86.657964
Bovine 1729 1729 86.657964
Bovine 1730 1730 86.611510
Bovine 1730 1730 86.611510
Bovine 1731 1731 86.531011
Bovine 1731 1731 86.531011
Bovine 1732 1732 86.433878
Bovine 1732 1732 86.433878
Bovine 1733 1733 86.332626
Bovine 1733 1733 86.332626
Bovine 1734 1734 86.332626
Bovine 1734 1734 86.332626
Bovine 1735 1735 86.243376
Bovine 1735 1735 86.243376
Bovine 1736 1736 86.113484
Bovine 1736 1736 86.113484
Bovine 1737 1737 86.113484
Bovine 1737 1737 86.113484
Bovine 1738 1738 86.034123
Bovine 1738 1738 86.034123
Bovine 1739 1739 86.003033
Bovine 1739 1739 86.003033
Bovine 1740 1740 85.725813
Bovine 1740 1740 85.725813
Bovine 1741 1741 85.679943
Bovine 1741 1741 85.679943
Bovine 1742 1742 85.679943
Bovine 1742 1742 85.679943
Bovine 1743 1743 85.642273
Bovine 1743 1743 85.642273
Bovine 1744 1744 85.573051
Bovine 1744 1744 85.573051
Bovine 1745 1745 85.459220
Bovine 1745 1745 85.459220
Bovine 1746 1746 85.416383
Bovine 1746 1746 85.416383
Bovine 1747 1747 85.309006
Bovine 1747 1747 85.309006
Bovine 1748 1748 85.254636
Bovine 1748 1748 85.254636
Bovine 1749 1749 85.140866
Bovine 1749 1749 85.140866
Bovine 1750 1750 84.952332
Bovine 1750 1750 84.952332
Bovine 1751 1751 84.869050
Bovine 1751 1751 84.869050
Bovine 1752 1752 84.786593
Bovine 1752 1752 84.786593
Bovine 1753 1753 84.712673
Bovine 1753 1753 84.712673
Bovine 1754 1754 84.652516
Bovine 1754 1754 84.652516
Bovine 1755 1755 84.515313
Bovine 1755 1755 84.515313
Bovine 1756 1756 84.377714
Bovine 1756 1756 84.377714
Bovine 1757 1757 84.269247
Bovine 1757 1757 84.269247
Bovine 1758 1758 84.302784
Bovine 1758 1758 84.302784
Bovine 1759 1759 84.203832
Bovine 1759 1759 84.203832
Bovine 1760 1760 84.174354
Bovine 1760 1760 84.174354
Bovine 1761 1761 84.124605
Bovine 1761 1761 84.124605
Bovine 1762 1762 84.051380
Bovine 1762 1762 84.051380
Bovine 1763 1763 83.946090
Bovine 1763 1763 83.946090
Bovine 1764 1764 83.914175
Bovine 1764 1764 83.914175
Bovine 1765 1765 83.904827
Bovine 1765 1765 83.904827
Bovine 1766 1766 83.815801
Bovine 1766 1766 83.815801
Bovine 1767 1767 83.683921
Bovine 1767 1767 83.683921
Bovine 1768 1768 83.683921
Bovine 1768 1768 83.683921
Bovine 1769 1769 83.647314
Bovine 1769 1769 83.647314
Bovine 1770 1770 83.609856
Bovine 1770 1770 83.609856
Bovine 1771 1771 83.569972
Bovine 1771 1771 83.569972
Bovine 1772 1772 83.609856
Bovine 1772 1772 83.609856
Bovine 1773 1773 83.633112
Bovine 1773 1773 83.633112
Bovine 1774 1774 83.654959
Bovine 1774 1774 83.654959
Bovine 1775 1775 83.652563
Bovine 1775 1775 83.652563
Bovine 1776 1776 83.677756
Bovine 1776 1776 83.677756
Bovine 1777 1777 83.650110
Bovine 1777 1777 83.650110
Bovine 1778 1778 83.598005
Bovine 1778 1778 83.598005
Bovine 1779 1779 83.598005
Bovine 1779 1779 83.598005
Bovine 1780 1780 83.580696
Bovine 1780 1780 83.580696
Bovine 1781 1781 83.535814
Bovine 1781 1781 83.535814
Bovine 1782 1782 83.528309
Bovine 1782 1782 83.528309
Bovine 1783 1783 83.463265
Bovine 1783 1783 83.463265
Bovine 1784 1784 83.498128
Bovine 1784 1784 83.498128
Bovine 1785 1785 83.660687
Bovine 1785 1785 83.660687
Bovine 1786 1786 83.740871
Bovine 1786 1786 83.740871
Bovine 1787 1787 83.874296
Bovine 1787 1787 83.874296
Bovine 1788 1788 83.965353
Bovine 1788 1788 83.965353
Bovine 1789 1789 83.964891
Bovine 1789 1789 83.964891
Bovine 1790 1790 84.263549
Bovine 1790 1790 84.263549
Bovine 1791 1791 84.464107
Bovine 1791 1791 84.464107
Bovine 1792 1792 84.483629
Bovine 1792 1792 84.483629
Bovine 1793 1793 84.660279
Bovine 1793 1793 84.660279
Bovine 1794 1794 84.951279
Bovine 1794 1794 84.951279
Bovine 1795 1795 85.027845
Bovine 1795 1795 85.027845
Bovine 1796 1796 85.370102
Bovine 1796 1796 85.370102
Bovine 1797 1797 85.514818
Bovine 1797 1797 85.514818
Bovine 1798 1798 85.647494
Bovine 1798 1798 85.647494
Bovine 1799 1799 85.764039
Bovine 1799 1799 85.764039
Bovine 1800 1800 85.810509
Bovine 1800 1800 85.810509
Bovine 1801 1801 85.934462
Bovine 1801 1801 85.934462
Bovine 1802 1802 86.069304
Bovine 1802 1802 86.069304
Bovine 1803 1803 86.133465
Bovine 1803 1803 86.133465
Bovine 1804 1804 86.259196
Bovine 1804 1804 86.259196
Bovine 1805 1805 86.521461
Bovine 1805 1805 86.521461
Bovine 1806 1806 86.707371
Bovine 1806 1806 86.707371
Bovine 1807 1807 87.038875
Bovine 1807 1807 87.038875
Bovine 1808 1808 87.220468
Bovine 1808 1808 87.220468
Bovine 1809 1809 87.408301
Bovine 1809 1809 87.408301
Bovine 1810 1810 87.700659
Bovine 1810 1810 87.700659
Bovine 1811 1811 88.001520
Bovine 1811 1811 88.001520
Bovine 1812 1812 88.205469
Bovine 1812 1812 88.205469
Bovine 1813 1813 88.428512
Bovine 1813 1813 88.428512
Bovine 1814 1814 88.594062
Bovine 1814 1814 88.594062
Bovine 1815 1815 88.806543
Bovine 1815 1815 88.806543
Bovine 1816 1816 88.920467
Bovine 1816 1816 88.920467
Bovine 1817 1817 89.045198
Bovine 1817 1817 89.045198
Bovine 1818 1818 89.044096
Bovine 1818 1818 89.044096
Bovine 1819 1819 89.044096
Bovine 1819 1819 89.044096
Bovine 1820 1820 89.028161
Bovine 1820 1820 89.028161
Bovine 1821 1821 89.028161
Bovine 1821 1821 89.028161
Bovine 1822 1822 89.026236
Bovine 1822 1822 89.026236
Bovine 1823 1823 89.026236
Bovine 1823 1823 89.026236
Bovine 1824 1824 89.000451
Bovine 1824 1824 89.000451
Bovine 1825 1825 88.987988
Bovine 1825 1825 88.987988
Bovine 1826 1826 88.987988
Bovine 1826 1826 88.987988
Bovine 1827 1827 88.987041
Bovine 1827 1827 88.987041
Bovine 1828 1828 88.987041
Bovine 1828 1828 88.987041
Bovine 1829 1829 88.966040
Bovine 1829 1829 88.966040
Bovine 1830 1830 88.955872
Bovine 1830 1830 88.955872
Bovine 1831 1831 88.924500
Bovine 1831 1831 88.924500
Bovine 1832 1832 88.915066
Bovine 1832 1832 88.915066
Bovine 1833 1833 88.872731
Bovine 1833 1833 88.872731
Bovine 1834 1834 88.836484
Bovine 1834 1834 88.836484
Bovine 1835 1835 88.838521
Bovine 1835 1835 88.838521
Bovine 1836 1836 88.840483
Bovine 1836 1836 88.840483
Bovine 1837 1837 88.842473
Bovine 1837 1837 88.842473
Bovine 1838 1838 88.842473
Bovine 1838 1838 88.842473
Bovine 1839 1839 88.836216
Bovine 1839 1839 88.836216
Bovine 1840 1840 88.837640
Bovine 1840 1840 88.837640
Bovine 1841 1841 88.822285
Bovine 1841 1841 88.822285
Bovine 1842 1842 88.798958
Bovine 1842 1842 88.798958
Bovine 1843 1843 88.789208
Bovine 1843 1843 88.789208
Bovine 1844 1844 88.789208
Bovine 1844 1844 88.789208
Bovine 1845 1845 88.782685
Bovine 1845 1845 88.782685
Bovine 1846 1846 88.769959
Bovine 1846 1846 88.769959
Bovine 1847 1847 88.757639
Bovine 1847 1847 88.757639
Bovine 1848 1848 88.751626
Bovine 1848 1848 88.751626
Bovine 1849 1849 88.738935
Bovine 1849 1849 88.738935
Bovine 1850 1850 88.765468
Bovine 1850 1850 88.765468
Bovine 1851 1851 88.808741
Bovine 1851 1851 88.808741
Bovine 1852 1852 88.766542
Bovine 1852 1852 88.766542
Bovine 1853 1853 88.822701
Bovine 1853 1853 88.822701
Bovine 1854 1854 88.823202
Bovine 1854 1854 88.823202
Bovine 1855 1855 88.825012
Bovine 1855 1855 88.825012
Bovine 1856 1856 88.861496
Bovine 1856 1856 88.861496
Bovine 1857 1857 88.902636
Bovine 1857 1857 88.902636
Bovine 1858 1858 88.922762
Bovine 1858 1858 88.922762
Bovine 1859 1859 88.929396
Bovine 1859 1859 88.929396
Bovine 1860 1860 88.966798
Bovine 1860 1860 88.966798
Bovine 1861 1861 88.945215
Bovine 1861 1861 88.945215
Bovine 1862 1862 88.945215
Bovine 1862 1862 88.945215
Bovine 1863 1863 88.880085
Bovine 1863 1863 88.880085
Bovine 1864 1864 88.900657
Bovine 1864 1864 88.900657
Bovine 1865 1865 88.907666
Bovine 1865 1865 88.907666
Bovine 1866 1866 88.887201
Bovine 1866 1866 88.887201
Bovine 1867 1867 88.888758
Bovine 1867 1867 88.888758
Bovine 1868 1868 88.915903
Bovine 1868 1868 88.915903
Bovine 1869 1869 88.902690
Bovine 1869 1869 88.902690
Bovine 1870 1870 88.889657
Bovine 1870 1870 88.889657
Bovine 1871 1871 88.862347
Bovine 1871 1871 88.862347
Bovine 1872 1872 88.842566
Bovine 1872 1872 88.842566
Bovine 1873 1873 88.808306
Bovine 1873 1873 88.808306
Bovine 1874 1874 88.789331
Bovine 1874 1874 88.789331
Bovine 1875 1875 88.775818
Bovine 1875 1875 88.775818
Bovine 1876 1876 88.755547
Bovine 1876 1876 88.755547
Bovine 1877 1877 88.735136
Bovine 1877 1877 88.735136
Bovine 1878 1878 88.710235
Bovine 1878 1878 88.710235
Bovine 1879 1879 88.691350
Bovine 1879 1879 88.691350
Bovine 1880 1880 88.691350
Bovine 1880 1880 88.691350
Bovine 1881 1881 88.672285
Bovine 1881 1881 88.672285
Bovine 1882 1882 88.672285
Bovine 1882 1882 88.672285
Bovine 1883 1883 88.672285
Bovine 1883 1883 88.672285
Bovine 1884 1884 88.688594
Bovine 1884 1884 88.688594
Bovine 1885 1885 88.652285
Bovine 1885 1885 88.652285
Bovine 1886 1886 88.651410
Bovine 1886 1886 88.651410
Bovine 1887 1887 88.648972
Bovine 1887 1887 88.648972
Bovine 1888 1888 88.614007
Bovine 1888 1888 88.614007
Bovine 1889 1889 88.595780
Bovine 1889 1889 88.595780
Bovine 1890 1890 88.509147
Bovine 1890 1890 88.509147
Bovine 1891 1891 88.491356
Bovine 1891 1891 88.491356
Bovine 1892 1892 88.449594
Bovine 1892 1892 88.449594
Bovine 1893 1893 88.438277
Bovine 1893 1893 88.438277
Bovine 1894 1894 88.400326
Bovine 1894 1894 88.400326
Bovine 1895 1895 88.297295
Bovine 1895 1895 88.297295
Bovine 1896 1896 88.264172
Bovine 1896 1896 88.264172
Bovine 1897 1897 88.232506
Bovine 1897 1897 88.232506
Bovine 1898 1898 88.211053
Bovine 1898 1898 88.211053
Bovine 1899 1899 88.189264
Bovine 1899 1899 88.189264
Bovine 1900 1900 88.167848
Bovine 1900 1900 88.167848
Bovine 1901 1901 88.145371
Bovine 1901 1901 88.145371
Bovine 1902 1902 88.114534
Bovine 1902 1902 88.114534
Bovine 1903 1903 88.060881
Bovine 1903 1903 88.060881
Bovine 1904 1904 87.997108
Bovine 1904 1904 87.997108
Bovine 1905 1905 87.972841
Bovine 1905 1905 87.972841
Bovine 1906 1906 87.939679
Bovine 1906 1906 87.939679
Bovine 1907 1907 87.870962
Bovine 1907 1907 87.870962
Bovine 1908 1908 87.843988
Bovine 1908 1908 87.843988
Bovine 1909 1909 87.789416
Bovine 1909 1909 87.789416
Bovine 1910 1910 87.744316
Bovine 1910 1910 87.744316
Bovine 1911 1911 87.633690
Bovine 1911 1911 87.633690
Bovine 1912 1912 87.633690
Bovine 1912 1912 87.633690
Bovine 1913 1913 87.573311
Bovine 1913 1913 87.573311
Bovine 1914 1914 87.528372
Bovine 1914 1914 87.528372
Bovine 1915 1915 87.505273
Bovine 1915 1915 87.505273
Bovine 1916 1916 87.458716
Bovine 1916 1916 87.458716
Bovine 1917 1917 87.434281
Bovine 1917 1917 87.434281
Bovine 1918 1918 87.403580
Bovine 1918 1918 87.403580
Bovine 1919 1919 87.357442
Bovine 1919 1919 87.357442
Bovine 1920 1920 87.351017
Bovine 1920 1920 87.351017
Bovine 1921 1921 87.335483
Bovine 1921 1921 87.335483
Bovine 1922 1922 87.318498
Bovine 1922 1922 87.318498
Bovine 1923 1923 87.306825
Bovine 1923 1923 87.306825
Bovine 1924 1924 87.300805
Bovine 1924 1924 87.300805
Bovine 1925 1925 87.308088
Bovine 1925 1925 87.308088
Bovine 1926 1926 87.291448
Bovine 1926 1926 87.291448
Bovine 1927 1927 87.252925
Bovine 1927 1927 87.252925
Bovine 1928 1928 87.234419
Bovine 1928 1928 87.234419
Bovine 1929 1929 87.217955
Bovine 1929 1929 87.217955
Bovine 1930 1930 87.213199
Bovine 1930 1930 87.213199
Bovine 1931 1931 87.215134
Bovine 1931 1931 87.215134
Bovine 1932 1932 87.206112
Bovine 1932 1932 87.206112
Bovine 1933 1933 87.212744
Bovine 1933 1933 87.212744
Bovine 1934 1934 87.131430
Bovine 1934 1934 87.131430
Bovine 1935 1935 87.085607
Bovine 1935 1935 87.085607
Bovine 1936 1936 87.039136
Bovine 1936 1936 87.039136
Bovine 1937 1937 87.039136
Bovine 1937 1937 87.039136
Bovine 1938 1938 86.978757
Bovine 1938 1938 86.978757
Bovine 1939 1939 86.952507
Bovine 1939 1939 86.952507
Bovine 1940 1940 86.903181
Bovine 1940 1940 86.903181
Bovine 1941 1941 86.903653
Bovine 1941 1941 86.903653
Bovine 1942 1942 86.888426
Bovine 1942 1942 86.888426
Bovine 1943 1943 86.888426
Bovine 1943 1943 86.888426
Bovine 1944 1944 86.888426
Bovine 1944 1944 86.888426
Bovine 1945 1945 86.872770
Bovine 1945 1945 86.872770
Bovine 1946 1946 86.878767
Bovine 1946 1946 86.878767
Bovine 1947 1947 86.996621
Bovine 1947 1947 86.996621
Bovine 1948 1948 86.972246
Bovine 1948 1948 86.972246
Bovine 1949 1949 86.955117
Bovine 1949 1949 86.955117
Bovine 1950 1950 86.919086
Bovine 1950 1950 86.919086
Bovine 1951 1951 86.856915
Bovine 1951 1951 86.856915
Bovine 1952 1952 86.875530
Bovine 1952 1952 86.875530
Bovine 1953 1953 86.814003
Bovine 1953 1953 86.814003
Bovine 1954 1954 86.772506
Bovine 1954 1954 86.772506
Bovine 1955 1955 86.639928
Bovine 1955 1955 86.639928
Bovine 1956 1956 86.612996
Bovine 1956 1956 86.612996
Bovine 1957 1957 86.504496
Bovine 1957 1957 86.504496
Bovine 1958 1958 86.351955
Bovine 1958 1958 86.351955
Bovine 1959 1959 86.310753
Bovine 1959 1959 86.310753
Bovine 1960 1960 86.270547
Bovine 1960 1960 86.270547
Bovine 1961 1961 86.177064
Bovine 1961 1961 86.177064
Bovine 1962 1962 86.251351
Bovine 1962 1962 86.251351
Bovine 1963 1963 86.251351
Bovine 1963 1963 86.251351
Bovine 1964 1964 86.366562
Bovine 1964 1964 86.366562
Bovine 1965 1965 86.298778
Bovine 1965 1965 86.298778
Bovine 1966 1966 86.356038
Bovine 1966 1966 86.356038
Bovine 1967 1967 86.284579
Bovine 1967 1967 86.284579
Bovine 1968 1968 86.479846
Bovine 1968 1968 86.479846
Bovine 1969 1969 86.466508
Bovine 1969 1969 86.466508
Bovine 1970 1970 86.611905
Bovine 1970 1970 86.611905
Bovine 1971 1971 86.686865
Bovine 1971 1971 86.686865
Bovine 1972 1972 86.686865
Bovine 1972 1972 86.686865
Bovine 1973 1973 86.817055
Bovine 1973 1973 86.817055
Bovine 1974 1974 86.955944
Bovine 1974 1974 86.955944
Bovine 1975 1975 87.134277
Bovine 1975 1975 87.134277
Bovine 1976 1976 87.303108
Bovine 1976 1976 87.303108
Bovine 1977 1977 87.470726
Bovine 1977 1977 87.470726
Bovine 1978 1978 87.682175
Bovine 1978 1978 87.682175
Bovine 1979 1979 87.682175
Bovine 1979 1979 87.682175
Bovine 1980 1980 87.898549
Bovine 1980 1980 87.898549
Bovine 1981 1981 88.090749
Bovine 1981 1981 88.090749
Bovine 1982 1982 88.294372
Bovine 1982 1982 88.294372
Bovine 1983 1983 88.389388
Bovine 1983 1983 88.389388
Bovine 1984 1984 88.563545
Bovine 1984 1984 88.563545
Bovine 1985 1985 88.645365
Bovine 1985 1985 88.645365
Bovine 1986 1986 88.863584
Bovine 1986 1986 88.863584
Bovine 1987 1987 88.931767
Bovine 1987 1987 88.931767
Bovine 1988 1988 89.117441
Bovine 1988 1988 89.117441
Bovine 1989 1989 89.117441
Bovine 1989 1989 89.117441
Bovine 1990 1990 89.236451
Bovine 1990 1990 89.236451
Bovine 1991 1991 89.308645
Bovine 1991 1991 89.308645
Bovine 1992 1992 89.378684
Bovine 1992 1992 89.378684
Bovine 1993 1993 89.433294
Bovine 1993 1993 89.433294
Bovine 1994 1994 89.485676
Bovine 1994 1994 89.485676
Bovine 1995 1995 89.766628
Bovine 1995 1995 89.766628
Bovine 1996 1996 89.812207
Bovine 1996 1996 89.812207
Bovine 1997 1997 89.854346
Bovine 1997 1997 89.854346
Bovine 1998 1998 89.915893
Bovine 1998 1998 89.915893
Bovine 1999 1999 89.945581
Bovine 1999 1999 89.945581
Bovine 2000 2000 90.052753
Bovine 2000 2000 90.052753
Bovine 2001 2001 90.119899
Bovine 2001 2001 90.119899
Bovine 2002 2002 90.151765
Bovine 2002 2002 90.151765
Bovine 2003 2003 90.182569
Bovine 2003 2003 90.182569
Bovine 2004 2004 90.273454
Bovine 2004 2004 90.273454
Bovine 2005 2005 90.320007
Bovine 2005 2005 90.320007
Bovine 2006 2006 90.384996
Bovine 2006 2006 90.384996
Bovine 2007 2007 90.432497
Bovine 2007 2007 90.432497
Bovine 2008 2008 90.455214
Bovine 2008 2008 90.455214
Bovine 2009 2009 90.522811
Bovine 2009 2009 90.522811
Bovine 2010 2010 90.607503
Bovine 2010 2010 90.607503
Bovine 2011 2011 90.614601
Bovine 2011 2011 90.614601
Bovine 2012 2012 90.679804
Bovine 2012 2012 90.679804
Bovine 2013 2013 90.712029
Bovine 2013 2013 90.712029
Bovine 2014 2014 90.743371
Bovine 2014 2014 90.743371
Bovine 2015 2015 90.743371
Bovine 2015 2015 90.743371
Bovine 2016 2016 90.772910
Bovine 2016 2016 90.772910
Bovine 2017 2017 90.898805
Bovine 2017 2017 90.898805
Bovine 2018 2018 90.940123
Bovine 2018 2018 90.940123
Bovine 2019 2019 90.966197
Bovine 2019 2019 90.966197
Bovine 2020 2020 90.979377
Bovine 2020 2020 90.979377
Bovine 2021 2021 91.025494
Bovine 2021 2021 91.025494
Bovine 2022 2022 91.071121
Bovine 2022 2022 91.071121
Bovine 2023 2023 91.093550
Bovine 2023 2023 91.093550
Bovine 2024 2024 91.115463
Bovine 2024 2024 91.115463
Bovine 2025 2025 91.243324
Bovine 2025 2025 91.243324
Bovine 2026 2026 91.344439
Bovine 2026 2026 91.344439
Bovine 2027 2027 91.369332
Bovine 2027 2027 91.369332
Bovine 2028 2028 91.382164
Bovine 2028 2028 91.382164
Bovine 2029 2029 91.382164
Bovine 2029 2029 91.382164
Bovine 2030 2030 91.387939
Bovine 2030 2030 91.387939
Bovine 2031 2031 91.405088
Bovine 2031 2031 91.405088
Bovine 2032 2032 91.493234
Bovine 2032 2032 91.493234
Bovine 2033 2033 91.572463
Bovine 2033 2033 91.572463
Bovine 2034 2034 91.620408
Bovine 2034 2034 91.620408
Bovine 2035 2035 91.724702
Bovine 2035 2035 91.724702
Bovine 2036 2036 91.760561
Bovine 2036 2036 91.760561
Bovine 2037 2037 91.839709
Bovine 2037 2037 91.839709
Bovine 2038 2038 91.860999
Bovine 2038 2038 91.860999
Bovine 2039 2039 91.854801
Bovine 2039 2039 91.854801
Bovine 2040 2040 91.864310
Bovine 2040 2040 91.864310
Bovine 2041 2041 91.917512
Bovine 2041 2041 91.917512
Bovine 2042 2042 91.918229
Bovine 2042 2042 91.918229
Bovine 2043 2043 91.927555
Bovine 2043 2043 91.927555
Bovine 2044 2044 91.928174
Bovine 2044 2044 91.928174
Bovine 2045 2045 91.929381
Bovine 2045 2045 91.929381
Bovine 2046 2046 91.929381
Bovine 2046 2046 91.929381
Bovine 2047 2047 91.929793
Bovine 2047 2047 91.929793
Bovine 2048 2048 91.930363
Bovine 2048 2048 91.930363
Bovine 2049 2049 91.930925
Bovine 2049 2049 91.930925
Bovine 2050 2050 91.923298
Bovine 2050 2050 91.923298
Bovine 2051 2051 91.924478
Bovine 2051 2051 91.924478
Bovine 2052 2052 91.924438
Bovine 2052 2052 91.924438
Bovine 2053 2053 91.924359
Bovine 2053 2053 91.924359
Bovine 2054 2054 91.924321
Bovine 2054 2054 91.924321
Bovine 2055 2055 91.924321
Bovine 2055 2055 91.924321
Bovine 2056 2056 91.924839
Bovine 2056 2056 91.924839
Bovine 2057 2057 91.925388
Bovine 2057 2057 91.925388
Bovine 2058 2058 91.925388
Bovine 2058 2058 91.925388
Bovine 2059 2059 91.925929
Bovine 2059 2059 91.925929
Bovine 2060 2060 91.919267
Bovine 2060 2060 91.919267
Bovine 2061 2061 91.912747
Bovine 2061 2061 91.912747
Bovine 2062 2062 91.920404
Bovine 2062 2062 91.920404
Bovine 2063 2063 91.913967
Bovine 2063 2063 91.913967
Bovine 2064 2064 92.012412
Bovine 2064 2064 92.012412
Bovine 2065 2065 92.012412
Bovine 2065 2065 92.012412
Bovine 2066 2066 92.034761
Bovine 2066 2066 92.034761
Bovine 2067 2067 92.069794
Bovine 2067 2067 92.069794
Bovine 2068 2068 92.106389
Bovine 2068 2068 92.106389
Bovine 2069 2069 92.096555
Bovine 2069 2069 92.096555
Bovine 2070 2070 92.108542
Bovine 2070 2070 92.108542
Bovine 2071 2071 92.107793
Bovine 2071 2071 92.107793
Bovine 2072 2072 92.098413
Bovine 2072 2072 92.098413
Bovine 2073 2073 92.098413
Bovine 2073 2073 92.098413
Bovine 2074 2074 92.090377
Bovine 2074 2074 92.090377
Bovine 2075 2075 92.105936
Bovine 2075 2075 92.105936
Bovine 2076 2076 92.129574
Bovine 2076 2076 92.129574
Bovine 2077 2077 92.129574
Bovine 2077 2077 92.129574
Bovine 2078 2078 92.137473
Bovine 2078 2078 92.137473
Bovine 2079 2079 92.137473
Bovine 2079 2079 92.137473
Bovine 2080 2080 92.139996
Bovine 2080 2080 92.139996
Bovine 2081 2081 92.141573
Bovine 2081 2081 92.141573
Bovine 2082 2082 92.142592
Bovine 2082 2082 92.142592
Bovine 2083 2083 92.145263
Bovine 2083 2083 92.145263
Bovine 2084 2084 92.148625
Bovine 2084 2084 92.148625
Bovine 2085 2085 92.151467
Bovine 2085 2085 92.151467
Bovine 2086 2086 92.152615
Bovine 2086 2086 92.152615
Bovine 2087 2087 92.153780
Bovine 2087 2087 92.153780
Bovine 2088 2088 92.155904
Bovine 2088 2088 92.155904
Bovine 2089 2089 92.147148
Bovine 2089 2089 92.147148
Bovine 2090 2090 92.138522
Bovine 2090 2090 92.138522
Bovine 2091 2091 92.154800
Bovine 2091 2091 92.154800
Bovine 2092 2092 92.162376
Bovine 2092 2092 92.162376
Bovine 2093 2093 92.156868
Bovine 2093 2093 92.156868
Bovine 2094 2094 92.148234
Bovine 2094 2094 92.148234
Bovine 2095 2095 92.101046
Bovine 2095 2095 92.101046
Bovine 2096 2096 92.101046
Bovine 2096 2096 92.101046
Bovine 2097 2097 92.109941
Bovine 2097 2097 92.109941
Bovine 2098 2098 92.110768
Bovine 2098 2098 92.110768
Bovine 2099 2099 92.112219
Bovine 2099 2099 92.112219
Bovine 2100 2100 92.125281
Bovine 2100 2100 92.125281
Bovine 2101 2101 92.126253
Bovine 2101 2101 92.126253
Bovine 2102 2102 92.127239
Bovine 2102 2102 92.127239
Bovine 2103 2103 92.117077
Bovine 2103 2103 92.117077
Bovine 2104 2104 92.100947
Bovine 2104 2104 92.100947
Bovine 2105 2105 92.085364
Bovine 2105 2105 92.085364
Bovine 2106 2106 92.089953
Bovine 2106 2106 92.089953
Bovine 2107 2107 92.111088
Bovine 2107 2107 92.111088
Bovine 2108 2108 92.116182
Bovine 2108 2108 92.116182
Bovine 2109 2109 92.141683
Bovine 2109 2109 92.141683
Bovine 2110 2110 92.153516
Bovine 2110 2110 92.153516
Bovine 2111 2111 92.140599
Bovine 2111 2111 92.140599
Bovine 2112 2112 92.137897
Bovine 2112 2112 92.137897
Bovine 2113 2113 92.128870
Bovine 2113 2113 92.128870
Bovine 2114 2114 92.108373
Bovine 2114 2114 92.108373
Bovine 2115 2115 92.085703
Bovine 2115 2115 92.085703
Bovine 2116 2116 92.047176
Bovine 2116 2116 92.047176
Bovine 2117 2117 92.032952
Bovine 2117 2117 92.032952
Bovine 2118 2118 92.031540
Bovine 2118 2118 92.031540
Bovine 2119 2119 91.980157
Bovine 2119 2119 91.980157
Bovine 2120 2120 91.980240
Bovine 2120 2120 91.980240
Bovine 2121 2121 91.972364
Bovine 2121 2121 91.972364
Bovine 2122 2122 91.964676
Bovine 2122 2122 91.964676
Bovine 2123 2123 91.934468
Bovine 2123 2123 91.934468
Bovine 2124 2124 91.855370
Bovine 2124 2124 91.855370
Bovine 2125 2125 91.821934
Bovine 2125 2125 91.821934
Bovine 2126 2126 91.800736
Bovine 2126 2126 91.800736
Bovine 2127 2127 91.806487
Bovine 2127 2127 91.806487
Bovine 2128 2128 91.821436
Bovine 2128 2128 91.821436
Bovine 2129 2129 91.829047
Bovine 2129 2129 91.829047
Bovine 2130 2130 91.850775
Bovine 2130 2130 91.850775
Bovine 2131 2131 91.842172
Bovine 2131 2131 91.842172
Bovine 2132 2132 91.799047
Bovine 2132 2132 91.799047
Bovine 2133 2133 91.795658
Bovine 2133 2133 91.795658
Bovine 2134 2134 91.750576
Bovine 2134 2134 91.750576
Bovine 2135 2135 91.734775
Bovine 2135 2135 91.734775
Bovine 2136 2136 91.724423
Bovine 2136 2136 91.724423
Bovine 2137 2137 91.732410
Bovine 2137 2137 91.732410
Bovine 2138 2138 91.752075
Bovine 2138 2138 91.752075
Bovine 2139 2139 91.725459
Bovine 2139 2139 91.725459
Bovine 2140 2140 91.725971
Bovine 2140 2140 91.725971
Bovine 2141 2141 91.735137
Bovine 2141 2141 91.735137
Bovine 2142 2142 91.749089
Bovine 2142 2142 91.749089
Bovine 2143 2143 91.789175
Bovine 2143 2143 91.789175
Bovine 2144 2144 91.802832
Bovine 2144 2144 91.802832
Bovine 2145 2145 91.845469
Bovine 2145 2145 91.845469
Bovine 2146 2146 91.844431
Bovine 2146 2146 91.844431
Bovine 2147 2147 91.872635
Bovine 2147 2147 91.872635
Bovine 2148 2148 91.900876
Bovine 2148 2148 91.900876
Bovine 2149 2149 91.936043
Bovine 2149 2149 91.936043
Bovine 2150 2150 91.956975
Bovine 2150 2150 91.956975
Bovine 2151 2151 91.971122
Bovine 2151 2151 91.971122
Bovine 2152 2152 92.003319
Bovine 2152 2152 92.003319
Bovine 2153 2153 92.031833
Bovine 2153 2153 92.031833
Bovine 2154 2154 92.044186
Bovine 2154 2154 92.044186
Bovine 2155 2155 92.071646
Bovine 2155 2155 92.071646
Bovine 2156 2156 92.097779
Bovine 2156 2156 92.097779
Bovine 2157 2157 92.108886
Bovine 2157 2157 92.108886
Bovine 2158 2158 92.151043
Bovine 2158 2158 92.151043
Bovine 2159 2159 92.158942
Bovine 2159 2159 92.158942
Bovine 2160 2160 92.191242
Bovine 2160 2160 92.191242
Bovine 2161 2161 92.237847
Bovine 2161 2161 92.237847
Bovine 2162 2162 92.266099
Bovine 2162 2162 92.266099
Bovine 2163 2163 92.276998
Bovine 2163 2163 92.276998
Bovine 2164 2164 92.288561
Bovine 2164 2164 92.288561
Bovine 2165 2165 92.288561
Bovine 2165 2165 92.288561
Bovine 2166 2166 92.302516
Bovine 2166 2166 92.302516
Bovine 2167 2167 92.327195
Bovine 2167 2167 92.327195
Bovine 2168 2168 92.329483
Bovine 2168 2168 92.329483
Bovine 2169 2169 92.362057
Bovine 2169 2169 92.362057
Bovine 2170 2170 92.397492
Bovine 2170 2170 92.397492
Bovine 2171 2171 92.422337
Bovine 2171 2171 92.422337
Bovine 2172 2172 92.432215
Bovine 2172 2172 92.432215
Bovine 2173 2173 92.477440
Bovine 2173 2173 92.477440
Bovine 2174 2174 92.514851
Bovine 2174 2174 92.514851
Bovine 2175 2175 92.514851
Bovine 2175 2175 92.514851
Bovine 2176 2176 92.547744
Bovine 2176 2176 92.547744
Bovine 2177 2177 92.564202
Bovine 2177 2177 92.564202
Bovine 2178 2178 92.544125
Bovine 2178 2178 92.544125
Bovine 2179 2179 92.560283
Bovine 2179 2179 92.560283
Bovine 2180 2180 92.575898
Bovine 2180 2180 92.575898
Bovine 2181 2181 92.606851
Bovine 2181 2181 92.606851
Bovine 2182 2182 92.621868
Bovine 2182 2182 92.621868
Bovine 2183 2183 92.651332
Bovine 2183 2183 92.651332
Bovine 2184 2184 92.680374
Bovine 2184 2184 92.680374
Bovine 2185 2185 92.702083
Bovine 2185 2185 92.702083
Bovine 2186 2186 92.737129
Bovine 2186 2186 92.737129
Bovine 2187 2187 92.750457
Bovine 2187 2187 92.750457
Bovine 2188 2188 92.801507
Bovine 2188 2188 92.801507
Bovine 2189 2189 92.812230
Bovine 2189 2189 92.812230
Bovine 2190 2190 92.854077
Bovine 2190 2190 92.854077
Bovine 2191 2191 92.860858
Bovine 2191 2191 92.860858
Bovine 2192 2192 92.884968
Bovine 2192 2192 92.884968
Bovine 2193 2193 92.902039
Bovine 2193 2193 92.902039
Bovine 2194 2194 92.956088
Bovine 2194 2194 92.956088
Bovine 2195 2195 92.944286
Bovine 2195 2195 92.944286
Bovine 2196 2196 92.931854
Bovine 2196 2196 92.931854
Bovine 2197 2197 92.920482
Bovine 2197 2197 92.920482
Bovine 2198 2198 92.915131
Bovine 2198 2198 92.915131
Bovine 2199 2199 92.915131
Bovine 2199 2199 92.915131
Bovine 2200 2200 92.904612
Bovine 2200 2200 92.904612
Bovine 2201 2201 92.910950
Bovine 2201 2201 92.910950
Bovine 2202 2202 92.910950
Bovine 2202 2202 92.910950
Bovine 2203 2203 92.911866
Bovine 2203 2203 92.911866
Bovine 2204 2204 92.911823
Bovine 2204 2204 92.911823
Bovine 2205 2205 92.875193
Bovine 2205 2205 92.875193
Bovine 2206 2206 92.834481
Bovine 2206 2206 92.834481
Bovine 2207 2207 92.822395
Bovine 2207 2207 92.822395
Bovine 2208 2208 92.815851
Bovine 2208 2208 92.815851
Bovine 2209 2209 92.788747
Bovine 2209 2209 92.788747
Bovine 2210 2210 92.749772
Bovine 2210 2210 92.749772
Bovine 2211 2211 92.739716
Bovine 2211 2211 92.739716
Bovine 2212 2212 92.710856
Bovine 2212 2212 92.710856
Bovine 2213 2213 92.750526
Bovine 2213 2213 92.750526
Bovine 2214 2214 92.764921
Bovine 2214 2214 92.764921
Bovine 2215 2215 92.771078
Bovine 2215 2215 92.771078
Bovine 2216 2216 92.797479
Bovine 2216 2216 92.797479
Bovine 2217 2217 92.829073
Bovine 2217 2217 92.829073
Bovine 2218 2218 92.885972
Bovine 2218 2218 92.885972
Bovine 2219 2219 92.835990
Bovine 2219 2219 92.835990
Bovine 2220 2220 92.835990
Bovine 2220 2220 92.835990
Bovine 2221 2221 92.846637
Bovine 2221 2221 92.846637
Bovine 2222 2222 92.841082
Bovine 2222 2222 92.841082
Bovine 2223 2223 92.846232
Bovine 2223 2223 92.846232
Bovine 2224 2224 92.835048
Bovine 2224 2224 92.835048
Bovine 2225 2225 92.851430
Bovine 2225 2225 92.851430
Bovine 2226 2226 92.850953
Bovine 2226 2226 92.850953
Bovine 2227 2227 92.850503
Bovine 2227 2227 92.850503
Bovine 2228 2228 92.856017
Bovine 2228 2228 92.856017
Bovine 2229 2229 92.800884
Bovine 2229 2229 92.800884
Bovine 2230 2230 92.755817
Bovine 2230 2230 92.755817
Bovine 2231 2231 92.759673
Bovine 2231 2231 92.759673
Bovine 2232 2232 92.690750
Bovine 2232 2232 92.690750
Bovine 2233 2233 92.661849
Bovine 2233 2233 92.661849
Bovine 2234 2234 92.644916
Bovine 2234 2234 92.644916
Bovine 2235 2235 92.627984
Bovine 2235 2235 92.627984
Bovine 2236 2236 92.602859
Bovine 2236 2236 92.602859
Bovine 2237 2237 92.591642
Bovine 2237 2237 92.591642
Bovine 2238 2238 92.554411
Bovine 2238 2238 92.554411
Bovine 2239 2239 92.524809
Bovine 2239 2239 92.524809
Bovine 2240 2240 92.493596
Bovine 2240 2240 92.493596
Bovine 2241 2241 92.465297
Bovine 2241 2241 92.465297
Bovine 2242 2242 92.456826
Bovine 2242 2242 92.456826
Bovine 2243 2243 92.427301
Bovine 2243 2243 92.427301
Bovine 2244 2244 92.392304
Bovine 2244 2244 92.392304
Bovine 2245 2245 92.338180
Bovine 2245 2245 92.338180
Bovine 2246 2246 92.310672
Bovine 2246 2246 92.310672
Bovine 2247 2247 92.275257
Bovine 2247 2247 92.275257
Bovine 2248 2248 92.245781
Bovine 2248 2248 92.245781
Bovine 2249 2249 92.203785
Bovine 2249 2249 92.203785
Bovine 2250 2250 92.159036
Bovine 2250 2250 92.159036
Bovine 2251 2251 92.072165
Bovine 2251 2251 92.072165
Bovine 2252 2252 92.022027
Bovine 2252 2252 92.022027
Bovine 2253 2253 91.992468
Bovine 2253 2253 91.992468
Bovine 2254 2254 91.932693
Bovine 2254 2254 91.932693
Bovine 2255 2255 91.877699
Bovine 2255 2255 91.877699
Bovine 2256 2256 91.830243
Bovine 2256 2256 91.830243
Bovine 2257 2257 91.800123
Bovine 2257 2257 91.800123
Bovine 2258 2258 91.758889
Bovine 2258 2258 91.758889
Bovine 2259 2259 91.717338
Bovine 2259 2259 91.717338
Bovine 2260 2260 91.662817
Bovine 2260 2260 91.662817
Bovine 2261 2261 91.627685
Bovine 2261 2261 91.627685
Bovine 2262 2262 91.591200
Bovine 2262 2262 91.591200
Bovine 2263 2263 91.591200
Bovine 2263 2263 91.591200
Bovine 2264 2264 91.528410
Bovine 2264 2264 91.528410
Bovine 2265 2265 91.510429
Bovine 2265 2265 91.510429
Bovine 2266 2266 91.510429
Bovine 2266 2266 91.510429
Bovine 2267 2267 91.510429
Bovine 2267 2267 91.510429
Bovine 2268 2268 91.477968
Bovine 2268 2268 91.477968
Bovine 2269 2269 91.439245
Bovine 2269 2269 91.439245
Bovine 2270 2270 91.385012
Bovine 2270 2270 91.385012
Bovine 2271 2271 91.319785
Bovine 2271 2271 91.319785
Bovine 2272 2272 91.276315
Bovine 2272 2272 91.276315
Bovine 2273 2273 91.240750
Bovine 2273 2273 91.240750
Bovine 2274 2274 91.173538
Bovine 2274 2274 91.173538
Bovine 2275 2275 91.153809
Bovine 2275 2275 91.153809
Bovine 2276 2276 91.130639
Bovine 2276 2276 91.130639
Bovine 2277 2277 91.107189
Bovine 2277 2277 91.107189
Bovine 2278 2278 91.083452
Bovine 2278 2278 91.083452
Bovine 2279 2279 91.035411
Bovine 2279 2279 91.035411
Bovine 2280 2280 91.011100
Bovine 2280 2280 91.011100
Bovine 2281 2281 90.923985
Bovine 2281 2281 90.923985
Bovine 2282 2282 90.873029
Bovine 2282 2282 90.873029
Bovine 2283 2283 90.795988
Bovine 2283 2283 90.795988
Bovine 2284 2284 90.769040
Bovine 2284 2284 90.769040
Bovine 2285 2285 90.655388
Bovine 2285 2285 90.655388
Bovine 2286 2286 90.598554
Bovine 2286 2286 90.598554
Bovine 2287 2287 90.517228
Bovine 2287 2287 90.517228
Bovine 2288 2288 90.420677
Bovine 2288 2288 90.420677
Bovine 2289 2289 90.390282
Bovine 2289 2289 90.390282
Bovine 2290 2290 90.316456
Bovine 2290 2290 90.316456
Bovine 2291 2291 90.204909
Bovine 2291 2291 90.204909
Bovine 2292 2292 90.156328
Bovine 2292 2292 90.156328
Bovine 2293 2293 90.125128
Bovine 2293 2293 90.125128
Bovine 2294 2294 90.098906
Bovine 2294 2294 90.098906
Bovine 2295 2295 90.073175
Bovine 2295 2295 90.073175
Bovine 2296 2296 90.059895
Bovine 2296 2296 90.059895
Bovine 2297 2297 90.032162
Bovine 2297 2297 90.032162
Bovine 2298 2298 89.988366
Bovine 2298 2298 89.988366
Bovine 2299 2299 89.959465
Bovine 2299 2299 89.959465
Bovine 2300 2300 89.884894
Bovine 2300 2300 89.884894
Bovine 2301 2301 89.869226
Bovine 2301 2301 89.869226
Bovine 2302 2302 89.848591
Bovine 2302 2302 89.848591
Bovine 2303 2303 89.840948
Bovine 2303 2303 89.840948
Bovine 2304 2304 89.810179
Bovine 2304 2304 89.810179
Bovine 2305 2305 89.800956
Bovine 2305 2305 89.800956
Bovine 2306 2306 89.773128
Bovine 2306 2306 89.773128
Bovine 2307 2307 89.764041
Bovine 2307 2307 89.764041
Bovine 2308 2308 89.762684
Bovine 2308 2308 89.762684
Bovine 2309 2309 89.752543
Bovine 2309 2309 89.752543
Bovine 2310 2310 89.721858
Bovine 2310 2310 89.721858
Bovine 2311 2311 89.707176
Bovine 2311 2311 89.707176
Bovine 2312 2312 89.667660
Bovine 2312 2312 89.667660
Bovine 2313 2313 89.617714
Bovine 2313 2313 89.617714
Bovine 2314 2314 89.503106
Bovine 2314 2314 89.503106
Bovine 2315 2315 89.492621
Bovine 2315 2315 89.492621
Bovine 2316 2316 89.353036
Bovine 2316 2316 89.353036
Bovine 2317 2317 89.327584
Bovine 2317 2317 89.327584
Bovine 2318 2318 89.204653
Bovine 2318 2318 89.204653
Bovine 2319 2319 89.011643
Bovine 2319 2319 89.011643
Bovine 2320 2320 88.982215
Bovine 2320 2320 88.982215
Bovine 2321 2321 88.937785
Bovine 2321 2321 88.937785
Bovine 2322 2322 88.892083
Bovine 2322 2322 88.892083
Bovine 2323 2323 88.869171
Bovine 2323 2323 88.869171
Bovine 2324 2324 88.832930
Bovine 2324 2324 88.832930
Bovine 2325 2325 88.808581
Bovine 2325 2325 88.808581
Bovine 2326 2326 88.783678
Bovine 2326 2326 88.783678
Bovine 2327 2327 88.783678
Bovine 2327 2327 88.783678
Bovine 2328 2328 88.740543
Bovine 2328 2328 88.740543
Bovine 2329 2329 88.680089
Bovine 2329 2329 88.680089
Bovine 2330 2330 88.616380
Bovine 2330 2330 88.616380
Bovine 2331 2331 88.570509
Bovine 2331 2331 88.570509
Bovine 2332 2332 88.548112
Bovine 2332 2332 88.548112
Bovine 2333 2333 88.512263
Bovine 2333 2333 88.512263
Bovine 2334 2334 88.493666
Bovine 2334 2334 88.493666
Bovine 2335 2335 88.397882
Bovine 2335 2335 88.397882
Bovine 2336 2336 88.345932
Bovine 2336 2336 88.345932
Bovine 2337 2337 88.163195
Bovine 2337 2337 88.163195
Bovine 2338 2338 88.102227
Bovine 2338 2338 88.102227
Bovine 2339 2339 88.076582
Bovine 2339 2339 88.076582
Bovine 2340 2340 88.023153
Bovine 2340 2340 88.023153
Bovine 2341 2341 87.995311
Bovine 2341 2341 87.995311
Bovine 2342 2342 87.982545
Bovine 2342 2342 87.982545
Bovine 2343 2343 87.982545
Bovine 2343 2343 87.982545
Bovine 2344 2344 87.967799
Bovine 2344 2344 87.967799
Bovine 2345 2345 87.952620
Bovine 2345 2345 87.952620
Bovine 2346 2346 87.832510
Bovine 2346 2346 87.832510
Bovine 2347 2347 87.740545
Bovine 2347 2347 87.740545
Bovine 2348 2348 87.669269
Bovine 2348 2348 87.669269
Bovine 2349 2349 87.545799
Bovine 2349 2349 87.545799
Bovine 2350 2350 87.506215
Bovine 2350 2350 87.506215
Bovine 2351 2351 87.422352
Bovine 2351 2351 87.422352
Bovine 2352 2352 87.204570
Bovine 2352 2352 87.204570
Bovine 2353 2353 87.146490
Bovine 2353 2353 87.146490
Bovine 2354 2354 87.146490
Bovine 2354 2354 87.146490
Bovine 2355 2355 87.113972
Bovine 2355 2355 87.113972
Bovine 2356 2356 87.045390
Bovine 2356 2356 87.045390
Bovine 2357 2357 86.954669
Bovine 2357 2357 86.954669
Bovine 2358 2358 86.837225
Bovine 2358 2358 86.837225
Bovine 2359 2359 86.666951
Bovine 2359 2359 86.666951
Bovine 2360 2360 86.596035
Bovine 2360 2360 86.596035
Bovine 2361 2361 86.522036
Bovine 2361 2361 86.522036
Bovine 2362 2362 86.438158
Bovine 2362 2362 86.438158
Bovine 2363 2363 86.357674
Bovine 2363 2363 86.357674
Bovine 2364 2364 86.270951
Bovine 2364 2364 86.270951
Bovine 2365 2365 86.084499
Bovine 2365 2365 86.084499
Bovine 2366 2366 86.084499
Bovine 2366 2366 86.084499
Bovine 2367 2367 85.986692
Bovine 2367 2367 85.986692
Bovine 2368 2368 85.778115
Bovine 2368 2368 85.778115
Bovine 2369 2369 85.691704
Bovine 2369 2369 85.691704
Bovine 2370 2370 85.363553
Bovine 2370 2370 85.363553
Bovine 2371 2371 85.246248
Bovine 2371 2371 85.246248
Bovine 2372 2372 85.246248
Bovine 2372 2372 85.246248
Bovine 2373 2373 85.154456
Bovine 2373 2373 85.154456
Bovine 2374 2374 85.060514
Bovine 2374 2374 85.060514
Bovine 2375 2375 85.058497
Bovine 2375 2375 85.058497
Bovine 2376 2376 85.058497
Bovine 2376 2376 85.058497
Bovine 2377 2377 85.056610
Bovine 2377 2377 85.056610
Bovine 2378 2378 85.056610
Bovine 2378 2378 85.056610
Bovine 2379 2379 85.127485
Bovine 2379 2379 85.127485
Bovine 2380 2380 85.127485
Bovine 2380 2380 85.127485
Bovine 2381 2381 85.175571
Bovine 2381 2381 85.175571
Bovine 2382 2382 85.197853
Bovine 2382 2382 85.197853
Bovine 2383 2383 85.218962
Bovine 2383 2383 85.218962
Bovine 2384 2384 85.316430
Bovine 2384 2384 85.316430
Bovine 2385 2385 85.316430
Bovine 2385 2385 85.316430
Bovine 2386 2386 85.427241
Bovine 2386 2386 85.427241
Bovine 2387 2387 85.437662
Bovine 2387 2387 85.437662
Bovine 2388 2388 85.492176
Bovine 2388 2388 85.492176
Bovine 2389 2389 85.554745
Bovine 2389 2389 85.554745
Bovine 2390 2390 85.668841
Bovine 2390 2390 85.668841
Bovine 2391 2391 85.720869
Bovine 2391 2391 85.720869
Bovine 2392 2392 85.748676
Bovine 2392 2392 85.748676
Bovine 2393 2393 85.748676
Bovine 2393 2393 85.748676
Bovine 2394 2394 85.777245
Bovine 2394 2394 85.777245
Bovine 2395 2395 85.802199
Bovine 2395 2395 85.802199
Bovine 2396 2396 85.888388
Bovine 2396 2396 85.888388
Bovine 2397 2397 85.965784
Bovine 2397 2397 85.965784
Bovine 2398 2398 86.032777
Bovine 2398 2398 86.032777
Bovine 2399 2399 86.108075
Bovine 2399 2399 86.108075
Bovine 2400 2400 86.141860
Bovine 2400 2400 86.141860
Bovine 2401 2401 86.184118
Bovine 2401 2401 86.184118
Bovine 2402 2402 86.212841
Bovine 2402 2402 86.212841
Bovine 2403 2403 86.212841
Bovine 2403 2403 86.212841
Bovine 2404 2404 86.225960
Bovine 2404 2404 86.225960
Bovine 2405 2405 86.250929
Bovine 2405 2405 86.250929
Bovine 2406 2406 86.262819
Bovine 2406 2406 86.262819
Bovine 2407 2407 86.285502
Bovine 2407 2407 86.285502
Bovine 2408 2408 86.309642
Bovine 2408 2408 86.309642
Bovine 2409 2409 86.334872
Bovine 2409 2409 86.334872
Bovine 2410 2410 86.334872
Bovine 2410 2410 86.334872
Bovine 2411 2411 86.366653
Bovine 2411 2411 86.366653
Bovine 2412 2412 86.384005
Bovine 2412 2412 86.384005
Bovine 2413 2413 86.400432
Bovine 2413 2413 86.400432
Bovine 2414 2414 86.406593
Bovine 2414 2414 86.406593
Bovine 2415 2415 86.444237
Bovine 2415 2415 86.444237
Bovine 2416 2416 86.451272
Bovine 2416 2416 86.451272
Bovine 2417 2417 86.463200
Bovine 2417 2417 86.463200
Bovine 2418 2418 86.497652
Bovine 2418 2418 86.497652
Bovine 2419 2419 86.494651
Bovine 2419 2419 86.494651
Bovine 2420 2420 86.500968
Bovine 2420 2420 86.500968
Bovine 2421 2421 86.511538
Bovine 2421 2421 86.511538
Bovine 2422 2422 86.505375
Bovine 2422 2422 86.505375
Bovine 2423 2423 86.505375
Bovine 2423 2423 86.505375
Bovine 2424 2424 86.509700
Bovine 2424 2424 86.509700
Bovine 2425 2425 86.521102
Bovine 2425 2425 86.521102
Bovine 2426 2426 86.521102
Bovine 2426 2426 86.521102
Bovine 2427 2427 86.551959
Bovine 2427 2427 86.551959
Bovine 2428 2428 86.579465
Bovine 2428 2428 86.579465
Bovine 2429 2429 86.617471
Bovine 2429 2429 86.617471
Bovine 2430 2430 86.637700
Bovine 2430 2430 86.637700
Bovine 2431 2431 86.670267
Bovine 2431 2431 86.670267
Bovine 2432 2432 86.683262
Bovine 2432 2432 86.683262
Bovine 2433 2433 86.777652
Bovine 2433 2433 86.777652
Bovine 2434 2434 86.842692
Bovine 2434 2434 86.842692
Bovine 2435 2435 86.842692
Bovine 2435 2435 86.842692
Bovine 2436 2436 86.873664
Bovine 2436 2436 86.873664
Bovine 2437 2437 86.964728
Bovine 2437 2437 86.964728
Bovine 2438 2438 87.024424
Bovine 2438 2438 87.024424
Bovine 2439 2439 87.081778
Bovine 2439 2439 87.081778
Bovine 2440 2440 87.137898
Bovine 2440 2440 87.137898
Bovine 2441 2441 87.210768
Bovine 2441 2441 87.210768
Bovine 2442 2442 87.210768
Bovine 2442 2442 87.210768
Bovine 2443 2443 87.244464
Bovine 2443 2443 87.244464
Bovine 2444 2444 87.287749
Bovine 2444 2444 87.287749
Bovine 2445 2445 87.330239
Bovine 2445 2445 87.330239
Bovine 2446 2446 87.478511
Bovine 2446 2446 87.478511
Bovine 2447 2447 87.518881
Bovine 2447 2447 87.518881
Bovine 2448 2448 87.551164
Bovine 2448 2448 87.551164
Bovine 2449 2449 87.551164
Bovine 2449 2449 87.551164
Bovine 2450 2450 87.780667
Bovine 2450 2450 87.780667
Bovine 2451 2451 87.950258
Bovine 2451 2451 87.950258
Bovine 2452 2452 88.029205
Bovine 2452 2452 88.029205
Bovine 2453 2453 88.131095
Bovine 2453 2453 88.131095
Bovine 2454 2454 88.230567
Bovine 2454 2454 88.230567
Bovine 2455 2455 88.326725
Bovine 2455 2455 88.326725
Bovine 2456 2456 88.373611
Bovine 2456 2456 88.373611
Bovine 2457 2457 88.373611
Bovine 2457 2457 88.373611
Bovine 2458 2458 88.419232
Bovine 2458 2458 88.419232
Bovine 2459 2459 88.619808
Bovine 2459 2459 88.619808
Bovine 2460 2460 88.718710
Bovine 2460 2460 88.718710
Bovine 2461 2461 88.767402
Bovine 2461 2461 88.767402
Bovine 2462 2462 88.861785
Bovine 2462 2462 88.861785
Bovine 2463 2463 88.907904
Bovine 2463 2463 88.907904
Bovine 2464 2464 88.998454
Bovine 2464 2464 88.998454
Bovine 2465 2465 88.998454
Bovine 2465 2465 88.998454
Bovine 2466 2466 89.086341
Bovine 2466 2466 89.086341
Bovine 2467 2467 89.179596
Bovine 2467 2467 89.179596
Bovine 2468 2468 89.261797
Bovine 2468 2468 89.261797
Bovine 2469 2469 89.302207
Bovine 2469 2469 89.302207
Bovine 2470 2470 89.341698
Bovine 2470 2470 89.341698
Bovine 2471 2471 89.398567
Bovine 2471 2471 89.398567
Bovine 2472 2472 89.460759
Bovine 2472 2472 89.460759
Bovine 2473 2473 89.460759
Bovine 2473 2473 89.460759
Bovine 2474 2474 89.484673
Bovine 2474 2474 89.484673
Bovine 2475 2475 89.577739
Bovine 2475 2475 89.577739
Bovine 2476 2476 89.577739
Bovine 2476 2476 89.577739
Bovine 2477 2477 89.652915
Bovine 2477 2477 89.652915
Bovine 2478 2478 89.753256
Bovine 2478 2478 89.753256
Bovine 2479 2479 89.824944
Bovine 2479 2479 89.824944
Bovine 2480 2480 89.872554
Bovine 2480 2480 89.872554
Bovine 2481 2481 89.945999
Bovine 2481 2481 89.945999
Bovine 2482 2482 90.005887
Bovine 2482 2482 90.005887
Bovine 2483 2483 90.066668
Bovine 2483 2483 90.066668
Bovine 2484 2484 90.134478
Bovine 2484 2484 90.134478
Bovine 2485 2485 90.168374
Bovine 2485 2485 90.168374
Bovine 2486 2486 90.189782
Bovine 2486 2486 90.189782
Bovine 2487 2487 90.265403
Bovine 2487 2487 90.265403
Bovine 2488 2488 90.322867
Bovine 2488 2488 90.322867
Bovine 2489 2489 90.346526
Bovine 2489 2489 90.346526
Bovine 2490 2490 90.411891
Bovine 2490 2490 90.411891
Bovine 2491 2491 90.446373
Bovine 2491 2491 90.446373
Bovine 2492 2492 90.470307
Bovine 2492 2492 90.470307
Bovine 2493 2493 90.505379
Bovine 2493 2493 90.505379
Bovine 2494 2494 90.559547
Bovine 2494 2494 90.559547
Bovine 2495 2495 90.586944
Bovine 2495 2495 90.586944
Bovine 2496 2496 90.644549
Bovine 2496 2496 90.644549
Bovine 2497 2497 90.737135
Bovine 2497 2497 90.737135
Bovine 2498 2498 90.737135
Bovine 2498 2498 90.737135
Bovine 2499 2499 90.773878
Bovine 2499 2499 90.773878
Bovine 2500 2500 90.788164
Bovine 2500 2500 90.788164
Bovine 2501 2501 90.810459
Bovine 2501 2501 90.810459
Bovine 2502 2502 90.810459
Bovine 2502 2502 90.810459
Bovine 2503 2503 90.799044
Bovine 2503 2503 90.799044
Bovine 2504 2504 90.854356
Bovine 2504 2504 90.854356
Bovine 2505 2505 90.909814
Bovine 2505 2505 90.909814
Bovine 2506 2506 90.938381
Bovine 2506 2506 90.938381
Bovine 2507 2507 91.010675
Bovine 2507 2507 91.010675
Bovine 2508 2508 91.009884
Bovine 2508 2508 91.009884
Bovine 2509 2509 91.030159
Bovine 2509 2509 91.030159
Bovine 2510 2510 91.126548
Bovine 2510 2510 91.126548
Bovine 2511 2511 91.174283
Bovine 2511 2511 91.174283
Bovine 2512 2512 91.267941
Bovine 2512 2512 91.267941
Bovine 2513 2513 91.368436
Bovine 2513 2513 91.368436
Bovine 2514 2514 91.379829
Bovine 2514 2514 91.379829
Bovine 2515 2515 91.455631
Bovine 2515 2515 91.455631
Bovine 2516 2516 91.543262
Bovine 2516 2516 91.543262
Bovine 2517 2517 91.596658
Bovine 2517 2517 91.596658
Bovine 2518 2518 91.630457
Bovine 2518 2518 91.630457
Bovine 2519 2519 91.635813
Bovine 2519 2519 91.635813
Bovine 2520 2520 91.709228
Bovine 2520 2520 91.709228
Bovine 2521 2521 91.733512
Bovine 2521 2521 91.733512
Bovine 2522 2522 91.774760
Bovine 2522 2522 91.774760
Bovine 2523 2523 91.827307
Bovine 2523 2523 91.827307
Bovine 2524 2524 91.835714
Bovine 2524 2524 91.835714
Bovine 2525 2525 91.906228
Bovine 2525 2525 91.906228
Bovine 2526 2526 92.002658
Bovine 2526 2526 92.002658
Bovine 2527 2527 91.986376
Bovine 2527 2527 91.986376
Bovine 2528 2528 92.034222
Bovine 2528 2528 92.034222
Bovine 2529 2529 92.114458
Bovine 2529 2529 92.114458
Bovine 2530 2530 92.165492
Bovine 2530 2530 92.165492
Bovine 2531 2531 92.187787
Bovine 2531 2531 92.187787
Bovine 2532 2532 92.161440
Bovine 2532 2532 92.161440
Bovine 2533 2533 92.181783
Bovine 2533 2533 92.181783
Bovine 2534 2534 92.226915
Bovine 2534 2534 92.226915
Bovine 2535 2535 92.211232
Bovine 2535 2535 92.211232
Bovine 2536 2536 92.204901
Bovine 2536 2536 92.204901
Bovine 2537 2537 92.191528
Bovine 2537 2537 92.191528
Bovine 2538 2538 92.199103
Bovine 2538 2538 92.199103
Bovine 2539 2539 92.147551
Bovine 2539 2539 92.147551
Bovine 2540 2540 92.091213
Bovine 2540 2540 92.091213
Bovine 2541 2541 92.071390
Bovine 2541 2541 92.071390
Bovine 2542 2542 91.977768
Bovine 2542 2542 91.977768
Bovine 2543 2543 91.935087
Bovine 2543 2543 91.935087
Bovine 2544 2544 91.838204
Bovine 2544 2544 91.838204
Bovine 2545 2545 91.783772
Bovine 2545 2545 91.783772
Bovine 2546 2546 91.779745
Bovine 2546 2546 91.779745
Bovine 2547 2547 91.670937
Bovine 2547 2547 91.670937
Bovine 2548 2548 91.617667
Bovine 2548 2548 91.617667
Bovine 2549 2549 91.561550
Bovine 2549 2549 91.561550
Bovine 2550 2550 91.332236
Bovine 2550 2550 91.332236
Bovine 2551 2551 91.211635
Bovine 2551 2551 91.211635
Bovine 2552 2552 90.996271
Bovine 2552 2552 90.996271
Bovine 2553 2553 90.916922
Bovine 2553 2553 90.916922
Bovine 2554 2554 90.747818
Bovine 2554 2554 90.747818
Bovine 2555 2555 90.701688
Bovine 2555 2555 90.701688
Bovine 2556 2556 90.678128
Bovine 2556 2556 90.678128
Bovine 2557 2557 90.654666
Bovine 2557 2557 90.654666
Bovine 2558 2558 90.623544
Bovine 2558 2558 90.623544
Bovine 2559 2559 90.467294
Bovine 2559 2559 90.467294
Bovine 2560 2560 90.468390
Bovine 2560 2560 90.468390
Bovine 2561 2561 90.363787
Bovine 2561 2561 90.363787
Bovine 2562 2562 90.246333
Bovine 2562 2562 90.246333
Bovine 2563 2563 90.128880
Bovine 2563 2563 90.128880
Bovine 2564 2564 90.090824
Bovine 2564 2564 90.090824
Bovine 2565 2565 89.972453
Bovine 2565 2565 89.972453
Bovine 2566 2566 89.694260
Bovine 2566 2566 89.694260
Bovine 2567 2567 89.500152
Bovine 2567 2567 89.500152
Bovine 2568 2568 89.300332
Bovine 2568 2568 89.300332
Bovine 2569 2569 89.210971
Bovine 2569 2569 89.210971
Bovine 2570 2570 89.109166
Bovine 2570 2570 89.109166
Bovine 2571 2571 89.031397
Bovine 2571 2571 89.031397
Bovine 2572 2572 88.991328
Bovine 2572 2572 88.991328
Bovine 2573 2573 88.991328
Bovine 2573 2573 88.991328
Bovine 2574 2574 88.860191
Bovine 2574 2574 88.860191
Bovine 2575 2575 88.727897
Bovine 2575 2575 88.727897
Bovine 2576 2576 88.693175
Bovine 2576 2576 88.693175
Bovine 2577 2577 88.511038
Bovine 2577 2577 88.511038
Bovine 2578 2578 88.511038
Bovine 2578 2578 88.511038
Bovine 2579 2579 88.472996
Bovine 2579 2579 88.472996
Bovine 2580 2580 88.395554
Bovine 2580 2580 88.395554
Bovine 2581 2581 88.356130
Bovine 2581 2581 88.356130
Bovine 2582 2582 88.292352
Bovine 2582 2582 88.292352
Bovine 2583 2583 88.227004
Bovine 2583 2583 88.227004
Bovine 2584 2584 88.193438
Bovine 2584 2584 88.193438
Bovine 2585 2585 88.193438
Bovine 2585 2585 88.193438
Bovine 2586 2586 88.159257
Bovine 2586 2586 88.159257
Bovine 2587 2587 88.088223
Bovine 2587 2587 88.088223
Bovine 2588 2588 88.088223
Bovine 2588 2588 88.088223
Bovine 2589 2589 88.088223
Bovine 2589 2589 88.088223
Bovine 2590 2590 88.041885
Bovine 2590 2590 88.041885
Bovine 2591 2591 88.004189
Bovine 2591 2591 88.004189
Bovine 2592 2592 87.966544
Bovine 2592 2592 87.966544
Bovine 2593 2593 87.928169
Bovine 2593 2593 87.928169
Bovine 2594 2594 87.857440
Bovine 2594 2594 87.857440
Bovine 2595 2595 87.746529
Bovine 2595 2595 87.746529
Bovine 2596 2596 87.631494
Bovine 2596 2596 87.631494
Bovine 2597 2597 87.566479
Bovine 2597 2597 87.566479
Bovine 2598 2598 87.563387
Bovine 2598 2598 87.563387
Bovine 2599 2599 87.514162
Bovine 2599 2599 87.514162
Bovine 2600 2600 87.357101
Bovine 2600 2600 87.357101
Bovine 2601 2601 87.185182
Bovine 2601 2601 87.185182
Bovine 2602 2602 87.003168
Bovine 2602 2602 87.003168
Bovine 2603 2603 86.757179
Bovine 2603 2603 86.757179
Bovine 2604 2604 86.605283
Bovine 2604 2604 86.605283
Bovine 2605 2605 86.510911
Bovine 2605 2605 86.510911
Bovine 2606 2606 86.362771
Bovine 2606 2606 86.362771
Bovine 2607 2607 86.141210
Bovine 2607 2607 86.141210
Bovine 2608 2608 85.936346
Bovine 2608 2608 85.936346
Bovine 2609 2609 85.694503
Bovine 2609 2609 85.694503
Bovine 2610 2610 85.529526
Bovine 2610 2610 85.529526
Bovine 2611 2611 85.458379
Bovine 2611 2611 85.458379
Bovine 2612 2612 85.354465
Bovine 2612 2612 85.354465
Bovine 2613 2613 85.169797
Bovine 2613 2613 85.169797
Bovine 2614 2614 84.973448
Bovine 2614 2614 84.973448
Bovine 2615 2615 84.850312
Bovine 2615 2615 84.850312
Bovine 2616 2616 84.693438
Bovine 2616 2616 84.693438
Bovine 2617 2617 84.644385
Bovine 2617 2617 84.644385
Bovine 2618 2618 84.644385
Bovine 2618 2618 84.644385
Bovine 2619 2619 84.456466
Bovine 2619 2619 84.456466
Bovine 2620 2620 84.173715
Bovine 2620 2620 84.173715
Bovine 2621 2621 84.093855
Bovine 2621 2621 84.093855
Bovine 2622 2622 84.093855
Bovine 2622 2622 84.093855
Bovine 2623 2623 83.674450
Bovine 2623 2623 83.674450
Bovine 2624 2624 83.521106
Bovine 2624 2624 83.521106
Bovine 2625 2625 83.334756
Bovine 2625 2625 83.334756
Bovine 2626 2626 83.238476
Bovine 2626 2626 83.238476
Bovine 2627 2627 83.052665
Bovine 2627 2627 83.052665
Bovine 2628 2628 82.961317
Bovine 2628 2628 82.961317
Bovine 2629 2629 82.773241
Bovine 2629 2629 82.773241
Bovine 2630 2630 82.701785
Bovine 2630 2630 82.701785
Bovine 2631 2631 82.500498
Bovine 2631 2631 82.500498
Bovine 2632 2632 82.178883
Bovine 2632 2632 82.178883
Bovine 2633 2633 81.988724
Bovine 2633 2633 81.988724
Bovine 2634 2634 81.988724
Bovine 2634 2634 81.988724
Bovine 2635 2635 81.776437
Bovine 2635 2635 81.776437
Bovine 2636 2636 81.581606
Bovine 2636 2636 81.581606
Bovine 2637 2637 81.492462
Bovine 2637 2637 81.492462
Bovine 2638 2638 81.383034
Bovine 2638 2638 81.383034
Bovine 2639 2639 81.303922
Bovine 2639 2639 81.303922
Bovine 2640 2640 81.109247
Bovine 2640 2640 81.109247
Bovine 2641 2641 81.054259
Bovine 2641 2641 81.054259
Bovine 2642 2642 80.906530
Bovine 2642 2642 80.906530
Bovine 2643 2643 80.922851
Bovine 2643 2643 80.922851
Bovine 2644 2644 80.797400
Bovine 2644 2644 80.797400
Bovine 2645 2645 80.747359
Bovine 2645 2645 80.747359
Bovine 2646 2646 80.747359
Bovine 2646 2646 80.747359
Bovine 2647 2647 80.649552
Bovine 2647 2647 80.649552
Bovine 2648 2648 80.538717
Bovine 2648 2648 80.538717
Bovine 2649 2649 80.519617
Bovine 2649 2649 80.519617
Bovine 2650 2650 80.476102
Bovine 2650 2650 80.476102
Bovine 2651 2651 80.467216
Bovine 2651 2651 80.467216
Bovine 2652 2652 80.563130
Bovine 2652 2652 80.563130
Bovine 2653 2653 80.681642
Bovine 2653 2653 80.681642
Bovine 2654 2654 80.658513
Bovine 2654 2654 80.658513
Bovine 2655 2655 80.800905
Bovine 2655 2655 80.800905
Bovine 2656 2656 80.800905
Bovine 2656 2656 80.800905
Bovine 2657 2657 80.800905
Bovine 2657 2657 80.800905
Bovine 2658 2658 80.852503
Bovine 2658 2658 80.852503
Bovine 2659 2659 80.852503
Bovine 2659 2659 80.852503
Bovine 2660 2660 80.852503
Bovine 2660 2660 80.852503
Bovine 2661 2661 80.936407
Bovine 2661 2661 80.936407
Bovine 2662 2662 80.992264
Bovine 2662 2662 80.992264
Bovine 2663 2663 81.041571
Bovine 2663 2663 81.041571
Bovine 2664 2664 81.138163
Bovine 2664 2664 81.138163
Bovine 2665 2665 81.268499
Bovine 2665 2665 81.268499
Bovine 2666 2666 81.425804
Bovine 2666 2666 81.425804
Bovine 2667 2667 81.492508
Bovine 2667 2667 81.492508
Bovine 2668 2668 81.528318
Bovine 2668 2668 81.528318
Bovine 2669 2669 81.532519
Bovine 2669 2669 81.532519
Bovine 2670 2670 81.575997
Bovine 2670 2670 81.575997
Bovine 2671 2671 81.575997
Bovine 2671 2671 81.575997
Bovine 2672 2672 81.597427
Bovine 2672 2672 81.597427
Bovine 2673 2673 81.645106
Bovine 2673 2673 81.645106
Bovine 2674 2674 81.645106
Bovine 2674 2674 81.645106
Bovine 2675 2675 81.672883
Bovine 2675 2675 81.672883
Bovine 2676 2676 81.700942
Bovine 2676 2676 81.700942
Bovine 2677 2677 81.700942
Bovine 2677 2677 81.700942
Bovine 2678 2678 81.700942
Bovine 2678 2678 81.700942
Bovine 2679 2679 81.706567
Bovine 2679 2679 81.706567
Bovine 2680 2680 81.697146
Bovine 2680 2680 81.697146
Bovine 2681 2681 81.698739
Bovine 2681 2681 81.698739
Bovine 2682 2682 81.675354
Bovine 2682 2682 81.675354
Bovine 2683 2683 81.633987
Bovine 2683 2683 81.633987
Bovine 2684 2684 81.614061
Bovine 2684 2684 81.614061
Bovine 2685 2685 81.594614
Bovine 2685 2685 81.594614
Bovine 2686 2686 81.594614
Bovine 2686 2686 81.594614
Bovine 2687 2687 81.594614
Bovine 2687 2687 81.594614
Bovine 2688 2688 81.594614
Bovine 2688 2688 81.594614
Bovine 2689 2689 81.594614
Bovine 2689 2689 81.594614
Bovine 2690 2690 81.594614
Bovine 2690 2690 81.594614
Bovine 2691 2691 81.594614
Bovine 2691 2691 81.594614
Bovine 2692 2692 81.594614
Bovine 2692 2692 81.594614
Bovine 2693 2693 81.621604
Bovine 2693 2693 81.621604
Bovine 2694 2694 81.644118
Bovine 2694 2694 81.644118
Bovine 2695 2695 81.644118
Bovine 2695 2695 81.644118
Bovine 2696 2696 81.644118
Bovine 2696 2696 81.644118
Bovine 2697 2697 81.652169
Bovine 2697 2697 81.652169
Bovine 2698 2698 81.652169
Bovine 2698 2698 81.652169
Bovine 2699 2699 81.662854
Bovine 2699 2699 81.662854
Bovine 2700 2700 81.682564
Bovine 2700 2700 81.682564
Bovine 2701 2701 81.718068
Bovine 2701 2701 81.718068
Bovine 2702 2702 81.751112
Bovine 2702 2702 81.751112
Bovine 2703 2703 81.790158
Bovine 2703 2703 81.790158
Bovine 2704 2704 81.844381
Bovine 2704 2704 81.844381
Bovine 2705 2705 81.873315
Bovine 2705 2705 81.873315
Bovine 2706 2706 81.886960
Bovine 2706 2706 81.886960
Bovine 2707 2707 81.918667
Bovine 2707 2707 81.918667
Bovine 2708 2708 81.950121
Bovine 2708 2708 81.950121
Bovine 2709 2709 82.057955
Bovine 2709 2709 82.057955
Bovine 2710 2710 82.094060
Bovine 2710 2710 82.094060
Bovine 2711 2711 82.135061
Bovine 2711 2711 82.135061
Bovine 2712 2712 82.173881
Bovine 2712 2712 82.173881
Bovine 2713 2713 82.214138
Bovine 2713 2713 82.214138
Bovine 2714 2714 82.255914
Bovine 2714 2714 82.255914
Bovine 2715 2715 82.352384
Bovine 2715 2715 82.352384
Bovine 2716 2716 82.352384
Bovine 2716 2716 82.352384
Bovine 2717 2717 82.424964
Bovine 2717 2717 82.424964
Bovine 2718 2718 82.424964
Bovine 2718 2718 82.424964
Bovine 2719 2719 82.474453
Bovine 2719 2719 82.474453
Bovine 2720 2720 82.474453
Bovine 2720 2720 82.474453
Bovine 2721 2721 82.474453
Bovine 2721 2721 82.474453
Bovine 2722 2722 82.474453
Bovine 2722 2722 82.474453
Bovine 2723 2723 82.474453
Bovine 2723 2723 82.474453
Bovine 2724 2724 82.474453
Bovine 2724 2724 82.474453
Bovine 2725 2725 82.474453
Bovine 2725 2725 82.474453
Bovine 2726 2726 82.474453
Bovine 2726 2726 82.474453
Bovine 2727 2727 82.474453
Bovine 2727 2727 82.474453
Bovine 2728 2728 82.474453
Bovine 2728 2728 82.474453
Bovine 2729 2729 82.474453
Bovine 2729 2729 82.474453
Bovine 2730 2730 82.474453
Bovine 2730 2730 82.474453
Bovine 2731 2731 82.474453
Bovine 2731 2731 82.474453
Bovine 2732 2732 82.474453
Bovine 2732 2732 82.474453
Bovine 2733 2733 82.474453
Bovine 2733 2733 82.474453
Bovine 2734 2734 82.474453
Bovine 2734 2734 82.474453
Bovine 2735 2735 82.474453
Bovine 2735 2735 82.474453
Bovine 2736 2736 82.474453
Bovine 2736 2736 82.474453
Bovine 2737 2737 82.474453
Bovine 2737 2737 82.474453
Bovine 2738 2738 82.526004
Bovine 2738 2738 82.526004
Bovine 2739 2739 82.541064
Bovine 2739 2739 82.541064
Bovine 2740 2740 82.541064
Bovine 2740 2740 82.541064
Bovine 2741 2741 82.541064
Bovine 2741 2741 82.541064
Bovine 2742 2742 82.541064
Bovine 2742 2742 82.541064
Bovine 2743 2743 82.552826
Bovine 2743 2743 82.552826
Bovine 2744 2744 82.552826
Bovine 2744 2744 82.552826
Bovine 2745 2745 82.552826
Bovine 2745 2745 82.552826
Bovine 2746 2746 82.552826
Bovine 2746 2746 82.552826
Bovine 2747 2747 82.552826
Bovine 2747 2747 82.552826
Bovine 2748 2748 82.552826
Bovine 2748 2748 82.552826
Bovine 2749 2749 82.542889
Bovine 2749 2749 82.542889
Bovine 2750 2750 82.395382
Bovine 2750 2750 82.395382
Bovine 2751 2751 82.363316
Bovine 2751 2751 82.363316
Bovine 2752 2752 82.229533
Bovine 2752 2752 82.229533
Bovine 2753 2753 82.110846
Bovine 2753 2753 82.110846
Bovine 2754 2754 82.100227
Bovine 2754 2754 82.100227
Bovine 2755 2755 82.077156
Bovine 2755 2755 82.077156
Bovine 2756 2756 82.070681
Bovine 2756 2756 82.070681
Bovine 2757 2757 82.035110
Bovine 2757 2757 82.035110
Bovine 2758 2758 81.927594
Bovine 2758 2758 81.927594
Bovine 2759 2759 81.881698
Bovine 2759 2759 81.881698
Bovine 2760 2760 81.832990
Bovine 2760 2760 81.832990
Bovine 2761 2761 81.605186
Bovine 2761 2761 81.605186
Bovine 2762 2762 81.605186
Bovine 2762 2762 81.605186
Bovine 2763 2763 81.522961
Bovine 2763 2763 81.522961
Bovine 2764 2764 81.341274
Bovine 2764 2764 81.341274
Bovine 2765 2765 81.277339
Bovine 2765 2765 81.277339
Bovine 2766 2766 81.078040
Bovine 2766 2766 81.078040
Bovine 2767 2767 80.981403
Bovine 2767 2767 80.981403
Bovine 2768 2768 81.034566
Bovine 2768 2768 81.034566
Bovine 2769 2769 81.097915
Bovine 2769 2769 81.097915
Bovine 2770 2770 81.025618
Bovine 2770 2770 81.025618
Bovine 2771 2771 81.025618
Bovine 2771 2771 81.025618
Bovine 2772 2772 80.999010
Bovine 2772 2772 80.999010
Bovine 2773 2773 81.075996
Bovine 2773 2773 81.075996
Bovine 2774 2774 81.518295
Bovine 2774 2774 81.518295
Bovine 2775 2775 81.498755
Bovine 2775 2775 81.498755
Bovine 2776 2776 81.678881
Bovine 2776 2776 81.678881
Bovine 2777 2777 81.678881
Bovine 2777 2777 81.678881
Bovine 2778 2778 81.986636
Bovine 2778 2778 81.986636
Bovine 2779 2779 82.067704
Bovine 2779 2779 82.067704
Bovine 2780 2780 82.569928
Bovine 2780 2780 82.569928
Bovine 2781 2781 82.653826
Bovine 2781 2781 82.653826
Bovine 2782 2782 83.044759
Bovine 2782 2782 83.044759
Bovine 2783 2783 83.361892
Bovine 2783 2783 83.361892
Bovine 2784 2784 83.589165
Bovine 2784 2784 83.589165
Bovine 2785 2785 83.814142
Bovine 2785 2785 83.814142
Bovine 2786 2786 84.080897
Bovine 2786 2786 84.080897
Bovine 2787 2787 84.206835
Bovine 2787 2787 84.206835
Bovine 2788 2788 84.206835
Bovine 2788 2788 84.206835
Bovine 2789 2789 84.441229
Bovine 2789 2789 84.441229
Bovine 2790 2790 84.441229
Bovine 2790 2790 84.441229
Bovine 2791 2791 84.441229
Bovine 2791 2791 84.441229
Bovine 2792 2792 85.010178
Bovine 2792 2792 85.010178
Bovine 2793 2793 85.010178
Bovine 2793 2793 85.010178
Bovine 2794 2794 85.244702
Bovine 2794 2794 85.244702
Bovine 2795 2795 85.244702
Bovine 2795 2795 85.244702
Bovine 2796 2796 85.383190
Bovine 2796 2796 85.383190
Bovine 2797 2797 85.516818
Bovine 2797 2797 85.516818
Bovine 2798 2798 85.516818
Bovine 2798 2798 85.516818
Bovine 2799 2799 85.889798
Bovine 2799 2799 85.889798
Bovine 2800 2800 86.006359
Bovine 2800 2800 86.006359
Bovine 2801 2801 86.227257
Bovine 2801 2801 86.227257
Bovine 2802 2802 86.416665
Bovine 2802 2802 86.416665
Bovine 2803 2803 86.531564
Bovine 2803 2803 86.531564
Bovine 2804 2804 86.826415
Bovine 2804 2804 86.826415
Bovine 2805 2805 86.899169
Bovine 2805 2805 86.899169
Bovine 2806 2806 86.899169
Bovine 2806 2806 86.899169
Bovine 2807 2807 87.123490
Bovine 2807 2807 87.123490
Bovine 2808 2808 87.123490
Bovine 2808 2808 87.123490
Bovine 2809 2809 87.335687
Bovine 2809 2809 87.335687
Bovine 2810 2810 87.536036
Bovine 2810 2810 87.536036
Bovine 2811 2811 87.632971
Bovine 2811 2811 87.632971
Bovine 2812 2812 87.632971
Bovine 2812 2812 87.632971
Bovine 2813 2813 87.632971
Bovine 2813 2813 87.632971
Bovine 2814 2814 87.818839
Bovine 2814 2814 87.818839
Bovine 2815 2815 87.996151
Bovine 2815 2815 87.996151
Bovine 2816 2816 88.081564
Bovine 2816 2816 88.081564
Bovine 2817 2817 88.164310
Bovine 2817 2817 88.164310
Bovine 2818 2818 88.323962
Bovine 2818 2818 88.323962
Bovine 2819 2819 88.476853
Bovine 2819 2819 88.476853
Bovine 2820 2820 88.623441
Bovine 2820 2820 88.623441
Bovine 2821 2821 88.828559
Bovine 2821 2821 88.828559
Bovine 2822 2822 88.828559
Bovine 2822 2822 88.828559
Bovine 2823 2823 88.905671
Bovine 2823 2823 88.905671
Bovine 2824 2824 89.052384
Bovine 2824 2824 89.052384
Bovine 2825 2825 89.195217
Bovine 2825 2825 89.195217
Bovine 2826 2826 89.264654
Bovine 2826 2826 89.264654
Bovine 2827 2827 89.398957
Bovine 2827 2827 89.398957
Bovine 2828 2828 89.464313
Bovine 2828 2828 89.464313
Bovine 2829 2829 89.464313
Bovine 2829 2829 89.464313
Bovine 2830 2830 89.464313
Bovine 2830 2830 89.464313
Bovine 2831 2831 89.610343
Bovine 2831 2831 89.610343
Bovine 2832 2832 89.681398
Bovine 2832 2832 89.681398
Bovine 2833 2833 89.750516
Bovine 2833 2833 89.750516
Bovine 2834 2834 89.818907
Bovine 2834 2834 89.818907
Bovine 2835 2835 89.886020
Bovine 2835 2835 89.886020
Bovine 2836 2836 90.016274
Bovine 2836 2836 90.016274
Bovine 2837 2837 90.016274
Bovine 2837 2837 90.016274
Bovine 2838 2838 90.016274
Bovine 2838 2838 90.016274
Bovine 2839 2839 90.185210
Bovine 2839 2839 90.185210
Bovine 2840 2840 90.245518
Bovine 2840 2840 90.245518
Bovine 2841 2841 90.245518
Bovine 2841 2841 90.245518
Bovine 2842 2842 90.419680
Bovine 2842 2842 90.419680
Bovine 2843 2843 90.475922
Bovine 2843 2843 90.475922
Bovine 2844 2844 90.585571
Bovine 2844 2844 90.585571
Bovine 2845 2845 90.760151
Bovine 2845 2845 90.760151
Bovine 2846 2846 90.760151
Bovine 2846 2846 90.760151
Bovine 2847 2847 90.810473
Bovine 2847 2847 90.810473
Bovine 2848 2848 90.940059
Bovine 2848 2848 90.940059
Bovine 2849 2849 91.164772
Bovine 2849 2849 91.164772
Bovine 2850 2850 91.238695
Bovine 2850 2850 91.238695
Bovine 2851 2851 91.328779
Bovine 2851 2851 91.328779
Bovine 2852 2852 91.462637
Bovine 2852 2852 91.462637
Bovine 2853 2853 91.593072
Bovine 2853 2853 91.593072
Bovine 2854 2854 91.686769
Bovine 2854 2854 91.686769
Bovine 2855 2855 92.034522
Bovine 2855 2855 92.034522
Bovine 2856 2856 92.181787
Bovine 2856 2856 92.181787
Bovine 2857 2857 92.220027
Bovine 2857 2857 92.220027
Bovine 2858 2858 92.310181
Bovine 2858 2858 92.310181
Bovine 2859 2859 92.450806
Bovine 2859 2859 92.450806
Bovine 2860 2860 92.593010
Bovine 2860 2860 92.593010
Bovine 2861 2861 92.733635
Bovine 2861 2861 92.733635
Bovine 2862 2862 92.814656
Bovine 2862 2862 92.814656
Bovine 2863 2863 93.006964
Bovine 2863 2863 93.006964
Bovine 2864 2864 93.271861
Bovine 2864 2864 93.271861
Bovine 2865 2865 93.503546
Bovine 2865 2865 93.503546
Bovine 2866 2866 93.616629
Bovine 2866 2866 93.616629
Bovine 2867 2867 93.718729
Bovine 2867 2867 93.718729
Bovine 2868 2868 93.859970
Bovine 2868 2868 93.859970
Bovine 2869 2869 94.060884
Bovine 2869 2869 94.060884
Bovine 2870 2870 94.161441
Bovine 2870 2870 94.161441
Bovine 2871 2871 94.272997
Bovine 2871 2871 94.272997
Bovine 2872 2872 94.369700
Bovine 2872 2872 94.369700
Bovine 2873 2873 94.570083
Bovine 2873 2873 94.570083
Bovine 2874 2874 94.836367
Bovine 2874 2874 94.836367
Bovine 2875 2875 94.969758
Bovine 2875 2875 94.969758
Bovine 2876 2876 95.059853
Bovine 2876 2876 95.059853
Bovine 2877 2877 95.263843
Bovine 2877 2877 95.263843
Bovine 2878 2878 95.363960
Bovine 2878 2878 95.363960
Bovine 2879 2879 95.430166
Bovine 2879 2879 95.430166
Bovine 2880 2880 95.537771
Bovine 2880 2880 95.537771
Bovine 2881 2881 95.679111
Bovine 2881 2881 95.679111
Bovine 2882 2882 95.731250
Bovine 2882 2882 95.731250
Bovine 2883 2883 95.778169
Bovine 2883 2883 95.778169
Bovine 2884 2884 95.908800
Bovine 2884 2884 95.908800
Bovine 2885 2885 95.974749
Bovine 2885 2885 95.974749
Bovine 2886 2886 96.039893
Bovine 2886 2886 96.039893
Bovine 2887 2887 96.125864
Bovine 2887 2887 96.125864
Bovine 2888 2888 96.170987
Bovine 2888 2888 96.170987
Bovine 2889 2889 96.256087
Bovine 2889 2889 96.256087
Bovine 2890 2890 96.275687
Bovine 2890 2890 96.275687
Bovine 2891 2891 96.345155
Bovine 2891 2891 96.345155
Bovine 2892 2892 96.457962
Bovine 2892 2892 96.457962
Bovine 2893 2893 96.508831
Bovine 2893 2893 96.508831
Bovine 2894 2894 96.583695
Bovine 2894 2894 96.583695
Bovine 2895 2895 96.600832
Bovine 2895 2895 96.600832
Bovine 2896 2896 96.662006
Bovine 2896 2896 96.662006
Bovine 2897 2897 96.719839
Bovine 2897 2897 96.719839
Bovine 2898 2898 96.761926
Bovine 2898 2898 96.761926
Bovine 2899 2899 96.845189
Bovine 2899 2899 96.845189
Bovine 2900 2900 96.978688
Bovine 2900 2900 96.978688
Bovine 2901 2901 97.035224
Bovine 2901 2901 97.035224
Bovine 2902 2902 97.062443
Bovine 2902 2902 97.062443
Bovine 2903 2903 97.119177
Bovine 2903 2903 97.119177
Bovine 2904 2904 97.254388
Bovine 2904 2904 97.254388
Bovine 2905 2905 97.266452
Bovine 2905 2905 97.266452
Bovine 2906 2906 97.317723
Bovine 2906 2906 97.317723
Bovine 2907 2907 97.370341
Bovine 2907 2907 97.370341
Bovine 2908 2908 97.422223
Bovine 2908 2908 97.422223
Bovine 2909 2909 97.456706
Bovine 2909 2909 97.456706
Bovine 2910 2910 97.511296
Bovine 2910 2910 97.511296
Bovine 2911 2911 97.578258
Bovine 2911 2911 97.578258
Bovine 2912 2912 97.594403
Bovine 2912 2912 97.594403
Bovine 2913 2913 97.659283
Bovine 2913 2913 97.659283
Bovine 2914 2914 97.693923
Bovine 2914 2914 97.693923
Bovine 2915 2915 97.770063
Bovine 2915 2915 97.770063
Bovine 2916 2916 97.806366
Bovine 2916 2916 97.806366
Bovine 2917 2917 97.905777
Bovine 2917 2917 97.905777
Bovine 2918 2918 97.938572
Bovine 2918 2918 97.938572
Bovine 2919 2919 97.985299
Bovine 2919 2919 97.985299
Bovine 2920 2920 98.071060
Bovine 2920 2920 98.071060
Bovine 2921 2921 98.115526
Bovine 2921 2921 98.115526
Bovine 2922 2922 98.115526
Bovine 2922 2922 98.115526
Bovine 2923 2923 98.167737
Bovine 2923 2923 98.167737
Bovine 2924 2924 98.187480
Bovine 2924 2924 98.187480
Bovine 2925 2925 98.229948
Bovine 2925 2925 98.229948
Bovine 2926 2926 98.275014
Bovine 2926 2926 98.275014
Bovine 2927 2927 98.311479
Bovine 2927 2927 98.311479
Bovine 2928 2928 98.326296
Bovine 2928 2928 98.326296
Bovine 2929 2929 98.336957
Bovine 2929 2929 98.336957
Bovine 2930 2930 98.349888
Bovine 2930 2930 98.349888
Bovine 2931 2931 98.365344
Bovine 2931 2931 98.365344
Bovine 2932 2932 98.378100
Bovine 2932 2932 98.378100
Bovine 2933 2933 98.385972
Bovine 2933 2933 98.385972
Bovine 2934 2934 98.398630
Bovine 2934 2934 98.398630
Bovine 2935 2935 98.424075
Bovine 2935 2935 98.424075
Bovine 2936 2936 98.433145
Bovine 2936 2936 98.433145
Bovine 2937 2937 98.436733
Bovine 2937 2937 98.436733
Bovine 2938 2938 98.435925
Bovine 2938 2938 98.435925
Bovine 2939 2939 98.470549
Bovine 2939 2939 98.470549
Bovine 2940 2940 98.486365
Bovine 2940 2940 98.486365
Bovine 2941 2941 98.505608
Bovine 2941 2941 98.505608
Bovine 2942 2942 98.537973
Bovine 2942 2942 98.537973
Bovine 2943 2943 98.553457
Bovine 2943 2943 98.553457
Bovine 2944 2944 98.607977
Bovine 2944 2944 98.607977
Bovine 2945 2945 98.630893
Bovine 2945 2945 98.630893
Bovine 2946 2946 98.536964
Bovine 2946 2946 98.536964
Bovine 2947 2947 98.595778
Bovine 2947 2947 98.595778
Bovine 2948 2948 98.611220
Bovine 2948 2948 98.611220
Bovine 2949 2949 98.613551
Bovine 2949 2949 98.613551
Bovine 2950 2950 98.609438
Bovine 2950 2950 98.609438
Bovine 2951 2951 98.609438
Bovine 2951 2951 98.609438
Bovine 2952 2952 98.624252
Bovine 2952 2952 98.624252
Bovine 2953 2953 98.630474
Bovine 2953 2953 98.630474
Bovine 2954 2954 98.630474
Bovine 2954 2954 98.630474
Bovine 2955 2955 98.653074
Bovine 2955 2955 98.653074
Bovine 2956 2956 98.659135
Bovine 2956 2956 98.659135
Bovine 2957 2957 98.677439
Bovine 2957 2957 98.677439
Bovine 2958 2958 98.667273
Bovine 2958 2958 98.667273
Bovine 2959 2959 98.686037
Bovine 2959 2959 98.686037
Bovine 2960 2960 98.690195
Bovine 2960 2960 98.690195
Bovine 2961 2961 98.699649
Bovine 2961 2961 98.699649
Bovine 2962 2962 98.709888
Bovine 2962 2962 98.709888
Bovine 2963 2963 98.631696
Bovine 2963 2963 98.631696
Bovine 2964 2964 98.646063
Bovine 2964 2964 98.646063
Bovine 2965 2965 98.656161
Bovine 2965 2965 98.656161
Bovine 2966 2966 98.668806
Bovine 2966 2966 98.668806
Bovine 2967 2967 98.637405
Bovine 2967 2967 98.637405
Bovine 2968 2968 98.653772
Bovine 2968 2968 98.653772
Bovine 2969 2969 98.687240
Bovine 2969 2969 98.687240
Bovine 2970 2970 98.691535
Bovine 2970 2970 98.691535
Bovine 2971 2971 98.699853
Bovine 2971 2971 98.699853
Bovine 2972 2972 98.670142
Bovine 2972 2972 98.670142
Bovine 2973 2973 98.682675
Bovine 2973 2973 98.682675
Bovine 2974 2974 98.706735
Bovine 2974 2974 98.706735
Bovine 2975 2975 98.706735
Bovine 2975 2975 98.706735
Bovine 2976 2976 98.714805
Bovine 2976 2976 98.714805
Bovine 2977 2977 98.730604
Bovine 2977 2977 98.730604
Bovine 2978 2978 98.697573
Bovine 2978 2978 98.697573
Bovine 2979 2979 98.701401
Bovine 2979 2979 98.701401
Bovine 2980 2980 98.710523
Bovine 2980 2980 98.710523
Bovine 2981 2981 98.606436
Bovine 2981 2981 98.606436
Bovine 2982 2982 98.602326
Bovine 2982 2982 98.602326
Bovine 2983 2983 98.602389
Bovine 2983 2983 98.602389
Bovine 2984 2984 98.600873
Bovine 2984 2984 98.600873
Bovine 2985 2985 98.594763
Bovine 2985 2985 98.594763
Bovine 2986 2986 98.594763
Bovine 2986 2986 98.594763
Bovine 2987 2987 98.594763
Bovine 2987 2987 98.594763
Bovine 2988 2988 98.594763
Bovine 2988 2988 98.594763
Bovine 2989 2989 98.562995
Bovine 2989 2989 98.562995
Bovine 2990 2990 98.562995
Bovine 2990 2990 98.562995
Bovine 2991 2991 98.556897
Bovine 2991 2991 98.556897
Bovine 2992 2992 98.541217
Bovine 2992 2992 98.541217
Bovine 2993 2993 98.531994
Bovine 2993 2993 98.531994
Bovine 2994 2994 98.534796
Bovine 2994 2994 98.534796
Bovine 2995 2995 98.538728
Bovine 2995 2995 98.538728
Bovine 2996 2996 98.538789
Bovine 2996 2996 98.538789
Bovine 2997 2997 98.532630
Bovine 2997 2997 98.532630
Bovine 2998 2998 98.535402
Bovine 2998 2998 98.535402
Bovine 2999 2999 98.538200
Bovine 2999 2999 98.538200
Bovine 3000 3000 98.535402
Bovine 3000 3000 98.535402
Bovine 3001 3001 98.538261
Bovine 3001 3001 98.538261
Bovine 3002 3002 98.538702
Bovine 3002 3002 98.538702
Bovine 3003 3003 98.541587
Bovine 3003 3003 98.541587
Bovine 3004 3004 98.529611
Bovine 3004 3004 98.529611
Bovine 3005 3005 98.526458
Bovine 3005 3005 98.526458
Bovine 3006 3006 98.520446
Bovine 3006 3006 98.520446
Bovine 3007 3007 98.508956
Bovine 3007 3007 98.508956
Bovine 3008 3008 98.499622
Bovine 3008 3008 98.499622
Bovine 3009 3009 98.468221
Bovine 3009 3009 98.468221
Bovine 3010 3010 98.468475
Bovine 3010 3010 98.468475
Bovine 3011 3011 98.448190
Bovine 3011 3011 98.448190
Bovine 3012 3012 98.427219
Bovine 3012 3012 98.427219
Bovine 3013 3013 98.412202
Bovine 3013 3013 98.412202
Bovine 3014 3014 98.414790
Bovine 3014 3014 98.414790
Bovine 3015 3015 98.386483
Bovine 3015 3015 98.386483
Bovine 3016 3016 98.376821
Bovine 3016 3016 98.376821
Bovine 3017 3017 98.370833
Bovine 3017 3017 98.370833
Bovine 3018 3018 98.358672
Bovine 3018 3018 98.358672
Bovine 3019 3019 98.363988
Bovine 3019 3019 98.363988
Bovine 3020 3020 98.344572
Bovine 3020 3020 98.344572
Bovine 3021 3021 98.342473
Bovine 3021 3021 98.342473
Bovine 3022 3022 98.332620
Bovine 3022 3022 98.332620
Bovine 3023 3023 98.322812
Bovine 3023 3023 98.322812
Bovine 3024 3024 98.312888
Bovine 3024 3024 98.312888
Bovine 3025 3025 98.286574
Bovine 3025 3025 98.286574
Bovine 3026 3026 98.284808
Bovine 3026 3026 98.284808
Bovine 3027 3027 98.278795
Bovine 3027 3027 98.278795
Bovine 3028 3028 98.272783
Bovine 3028 3028 98.272783
Bovine 3029 3029 98.277086
Bovine 3029 3029 98.277086
Bovine 3030 3030 98.297117
Bovine 3030 3030 98.297117
Bovine 3031 3031 98.308813
Bovine 3031 3031 98.308813
Bovine 3032 3032 98.322406
Bovine 3032 3032 98.322406
Bovine 3033 3033 98.332948
Bovine 3033 3033 98.332948
Bovine 3034 3034 98.344703
Bovine 3034 3034 98.344703
Bovine 3035 3035 98.363781
Bovine 3035 3035 98.363781
Bovine 3036 3036 98.363781
Bovine 3036 3036 98.363781
Bovine 3037 3037 98.369561
Bovine 3037 3037 98.369561
Bovine 3038 3038 98.388311
Bovine 3038 3038 98.388311
Bovine 3039 3039 98.381298
Bovine 3039 3039 98.381298
Bovine 3040 3040 98.392975
Bovine 3040 3040 98.392975
Bovine 3041 3041 98.404595
Bovine 3041 3041 98.404595
Bovine 3042 3042 98.404595
Bovine 3042 3042 98.404595
Bovine 3043 3043 98.397631
Bovine 3043 3043 98.397631
Bovine 3044 3044 98.517237
Bovine 3044 3044 98.517237
Bovine 3045 3045 98.526019
Bovine 3045 3045 98.526019
Bovine 3046 3046 98.540546
Bovine 3046 3046 98.540546
Bovine 3047 3047 98.541206
Bovine 3047 3047 98.541206
Bovine 3048 3048 98.547123
Bovine 3048 3048 98.547123
Bovine 3049 3049 98.571031
Bovine 3049 3049 98.571031
Bovine 3050 3050 98.576009
Bovine 3050 3050 98.576009
Bovine 3051 3051 98.595310
Bovine 3051 3051 98.595310
Bovine 3052 3052 98.595429
Bovine 3052 3052 98.595429
Bovine 3053 3053 98.584449
Bovine 3053 3053 98.584449
Bovine 3054 3054 98.584449
Bovine 3054 3054 98.584449
Bovine 3055 3055 98.599563
Bovine 3055 3055 98.599563
Bovine 3056 3056 98.566538
Bovine 3056 3056 98.566538
Bovine 3057 3057 98.564003
Bovine 3057 3057 98.564003
Bovine 3058 3058 98.581547
Bovine 3058 3058 98.581547
Bovine 3059 3059 98.594099
Bovine 3059 3059 98.594099
Bovine 3060 3060 98.587191
Bovine 3060 3060 98.587191
Bovine 3061 3061 98.581377
Bovine 3061 3061 98.581377
Bovine 3062 3062 98.578929
Bovine 3062 3062 98.578929
Bovine 3063 3063 98.615004
Bovine 3063 3063 98.615004
Bovine 3064 3064 98.611449
Bovine 3064 3064 98.611449
Bovine 3065 3065 98.598216
Bovine 3065 3065 98.598216
Bovine 3066 3066 98.595907
Bovine 3066 3066 98.595907
Bovine 3067 3067 98.595907
Bovine 3067 3067 98.595907
Bovine 3068 3068 98.590523
Bovine 3068 3068 98.590523
Bovine 3069 3069 98.582259
Bovine 3069 3069 98.582259
Bovine 3070 3070 98.579889
Bovine 3070 3070 98.579889
Bovine 3071 3071 98.614270
Bovine 3071 3071 98.614270
Bovine 3072 3072 98.591810
Bovine 3072 3072 98.591810
Bovine 3073 3073 98.582609
Bovine 3073 3073 98.582609
Bovine 3074 3074 98.575951
Bovine 3074 3074 98.575951
Bovine 3075 3075 98.561024
Bovine 3075 3075 98.561024
Bovine 3076 3076 98.552744
Bovine 3076 3076 98.552744
Bovine 3077 3077 98.535199
Bovine 3077 3077 98.535199
Bovine 3078 3078 98.509606
Bovine 3078 3078 98.509606
Bovine 3079 3079 98.608511
Bovine 3079 3079 98.608511
Bovine 3080 3080 98.608801
Bovine 3080 3080 98.608801
Bovine 3081 3081 98.600736
Bovine 3081 3081 98.600736
Bovine 3082 3082 98.596356
Bovine 3082 3082 98.596356
Bovine 3083 3083 98.590459
Bovine 3083 3083 98.590459
Bovine 3084 3084 98.588078
Bovine 3084 3084 98.588078
Bovine 3085 3085 98.583291
Bovine 3085 3085 98.583291
Bovine 3086 3086 98.579762
Bovine 3086 3086 98.579762
Bovine 3087 3087 98.571528
Bovine 3087 3087 98.571528
Bovine 3088 3088 98.568186
Bovine 3088 3088 98.568186
Bovine 3089 3089 98.593831
Bovine 3089 3089 98.593831
Bovine 3090 3090 98.565287
Bovine 3090 3090 98.565287
Bovine 3091 3091 98.577170
Bovine 3091 3091 98.577170
Bovine 3092 3092 98.565227
Bovine 3092 3092 98.565227
Bovine 3093 3093 98.568452
Bovine 3093 3093 98.568452
Bovine 3094 3094 98.553919
Bovine 3094 3094 98.553919
Bovine 3095 3095 98.550641
Bovine 3095 3095 98.550641
Bovine 3096 3096 98.548086
Bovine 3096 3096 98.548086
Bovine 3097 3097 98.536739
Bovine 3097 3097 98.536739
Bovine 3098 3098 98.530654
Bovine 3098 3098 98.530654
Bovine 3099 3099 98.524931
Bovine 3099 3099 98.524931
Bovine 3100 3100 98.519953
Bovine 3100 3100 98.519953
Bovine 3101 3101 98.514152
Bovine 3101 3101 98.514152
Bovine 3102 3102 98.483287
Bovine 3102 3102 98.483287
Bovine 3103 3103 98.458409
Bovine 3103 3103 98.458409
Bovine 3104 3104 98.448834
Bovine 3104 3104 98.448834
Bovine 3105 3105 98.430012
Bovine 3105 3105 98.430012
Bovine 3106 3106 98.420137
Bovine 3106 3106 98.420137
Bovine 3107 3107 98.433308
Bovine 3107 3107 98.433308
Bovine 3108 3108 98.408696
Bovine 3108 3108 98.408696
Bovine 3109 3109 98.401468
Bovine 3109 3109 98.401468
Bovine 3110 3110 98.392527
Bovine 3110 3110 98.392527
Bovine 3111 3111 98.388746
Bovine 3111 3111 98.388746
Bovine 3112 3112 98.368154
Bovine 3112 3112 98.368154
Bovine 3113 3113 98.355398
Bovine 3113 3113 98.355398
Bovine 3114 3114 98.310321
Bovine 3114 3114 98.310321
Bovine 3115 3115 98.279069
Bovine 3115 3115 98.279069
Bovine 3116 3116 98.279069
Bovine 3116 3116 98.279069
Bovine 3117 3117 98.258385
Bovine 3117 3117 98.258385
Bovine 3118 3118 98.247559
Bovine 3118 3118 98.247559
Bovine 3119 3119 98.222211
Bovine 3119 3119 98.222211
Bovine 3120 3120 98.212367
Bovine 3120 3120 98.212367
Bovine 3121 3121 98.172601
Bovine 3121 3121 98.172601
Bovine 3122 3122 98.161993
Bovine 3122 3122 98.161993
Bovine 3123 3123 98.154592
Bovine 3123 3123 98.154592
Bovine 3124 3124 98.130976
Bovine 3124 3124 98.130976
Bovine 3125 3125 98.097891
Bovine 3125 3125 98.097891
Bovine 3126 3126 98.025938
Bovine 3126 3126 98.025938
Bovine 3127 3127 98.000686
Bovine 3127 3127 98.000686
Bovine 3128 3128 97.975498
Bovine 3128 3128 97.975498
Bovine 3129 3129 97.943692
Bovine 3129 3129 97.943692
Bovine 3130 3130 97.910193
Bovine 3130 3130 97.910193
Bovine 3131 3131 97.871232
Bovine 3131 3131 97.871232
Bovine 3132 3132 97.832271
Bovine 3132 3132 97.832271
Bovine 3133 3133 97.753562
Bovine 3133 3133 97.753562
Bovine 3134 3134 97.705870
Bovine 3134 3134 97.705870
Bovine 3135 3135 97.566817
Bovine 3135 3135 97.566817
Bovine 3136 3136 97.543953
Bovine 3136 3136 97.543953
Bovine 3137 3137 97.481549
Bovine 3137 3137 97.481549
Bovine 3138 3138 97.402877
Bovine 3138 3138 97.402877
Bovine 3139 3139 97.380387
Bovine 3139 3139 97.380387
Bovine 3140 3140 97.363265
Bovine 3140 3140 97.363265
Bovine 3141 3141 97.323653
Bovine 3141 3141 97.323653
Bovine 3142 3142 97.218525
Bovine 3142 3142 97.218525
Bovine 3143 3143 97.139999
Bovine 3143 3143 97.139999
Bovine 3144 3144 97.081011
Bovine 3144 3144 97.081011
Bovine 3145 3145 97.023838
Bovine 3145 3145 97.023838
Bovine 3146 3146 96.953172
Bovine 3146 3146 96.953172
Bovine 3147 3147 96.908135
Bovine 3147 3147 96.908135
Bovine 3148 3148 96.814062
Bovine 3148 3148 96.814062
Bovine 3149 3149 96.756187
Bovine 3149 3149 96.756187
Bovine 3150 3150 96.652337
Bovine 3150 3150 96.652337
Bovine 3151 3151 96.607751
Bovine 3151 3151 96.607751
Bovine 3152 3152 96.576818
Bovine 3152 3152 96.576818
Bovine 3153 3153 96.492827
Bovine 3153 3153 96.492827
Bovine 3154 3154 96.446470
Bovine 3154 3154 96.446470
Bovine 3155 3155 96.436651
Bovine 3155 3155 96.436651
Bovine 3156 3156 96.403385
Bovine 3156 3156 96.403385
Bovine 3157 3157 96.368364
Bovine 3157 3157 96.368364
Bovine 3158 3158 96.309714
Bovine 3158 3158 96.309714
Bovine 3159 3159 96.262095
Bovine 3159 3159 96.262095
Bovine 3160 3160 96.246514
Bovine 3160 3160 96.246514
Bovine 3161 3161 96.218510
Bovine 3161 3161 96.218510
Bovine 3162 3162 96.170595
Bovine 3162 3162 96.170595
Bovine 3163 3163 96.142591
Bovine 3163 3163 96.142591
Bovine 3164 3164 96.092830
Bovine 3164 3164 96.092830
Bovine 3165 3165 96.043747
Bovine 3165 3165 96.043747
Bovine 3166 3166 96.001942
Bovine 3166 3166 96.001942
Bovine 3167 3167 95.954317
Bovine 3167 3167 95.954317
Bovine 3168 3168 95.906043
Bovine 3168 3168 95.906043
Bovine 3169 3169 95.852146
Bovine 3169 3169 95.852146
Bovine 3170 3170 95.818021
Bovine 3170 3170 95.818021
Bovine 3171 3171 95.765687
Bovine 3171 3171 95.765687
Bovine 3172 3172 95.708077
Bovine 3172 3172 95.708077
Bovine 3173 3173 95.630670
Bovine 3173 3173 95.630670
Bovine 3174 3174 95.579847
Bovine 3174 3174 95.579847
Bovine 3175 3175 95.486420
Bovine 3175 3175 95.486420
Bovine 3176 3176 95.469505
Bovine 3176 3176 95.469505
Bovine 3177 3177 95.389630
Bovine 3177 3177 95.389630
Bovine 3178 3178 95.357486
Bovine 3178 3178 95.357486
Bovine 3179 3179 95.339275
Bovine 3179 3179 95.339275
Bovine 3180 3180 95.269480
Bovine 3180 3180 95.269480
Bovine 3181 3181 95.237423
Bovine 3181 3181 95.237423
Bovine 3182 3182 95.183539
Bovine 3182 3182 95.183539
Bovine 3183 3183 95.126621
Bovine 3183 3183 95.126621
Bovine 3184 3184 95.126621
Bovine 3184 3184 95.126621
Bovine 3185 3185 94.996544
Bovine 3185 3185 94.996544
Bovine 3186 3186 94.968926
Bovine 3186 3186 94.968926
Bovine 3187 3187 94.948307
Bovine 3187 3187 94.948307
Bovine 3188 3188 94.852097
Bovine 3188 3188 94.852097
Bovine 3189 3189 94.808956
Bovine 3189 3189 94.808956
Bovine 3190 3190 94.722509
Bovine 3190 3190 94.722509
Bovine 3191 3191 94.631177
Bovine 3191 3191 94.631177
Bovine 3192 3192 94.581731
Bovine 3192 3192 94.581731
Bovine 3193 3193 94.532286
Bovine 3193 3193 94.532286
Bovine 3194 3194 94.483334
Bovine 3194 3194 94.483334
Bovine 3195 3195 94.458569
Bovine 3195 3195 94.458569
Bovine 3196 3196 94.433453
Bovine 3196 3196 94.433453
Bovine 3197 3197 94.339783
Bovine 3197 3197 94.339783
Bovine 3198 3198 94.339783
Bovine 3198 3198 94.339783
Bovine 3199 3199 94.313406
Bovine 3199 3199 94.313406
Bovine 3200 3200 94.265422
Bovine 3200 3200 94.265422
Bovine 3201 3201 94.214773
Bovine 3201 3201 94.214773
Bovine 3202 3202 94.137736
Bovine 3202 3202 94.137736
Bovine 3203 3203 94.094258
Bovine 3203 3203 94.094258
Bovine 3204 3204 93.939701
Bovine 3204 3204 93.939701
Bovine 3205 3205 93.830493
Bovine 3205 3205 93.830493
Bovine 3206 3206 93.755517
Bovine 3206 3206 93.755517
Bovine 3207 3207 93.633587
Bovine 3207 3207 93.633587
Bovine 3208 3208 93.569376
Bovine 3208 3208 93.569376
Bovine 3209 3209 93.484854
Bovine 3209 3209 93.484854
Bovine 3210 3210 93.400406
Bovine 3210 3210 93.400406
Bovine 3211 3211 93.282759
Bovine 3211 3211 93.282759
Bovine 3212 3212 93.222301
Bovine 3212 3212 93.222301
Bovine 3213 3213 93.100488
Bovine 3213 3213 93.100488
Bovine 3214 3214 93.039811
Bovine 3214 3214 93.039811
Bovine 3215 3215 92.972265
Bovine 3215 3215 92.972265
Bovine 3216 3216 92.927715
Bovine 3216 3216 92.927715
Bovine 3217 3217 92.882261
Bovine 3217 3217 92.882261
Bovine 3218 3218 92.792935
Bovine 3218 3218 92.792935
Bovine 3219 3219 92.735209
Bovine 3219 3219 92.735209
Bovine 3220 3220 92.679128
Bovine 3220 3220 92.679128
Bovine 3221 3221 92.621142
Bovine 3221 3221 92.621142
Bovine 3222 3222 92.576366
Bovine 3222 3222 92.576366
Bovine 3223 3223 92.512089
Bovine 3223 3223 92.512089
Bovine 3224 3224 92.433038
Bovine 3224 3224 92.433038
Bovine 3225 3225 92.349302
Bovine 3225 3225 92.349302
Bovine 3226 3226 92.314094
Bovine 3226 3226 92.314094
Bovine 3227 3227 92.298525
Bovine 3227 3227 92.298525
Bovine 3228 3228 92.278059
Bovine 3228 3228 92.278059
Bovine 3229 3229 92.262372
Bovine 3229 3229 92.262372
Bovine 3230 3230 92.267918
Bovine 3230 3230 92.267918
Bovine 3231 3231 92.265391
Bovine 3231 3231 92.265391
Bovine 3232 3232 92.232452
Bovine 3232 3232 92.232452
Bovine 3233 3233 92.230628
Bovine 3233 3233 92.230628
Bovine 3234 3234 92.212734
Bovine 3234 3234 92.212734
Bovine 3235 3235 92.196387
Bovine 3235 3235 92.196387
Bovine 3236 3236 92.192360
Bovine 3236 3236 92.192360
Bovine 3237 3237 92.199005
Bovine 3237 3237 92.199005
Bovine 3238 3238 92.198929
Bovine 3238 3238 92.198929
Bovine 3239 3239 92.170190
Bovine 3239 3239 92.170190
Bovine 3240 3240 92.156888
Bovine 3240 3240 92.156888
Bovine 3241 3241 92.155114
Bovine 3241 3241 92.155114
Bovine 3242 3242 92.133724
Bovine 3242 3242 92.133724
Bovine 3243 3243 92.104817
Bovine 3243 3243 92.104817
Bovine 3244 3244 92.133103
Bovine 3244 3244 92.133103
Bovine 3245 3245 92.134635
Bovine 3245 3245 92.134635
Bovine 3246 3246 92.121963
Bovine 3246 3246 92.121963
Bovine 3247 3247 92.136913
Bovine 3247 3247 92.136913
Bovine 3248 3248 92.131292
Bovine 3248 3248 92.131292
Bovine 3249 3249 92.130761
Bovine 3249 3249 92.130761
Bovine 3250 3250 92.130229
Bovine 3250 3250 92.130229
Bovine 3251 3251 92.124176
Bovine 3251 3251 92.124176
Bovine 3252 3252 92.132296
Bovine 3252 3252 92.132296
Bovine 3253 3253 92.138113
Bovine 3253 3253 92.138113
Bovine 3254 3254 92.149497
Bovine 3254 3254 92.149497
Bovine 3255 3255 92.134527
Bovine 3255 3255 92.134527
Bovine 3256 3256 92.154163
Bovine 3256 3256 92.154163
Bovine 3257 3257 92.154163
Bovine 3257 3257 92.154163
Bovine 3258 3258 92.102214
Bovine 3258 3258 92.102214
Bovine 3259 3259 92.073815
Bovine 3259 3259 92.073815
Bovine 3260 3260 92.046923
Bovine 3260 3260 92.046923
Bovine 3261 3261 92.058712
Bovine 3261 3261 92.058712
Bovine 3262 3262 92.032232
Bovine 3262 3262 92.032232
Bovine 3263 3263 92.086816
Bovine 3263 3263 92.086816
Bovine 3264 3264 92.120122
Bovine 3264 3264 92.120122
Bovine 3265 3265 92.142267
Bovine 3265 3265 92.142267
Bovine 3266 3266 92.155844
Bovine 3266 3266 92.155844
Bovine 3267 3267 92.162383
Bovine 3267 3267 92.162383
Bovine 3268 3268 92.226448
Bovine 3268 3268 92.226448
Bovine 3269 3269 92.251028
Bovine 3269 3269 92.251028
Bovine 3270 3270 92.304619
Bovine 3270 3270 92.304619
Bovine 3271 3271 92.308428
Bovine 3271 3271 92.308428
Bovine 3272 3272 92.327899
Bovine 3272 3272 92.327899
Bovine 3273 3273 92.358106
Bovine 3273 3273 92.358106
Bovine 3274 3274 92.356761
Bovine 3274 3274 92.356761
Bovine 3275 3275 92.359140
Bovine 3275 3275 92.359140
Bovine 3276 3276 92.365017
Bovine 3276 3276 92.365017
Bovine 3277 3277 92.349938
Bovine 3277 3277 92.349938
Bovine 3278 3278 92.345516
Bovine 3278 3278 92.345516
Bovine 3279 3279 92.352388
Bovine 3279 3279 92.352388
Bovine 3280 3280 92.355285
Bovine 3280 3280 92.355285
Bovine 3281 3281 92.348367
Bovine 3281 3281 92.348367
Bovine 3282 3282 92.384200
Bovine 3282 3282 92.384200
Bovine 3283 3283 92.427630
Bovine 3283 3283 92.427630
Bovine 3284 3284 92.489816
Bovine 3284 3284 92.489816
Bovine 3285 3285 92.534890
Bovine 3285 3285 92.534890
Bovine 3286 3286 92.563545
Bovine 3286 3286 92.563545
Bovine 3287 3287 92.580120
Bovine 3287 3287 92.580120
Bovine 3288 3288 92.606987
Bovine 3288 3288 92.606987
Bovine 3289 3289 92.628692
Bovine 3289 3289 92.628692
Bovine 3290 3290 92.681598
Bovine 3290 3290 92.681598
Bovine 3291 3291 92.719745
Bovine 3291 3291 92.719745
Bovine 3292 3292 92.731897
Bovine 3292 3292 92.731897
Bovine 3293 3293 92.761604
Bovine 3293 3293 92.761604
Bovine 3294 3294 92.788094
Bovine 3294 3294 92.788094
Bovine 3295 3295 92.816678
Bovine 3295 3295 92.816678
Bovine 3296 3296 92.844849
Bovine 3296 3296 92.844849
Bovine 3297 3297 92.863813
Bovine 3297 3297 92.863813
Bovine 3298 3298 92.877183
Bovine 3298 3298 92.877183
Bovine 3299 3299 92.942006
Bovine 3299 3299 92.942006
Bovine 3300 3300 92.979869
Bovine 3300 3300 92.979869
Bovine 3301 3301 93.020309
Bovine 3301 3301 93.020309
Bovine 3302 3302 93.032839
Bovine 3302 3302 93.032839
Bovine 3303 3303 93.071844
Bovine 3303 3303 93.071844
Bovine 3304 3304 93.143013
Bovine 3304 3304 93.143013
Bovine 3305 3305 93.168105
Bovine 3305 3305 93.168105
Bovine 3306 3306 93.187792
Bovine 3306 3306 93.187792
Bovine 3307 3307 93.224195
Bovine 3307 3307 93.224195
Bovine 3308 3308 93.230194
Bovine 3308 3308 93.230194
Bovine 3309 3309 93.248713
Bovine 3309 3309 93.248713
Bovine 3310 3310 93.289322
Bovine 3310 3310 93.289322
Bovine 3311 3311 93.339322
Bovine 3311 3311 93.339322
Bovine 3312 3312 93.386053
Bovine 3312 3312 93.386053
Bovine 3313 3313 93.402366
Bovine 3313 3313 93.402366
Bovine 3314 3314 93.427776
Bovine 3314 3314 93.427776
Bovine 3315 3315 93.422093
Bovine 3315 3315 93.422093
Bovine 3316 3316 93.452746
Bovine 3316 3316 93.452746
Bovine 3317 3317 93.445880
Bovine 3317 3317 93.445880
Bovine 3318 3318 93.467121
Bovine 3318 3318 93.467121
Bovine 3319 3319 93.497579
Bovine 3319 3319 93.497579
Bovine 3320 3320 93.510049
Bovine 3320 3320 93.510049
Bovine 3321 3321 93.526162
Bovine 3321 3321 93.526162
Bovine 3322 3322 93.576877
Bovine 3322 3322 93.576877
Bovine 3323 3323 93.593290
Bovine 3323 3323 93.593290
Bovine 3324 3324 93.599659
Bovine 3324 3324 93.599659
Bovine 3325 3325 93.606029
Bovine 3325 3325 93.606029
Bovine 3326 3326 93.614907
Bovine 3326 3326 93.614907
Bovine 3327 3327 93.606676
Bovine 3327 3327 93.606676
Bovine 3328 3328 93.607124
Bovine 3328 3328 93.607124
Bovine 3329 3329 93.591738
Bovine 3329 3329 93.591738
Bovine 3330 3330 93.604301
Bovine 3330 3330 93.604301
Bovine 3331 3331 93.608102
Bovine 3331 3331 93.608102
Bovine 3332 3332 93.631419
Bovine 3332 3332 93.631419
Bovine 3333 3333 93.626619
Bovine 3333 3333 93.626619
Bovine 3334 3334 93.644433
Bovine 3334 3334 93.644433
Bovine 3335 3335 93.656572
Bovine 3335 3335 93.656572
Bovine 3336 3336 93.668252
Bovine 3336 3336 93.668252
Bovine 3337 3337 93.676252
Bovine 3337 3337 93.676252
Bovine 3338 3338 93.701063
Bovine 3338 3338 93.701063
Bovine 3339 3339 93.704379
Bovine 3339 3339 93.704379
Bovine 3340 3340 93.716468
Bovine 3340 3340 93.716468
Bovine 3341 3341 93.716468
Bovine 3341 3341 93.716468
Bovine 3342 3342 93.724969
Bovine 3342 3342 93.724969
Bovine 3343 3343 93.749189
Bovine 3343 3343 93.749189
Bovine 3344 3344 93.749189
Bovine 3344 3344 93.749189
Bovine 3345 3345 93.746819
Bovine 3345 3345 93.746819
Bovine 3346 3346 93.740506
Bovine 3346 3346 93.740506
Bovine 3347 3347 93.755743
Bovine 3347 3347 93.755743
Bovine 3348 3348 93.791074
Bovine 3348 3348 93.791074
Bovine 3349 3349 93.824312
Bovine 3349 3349 93.824312
Bovine 3350 3350 93.838827
Bovine 3350 3350 93.838827
Bovine 3351 3351 93.876799
Bovine 3351 3351 93.876799
Bovine 3352 3352 93.910034
Bovine 3352 3352 93.910034
Bovine 3353 3353 93.935763
Bovine 3353 3353 93.935763
Bovine 3354 3354 93.954568
Bovine 3354 3354 93.954568
Bovine 3355 3355 93.961002
Bovine 3355 3355 93.961002
Bovine 3356 3356 94.046178
Bovine 3356 3356 94.046178
Bovine 3357 3357 94.066132
Bovine 3357 3357 94.066132
Bovine 3358 3358 94.066559
Bovine 3358 3358 94.066559
Bovine 3359 3359 94.078128
Bovine 3359 3359 94.078128
Bovine 3360 3360 94.110769
Bovine 3360 3360 94.110769
Bovine 3361 3361 94.112613
Bovine 3361 3361 94.112613
Bovine 3362 3362 94.118375
Bovine 3362 3362 94.118375
Bovine 3363 3363 94.130551
Bovine 3363 3363 94.130551
Bovine 3364 3364 94.125400
Bovine 3364 3364 94.125400
Bovine 3365 3365 94.121137
Bovine 3365 3365 94.121137
Bovine 3366 3366 94.149508
Bovine 3366 3366 94.149508
Bovine 3367 3367 94.152023
Bovine 3367 3367 94.152023
Bovine 3368 3368 94.162748
Bovine 3368 3368 94.162748
Bovine 3369 3369 94.157740
Bovine 3369 3369 94.157740
Bovine 3370 3370 94.150937
Bovine 3370 3370 94.150937
Bovine 3371 3371 94.131205
Bovine 3371 3371 94.131205
Bovine 3372 3372 94.101723
Bovine 3372 3372 94.101723
Bovine 3373 3373 94.093922
Bovine 3373 3373 94.093922
Bovine 3374 3374 94.091875
Bovine 3374 3374 94.091875
Bovine 3375 3375 94.092488
Bovine 3375 3375 94.092488
Bovine 3376 3376 94.099154
Bovine 3376 3376 94.099154
Bovine 3377 3377 94.104786
Bovine 3377 3377 94.104786
Bovine 3378 3378 94.116158
Bovine 3378 3378 94.116158
Bovine 3379 3379 94.135343
Bovine 3379 3379 94.135343
Bovine 3380 3380 94.149002
Bovine 3380 3380 94.149002
Bovine 3381 3381 94.154134
Bovine 3381 3381 94.154134
Bovine 3382 3382 94.154134
Bovine 3382 3382 94.154134
Bovine 3383 3383 94.147724
Bovine 3383 3383 94.147724
Bovine 3384 3384 94.153152
Bovine 3384 3384 94.153152
Bovine 3385 3385 94.150527
Bovine 3385 3385 94.150527
Bovine 3386 3386 94.156816
Bovine 3386 3386 94.156816
Bovine 3387 3387 94.184478
Bovine 3387 3387 94.184478
Bovine 3388 3388 94.201160
Bovine 3388 3388 94.201160
Bovine 3389 3389 94.218472
Bovine 3389 3389 94.218472
Bovine 3390 3390 94.224906
Bovine 3390 3390 94.224906
Bovine 3391 3391 94.246726
Bovine 3391 3391 94.246726
Bovine 3392 3392 94.251749
Bovine 3392 3392 94.251749
Bovine 3393 3393 94.247116
Bovine 3393 3393 94.247116
Bovine 3394 3394 94.242468
Bovine 3394 3394 94.242468
Bovine 3395 3395 94.246806
Bovine 3395 3395 94.246806
Bovine 3396 3396 94.244037
Bovine 3396 3396 94.244037
Bovine 3397 3397 94.240266
Bovine 3397 3397 94.240266
Bovine 3398 3398 94.240581
Bovine 3398 3398 94.240581
Bovine 3399 3399 94.226392
Bovine 3399 3399 94.226392
Bovine 3400 3400 94.235488
Bovine 3400 3400 94.235488
Bovine 3401 3401 94.229198
Bovine 3401 3401 94.229198
Bovine 3402 3402 94.215258
Bovine 3402 3402 94.215258
Bovine 3403 3403 94.195874
Bovine 3403 3403 94.195874
Bovine 3404 3404 94.213443
Bovine 3404 3404 94.213443
Bovine 3405 3405 94.222959
Bovine 3405 3405 94.222959
Bovine 3406 3406 94.226165
Bovine 3406 3406 94.226165
Bovine 3407 3407 94.251908
Bovine 3407 3407 94.251908
Bovine 3408 3408 94.266343
Bovine 3408 3408 94.266343
Bovine 3409 3409 94.265558
Bovine 3409 3409 94.265558
Bovine 3410 3410 94.291169
Bovine 3410 3410 94.291169
Bovine 3411 3411 94.305414
Bovine 3411 3411 94.305414
Bovine 3412 3412 94.315740
Bovine 3412 3412 94.315740
Bovine 3413 3413 94.340858
Bovine 3413 3413 94.340858
Bovine 3414 3414 94.367611
Bovine 3414 3414 94.367611
Bovine 3415 3415 94.419383
Bovine 3415 3415 94.419383
Bovine 3416 3416 94.462180
Bovine 3416 3416 94.462180
Bovine 3417 3417 94.513752
Bovine 3417 3417 94.513752
Bovine 3418 3418 94.533411
Bovine 3418 3418 94.533411
Bovine 3419 3419 94.570843
Bovine 3419 3419 94.570843
Bovine 3420 3420 94.579860
Bovine 3420 3420 94.579860
Bovine 3421 3421 94.579860
Bovine 3421 3421 94.579860
Bovine 3422 3422 94.609999
Bovine 3422 3422 94.609999
Bovine 3423 3423 94.609999
Bovine 3423 3423 94.609999
Bovine 3424 3424 94.620453
Bovine 3424 3424 94.620453
Bovine 3425 3425 94.664264
Bovine 3425 3425 94.664264
Bovine 3426 3426 94.709946
Bovine 3426 3426 94.709946
Bovine 3427 3427 94.729289
Bovine 3427 3427 94.729289
Bovine 3428 3428 94.757021
Bovine 3428 3428 94.757021
Bovine 3429 3429 94.780884
Bovine 3429 3429 94.780884
Bovine 3430 3430 94.801525
Bovine 3430 3430 94.801525
Bovine 3431 3431 94.814905
Bovine 3431 3431 94.814905
Bovine 3432 3432 94.859574
Bovine 3432 3432 94.859574
Bovine 3433 3433 94.873604
Bovine 3433 3433 94.873604
Bovine 3434 3434 94.906737
Bovine 3434 3434 94.906737
Bovine 3435 3435 94.933243
Bovine 3435 3435 94.933243
Bovine 3436 3436 94.951410
Bovine 3436 3436 94.951410
Bovine 3437 3437 94.984190
Bovine 3437 3437 94.984190
Bovine 3438 3438 94.919608
Bovine 3438 3438 94.919608
Bovine 3439 3439 94.938835
Bovine 3439 3439 94.938835
Bovine 3440 3440 94.897227
Bovine 3440 3440 94.897227
Bovine 3441 3441 94.923477
Bovine 3441 3441 94.923477
Bovine 3442 3442 94.936300
Bovine 3442 3442 94.936300
Bovine 3443 3443 94.935780
Bovine 3443 3443 94.935780
Bovine 3444 3444 94.941336
Bovine 3444 3444 94.941336
Bovine 3445 3445 94.953962
Bovine 3445 3445 94.953962
Bovine 3446 3446 94.947263
Bovine 3446 3446 94.947263
Bovine 3447 3447 94.946963
Bovine 3447 3447 94.946963
Bovine 3448 3448 94.946631
Bovine 3448 3448 94.946631
Bovine 3449 3449 94.945956
Bovine 3449 3449 94.945956
Bovine 3450 3450 94.945316
Bovine 3450 3450 94.945316
Bovine 3451 3451 94.944646
Bovine 3451 3451 94.944646
Bovine 3452 3452 94.931843
Bovine 3452 3452 94.931843
Bovine 3453 3453 94.907543
Bovine 3453 3453 94.907543
Bovine 3454 3454 94.908978
Bovine 3454 3454 94.908978
Bovine 3455 3455 94.908978
Bovine 3455 3455 94.908978
Bovine 3456 3456 94.870419
Bovine 3456 3456 94.870419
Bovine 3457 3457 94.847039
Bovine 3457 3457 94.847039
Bovine 3458 3458 94.834412
Bovine 3458 3458 94.834412
Bovine 3459 3459 94.787513
Bovine 3459 3459 94.787513
Bovine 3460 3460 94.759296
Bovine 3460 3460 94.759296
Bovine 3461 3461 94.702120
Bovine 3461 3461 94.702120
Bovine 3462 3462 94.680214
Bovine 3462 3462 94.680214
Bovine 3463 3463 94.668678
Bovine 3463 3463 94.668678
Bovine 3464 3464 94.665322
Bovine 3464 3464 94.665322
Bovine 3465 3465 94.635986
Bovine 3465 3465 94.635986
Bovine 3466 3466 94.616330
Bovine 3466 3466 94.616330
Bovine 3467 3467 94.579050
Bovine 3467 3467 94.579050
Bovine 3468 3468 94.573978
Bovine 3468 3468 94.573978
Bovine 3469 3469 94.538234
Bovine 3469 3469 94.538234
Bovine 3470 3470 94.555428
Bovine 3470 3470 94.555428
Bovine 3471 3471 94.584985
Bovine 3471 3471 94.584985
Bovine 3472 3472 94.572227
Bovine 3472 3472 94.572227
Bovine 3473 3473 94.583642
Bovine 3473 3473 94.583642
Bovine 3474 3474 94.550949
Bovine 3474 3474 94.550949
Bovine 3475 3475 94.547220
Bovine 3475 3475 94.547220
Bovine 3476 3476 94.528805
Bovine 3476 3476 94.528805
Bovine 3477 3477 94.520027
Bovine 3477 3477 94.520027
Bovine 3478 3478 94.507757
Bovine 3478 3478 94.507757
Bovine 3479 3479 94.498843
Bovine 3479 3479 94.498843
Bovine 3480 3480 94.483430
Bovine 3480 3480 94.483430
Bovine 3481 3481 94.474158
Bovine 3481 3481 94.474158
Bovine 3482 3482 94.458273
Bovine 3482 3482 94.458273
Bovine 3483 3483 94.454844
Bovine 3483 3483 94.454844
Bovine 3484 3484 94.447899
Bovine 3484 3484 94.447899
Bovine 3485 3485 94.396971
Bovine 3485 3485 94.396971
Bovine 3486 3486 94.355972
Bovine 3486 3486 94.355972
Bovine 3487 3487 94.326392
Bovine 3487 3487 94.326392
Bovine 3488 3488 94.285508
Bovine 3488 3488 94.285508
Bovine 3489 3489 94.265957
Bovine 3489 3489 94.265957
Bovine 3490 3490 94.229813
Bovine 3490 3490 94.229813
Bovine 3491 3491 94.229813
Bovine 3491 3491 94.229813
Bovine 3492 3492 94.211123
Bovine 3492 3492 94.211123
Bovine 3493 3493 94.181613
Bovine 3493 3493 94.181613
Bovine 3494 3494 94.168529
Bovine 3494 3494 94.168529
Bovine 3495 3495 94.147406
Bovine 3495 3495 94.147406
Bovine 3496 3496 94.127406
Bovine 3496 3496 94.127406
Bovine 3497 3497 94.106867
Bovine 3497 3497 94.106867
Bovine 3498 3498 93.997631
Bovine 3498 3498 93.997631
Bovine 3499 3499 93.983835
Bovine 3499 3499 93.983835
Bovine 3500 3500 93.977276
Bovine 3500 3500 93.977276
Bovine 3501 3501 93.977796
Bovine 3501 3501 93.977796
Bovine 3502 3502 93.966952
Bovine 3502 3502 93.966952
Bovine 3503 3503 93.953373
Bovine 3503 3503 93.953373
Bovine 3504 3504 93.946503
Bovine 3504 3504 93.946503
Bovine 3505 3505 93.919539
Bovine 3505 3505 93.919539
Bovine 3506 3506 93.913326
Bovine 3506 3506 93.913326
Bovine 3507 3507 93.885878
Bovine 3507 3507 93.885878
Bovine 3508 3508 93.865469
Bovine 3508 3508 93.865469
Bovine 3509 3509 93.801917
Bovine 3509 3509 93.801917
Bovine 3510 3510 93.786829
Bovine 3510 3510 93.786829
Bovine 3511 3511 93.760607
Bovine 3511 3511 93.760607
Bovine 3512 3512 93.750188
Bovine 3512 3512 93.750188
Bovine 3513 3513 93.724676
Bovine 3513 3513 93.724676
Bovine 3514 3514 93.702450
Bovine 3514 3514 93.702450
Bovine 3515 3515 93.635829
Bovine 3515 3515 93.635829
Bovine 3516 3516 93.569433
Bovine 3516 3516 93.569433
Bovine 3517 3517 93.553773
Bovine 3517 3517 93.553773
Bovine 3518 3518 93.537294
Bovine 3518 3518 93.537294
Bovine 3519 3519 93.499213
Bovine 3519 3519 93.499213
Bovine 3520 3520 93.505935
Bovine 3520 3520 93.505935
Bovine 3521 3521 93.496165
Bovine 3521 3521 93.496165
Bovine 3522 3522 93.446759
Bovine 3522 3522 93.446759
Bovine 3523 3523 93.446759
Bovine 3523 3523 93.446759
Bovine 3524 3524 93.437233
Bovine 3524 3524 93.437233
Bovine 3525 3525 93.374443
Bovine 3525 3525 93.374443
Bovine 3526 3526 93.357209
Bovine 3526 3526 93.357209
Bovine 3527 3527 93.361466
Bovine 3527 3527 93.361466
Bovine 3528 3528 93.334976
Bovine 3528 3528 93.334976
Bovine 3529 3529 93.304321
Bovine 3529 3529 93.304321
Bovine 3530 3530 93.277911
Bovine 3530 3530 93.277911
Bovine 3531 3531 93.192158
Bovine 3531 3531 93.192158
Bovine 3532 3532 93.184285
Bovine 3532 3532 93.184285
Bovine 3533 3533 93.168882
Bovine 3533 3533 93.168882
Bovine 3534 3534 93.137773
Bovine 3534 3534 93.137773
Bovine 3535 3535 93.142687
Bovine 3535 3535 93.142687
Bovine 3536 3536 93.108831
Bovine 3536 3536 93.108831
Bovine 3537 3537 93.157578
Bovine 3537 3537 93.157578
Bovine 3538 3538 93.105636
Bovine 3538 3538 93.105636
Bovine 3539 3539 93.063240
Bovine 3539 3539 93.063240
Bovine 3540 3540 93.044046
Bovine 3540 3540 93.044046
Bovine 3541 3541 92.978554
Bovine 3541 3541 92.978554
Bovine 3542 3542 92.958418
Bovine 3542 3542 92.958418
Bovine 3543 3543 92.924464
Bovine 3543 3543 92.924464
Bovine 3544 3544 92.904903
Bovine 3544 3544 92.904903
Bovine 3545 3545 92.905524
Bovine 3545 3545 92.905524
Bovine 3546 3546 92.873505
Bovine 3546 3546 92.873505
Bovine 3547 3547 92.873505
Bovine 3547 3547 92.873505
Bovine 3548 3548 92.860421
Bovine 3548 3548 92.860421
Bovine 3549 3549 92.831105
Bovine 3549 3549 92.831105
Bovine 3550 3550 92.817687
Bovine 3550 3550 92.817687
Bovine 3551 3551 92.804175
Bovine 3551 3551 92.804175
Bovine 3552 3552 92.805496
Bovine 3552 3552 92.805496
Bovine 3553 3553 92.776865
Bovine 3553 3553 92.776865
Bovine 3554 3554 92.779226
Bovine 3554 3554 92.779226
Bovine 3555 3555 92.787052
Bovine 3555 3555 92.787052
Bovine 3556 3556 92.798028
Bovine 3556 3556 92.798028
Bovine 3557 3557 92.807552
Bovine 3557 3557 92.807552
Bovine 3558 3558 92.814150
Bovine 3558 3558 92.814150
Bovine 3559 3559 92.839297
Bovine 3559 3559 92.839297
Bovine 3560 3560 92.865277
Bovine 3560 3560 92.865277
Bovine 3561 3561 92.864349
Bovine 3561 3561 92.864349
Bovine 3562 3562 92.869602
Bovine 3562 3562 92.869602
Bovine 3563 3563 92.897091
Bovine 3563 3563 92.897091
Bovine 3564 3564 92.911141
Bovine 3564 3564 92.911141
Bovine 3565 3565 92.917435
Bovine 3565 3565 92.917435
Bovine 3566 3566 92.932317
Bovine 3566 3566 92.932317
Bovine 3567 3567 92.931857
Bovine 3567 3567 92.931857
Bovine 3568 3568 92.925868
Bovine 3568 3568 92.925868
Bovine 3569 3569 92.917887
Bovine 3569 3569 92.917887
Bovine 3570 3570 92.911965
Bovine 3570 3570 92.911965
Bovine 3571 3571 92.879967
Bovine 3571 3571 92.879967
Bovine 3572 3572 92.879967
Bovine 3572 3572 92.879967
Bovine 3573 3573 92.879647
Bovine 3573 3573 92.879647
Bovine 3574 3574 92.860560
Bovine 3574 3574 92.860560
Bovine 3575 3575 92.848032
Bovine 3575 3575 92.848032
Bovine 3576 3576 92.815433
Bovine 3576 3576 92.815433
Bovine 3577 3577 92.815433
Bovine 3577 3577 92.815433
Bovine 3578 3578 92.778173
Bovine 3578 3578 92.778173
Bovine 3579 3579 92.774453
Bovine 3579 3579 92.774453
Bovine 3580 3580 92.750412
Bovine 3580 3580 92.750412
Bovine 3581 3581 92.737094
Bovine 3581 3581 92.737094
Bovine 3582 3582 92.724355
Bovine 3582 3582 92.724355
Bovine 3583 3583 92.702665
Bovine 3583 3583 92.702665
Bovine 3584 3584 92.689020
Bovine 3584 3584 92.689020
Bovine 3585 3585 92.681185
Bovine 3585 3585 92.681185
Bovine 3586 3586 92.663064
Bovine 3586 3586 92.663064
Bovine 3587 3587 92.592293
Bovine 3587 3587 92.592293
Bovine 3588 3588 92.567753
Bovine 3588 3588 92.567753
Bovine 3589 3589 92.542432
Bovine 3589 3589 92.542432
Bovine 3590 3590 92.542432
Bovine 3590 3590 92.542432
Bovine 3591 3591 92.532728
Bovine 3591 3591 92.532728
Bovine 3592 3592 92.526415
Bovine 3592 3592 92.526415
Bovine 3593 3593 92.520165
Bovine 3593 3593 92.520165
Bovine 3594 3594 92.512667
Bovine 3594 3594 92.512667
Bovine 3595 3595 92.496924
Bovine 3595 3595 92.496924
Bovine 3596 3596 92.580533
Bovine 3596 3596 92.580533
Bovine 3597 3597 92.552600
Bovine 3597 3597 92.552600
Bovine 3598 3598 92.542198
Bovine 3598 3598 92.542198
Bovine 3599 3599 92.497063
Bovine 3599 3599 92.497063
Bovine 3600 3600 92.487821
Bovine 3600 3600 92.487821
Bovine 3601 3601 92.475912
Bovine 3601 3601 92.475912
Bovine 3602 3602 92.445164
Bovine 3602 3602 92.445164
Bovine 3603 3603 92.432969
Bovine 3603 3603 92.432969
Bovine 3604 3604 92.390927
Bovine 3604 3604 92.390927
Bovine 3605 3605 92.354783
Bovine 3605 3605 92.354783
Bovine 3606 3606 92.325698
Bovine 3606 3606 92.325698
Bovine 3607 3607 92.306904
Bovine 3607 3607 92.306904
Bovine 3608 3608 92.270356
Bovine 3608 3608 92.270356
Bovine 3609 3609 92.250656
Bovine 3609 3609 92.250656
Bovine 3610 3610 92.246543
Bovine 3610 3610 92.246543
Bovine 3611 3611 92.202889
Bovine 3611 3611 92.202889
Bovine 3612 3612 92.173815
Bovine 3612 3612 92.173815
Bovine 3613 3613 92.138290
Bovine 3613 3613 92.138290
Bovine 3614 3614 92.109393
Bovine 3614 3614 92.109393
Bovine 3615 3615 92.055180
Bovine 3615 3615 92.055180
Bovine 3616 3616 92.049348
Bovine 3616 3616 92.049348
Bovine 3617 3617 91.949583
Bovine 3617 3617 91.949583
Bovine 3618 3618 91.931907
Bovine 3618 3618 91.931907
Bovine 3619 3619 91.919219
Bovine 3619 3619 91.919219
Bovine 3620 3620 91.893371
Bovine 3620 3620 91.893371
Bovine 3621 3621 91.860148
Bovine 3621 3621 91.860148
Bovine 3622 3622 91.857441
Bovine 3622 3622 91.857441
Bovine 3623 3623 91.812671
Bovine 3623 3623 91.812671
Bovine 3624 3624 91.798468
Bovine 3624 3624 91.798468
Bovine 3625 3625 91.752160
Bovine 3625 3625 91.752160
Bovine 3626 3626 91.720654
Bovine 3626 3626 91.720654
Bovine 3627 3627 91.669041
Bovine 3627 3627 91.669041
Bovine 3628 3628 91.635037
Bovine 3628 3628 91.635037
Bovine 3629 3629 91.630105
Bovine 3629 3629 91.630105
Bovine 3630 3630 91.561446
Bovine 3630 3630 91.561446
Bovine 3631 3631 91.501924
Bovine 3631 3631 91.501924
Bovine 3632 3632 91.449633
Bovine 3632 3632 91.449633
Bovine 3633 3633 91.431255
Bovine 3633 3633 91.431255
Bovine 3634 3634 91.394649
Bovine 3634 3634 91.394649
Bovine 3635 3635 91.378872
Bovine 3635 3635 91.378872
Bovine 3636 3636 91.366774
Bovine 3636 3636 91.366774
Bovine 3637 3637 91.354494
Bovine 3637 3637 91.354494
Bovine 3638 3638 91.238491
Bovine 3638 3638 91.238491
Bovine 3639 3639 91.224836
Bovine 3639 3639 91.224836
Bovine 3640 3640 91.163368
Bovine 3640 3640 91.163368
Bovine 3641 3641 91.083692
Bovine 3641 3641 91.083692
Bovine 3642 3642 91.003633
Bovine 3642 3642 91.003633
Bovine 3643 3643 90.903832
Bovine 3643 3643 90.903832
Bovine 3644 3644 90.826843
Bovine 3644 3644 90.826843
Bovine 3645 3645 90.809595
Bovine 3645 3645 90.809595
Bovine 3646 3646 90.644168
Bovine 3646 3646 90.644168
Bovine 3647 3647 90.563101
Bovine 3647 3647 90.563101
Bovine 3648 3648 90.526100
Bovine 3648 3648 90.526100
Bovine 3649 3649 90.499366
Bovine 3649 3649 90.499366
Bovine 3650 3650 90.459202
Bovine 3650 3650 90.459202
Bovine 3651 3651 90.414410
Bovine 3651 3651 90.414410
Bovine 3652 3652 90.272118
Bovine 3652 3652 90.272118
Bovine 3653 3653 90.194477
Bovine 3653 3653 90.194477
Bovine 3654 3654 90.047755
Bovine 3654 3654 90.047755
Bovine 3655 3655 89.901766
Bovine 3655 3655 89.901766
Bovine 3656 3656 89.832726
Bovine 3656 3656 89.832726
Bovine 3657 3657 89.669988
Bovine 3657 3657 89.669988
Bovine 3658 3658 89.515338
Bovine 3658 3658 89.515338
Bovine 3659 3659 89.359497
Bovine 3659 3659 89.359497
Bovine 3660 3660 89.229935
Bovine 3660 3660 89.229935
Bovine 3661 3661 89.187887
Bovine 3661 3661 89.187887
Bovine 3662 3662 89.088067
Bovine 3662 3662 89.088067
Bovine 3663 3663 88.902139
Bovine 3663 3663 88.902139
Bovine 3664 3664 88.809451
Bovine 3664 3664 88.809451
Bovine 3665 3665 88.692620
Bovine 3665 3665 88.692620
Bovine 3666 3666 88.652651
Bovine 3666 3666 88.652651
Bovine 3667 3667 88.569728
Bovine 3667 3667 88.569728
Bovine 3668 3668 88.405295
Bovine 3668 3668 88.405295
Bovine 3669 3669 88.337987
Bovine 3669 3669 88.337987
Bovine 3670 3670 88.202692
Bovine 3670 3670 88.202692
Bovine 3671 3671 88.113508
Bovine 3671 3671 88.113508
Bovine 3672 3672 88.065408
Bovine 3672 3672 88.065408
Bovine 3673 3673 88.044589
Bovine 3673 3673 88.044589
Bovine 3674 3674 88.006853
Bovine 3674 3674 88.006853
Bovine 3675 3675 87.939867
Bovine 3675 3675 87.939867
Bovine 3676 3676 87.901772
Bovine 3676 3676 87.901772
Bovine 3677 3677 87.813094
Bovine 3677 3677 87.813094
Bovine 3678 3678 87.751497
Bovine 3678 3678 87.751497
Bovine 3679 3679 87.751497
Bovine 3679 3679 87.751497
Bovine 3680 3680 87.653975
Bovine 3680 3680 87.653975
Bovine 3681 3681 87.653975
Bovine 3681 3681 87.653975
Bovine 3682 3682 87.619832
Bovine 3682 3682 87.619832
Bovine 3683 3683 87.549412
Bovine 3683 3683 87.549412
Bovine 3684 3684 87.513090
Bovine 3684 3684 87.513090
Bovine 3685 3685 87.388832
Bovine 3685 3685 87.388832
Bovine 3686 3686 87.389171
Bovine 3686 3686 87.389171
Bovine 3687 3687 87.349172
Bovine 3687 3687 87.349172
Bovine 3688 3688 87.307209
Bovine 3688 3688 87.307209
Bovine 3689 3689 87.307209
Bovine 3689 3689 87.307209
Bovine 3690 3690 87.253581
Bovine 3690 3690 87.253581
Bovine 3691 3691 87.153558
Bovine 3691 3691 87.153558
Bovine 3692 3692 87.153558
Bovine 3692 3692 87.153558
Bovine 3693 3693 87.036338
Bovine 3693 3693 87.036338
Bovine 3694 3694 87.036338
Bovine 3694 3694 87.036338
Bovine 3695 3695 86.945095
Bovine 3695 3695 86.945095
Bovine 3696 3696 86.945095
Bovine 3696 3696 86.945095
Bovine 3697 3697 86.827966
Bovine 3697 3697 86.827966
Bovine 3698 3698 86.647773
Bovine 3698 3698 86.647773
Bovine 3699 3699 86.647773
Bovine 3699 3699 86.647773
Bovine 3700 3700 86.499100
Bovine 3700 3700 86.499100
Bovine 3701 3701 86.371802
Bovine 3701 3701 86.371802
Bovine 3702 3702 86.167311
Bovine 3702 3702 86.167311
Bovine 3703 3703 86.094088
Bovine 3703 3703 86.094088
Bovine 3704 3704 85.927529
Bovine 3704 3704 85.927529
Bovine 3705 3705 85.794005
Bovine 3705 3705 85.794005
Bovine 3706 3706 85.725589
Bovine 3706 3706 85.725589
Bovine 3707 3707 85.654853
Bovine 3707 3707 85.654853
Bovine 3708 3708 85.597178
Bovine 3708 3708 85.597178
Bovine 3709 3709 85.537479
Bovine 3709 3709 85.537479
Bovine 3710 3710 85.537479
Bovine 3710 3710 85.537479
Bovine 3711 3711 85.411569
Bovine 3711 3711 85.411569
Bovine 3712 3712 85.345117
Bovine 3712 3712 85.345117
Bovine 3713 3713 85.295025
Bovine 3713 3713 85.295025
Bovine 3714 3714 85.243006
Bovine 3714 3714 85.243006
Bovine 3715 3715 85.132726
Bovine 3715 3715 85.132726
Bovine 3716 3716 85.060395
Bovine 3716 3716 85.060395
Bovine 3717 3717 85.019127
Bovine 3717 3717 85.019127
Bovine 3718 3718 84.976064
Bovine 3718 3718 84.976064
Bovine 3719 3719 84.976064
Bovine 3719 3719 84.976064
Bovine 3720 3720 84.976064
Bovine 3720 3720 84.976064
Bovine 3721 3721 84.976064
Bovine 3721 3721 84.976064
Bovine 3722 3722 84.976064
Bovine 3722 3722 84.976064
Bovine 3723 3723 84.931088
Bovine 3723 3723 84.931088
Bovine 3724 3724 84.887051
Bovine 3724 3724 84.887051
Bovine 3725 3725 84.840967
Bovine 3725 3725 84.840967
Bovine 3726 3726 84.840967
Bovine 3726 3726 84.840967
Bovine 3727 3727 84.936251
Bovine 3727 3727 84.936251
Bovine 3728 3728 84.936251
Bovine 3728 3728 84.936251
Bovine 3729 3729 84.963698
Bovine 3729 3729 84.963698
Bovine 3730 3730 84.963698
Bovine 3730 3730 84.963698
Bovine 3731 3731 84.963698
Bovine 3731 3731 84.963698
Bovine 3732 3732 84.963698
Bovine 3732 3732 84.963698
Bovine 3733 3733 84.963698
Bovine 3733 3733 84.963698
Bovine 3734 3734 84.963698
Bovine 3734 3734 84.963698
Bovine 3735 3735 84.963698
Bovine 3735 3735 84.963698
Bovine 3736 3736 84.963698
Bovine 3736 3736 84.963698
Bovine 3737 3737 84.963698
Bovine 3737 3737 84.963698
Bovine 3738 3738 84.963698
Bovine 3738 3738 84.963698
Bovine 3739 3739 84.929029
Bovine 3739 3739 84.929029
Bovine 3740 3740 84.922317
Bovine 3740 3740 84.922317
Bovine 3741 3741 84.892382
Bovine 3741 3741 84.892382
Bovine 3742 3742 84.800347
Bovine 3742 3742 84.800347
Bovine 3743 3743 84.825358
Bovine 3743 3743 84.825358
Bovine 3744 3744 84.829599
Bovine 3744 3744 84.829599
Bovine 3745 3745 84.829599
Bovine 3745 3745 84.829599
Bovine 3746 3746 84.823919
Bovine 3746 3746 84.823919
Bovine 3747 3747 85.084079
Bovine 3747 3747 85.084079
Bovine 3748 3748 85.084079
Bovine 3748 3748 85.084079
Bovine 3749 3749 85.084079
Bovine 3749 3749 85.084079
Bovine 3750 3750 85.063073
Bovine 3750 3750 85.063073
Bovine 3751 3751 85.157812
Bovine 3751 3751 85.157812
Bovine 3752 3752 85.331423
Bovine 3752 3752 85.331423
Bovine 3753 3753 85.401993
Bovine 3753 3753 85.401993
Bovine 3754 3754 85.422494
Bovine 3754 3754 85.422494
Bovine 3755 3755 85.444571
Bovine 3755 3755 85.444571
Bovine 3756 3756 85.444571
Bovine 3756 3756 85.444571
Bovine 3757 3757 85.626128
Bovine 3757 3757 85.626128
Bovine 3758 3758 85.836407
Bovine 3758 3758 85.836407
Bovine 3759 3759 85.923855
Bovine 3759 3759 85.923855
Bovine 3760 3760 86.204759
Bovine 3760 3760 86.204759
Bovine 3761 3761 86.323078
Bovine 3761 3761 86.323078
Bovine 3762 3762 86.323078
Bovine 3762 3762 86.323078
Bovine 3763 3763 86.573078
Bovine 3763 3763 86.573078
Bovine 3764 3764 86.688645
Bovine 3764 3764 86.688645
Bovine 3765 3765 86.793707
Bovine 3765 3765 86.793707
Bovine 3766 3766 86.793707
Bovine 3766 3766 86.793707
Bovine 3767 3767 87.030637
Bovine 3767 3767 87.030637
Bovine 3768 3768 87.132169
Bovine 3768 3768 87.132169
Bovine 3769 3769 87.377494
Bovine 3769 3769 87.377494
Bovine 3770 3770 87.747281
Bovine 3770 3770 87.747281
Bovine 3771 3771 88.006994
Bovine 3771 3771 88.006994
Bovine 3772 3772 88.172256
Bovine 3772 3772 88.172256
Bovine 3773 3773 88.172256
Bovine 3773 3773 88.172256
Bovine 3774 3774 88.447554
Bovine 3774 3774 88.447554
Bovine 3775 3775 88.744367
Bovine 3775 3775 88.744367
Bovine 3776 3776 88.889731
Bovine 3776 3776 88.889731
Bovine 3777 3777 88.889666
Bovine 3777 3777 88.889666
Bovine 3778 3778 88.889666
Bovine 3778 3778 88.889666
Bovine 3779 3779 88.781006
Bovine 3779 3779 88.781006
Bovine 3780 3780 88.775485
Bovine 3780 3780 88.775485
Bovine 3781 3781 88.775485
Bovine 3781 3781 88.775485
Bovine 3782 3782 88.775485
Bovine 3782 3782 88.775485
Bovine 3783 3783 88.775485
Bovine 3783 3783 88.775485
Bovine 3784 3784 88.775485
Bovine 3784 3784 88.775485
Bovine 3785 3785 88.775485
Bovine 3785 3785 88.775485
Bovine 3786 3786 88.775485
Bovine 3786 3786 88.775485
Bovine 3787 3787 88.775485
Bovine 3787 3787 88.775485
Bovine 3788 3788 88.775485
Bovine 3788 3788 88.775485
Bovine 3789 3789 88.775485
Bovine 3789 3789 88.775485
Bovine 3790 3790 88.775485
Bovine 3790 3790 88.775485
Bovine 3791 3791 88.671045
Bovine 3791 3791 88.671045
Bovine 3792 3792 88.578209
Bovine 3792 3792 88.578209
Bovine 3793 3793 88.488234
Bovine 3793 3793 88.488234
Bovine 3794 3794 88.488234
Bovine 3794 3794 88.488234
Bovine 3795 3795 88.189691
Bovine 3795 3795 88.189691
Bovine 3796 3796 87.949657
Bovine 3796 3796 87.949657
Bovine 3797 3797 87.949657
Bovine 3797 3797 87.949657
Bovine 3798 3798 87.949657
Bovine 3798 3798 87.949657
Bovine 3799 3799 87.949657
Bovine 3799 3799 87.949657
Bovine 3800 3800 87.949657
Bovine 3800 3800 87.949657
Bovine 3801 3801 87.949657
Bovine 3801 3801 87.949657
Bovine 3802 3802 87.949657
Bovine 3802 3802 87.949657
Bovine 3803 3803 87.949657
Bovine 3803 3803 87.949657
Bovine 3804 3804 87.707624
Bovine 3804 3804 87.707624
Bovine 3805 3805 87.565023
Bovine 3805 3805 87.565023
Bovine 3806 3806 87.565023
Bovine 3806 3806 87.565023
Bovine 3807 3807 87.432985
Bovine 3807 3807 87.432985
Bovine 3808 3808 87.304606
Bovine 3808 3808 87.304606
Bovine 3809 3809 87.185081
Bovine 3809 3809 87.185081
Bovine 3810 3810 87.185081
Bovine 3810 3810 87.185081
Bovine 3811 3811 86.974379
Bovine 3811 3811 86.974379
Bovine 3812 3812 86.850179
Bovine 3812 3812 86.850179
Bovine 3813 3813 86.850179
Bovine 3813 3813 86.850179
Bovine 3814 3814 86.850179
Bovine 3814 3814 86.850179
Bovine 3815 3815 86.850179
Bovine 3815 3815 86.850179
Bovine 3816 3816 86.850179
Bovine 3816 3816 86.850179
Bovine 3817 3817 86.850179
Bovine 3817 3817 86.850179
Bovine 3818 3818 86.850179
Bovine 3818 3818 86.850179
Bovine 3819 3819 86.850179
Bovine 3819 3819 86.850179
Bovine 3820 3820 86.589236
Bovine 3820 3820 86.589236
Bovine 3821 3821 86.388683
Bovine 3821 3821 86.388683
Bovine 3822 3822 86.388683
Bovine 3822 3822 86.388683
Bovine 3823 3823 86.388683
Bovine 3823 3823 86.388683
Bovine 3824 3824 86.294553
Bovine 3824 3824 86.294553
Bovine 3825 3825 86.294553
Bovine 3825 3825 86.294553
Bovine 3826 3826 86.294553
Bovine 3826 3826 86.294553
Bovine 3827 3827 86.232538
Bovine 3827 3827 86.232538
Bovine 3828 3828 86.232538
Bovine 3828 3828 86.232538
Bovine 3829 3829 86.232538
Bovine 3829 3829 86.232538
Bovine 3830 3830 86.232538
Bovine 3830 3830 86.232538
Bovine 3831 3831 86.232538
Bovine 3831 3831 86.232538
Bovine 3832 3832 86.232538
Bovine 3832 3832 86.232538
Bovine 3833 3833 86.232538
Bovine 3833 3833 86.232538
Bovine 3834 3834 86.232538
Bovine 3834 3834 86.232538
Bovine 3835 3835 86.232538
Bovine 3835 3835 86.232538
Bovine 3836 3836 86.232538
Bovine 3836 3836 86.232538
Bovine 3837 3837 86.232538
Bovine 3837 3837 86.232538
Bovine 3838 3838 86.232538
Bovine 3838 3838 86.232538
Bovine 3839 3839 86.232538
Bovine 3839 3839 86.232538
Bovine 3840 3840 86.232538
Bovine 3840 3840 86.232538
Bovine 3841 3841 86.232538
Bovine 3841 3841 86.232538
Bovine 3842 3842 86.232538
Bovine 3842 3842 86.232538
Bovine 3843 3843 86.232538
Bovine 3843 3843 86.232538
Bovine 3844 3844 86.232538
Bovine 3844 3844 86.232538
Bovine 3845 3845 86.232538
Bovine 3845 3845 86.232538
Bovine 3846 3846 86.158751
Bovine 3846 3846 86.158751
Bovine 3847 3847 86.077572
Bovine 3847 3847 86.077572
Bovine 3848 3848 86.077572
Bovine 3848 3848 86.077572
Bovine 3849 3849 86.077572
Bovine 3849 3849 86.077572
Bovine 3850 3850 86.077572
Bovine 3850 3850 86.077572
Bovine 3851 3851 85.934125
Bovine 3851 3851 85.934125
Bovine 3852 3852 85.934125
Bovine 3852 3852 85.934125
Bovine 3853 3853 85.934125
Bovine 3853 3853 85.934125
Bovine 3854 3854 85.934125
Bovine 3854 3854 85.934125
Bovine 3855 3855 85.934125
Bovine 3855 3855 85.934125
Bovine 3856 3856 85.934125
Bovine 3856 3856 85.934125
Bovine 3857 3857 85.934125
Bovine 3857 3857 85.934125
Bovine 3858 3858 85.838317
Bovine 3858 3858 85.838317
Bovine 3859 3859 85.707327
Bovine 3859 3859 85.707327
Bovine 3860 3860 85.707327
Bovine 3860 3860 85.707327
Bovine 3861 3861 85.707327
Bovine 3861 3861 85.707327
Bovine 3862 3862 85.707327
Bovine 3862 3862 85.707327
Bovine 3863 3863 85.597572
Bovine 3863 3863 85.597572
Bovine 3864 3864 85.480247
Bovine 3864 3864 85.480247
Bovine 3865 3865 85.354541
Bovine 3865 3865 85.354541
Bovine 3866 3866 85.354541
Bovine 3866 3866 85.354541
Bovine 3867 3867 85.354541
Bovine 3867 3867 85.354541
Bovine 3868 3868 85.354541
Bovine 3868 3868 85.354541
Bovine 3869 3869 85.354541
Bovine 3869 3869 85.354541
Bovine 3870 3870 85.354541
Bovine 3870 3870 85.354541
Bovine 3871 3871 85.354541
Bovine 3871 3871 85.354541
Bovine 3872 3872 85.354541
Bovine 3872 3872 85.354541
Bovine 3873 3873 85.354541
Bovine 3873 3873 85.354541
Bovine 3874 3874 85.136874
Bovine 3874 3874 85.136874
Bovine 3875 3875 84.655871
Bovine 3875 3875 84.655871
Bovine 3876 3876 84.463462
Bovine 3876 3876 84.463462
Bovine 3877 3877 84.463462
Bovine 3877 3877 84.463462
Bovine 3878 3878 84.463462
Bovine 3878 3878 84.463462
Bovine 3879 3879 84.463462
Bovine 3879 3879 84.463462
Bovine 3880 3880 84.295055
Bovine 3880 3880 84.295055
Bovine 3881 3881 84.295055
Bovine 3881 3881 84.295055
Bovine 3882 3882 84.295055
Bovine 3882 3882 84.295055
Bovine 3883 3883 84.295055
Bovine 3883 3883 84.295055
Bovine 3884 3884 84.418007
Bovine 3884 3884 84.418007
Bovine 3885 3885 84.480641
Bovine 3885 3885 84.480641
Bovine 3886 3886 84.480641
Bovine 3886 3886 84.480641
Bovine 3887 3887 84.480641
Bovine 3887 3887 84.480641
Bovine 3888 3888 84.480641
Bovine 3888 3888 84.480641
Bovine 3889 3889 84.480641
Bovine 3889 3889 84.480641
Bovine 3890 3890 84.480641
Bovine 3890 3890 84.480641
Bovine 3891 3891 84.437163
Bovine 3891 3891 84.437163
Bovine 3892 3892 84.274756
Bovine 3892 3892 84.274756
Bovine 3893 3893 84.274756
Bovine 3893 3893 84.274756
Bovine 3894 3894 84.166878
Bovine 3894 3894 84.166878
Bovine 3895 3895 84.077841
Bovine 3895 3895 84.077841
Bovine 3896 3896 84.026610
Bovine 3896 3896 84.026610
Bovine 3897 3897 84.026610
Bovine 3897 3897 84.026610
Bovine 3898 3898 84.026610
Bovine 3898 3898 84.026610
Bovine 3899 3899 84.026610
Bovine 3899 3899 84.026610
Bovine 3900 3900 84.235736
Bovine 3900 3900 84.235736
Bovine 3901 3901 84.235736
Bovine 3901 3901 84.235736
Bovine 3902 3902 84.235736
Bovine 3902 3902 84.235736
Bovine 3903 3903 84.201694
Bovine 3903 3903 84.201694
Bovine 3904 3904 84.506868
Bovine 3904 3904 84.506868
Bovine 3905 3905 84.535028
Bovine 3905 3905 84.535028
Bovine 3906 3906 84.535028
Bovine 3906 3906 84.535028
Bovine 3907 3907 84.811301
Bovine 3907 3907 84.811301
Bovine 3908 3908 85.056102
Bovine 3908 3908 85.056102
Bovine 3909 3909 85.056102
Bovine 3909 3909 85.056102
Bovine 3910 3910 85.132209
Bovine 3910 3910 85.132209
Bovine 3911 3911 85.207690
Bovine 3911 3911 85.207690
Bovine 3912 3912 85.365382
Bovine 3912 3912 85.365382
Bovine 3913 3913 85.365382
Bovine 3913 3913 85.365382
Bovine 3914 3914 85.811189
Bovine 3914 3914 85.811189
Bovine 3915 3915 85.811189
Bovine 3915 3915 85.811189
Bovine 3916 3916 85.811189
Bovine 3916 3916 85.811189
Bovine 3917 3917 85.811189
Bovine 3917 3917 85.811189
Bovine 3918 3918 85.811189
Bovine 3918 3918 85.811189
Bovine 3919 3919 86.059764
Bovine 3919 3919 86.059764
Bovine 3920 3920 86.643098
Bovine 3920 3920 86.643098
Bovine 3921 3921 87.241093
Bovine 3921 3921 87.241093
Bovine 3922 3922 87.241093
Bovine 3922 3922 87.241093
Bovine 3923 3923 87.241093
Bovine 3923 3923 87.241093
Bovine 3924 3924 87.544028
Bovine 3924 3924 87.544028
Bovine 3925 3925 87.544028
Bovine 3925 3925 87.544028
Bovine 3926 3926 87.544028
Bovine 3926 3926 87.544028
Bovine 3927 3927 87.816645
Bovine 3927 3927 87.816645
Bovine 3928 3928 87.816645
Bovine 3928 3928 87.816645
Bovine 3929 3929 87.816645
Bovine 3929 3929 87.816645
Bovine 3930 3930 87.816645
Bovine 3930 3930 87.816645
Bovine 3931 3931 87.816645
Bovine 3931 3931 87.816645
Bovine 3932 3932 87.816645
Bovine 3932 3932 87.816645
Bovine 3933 3933 87.972599
Bovine 3933 3933 87.972599
Bovine 3934 3934 87.972599
Bovine 3934 3934 87.972599
Bovine 3935 3935 87.972599
Bovine 3935 3935 87.972599
Bovine 3936 3936 88.101025
Bovine 3936 3936 88.101025
Bovine 3937 3937 88.219711
Bovine 3937 3937 88.219711
Bovine 3938 3938 88.417521
Bovine 3938 3938 88.417521
Bovine 3939 3939 88.417521
Bovine 3939 3939 88.417521
Bovine 3940 3940 88.591160
Bovine 3940 3940 88.591160
Bovine 3941 3941 88.709276
Bovine 3941 3941 88.709276
Bovine 3942 3942 88.812534
Bovine 3942 3942 88.812534
Bovine 3943 3943 88.854321
Bovine 3943 3943 88.854321
Bovine 3944 3944 88.864727
Bovine 3944 3944 88.864727
Bovine 3945 3945 88.900008
Bovine 3945 3945 88.900008
Bovine 3946 3946 88.900008
Bovine 3946 3946 88.900008
Bovine 3947 3947 88.900008
Bovine 3947 3947 88.900008
Bovine 3948 3948 88.932233
Bovine 3948 3948 88.932233
Bovine 3949 3949 88.934351
Bovine 3949 3949 88.934351
Bovine 3950 3950 88.963582
Bovine 3950 3950 88.963582
Bovine 3951 3951 88.994065
Bovine 3951 3951 88.994065
Bovine 3952 3952 89.022806
Bovine 3952 3952 89.022806
Bovine 3953 3953 89.042867
Bovine 3953 3953 89.042867
Bovine 3954 3954 89.107025
Bovine 3954 3954 89.107025
Bovine 3955 3955 89.126341
Bovine 3955 3955 89.126341
Bovine 3956 3956 89.166976
Bovine 3956 3956 89.166976
Bovine 3957 3957 89.185909
Bovine 3957 3957 89.185909
Bovine 3958 3958 89.199464
Bovine 3958 3958 89.199464
Bovine 3959 3959 89.195128
Bovine 3959 3959 89.195128
Bovine 3960 3960 89.124138
Bovine 3960 3960 89.124138
Bovine 3961 3961 89.124138
Bovine 3961 3961 89.124138
Bovine 3962 3962 89.116875
Bovine 3962 3962 89.116875
Bovine 3963 3963 89.107710
Bovine 3963 3963 89.107710
Bovine 3964 3964 89.107710
Bovine 3964 3964 89.107710
Bovine 3965 3965 89.103420
Bovine 3965 3965 89.103420
Bovine 3966 3966 89.099294
Bovine 3966 3966 89.099294
Bovine 3967 3967 89.072796
Bovine 3967 3967 89.072796
Bovine 3968 3968 89.087817
Bovine 3968 3968 89.087817
Bovine 3969 3969 89.118052
Bovine 3969 3969 89.118052
Bovine 3970 3970 89.118052
Bovine 3970 3970 89.118052
Bovine 3971 3971 89.144489
Bovine 3971 3971 89.144489
Bovine 3972 3972 89.170883
Bovine 3972 3972 89.170883
Bovine 3973 3973 89.170186
Bovine 3973 3973 89.170186
Bovine 3974 3974 89.183152
Bovine 3974 3974 89.183152
Bovine 3975 3975 89.204813
Bovine 3975 3975 89.204813
Bovine 3976 3976 89.204813
Bovine 3976 3976 89.204813
Bovine 3977 3977 89.197155
Bovine 3977 3977 89.197155
Bovine 3978 3978 89.197155
Bovine 3978 3978 89.197155
Bovine 3979 3979 89.192687
Bovine 3979 3979 89.192687
Bovine 3980 3980 89.192687
Bovine 3980 3980 89.192687
Bovine 3981 3981 89.192687
Bovine 3981 3981 89.192687
Bovine 3982 3982 89.175649
Bovine 3982 3982 89.175649
Bovine 3983 3983 89.159090
Bovine 3983 3983 89.159090
Bovine 3984 3984 89.218795
Bovine 3984 3984 89.218795
Bovine 3985 3985 89.201628
Bovine 3985 3985 89.201628
Bovine 3986 3986 89.198828
Bovine 3986 3986 89.198828
Bovine 3987 3987 89.176631
Bovine 3987 3987 89.176631
Bovine 3988 3988 89.170521
Bovine 3988 3988 89.170521
Bovine 3989 3989 89.189200
Bovine 3989 3989 89.189200
Bovine 3990 3990 89.208207
Bovine 3990 3990 89.208207
Bovine 3991 3991 89.292282
Bovine 3991 3991 89.292282
Bovine 3992 3992 89.288582
Bovine 3992 3992 89.288582
Bovine 3993 3993 89.288582
Bovine 3993 3993 89.288582
Bovine 3994 3994 89.272475
Bovine 3994 3994 89.272475
Bovine 3995 3995 89.272475
Bovine 3995 3995 89.272475
Bovine 3996 3996 89.272475
Bovine 3996 3996 89.272475
Bovine 3997 3997 89.250801
Bovine 3997 3997 89.250801
Bovine 3998 3998 89.250801
Bovine 3998 3998 89.250801
Bovine 3999 3999 89.195647
Bovine 3999 3999 89.195647
Bovine 4000 4000 89.183742
Bovine 4000 4000 89.183742
Bovine 4001 4001 89.158051
Bovine 4001 4001 89.158051
Bovine 4002 4002 89.131431
Bovine 4002 4002 89.131431
Bovine 4003 4003 89.058109
Bovine 4003 4003 89.058109
Bovine 4004 4004 89.067983
Bovine 4004 4004 89.067983
Bovine 4005 4005 89.032323
Bovine 4005 4005 89.032323
Bovine 4006 4006 89.020979
Bovine 4006 4006 89.020979
Bovine 4007 4007 89.030747
Bovine 4007 4007 89.030747
Bovine 4008 4008 89.040515
Bovine 4008 4008 89.040515
Bovine 4009 4009 89.038867
Bovine 4009 4009 89.038867
Bovine 4010 4010 89.027696
Bovine 4010 4010 89.027696
Bovine 4011 4011 89.016764
Bovine 4011 4011 89.016764
Bovine 4012 4012 88.961355
Bovine 4012 4012 88.961355
Bovine 4013 4013 88.961355
Bovine 4013 4013 88.961355
Bovine 4014 4014 88.861803
Bovine 4014 4014 88.861803
Bovine 4015 4015 88.777948
Bovine 4015 4015 88.777948
Bovine 4016 4016 88.771059
Bovine 4016 4016 88.771059
Bovine 4017 4017 88.771059
Bovine 4017 4017 88.771059
Bovine 4018 4018 88.771059
Bovine 4018 4018 88.771059
Bovine 4019 4019 88.772215
Bovine 4019 4019 88.772215
Bovine 4020 4020 88.772215
Bovine 4020 4020 88.772215
Bovine 4021 4021 88.755130
Bovine 4021 4021 88.755130
Bovine 4022 4022 88.747939
Bovine 4022 4022 88.747939
Bovine 4023 4023 88.740883
Bovine 4023 4023 88.740883
Bovine 4024 4024 88.732826
Bovine 4024 4024 88.732826
Bovine 4025 4025 88.726040
Bovine 4025 4025 88.726040
Bovine 4026 4026 88.719379
Bovine 4026 4026 88.719379
Bovine 4027 4027 88.719379
Bovine 4027 4027 88.719379
Bovine 4028 4028 88.719379
Bovine 4028 4028 88.719379
Bovine 4029 4029 88.719379
Bovine 4029 4029 88.719379
Bovine 4030 4030 88.719379
Bovine 4030 4030 88.719379
Bovine 4031 4031 88.719379
Bovine 4031 4031 88.719379
Bovine 4032 4032 88.719379
Bovine 4032 4032 88.719379
Bovine 4033 4033 88.707522
Bovine 4033 4033 88.707522
Bovine 4034 4034 88.707522
Bovine 4034 4034 88.707522
Bovine 4035 4035 88.696387
Bovine 4035 4035 88.696387
Bovine 4036 4036 88.696387
Bovine 4036 4036 88.696387
Bovine 4037 4037 88.684088
Bovine 4037 4037 88.684088
Bovine 4038 4038 88.658782
Bovine 4038 4038 88.658782
Bovine 4039 4039 88.646741
Bovine 4039 4039 88.646741
Bovine 4040 4040 88.617154
Bovine 4040 4040 88.617154
Bovine 4041 4041 88.603186
Bovine 4041 4041 88.603186
Bovine 4042 4042 88.560587
Bovine 4042 4042 88.560587
Bovine 4043 4043 88.560587
Bovine 4043 4043 88.560587
Bovine 4044 4044 88.532919
Bovine 4044 4044 88.532919
Bovine 4045 4045 88.532919
Bovine 4045 4045 88.532919
Bovine 4046 4046 88.532919
Bovine 4046 4046 88.532919
Bovine 4047 4047 88.517907
Bovine 4047 4047 88.517907
Bovine 4048 4048 88.517907
Bovine 4048 4048 88.517907
Bovine 4049 4049 88.496972
Bovine 4049 4049 88.496972
Bovine 4050 4050 88.496972
Bovine 4050 4050 88.496972
Bovine 4051 4051 88.479892
Bovine 4051 4051 88.479892
Bovine 4052 4052 88.424366
Bovine 4052 4052 88.424366
Bovine 4053 4053 88.406599
Bovine 4053 4053 88.406599
Bovine 4054 4054 88.368503
Bovine 4054 4054 88.368503
Bovine 4055 4055 88.364009
Bovine 4055 4055 88.364009
Bovine 4056 4056 88.304466
Bovine 4056 4056 88.304466
Bovine 4057 4057 88.279150
Bovine 4057 4057 88.279150
Bovine 4058 4058 88.286772
Bovine 4058 4058 88.286772
Bovine 4059 4059 88.317508
Bovine 4059 4059 88.317508
Bovine 4060 4060 88.320350
Bovine 4060 4060 88.320350
Bovine 4061 4061 88.342763
Bovine 4061 4061 88.342763
Bovine 4062 4062 88.363222
Bovine 4062 4062 88.363222
Bovine 4063 4063 88.374321
Bovine 4063 4063 88.374321
Bovine 4064 4064 88.381951
Bovine 4064 4064 88.381951
Bovine 4065 4065 88.381951
Bovine 4065 4065 88.381951
Bovine 4066 4066 88.388163
Bovine 4066 4066 88.388163
Bovine 4067 4067 88.382989
Bovine 4067 4067 88.382989
Bovine 4068 4068 88.364039
Bovine 4068 4068 88.364039
Bovine 4069 4069 88.333256
Bovine 4069 4069 88.333256
Bovine 4070 4070 88.333256
Bovine 4070 4070 88.333256
Bovine 4071 4071 88.297484
Bovine 4071 4071 88.297484
Bovine 4072 4072 88.275373
Bovine 4072 4072 88.275373
Bovine 4073 4073 88.229050
Bovine 4073 4073 88.229050
Bovine 4074 4074 88.201140
Bovine 4074 4074 88.201140
Bovine 4075 4075 88.172553
Bovine 4075 4075 88.172553
Bovine 4076 4076 88.163128
Bovine 4076 4076 88.163128
Bovine 4077 4077 88.203474
Bovine 4077 4077 88.203474
Bovine 4078 4078 88.204881
Bovine 4078 4078 88.204881
Bovine 4079 4079 88.192951
Bovine 4079 4079 88.192951
Bovine 4080 4080 88.202674
Bovine 4080 4080 88.202674
Bovine 4081 4081 88.202674
Bovine 4081 4081 88.202674
Bovine 4082 4082 88.247880
Bovine 4082 4082 88.247880
Bovine 4083 4083 88.255405
Bovine 4083 4083 88.255405
Bovine 4084 4084 88.275207
Bovine 4084 4084 88.275207
Bovine 4085 4085 88.304708
Bovine 4085 4085 88.304708
Bovine 4086 4086 88.316903
Bovine 4086 4086 88.316903
Bovine 4087 4087 88.308470
Bovine 4087 4087 88.308470
Bovine 4088 4088 88.266797
Bovine 4088 4088 88.266797
Bovine 4089 4089 88.255417
Bovine 4089 4089 88.255417
Bovine 4090 4090 88.230101
Bovine 4090 4090 88.230101
Bovine 4091 4091 88.243240
Bovine 4091 4091 88.243240
Bovine 4092 4092 88.243240
Bovine 4092 4092 88.243240
Bovine 4093 4093 88.255451
Bovine 4093 4093 88.255451
Bovine 4094 4094 88.278980
Bovine 4094 4094 88.278980
Bovine 4095 4095 88.298992
Bovine 4095 4095 88.298992
Bovine 4096 4096 88.296972
Bovine 4096 4096 88.296972
Bovine 4097 4097 88.315819
Bovine 4097 4097 88.315819
Bovine 4098 4098 88.333047
Bovine 4098 4098 88.333047
Bovine 4099 4099 88.339230
Bovine 4099 4099 88.339230
Bovine 4100 4100 88.355173
Bovine 4100 4100 88.355173
Bovine 4101 4101 88.389827
Bovine 4101 4101 88.389827
Bovine 4102 4102 88.408607
Bovine 4102 4102 88.408607
Bovine 4103 4103 88.469840
Bovine 4103 4103 88.469840
Bovine 4104 4104 88.509854
Bovine 4104 4104 88.509854
Bovine 4105 4105 88.514714
Bovine 4105 4105 88.514714
Bovine 4106 4106 88.516563
Bovine 4106 4106 88.516563
Bovine 4107 4107 88.545248
Bovine 4107 4107 88.545248
Bovine 4108 4108 88.578113
Bovine 4108 4108 88.578113
Bovine 4109 4109 88.609980
Bovine 4109 4109 88.609980
Bovine 4110 4110 88.687377
Bovine 4110 4110 88.687377
Bovine 4111 4111 88.696666
Bovine 4111 4111 88.696666
Bovine 4112 4112 88.848322
Bovine 4112 4112 88.848322
Bovine 4113 4113 88.955893
Bovine 4113 4113 88.955893
Bovine 4114 4114 89.164491
Bovine 4114 4114 89.164491
Bovine 4115 4115 89.201717
Bovine 4115 4115 89.201717
Bovine 4116 4116 89.275356
Bovine 4116 4116 89.275356
Bovine 4117 4117 89.275356
Bovine 4117 4117 89.275356
Bovine 4118 4118 89.315228
Bovine 4118 4118 89.315228
Bovine 4119 4119 89.350095
Bovine 4119 4119 89.350095
Bovine 4120 4120 89.451089
Bovine 4120 4120 89.451089
Bovine 4121 4121 89.470182
Bovine 4121 4121 89.470182
Bovine 4122 4122 89.539768
Bovine 4122 4122 89.539768
Bovine 4123 4123 89.644189
Bovine 4123 4123 89.644189
Bovine 4124 4124 89.703829
Bovine 4124 4124 89.703829
Bovine 4125 4125 89.725673
Bovine 4125 4125 89.725673
Bovine 4126 4126 89.776956
Bovine 4126 4126 89.776956
Bovine 4127 4127 89.820726
Bovine 4127 4127 89.820726
Bovine 4128 4128 89.859030
Bovine 4128 4128 89.859030
Bovine 4129 4129 89.955327
Bovine 4129 4129 89.955327
Bovine 4130 4130 89.987834
Bovine 4130 4130 89.987834
Bovine 4131 4131 90.043920
Bovine 4131 4131 90.043920
Bovine 4132 4132 90.043920
Bovine 4132 4132 90.043920
Bovine 4133 4133 90.105282
Bovine 4133 4133 90.105282
Bovine 4134 4134 90.119732
Bovine 4134 4134 90.119732
Bovine 4135 4135 90.128902
Bovine 4135 4135 90.128902
Bovine 4136 4136 90.146679
Bovine 4136 4136 90.146679
Bovine 4137 4137 90.155298
Bovine 4137 4137 90.155298
Bovine 4138 4138 90.163745
Bovine 4138 4138 90.163745
Bovine 4139 4139 90.181126
Bovine 4139 4139 90.181126
Bovine 4140 4140 90.198958
Bovine 4140 4140 90.198958
Bovine 4141 4141 90.216444
Bovine 4141 4141 90.216444
Bovine 4142 4142 90.233594
Bovine 4142 4142 90.233594
Bovine 4143 4143 90.266160
Bovine 4143 4143 90.266160
Bovine 4144 4144 90.282364
Bovine 4144 4144 90.282364
Bovine 4145 4145 90.313880
Bovine 4145 4145 90.313880
Bovine 4146 4146 90.347754
Bovine 4146 4146 90.347754
Bovine 4147 4147 90.347754
Bovine 4147 4147 90.347754
Bovine 4148 4148 90.362376
Bovine 4148 4148 90.362376
Bovine 4149 4149 90.376741
Bovine 4149 4149 90.376741
Bovine 4150 4150 90.369287
Bovine 4150 4150 90.369287
Bovine 4151 4151 90.379977
Bovine 4151 4151 90.379977
Bovine 4152 4152 90.379977
Bovine 4152 4152 90.379977
Bovine 4153 4153 90.380378
Bovine 4153 4153 90.380378
Bovine 4154 4154 90.390284
Bovine 4154 4154 90.390284
Bovine 4155 4155 90.419122
Bovine 4155 4155 90.419122
Bovine 4156 4156 90.413151
Bovine 4156 4156 90.413151
Bovine 4157 4157 90.445963
Bovine 4157 4157 90.445963
Bovine 4158 4158 90.445963
Bovine 4158 4158 90.445963
Bovine 4159 4159 90.462630
Bovine 4159 4159 90.462630
Bovine 4160 4160 90.492661
Bovine 4160 4160 90.492661
Bovine 4161 4161 90.501064
Bovine 4161 4161 90.501064
Bovine 4162 4162 90.510493
Bovine 4162 4162 90.510493
Bovine 4163 4163 90.537084
Bovine 4163 4163 90.537084
Bovine 4164 4164 90.564782
Bovine 4164 4164 90.564782
Bovine 4165 4165 90.588625
Bovine 4165 4165 90.588625
Bovine 4166 4166 90.637810
Bovine 4166 4166 90.637810
Bovine 4167 4167 90.649162
Bovine 4167 4167 90.649162
Bovine 4168 4168 90.649162
Bovine 4168 4168 90.649162
Bovine 4169 4169 90.679016
Bovine 4169 4169 90.679016
Bovine 4170 4170 90.683608
Bovine 4170 4170 90.683608
Bovine 4171 4171 90.686223
Bovine 4171 4171 90.686223
Bovine 4172 4172 90.686223
Bovine 4172 4172 90.686223
Bovine 4173 4173 90.732388
Bovine 4173 4173 90.732388
Bovine 4174 4174 90.742952
Bovine 4174 4174 90.742952
Bovine 4175 4175 90.798936
Bovine 4175 4175 90.798936
Bovine 4176 4176 90.849544
Bovine 4176 4176 90.849544
Bovine 4177 4177 90.865488
Bovine 4177 4177 90.865488
Bovine 4178 4178 90.961676
Bovine 4178 4178 90.961676
Bovine 4179 4179 90.961552
Bovine 4179 4179 90.961552
Bovine 4180 4180 90.978152
Bovine 4180 4180 90.978152
Bovine 4181 4181 90.977749
Bovine 4181 4181 90.977749
Bovine 4182 4182 90.976595
Bovine 4182 4182 90.976595
Bovine 4183 4183 90.960965
Bovine 4183 4183 90.960965
Bovine 4184 4184 90.968610
Bovine 4184 4184 90.968610
Bovine 4185 4185 90.959770
Bovine 4185 4185 90.959770
Bovine 4186 4186 90.968694
Bovine 4186 4186 90.968694
Bovine 4187 4187 90.977953
Bovine 4187 4187 90.977953
Bovine 4188 4188 90.969871
Bovine 4188 4188 90.969871
Bovine 4189 4189 90.945149
Bovine 4189 4189 90.945149
Bovine 4190 4190 91.004014
Bovine 4190 4190 91.004014
Bovine 4191 4191 91.003981
Bovine 4191 4191 91.003981
Bovine 4192 4192 91.047650
Bovine 4192 4192 91.047650
Bovine 4193 4193 91.046724
Bovine 4193 4193 91.046724
Bovine 4194 4194 91.037465
Bovine 4194 4194 91.037465
Bovine 4195 4195 90.960076
Bovine 4195 4195 90.960076
Bovine 4196 4196 90.951728
Bovine 4196 4196 90.951728
Bovine 4197 4197 90.934820
Bovine 4197 4197 90.934820
Bovine 4198 4198 90.960569
Bovine 4198 4198 90.960569
Bovine 4199 4199 90.934693
Bovine 4199 4199 90.934693
Bovine 4200 4200 90.901016
Bovine 4200 4200 90.901016
Bovine 4201 4201 90.901016
Bovine 4201 4201 90.901016
Bovine 4202 4202 90.909097
Bovine 4202 4202 90.909097
Bovine 4203 4203 90.909097
Bovine 4203 4203 90.909097
Bovine 4204 4204 90.925521
Bovine 4204 4204 90.925521
Bovine 4205 4205 90.925521
Bovine 4205 4205 90.925521
Bovine 4206 4206 90.925521
Bovine 4206 4206 90.925521
Bovine 4207 4207 90.933936
Bovine 4207 4207 90.933936
Bovine 4208 4208 90.941654
Bovine 4208 4208 90.941654
Bovine 4209 4209 90.941437
Bovine 4209 4209 90.941437
Bovine 4210 4210 90.941437
Bovine 4210 4210 90.941437
Bovine 4211 4211 90.933151
Bovine 4211 4211 90.933151
Bovine 4212 4212 90.914757
Bovine 4212 4212 90.914757
Bovine 4213 4213 90.878267
Bovine 4213 4213 90.878267
Bovine 4214 4214 90.859129
Bovine 4214 4214 90.859129
Bovine 4215 4215 90.758192
Bovine 4215 4215 90.758192
Bovine 4216 4216 90.737392
Bovine 4216 4216 90.737392
Bovine 4217 4217 90.726840
Bovine 4217 4217 90.726840
Bovine 4218 4218 90.685009
Bovine 4218 4218 90.685009
Bovine 4219 4219 90.577027
Bovine 4219 4219 90.577027
Bovine 4220 4220 90.464211
Bovine 4220 4220 90.464211
Bovine 4221 4221 90.447248
Bovine 4221 4221 90.447248
Bovine 4222 4222 90.433987
Bovine 4222 4222 90.433987
Bovine 4223 4223 90.419751
Bovine 4223 4223 90.419751
Bovine 4224 4224 90.390487
Bovine 4224 4224 90.390487
Bovine 4225 4225 90.390487
Bovine 4225 4225 90.390487
Bovine 4226 4226 90.347387
Bovine 4226 4226 90.347387
Bovine 4227 4227 90.255295
Bovine 4227 4227 90.255295
Bovine 4228 4228 90.040813
Bovine 4228 4228 90.040813
Bovine 4229 4229 89.980374
Bovine 4229 4229 89.980374
Bovine 4230 4230 89.955534
Bovine 4230 4230 89.955534
Bovine 4231 4231 89.859380
Bovine 4231 4231 89.859380
Bovine 4232 4232 89.818992
Bovine 4232 4232 89.818992
Bovine 4233 4233 89.768685
Bovine 4233 4233 89.768685
Bovine 4234 4234 89.746592
Bovine 4234 4234 89.746592
Bovine 4235 4235 89.716889
Bovine 4235 4235 89.716889
Bovine 4236 4236 89.672846
Bovine 4236 4236 89.672846
Bovine 4237 4237 89.630193
Bovine 4237 4237 89.630193
Bovine 4238 4238 89.592858
Bovine 4238 4238 89.592858
Bovine 4239 4239 89.592858
Bovine 4239 4239 89.592858
Bovine 4240 4240 89.568043
Bovine 4240 4240 89.568043
Bovine 4241 4241 89.542710
Bovine 4241 4241 89.542710
Bovine 4242 4242 89.491287
Bovine 4242 4242 89.491287
Bovine 4243 4243 89.412431
Bovine 4243 4243 89.412431
Bovine 4244 4244 89.344304
Bovine 4244 4244 89.344304
Bovine 4245 4245 89.206267
Bovine 4245 4245 89.206267
Bovine 4246 4246 89.175900
Bovine 4246 4246 89.175900
Bovine 4247 4247 89.175900
Bovine 4247 4247 89.175900
Bovine 4248 4248 89.085054
Bovine 4248 4248 89.085054
Bovine 4249 4249 88.999470
Bovine 4249 4249 88.999470
Bovine 4250 4250 88.954527
Bovine 4250 4250 88.954527
Bovine 4251 4251 88.907504
Bovine 4251 4251 88.907504
Bovine 4252 4252 88.872292
Bovine 4252 4252 88.872292
Bovine 4253 4253 88.862548
Bovine 4253 4253 88.862548
Bovine 4254 4254 88.862548
Bovine 4254 4254 88.862548
Bovine 4255 4255 88.862548
Bovine 4255 4255 88.862548
Bovine 4256 4256 88.862548
Bovine 4256 4256 88.862548
Bovine 4257 4257 88.862548
Bovine 4257 4257 88.862548
Bovine 4258 4258 88.817107
Bovine 4258 4258 88.817107
Bovine 4259 4259 88.687685
Bovine 4259 4259 88.687685
Bovine 4260 4260 88.617918
Bovine 4260 4260 88.617918
Bovine 4261 4261 88.589893
Bovine 4261 4261 88.589893
Bovine 4262 4262 88.589893
Bovine 4262 4262 88.589893
Bovine 4263 4263 88.507540
Bovine 4263 4263 88.507540
Bovine 4264 4264 88.408724
Bovine 4264 4264 88.408724
Bovine 4265 4265 88.315121
Bovine 4265 4265 88.315121
Bovine 4266 4266 88.221833
Bovine 4266 4266 88.221833
Bovine 4267 4267 88.173394
Bovine 4267 4267 88.173394
Bovine 4268 4268 88.173394
Bovine 4268 4268 88.173394
Bovine 4269 4269 88.137866
Bovine 4269 4269 88.137866
Bovine 4270 4270 88.100206
Bovine 4270 4270 88.100206
Bovine 4271 4271 88.061542
Bovine 4271 4271 88.061542
Bovine 4272 4272 88.021259
Bovine 4272 4272 88.021259
Bovine 4273 4273 88.021259
Bovine 4273 4273 88.021259
Bovine 4274 4274 87.914817
Bovine 4274 4274 87.914817
Bovine 4275 4275 87.875953
Bovine 4275 4275 87.875953
Bovine 4276 4276 87.678030
Bovine 4276 4276 87.678030
Bovine 4277 4277 87.635516
Bovine 4277 4277 87.635516
Bovine 4278 4278 87.591869
Bovine 4278 4278 87.591869
Bovine 4279 4279 87.475613
Bovine 4279 4279 87.475613
Bovine 4280 4280 87.428579
Bovine 4280 4280 87.428579
Bovine 4281 4281 87.223653
Bovine 4281 4281 87.223653
Bovine 4282 4282 87.077610
Bovine 4282 4282 87.077610
Bovine 4283 4283 87.007396
Bovine 4283 4283 87.007396
Bovine 4284 4284 86.963479
Bovine 4284 4284 86.963479
Bovine 4285 4285 86.962658
Bovine 4285 4285 86.962658
Bovine 4286 4286 86.948574
Bovine 4286 4286 86.948574
Bovine 4287 4287 86.918697
Bovine 4287 4287 86.918697
Bovine 4288 4288 86.889930
Bovine 4288 4288 86.889930
Bovine 4289 4289 86.860623
Bovine 4289 4289 86.860623
Bovine 4290 4290 86.845513
Bovine 4290 4290 86.845513
Bovine 4291 4291 86.841809
Bovine 4291 4291 86.841809
Bovine 4292 4292 86.814646
Bovine 4292 4292 86.814646
Bovine 4293 4293 86.859198
Bovine 4293 4293 86.859198
Bovine 4294 4294 86.914804
Bovine 4294 4294 86.914804
Bovine 4295 4295 86.942952
Bovine 4295 4295 86.942952
Bovine 4296 4296 86.957767
Bovine 4296 4296 86.957767
Bovine 4297 4297 86.975637
Bovine 4297 4297 86.975637
Bovine 4298 4298 86.936917
Bovine 4298 4298 86.936917
Bovine 4299 4299 86.978310
Bovine 4299 4299 86.978310
Bovine 4300 4300 87.068328
Bovine 4300 4300 87.068328
Bovine 4301 4301 87.142204
Bovine 4301 4301 87.142204
Bovine 4302 4302 87.177100
Bovine 4302 4302 87.177100
Bovine 4303 4303 87.245555
Bovine 4303 4303 87.245555
Bovine 4304 4304 87.279145
Bovine 4304 4304 87.279145
Bovine 4305 4305 87.343928
Bovine 4305 4305 87.343928
Bovine 4306 4306 87.430727
Bovine 4306 4306 87.430727
Bovine 4307 4307 87.430727
Bovine 4307 4307 87.430727
Bovine 4308 4308 87.487329
Bovine 4308 4308 87.487329
Bovine 4309 4309 87.519353
Bovine 4309 4309 87.519353
Bovine 4310 4310 87.564244
Bovine 4310 4310 87.564244
Bovine 4311 4311 87.564244
Bovine 4311 4311 87.564244
Bovine 4312 4312 87.579357
Bovine 4312 4312 87.579357
Bovine 4313 4313 87.642223
Bovine 4313 4313 87.642223
Bovine 4314 4314 87.650198
Bovine 4314 4314 87.650198
Bovine 4315 4315 87.698638
Bovine 4315 4315 87.698638
Bovine 4316 4316 87.742982
Bovine 4316 4316 87.742982
Bovine 4317 4317 87.828166
Bovine 4317 4317 87.828166
Bovine 4318 4318 87.961127
Bovine 4318 4318 87.961127
Bovine 4319 4319 88.014043
Bovine 4319 4319 88.014043
Bovine 4320 4320 88.054343
Bovine 4320 4320 88.054343
Bovine 4321 4321 88.084400
Bovine 4321 4321 88.084400
Bovine 4322 4322 88.161904
Bovine 4322 4322 88.161904
Bovine 4323 4323 88.161904
Bovine 4323 4323 88.161904
Bovine 4324 4324 88.216563
Bovine 4324 4324 88.216563
Bovine 4325 4325 88.216563
Bovine 4325 4325 88.216563
Bovine 4326 4326 88.334561
Bovine 4326 4326 88.334561
Bovine 4327 4327 88.446049
Bovine 4327 4327 88.446049
Bovine 4328 4328 88.470757
Bovine 4328 4328 88.470757
Bovine 4329 4329 88.505241
Bovine 4329 4329 88.505241
Bovine 4330 4330 88.520446
Bovine 4330 4330 88.520446
Bovine 4331 4331 88.551795
Bovine 4331 4331 88.551795
Bovine 4332 4332 88.663808
Bovine 4332 4332 88.663808
Bovine 4333 4333 88.686939
Bovine 4333 4333 88.686939
Bovine 4334 4334 88.686939
Bovine 4334 4334 88.686939
Bovine 4335 4335 88.767674
Bovine 4335 4335 88.767674
Bovine 4336 4336 88.788876
Bovine 4336 4336 88.788876
Bovine 4337 4337 88.830928
Bovine 4337 4337 88.830928
Bovine 4338 4338 88.830928
Bovine 4338 4338 88.830928
Bovine 4339 4339 88.851784
Bovine 4339 4339 88.851784
Bovine 4340 4340 88.872243
Bovine 4340 4340 88.872243
Bovine 4341 4341 88.892316
Bovine 4341 4341 88.892316
Bovine 4342 4342 88.912014
Bovine 4342 4342 88.912014
Bovine 4343 4343 88.948434
Bovine 4343 4343 88.948434
Bovine 4344 4344 89.027652
Bovine 4344 4344 89.027652
Bovine 4345 4345 89.046617
Bovine 4345 4345 89.046617
Bovine 4346 4346 89.046617
Bovine 4346 4346 89.046617
Bovine 4347 4347 89.134904
Bovine 4347 4347 89.134904
Bovine 4348 4348 89.152667
Bovine 4348 4348 89.152667
Bovine 4349 4349 89.178766
Bovine 4349 4349 89.178766
Bovine 4350 4350 89.267206
Bovine 4350 4350 89.267206
Bovine 4351 4351 89.267206
Bovine 4351 4351 89.267206
Bovine 4352 4352 89.267206
Bovine 4352 4352 89.267206
Bovine 4353 4353 89.333356
Bovine 4353 4353 89.333356
Bovine 4354 4354 89.370570
Bovine 4354 4354 89.370570
Bovine 4355 4355 89.402130
Bovine 4355 4355 89.402130
Bovine 4356 4356 89.437564
Bovine 4356 4356 89.437564
Bovine 4357 4357 89.487342
Bovine 4357 4357 89.487342
Bovine 4358 4358 89.686837
Bovine 4358 4358 89.686837
Bovine 4359 4359 89.686837
Bovine 4359 4359 89.686837
Bovine 4360 4360 89.726556
Bovine 4360 4360 89.726556
Bovine 4361 4361 89.780440
Bovine 4361 4361 89.780440
Bovine 4362 4362 89.849613
Bovine 4362 4362 89.849613
Bovine 4363 4363 89.878144
Bovine 4363 4363 89.878144
Bovine 4364 4364 89.966854
Bovine 4364 4364 89.966854
Bovine 4365 4365 89.966854
Bovine 4365 4365 89.966854
Bovine 4366 4366 90.046344
Bovine 4366 4366 90.046344
Bovine 4367 4367 90.115459
Bovine 4367 4367 90.115459
Bovine 4368 4368 90.082621
Bovine 4368 4368 90.082621
Bovine 4369 4369 90.155471
Bovine 4369 4369 90.155471
Bovine 4370 4370 90.225825
Bovine 4370 4370 90.225825
Bovine 4371 4371 90.286888
Bovine 4371 4371 90.286888
Bovine 4372 4372 90.358831
Bovine 4372 4372 90.358831
Bovine 4373 4373 90.342785
Bovine 4373 4373 90.342785
Bovine 4374 4374 90.438793
Bovine 4374 4374 90.438793
Bovine 4375 4375 90.570593
Bovine 4375 4375 90.570593
Bovine 4376 4376 90.661101
Bovine 4376 4376 90.661101
Bovine 4377 4377 90.726575
Bovine 4377 4377 90.726575
Bovine 4378 4378 90.667612
Bovine 4378 4378 90.667612
Bovine 4379 4379 90.693013
Bovine 4379 4379 90.693013
Bovine 4380 4380 90.719770
Bovine 4380 4380 90.719770
Bovine 4381 4381 90.790697
Bovine 4381 4381 90.790697
Bovine 4382 4382 90.765741
Bovine 4382 4382 90.765741
Bovine 4383 4383 90.793499
Bovine 4383 4383 90.793499
Bovine 4384 4384 90.808581
Bovine 4384 4384 90.808581
Bovine 4385 4385 90.834388
Bovine 4385 4385 90.834388
Bovine 4386 4386 90.873293
Bovine 4386 4386 90.873293
Bovine 4387 4387 90.932243
Bovine 4387 4387 90.932243
Bovine 4388 4388 90.951534
Bovine 4388 4388 90.951534
Bovine 4389 4389 91.022325
Bovine 4389 4389 91.022325
Bovine 4390 4390 90.994054
Bovine 4390 4390 90.994054
Bovine 4391 4391 91.035056
Bovine 4391 4391 91.035056
Bovine 4392 4392 90.973334
Bovine 4392 4392 90.973334
Bovine 4393 4393 90.979956
Bovine 4393 4393 90.979956
Bovine 4394 4394 90.986579
Bovine 4394 4394 90.986579
Bovine 4395 4395 90.965479
Bovine 4395 4395 90.965479
Bovine 4396 4396 90.917555
Bovine 4396 4396 90.917555
Bovine 4397 4397 90.897033
Bovine 4397 4397 90.897033
Bovine 4398 4398 90.882601
Bovine 4398 4398 90.882601
Bovine 4399 4399 90.880271
Bovine 4399 4399 90.880271
Bovine 4400 4400 90.860411
Bovine 4400 4400 90.860411
Bovine 4401 4401 90.851432
Bovine 4401 4401 90.851432
Bovine 4402 4402 90.847619
Bovine 4402 4402 90.847619
Bovine 4403 4403 90.853196
Bovine 4403 4403 90.853196
Bovine 4404 4404 90.858846
Bovine 4404 4404 90.858846
Bovine 4405 4405 90.845601
Bovine 4405 4405 90.845601
Bovine 4406 4406 90.856951
Bovine 4406 4406 90.856951
Bovine 4407 4407 90.838578
Bovine 4407 4407 90.838578
Bovine 4408 4408 90.780780
Bovine 4408 4408 90.780780
Bovine 4409 4409 90.793393
Bovine 4409 4409 90.793393
Bovine 4410 4410 90.793393
Bovine 4410 4410 90.793393
Bovine 4411 4411 90.806175
Bovine 4411 4411 90.806175
Bovine 4412 4412 90.787552
Bovine 4412 4412 90.787552
Bovine 4413 4413 90.754514
Bovine 4413 4413 90.754514
Bovine 4414 4414 90.711665
Bovine 4414 4414 90.711665
Bovine 4415 4415 90.692185
Bovine 4415 4415 90.692185
Bovine 4416 4416 90.675508
Bovine 4416 4416 90.675508
Bovine 4417 4417 90.658387
Bovine 4417 4417 90.658387
Bovine 4418 4418 90.630021
Bovine 4418 4418 90.630021
Bovine 4419 4419 90.616553
Bovine 4419 4419 90.616553
Bovine 4420 4420 90.605111
Bovine 4420 4420 90.605111
Bovine 4421 4421 90.547282
Bovine 4421 4421 90.547282
Bovine 4422 4422 90.527545
Bovine 4422 4422 90.527545
Bovine 4423 4423 90.472498
Bovine 4423 4423 90.472498
Bovine 4424 4424 90.460809
Bovine 4424 4424 90.460809
Bovine 4425 4425 90.421862
Bovine 4425 4425 90.421862
Bovine 4426 4426 90.398789
Bovine 4426 4426 90.398789
Bovine 4427 4427 90.372028
Bovine 4427 4427 90.372028
Bovine 4428 4428 90.293455
Bovine 4428 4428 90.293455
Bovine 4429 4429 90.263844
Bovine 4429 4429 90.263844
Bovine 4430 4430 90.242495
Bovine 4430 4430 90.242495
Bovine 4431 4431 90.212614
Bovine 4431 4431 90.212614
Bovine 4432 4432 90.187237
Bovine 4432 4432 90.187237
Bovine 4433 4433 90.159194
Bovine 4433 4433 90.159194
Bovine 4434 4434 90.152169
Bovine 4434 4434 90.152169
Bovine 4435 4435 90.097440
Bovine 4435 4435 90.097440
Bovine 4436 4436 90.079328
Bovine 4436 4436 90.079328
Bovine 4437 4437 90.067280
Bovine 4437 4437 90.067280
Bovine 4438 4438 90.067280
Bovine 4438 4438 90.067280
Bovine 4439 4439 90.048248
Bovine 4439 4439 90.048248
Bovine 4440 4440 90.036272
Bovine 4440 4440 90.036272
Bovine 4441 4441 89.999682
Bovine 4441 4441 89.999682
Bovine 4442 4442 89.981213
Bovine 4442 4442 89.981213
Bovine 4443 4443 89.958041
Bovine 4443 4443 89.958041
Bovine 4444 4444 89.939788
Bovine 4444 4444 89.939788
Bovine 4445 4445 89.875324
Bovine 4445 4445 89.875324
Bovine 4446 4446 89.851969
Bovine 4446 4446 89.851969
Bovine 4447 4447 89.828089
Bovine 4447 4447 89.828089
Bovine 4448 4448 89.764155
Bovine 4448 4448 89.764155
Bovine 4449 4449 89.714308
Bovine 4449 4449 89.714308
Bovine 4450 4450 89.681684
Bovine 4450 4450 89.681684
Bovine 4451 4451 89.613836
Bovine 4451 4451 89.613836
Bovine 4452 4452 89.611055
Bovine 4452 4452 89.611055
Bovine 4453 4453 89.574007
Bovine 4453 4453 89.574007
Bovine 4454 4454 89.505437
Bovine 4454 4454 89.505437
Bovine 4455 4455 89.411397
Bovine 4455 4455 89.411397
Bovine 4456 4456 89.354169
Bovine 4456 4456 89.354169
Bovine 4457 4457 89.266763
Bovine 4457 4457 89.266763
Bovine 4458 4458 89.249788
Bovine 4458 4458 89.249788
Bovine 4459 4459 89.249788
Bovine 4459 4459 89.249788
Bovine 4460 4460 89.233707
Bovine 4460 4460 89.233707
Bovine 4461 4461 89.204821
Bovine 4461 4461 89.204821
Bovine 4462 4462 89.160041
Bovine 4462 4462 89.160041
Bovine 4463 4463 89.129980
Bovine 4463 4463 89.129980
Bovine 4464 4464 89.090210
Bovine 4464 4464 89.090210
Bovine 4465 4465 89.053126
Bovine 4465 4465 89.053126
Bovine 4466 4466 88.998192
Bovine 4466 4466 88.998192
Bovine 4467 4467 88.926669
Bovine 4467 4467 88.926669
Bovine 4468 4468 88.886713
Bovine 4468 4468 88.886713
Bovine 4469 4469 88.763966
Bovine 4469 4469 88.763966
Bovine 4470 4470 88.686337
Bovine 4470 4470 88.686337
Bovine 4471 4471 88.643093
Bovine 4471 4471 88.643093
Bovine 4472 4472 88.695245
Bovine 4472 4472 88.695245
Bovine 4473 4473 88.522484
Bovine 4473 4473 88.522484
Bovine 4474 4474 88.379968
Bovine 4474 4474 88.379968
Bovine 4475 4475 88.304002
Bovine 4475 4475 88.304002
Bovine 4476 4476 88.304002
Bovine 4476 4476 88.304002
Bovine 4477 4477 88.232851
Bovine 4477 4477 88.232851
Bovine 4478 4478 88.224015
Bovine 4478 4478 88.224015
Bovine 4479 4479 88.181094
Bovine 4479 4479 88.181094
Bovine 4480 4480 88.121944
Bovine 4480 4480 88.121944
Bovine 4481 4481 88.158747
Bovine 4481 4481 88.158747
Bovine 4482 4482 88.112535
Bovine 4482 4482 88.112535
Bovine 4483 4483 88.088473
Bovine 4483 4483 88.088473
Bovine 4484 4484 88.056074
Bovine 4484 4484 88.056074
Bovine 4485 4485 88.006101
Bovine 4485 4485 88.006101
Bovine 4486 4486 88.017235
Bovine 4486 4486 88.017235
Bovine 4487 4487 88.017235
Bovine 4487 4487 88.017235
Bovine 4488 4488 88.017235
Bovine 4488 4488 88.017235
Bovine 4489 4489 87.964996
Bovine 4489 4489 87.964996
Bovine 4490 4490 87.955500
Bovine 4490 4490 87.955500
Bovine 4491 4491 87.937505
Bovine 4491 4491 87.937505
Bovine 4492 4492 87.909072
Bovine 4492 4492 87.909072
Bovine 4493 4493 87.889159
Bovine 4493 4493 87.889159
Bovine 4494 4494 87.898186
Bovine 4494 4494 87.898186
Bovine 4495 4495 87.888667
Bovine 4495 4495 87.888667
Bovine 4496 4496 87.850559
Bovine 4496 4496 87.850559
Bovine 4497 4497 87.828996
Bovine 4497 4497 87.828996
Bovine 4498 4498 87.786720
Bovine 4498 4498 87.786720
Bovine 4499 4499 87.764880
Bovine 4499 4499 87.764880
Bovine 4500 4500 87.760778
Bovine 4500 4500 87.760778
Bovine 4501 4501 87.736753
Bovine 4501 4501 87.736753
Bovine 4502 4502 87.722398
Bovine 4502 4502 87.722398
Bovine 4503 4503 87.722398
Bovine 4503 4503 87.722398
Bovine 4504 4504 87.722398
Bovine 4504 4504 87.722398
Bovine 4505 4505 87.674397
Bovine 4505 4505 87.674397
Bovine 4506 4506 87.674397
Bovine 4506 4506 87.674397
Bovine 4507 4507 87.662222
Bovine 4507 4507 87.662222
Bovine 4508 4508 87.671966
Bovine 4508 4508 87.671966
Bovine 4509 4509 87.654718
Bovine 4509 4509 87.654718
Bovine 4510 4510 87.621837
Bovine 4510 4510 87.621837
Bovine 4511 4511 87.583633
Bovine 4511 4511 87.583633
Bovine 4512 4512 87.546340
Bovine 4512 4512 87.546340
Bovine 4513 4513 87.513409
Bovine 4513 4513 87.513409
Bovine 4514 4514 87.513409
Bovine 4514 4514 87.513409
Bovine 4515 4515 87.506037
Bovine 4515 4515 87.506037
Bovine 4516 4516 87.502205
Bovine 4516 4516 87.502205
Bovine 4517 4517 87.480538
Bovine 4517 4517 87.480538
Bovine 4518 4518 87.458183
Bovine 4518 4518 87.458183
Bovine 4519 4519 87.435107
Bovine 4519 4519 87.435107
Bovine 4520 4520 87.382412
Bovine 4520 4520 87.382412
Bovine 4521 4521 87.382412
Bovine 4521 4521 87.382412
Bovine 4522 4522 87.344662
Bovine 4522 4522 87.344662
Bovine 4523 4523 87.332747
Bovine 4523 4523 87.332747
Bovine 4524 4524 87.273234
Bovine 4524 4524 87.273234
Bovine 4525 4525 87.267267
Bovine 4525 4525 87.267267
Bovine 4526 4526 87.255729
Bovine 4526 4526 87.255729
Bovine 4527 4527 87.251101
Bovine 4527 4527 87.251101
Bovine 4528 4528 87.105140
Bovine 4528 4528 87.105140
Bovine 4529 4529 87.010597
Bovine 4529 4529 87.010597
Bovine 4530 4530 86.925220
Bovine 4530 4530 86.925220
Bovine 4531 4531 86.721983
Bovine 4531 4531 86.721983
Bovine 4532 4532 86.554964
Bovine 4532 4532 86.554964
Bovine 4533 4533 86.435694
Bovine 4533 4533 86.435694
Bovine 4534 4534 86.332940
Bovine 4534 4534 86.332940
Bovine 4535 4535 86.242829
Bovine 4535 4535 86.242829
Bovine 4536 4536 86.085276
Bovine 4536 4536 86.085276
Bovine 4537 4537 85.999549
Bovine 4537 4537 85.999549
Bovine 4538 4538 85.911993
Bovine 4538 4538 85.911993
Bovine 4539 4539 85.663753
Bovine 4539 4539 85.663753
Bovine 4540 4540 85.312967
Bovine 4540 4540 85.312967
Bovine 4541 4541 84.931812
Bovine 4541 4541 84.931812
Bovine 4542 4542 84.931812
Bovine 4542 4542 84.931812
Bovine 4543 4543 84.502699
Bovine 4543 4543 84.502699
Bovine 4544 4544 84.359550
Bovine 4544 4544 84.359550
Bovine 4545 4545 83.960761
Bovine 4545 4545 83.960761
Bovine 4546 4546 83.817476
Bovine 4546 4546 83.817476
Bovine 4547 4547 83.748640
Bovine 4547 4547 83.748640
Bovine 4548 4548 83.668580
Bovine 4548 4548 83.668580
Bovine 4549 4549 83.395193
Bovine 4549 4549 83.395193
Bovine 4550 4550 83.316486
Bovine 4550 4550 83.316486
Bovine 4551 4551 83.236318
Bovine 4551 4551 83.236318
Bovine 4552 4552 83.236318
Bovine 4552 4552 83.236318
Bovine 4553 4553 83.058642
Bovine 4553 4553 83.058642
Bovine 4554 4554 82.903651
Bovine 4554 4554 82.903651
Bovine 4555 4555 82.799544
Bovine 4555 4555 82.799544
Bovine 4556 4556 82.730426
Bovine 4556 4556 82.730426
Bovine 4557 4557 82.848095
Bovine 4557 4557 82.848095
Bovine 4558 4558 82.848095
Bovine 4558 4558 82.848095
Bovine 4559 4559 83.156215
Bovine 4559 4559 83.156215
Bovine 4560 4560 83.291634
Bovine 4560 4560 83.291634
Bovine 4561 4561 83.291634
Bovine 4561 4561 83.291634
Bovine 4562 4562 83.291634
Bovine 4562 4562 83.291634
Bovine 4563 4563 83.291634
Bovine 4563 4563 83.291634
Bovine 4564 4564 83.291634
Bovine 4564 4564 83.291634
Bovine 4565 4565 83.291634
Bovine 4565 4565 83.291634
Bovine 4566 4566 83.291634
Bovine 4566 4566 83.291634
Bovine 4567 4567 83.291634
Bovine 4567 4567 83.291634
Bovine 4568 4568 83.291634
Bovine 4568 4568 83.291634
Bovine 4569 4569 83.291634
Bovine 4569 4569 83.291634
Bovine 4570 4570 83.460196
Bovine 4570 4570 83.460196
Bovine 4571 4571 83.460196
Bovine 4571 4571 83.460196
Bovine 4572 4572 83.460196
Bovine 4572 4572 83.460196
Bovine 4573 4573 83.608391
Bovine 4573 4573 83.608391
Bovine 4574 4574 83.608391
Bovine 4574 4574 83.608391
Bovine 4575 4575 83.608391
Bovine 4575 4575 83.608391
Bovine 4576 4576 83.744237
Bovine 4576 4576 83.744237
Bovine 4577 4577 83.744237
Bovine 4577 4577 83.744237
Bovine 4578 4578 83.744237
Bovine 4578 4578 83.744237
Bovine 4579 4579 83.744237
Bovine 4579 4579 83.744237
Bovine 4580 4580 83.744237
Bovine 4580 4580 83.744237
Bovine 4581 4581 83.744237
Bovine 4581 4581 83.744237
Bovine 4582 4582 83.744237
Bovine 4582 4582 83.744237
Bovine 4583 4583 83.744237
Bovine 4583 4583 83.744237
Bovine 4584 4584 83.874467
Bovine 4584 4584 83.874467
Bovine 4585 4585 83.874467
Bovine 4585 4585 83.874467
Bovine 4586 4586 83.994680
Bovine 4586 4586 83.994680
Bovine 4587 4587 84.105988
Bovine 4587 4587 84.105988
Bovine 4588 4588 84.209346
Bovine 4588 4588 84.209346
Bovine 4589 4589 84.209346
Bovine 4589 4589 84.209346
Bovine 4590 4590 84.209346
Bovine 4590 4590 84.209346
Bovine 4591 4591 84.209346
Bovine 4591 4591 84.209346
Bovine 4592 4592 84.531457
Bovine 4592 4592 84.531457
Bovine 4593 4593 84.636061
Bovine 4593 4593 84.636061
Bovine 4594 4594 84.636061
Bovine 4594 4594 84.636061
Bovine 4595 4595 84.636061
Bovine 4595 4595 84.636061
Bovine 4596 4596 84.636061
Bovine 4596 4596 84.636061
Bovine 4597 4597 84.636061
Bovine 4597 4597 84.636061
Bovine 4598 4598 84.636061
Bovine 4598 4598 84.636061
Bovine 4599 4599 84.636061
Bovine 4599 4599 84.636061
Bovine 4600 4600 84.768301
Bovine 4600 4600 84.768301
Bovine 4601 4601 84.768301
Bovine 4601 4601 84.768301
Bovine 4602 4602 84.768301
Bovine 4602 4602 84.768301
Bovine 4603 4603 84.768301
Bovine 4603 4603 84.768301
Bovine 4604 4604 84.863351
Bovine 4604 4604 84.863351
Bovine 4605 4605 84.863351
Bovine 4605 4605 84.863351
Bovine 4606 4606 84.863351
Bovine 4606 4606 84.863351
Bovine 4607 4607 84.863351
Bovine 4607 4607 84.863351
Bovine 4608 4608 85.051992
Bovine 4608 4608 85.051992
Bovine 4609 4609 85.051992
Bovine 4609 4609 85.051992
Bovine 4610 4610 85.051992
Bovine 4610 4610 85.051992
Bovine 4611 4611 85.051992
Bovine 4611 4611 85.051992
Bovine 4612 4612 85.051992
Bovine 4612 4612 85.051992
Bovine 4613 4613 85.051992
Bovine 4613 4613 85.051992
Bovine 4614 4614 85.051992
Bovine 4614 4614 85.051992
Bovine 4615 4615 85.051992
Bovine 4615 4615 85.051992
Bovine 4616 4616 85.051992
Bovine 4616 4616 85.051992
Bovine 4617 4617 85.051992
Bovine 4617 4617 85.051992
Bovine 4618 4618 85.051992
Bovine 4618 4618 85.051992
Bovine 4619 4619 85.051992
Bovine 4619 4619 85.051992
Bovine 4620 4620 85.051992
Bovine 4620 4620 85.051992
Bovine 4621 4621 85.051992
Bovine 4621 4621 85.051992
Bovine 4622 4622 85.051992
Bovine 4622 4622 85.051992
Bovine 4623 4623 85.051992
Bovine 4623 4623 85.051992
Bovine 4624 4624 85.082049
Bovine 4624 4624 85.082049
Bovine 4625 4625 85.082049
Bovine 4625 4625 85.082049
Bovine 4626 4626 85.082049
Bovine 4626 4626 85.082049
Bovine 4627 4627 85.082049
Bovine 4627 4627 85.082049
Bovine 4628 4628 85.143285
Bovine 4628 4628 85.143285
Bovine 4629 4629 85.143285
Bovine 4629 4629 85.143285
Bovine 4630 4630 85.143285
Bovine 4630 4630 85.143285
Bovine 4631 4631 85.345423
Bovine 4631 4631 85.345423
Bovine 4632 4632 85.345423
Bovine 4632 4632 85.345423
Bovine 4633 4633 85.345423
Bovine 4633 4633 85.345423
Bovine 4634 4634 85.345423
Bovine 4634 4634 85.345423
Bovine 4635 4635 85.345423
Bovine 4635 4635 85.345423
Bovine 4636 4636 85.345423
Bovine 4636 4636 85.345423
Bovine 4637 4637 85.345423
Bovine 4637 4637 85.345423
Bovine 4638 4638 85.491788
Bovine 4638 4638 85.491788
Bovine 4639 4639 85.491788
Bovine 4639 4639 85.491788
Bovine 4640 4640 85.773354
Bovine 4640 4640 85.773354
Bovine 4641 4641 85.773354
Bovine 4641 4641 85.773354
Bovine 4642 4642 85.773354
Bovine 4642 4642 85.773354
Bovine 4643 4643 86.066467
Bovine 4643 4643 86.066467
Bovine 4644 4644 86.191012
Bovine 4644 4644 86.191012
Bovine 4645 4645 86.318653
Bovine 4645 4645 86.318653
Bovine 4646 4646 86.456930
Bovine 4646 4646 86.456930
Bovine 4647 4647 86.687634
Bovine 4647 4647 86.687634
Bovine 4648 4648 86.687634
Bovine 4648 4648 86.687634
Bovine 4649 4649 86.687634
Bovine 4649 4649 86.687634
Bovine 4650 4650 86.687634
Bovine 4650 4650 86.687634
Bovine 4651 4651 86.687634
Bovine 4651 4651 86.687634
Bovine 4652 4652 86.687634
Bovine 4652 4652 86.687634
Bovine 4653 4653 86.687634
Bovine 4653 4653 86.687634
Bovine 4654 4654 86.972723
Bovine 4654 4654 86.972723
Bovine 4655 4655 87.129183
Bovine 4655 4655 87.129183
Bovine 4656 4656 87.255888
Bovine 4656 4656 87.255888
Bovine 4657 4657 87.255888
Bovine 4657 4657 87.255888
Bovine 4658 4658 87.338082
Bovine 4658 4658 87.338082
Bovine 4659 4659 87.421712
Bovine 4659 4659 87.421712
Bovine 4660 4660 87.516493
Bovine 4660 4660 87.516493
Bovine 4661 4661 87.516493
Bovine 4661 4661 87.516493
Bovine 4662 4662 87.516493
Bovine 4662 4662 87.516493
Bovine 4663 4663 87.516493
Bovine 4663 4663 87.516493
Bovine 4664 4664 87.516493
Bovine 4664 4664 87.516493
Bovine 4665 4665 87.516493
Bovine 4665 4665 87.516493
Bovine 4666 4666 87.516493
Bovine 4666 4666 87.516493
Bovine 4667 4667 87.516493
Bovine 4667 4667 87.516493
Bovine 4668 4668 87.516493
Bovine 4668 4668 87.516493
Bovine 4669 4669 87.516493
Bovine 4669 4669 87.516493
Bovine 4670 4670 87.553386
Bovine 4670 4670 87.553386
Bovine 4671 4671 87.553386
Bovine 4671 4671 87.553386
Bovine 4672 4672 87.606055
Bovine 4672 4672 87.606055
Bovine 4673 4673 87.606055
Bovine 4673 4673 87.606055
Bovine 4674 4674 87.606055
Bovine 4674 4674 87.606055
Bovine 4675 4675 87.667502
Bovine 4675 4675 87.667502
Bovine 4676 4676 87.667502
Bovine 4676 4676 87.667502
Bovine 4677 4677 87.667502
Bovine 4677 4677 87.667502
Bovine 4678 4678 87.667502
Bovine 4678 4678 87.667502
Bovine 4679 4679 87.667502
Bovine 4679 4679 87.667502
Bovine 4680 4680 87.667502
Bovine 4680 4680 87.667502
Bovine 4681 4681 87.667502
Bovine 4681 4681 87.667502
Bovine 4682 4682 87.667502
Bovine 4682 4682 87.667502
Bovine 4683 4683 87.667502
Bovine 4683 4683 87.667502
Bovine 4684 4684 87.728184
Bovine 4684 4684 87.728184
Bovine 4685 4685 87.728184
Bovine 4685 4685 87.728184
Bovine 4686 4686 87.801002
Bovine 4686 4686 87.801002
Bovine 4687 4687 87.890003
Bovine 4687 4687 87.890003
Bovine 4688 4688 88.001253
Bovine 4688 4688 88.001253
Bovine 4689 4689 88.001253
Bovine 4689 4689 88.001253
Bovine 4690 4690 88.182190
Bovine 4690 4690 88.182190
Bovine 4691 4691 88.232757
Bovine 4691 4691 88.232757
Bovine 4692 4692 88.379439
Bovine 4692 4692 88.379439
Bovine 4693 4693 88.379439
Bovine 4693 4693 88.379439
Bovine 4694 4694 88.379439
Bovine 4694 4694 88.379439
Bovine 4695 4695 88.379439
Bovine 4695 4695 88.379439
Bovine 4696 4696 88.379439
Bovine 4696 4696 88.379439
Bovine 4697 4697 88.379439
Bovine 4697 4697 88.379439
Bovine 4698 4698 88.379439
Bovine 4698 4698 88.379439
Bovine 4699 4699 88.379439
Bovine 4699 4699 88.379439
Bovine 4700 4700 88.172585
Bovine 4700 4700 88.172585
Bovine 4701 4701 88.172585
Bovine 4701 4701 88.172585
Bovine 4702 4702 88.172585
Bovine 4702 4702 88.172585
Bovine 4703 4703 88.172585
Bovine 4703 4703 88.172585
Bovine 4704 4704 88.132181
Bovine 4704 4704 88.132181
Bovine 4705 4705 88.383838
Bovine 4705 4705 88.383838
Bovine 4706 4706 88.383838
Bovine 4706 4706 88.383838
Bovine 4707 4707 87.939394
Bovine 4707 4707 87.939394
Bovine 4708 4708 87.939394
Bovine 4708 4708 87.939394
Bovine 4709 4709 88.149495
Bovine 4709 4709 88.149495
Bovine 4710 4710 88.233766
Bovine 4710 4710 88.233766
Bovine 4711 4711 88.154882
Bovine 4711 4711 88.154882
Bovine 4712 4712 88.298439
Bovine 4712 4712 88.298439
Bovine 4713 4713 88.347643
Bovine 4713 4713 88.347643
Bovine 4714 4714 88.440837
Bovine 4714 4714 88.440837
Bovine 4715 4715 88.440657
Bovine 4715 4715 88.440657
Bovine 4716 4716 88.440657
Bovine 4716 4716 88.440657
Bovine 4717 4717 88.414736
Bovine 4717 4717 88.414736
Bovine 4718 4718 88.414736
Bovine 4718 4718 88.414736
Bovine 4719 4719 88.169473
Bovine 4719 4719 88.169473
Bovine 4720 4720 88.207337
Bovine 4720 4720 88.207337
Bovine 4721 4721 88.207337
Bovine 4721 4721 88.207337
Bovine 4722 4722 88.207337
Bovine 4722 4722 88.207337
Bovine 4723 4723 88.079846
Bovine 4723 4723 88.079846
Bovine 4724 4724 88.076217
Bovine 4724 4724 88.076217
Bovine 4725 4725 88.059764
Bovine 4725 4725 88.059764
Bovine 4726 4726 88.052525
Bovine 4726 4726 88.052525
Bovine 4727 4727 88.045843
Bovine 4727 4727 88.045843
Bovine 4728 4728 88.042569
Bovine 4728 4728 88.042569
Bovine 4729 4729 88.042569
Bovine 4729 4729 88.042569
Bovine 4730 4730 87.990817
Bovine 4730 4730 87.990817
Bovine 4731 4731 87.990817
Bovine 4731 4731 87.990817
Bovine 4732 4732 87.991087
Bovine 4732 4732 87.991087
Bovine 4733 4733 88.019913
Bovine 4733 4733 88.019913
Bovine 4734 4734 88.019913
Bovine 4734 4734 88.019913
Bovine 4735 4735 88.066885
Bovine 4735 4735 88.066885
Bovine 4736 4736 88.088517
Bovine 4736 4736 88.088517
Bovine 4737 4737 88.088517
Bovine 4737 4737 88.088517
Bovine 4738 4738 88.102968
Bovine 4738 4738 88.102968
Bovine 4739 4739 88.177124
Bovine 4739 4739 88.177124
Bovine 4740 4740 88.169423
Bovine 4740 4740 88.169423
Bovine 4741 4741 88.201715
Bovine 4741 4741 88.201715
Bovine 4742 4742 88.232437
Bovine 4742 4742 88.232437
Bovine 4743 4743 88.246919
Bovine 4743 4743 88.246919
Bovine 4744 4744 88.242346
Bovine 4744 4744 88.242346
Bovine 4745 4745 88.229362
Bovine 4745 4745 88.229362
Bovine 4746 4746 88.243681
Bovine 4746 4746 88.243681
Bovine 4747 4747 88.276693
Bovine 4747 4747 88.276693
Bovine 4748 4748 88.252157
Bovine 4748 4748 88.252157
Bovine 4749 4749 88.261661
Bovine 4749 4749 88.261661
Bovine 4750 4750 88.257813
Bovine 4750 4750 88.257813
Bovine 4751 4751 88.147705
Bovine 4751 4751 88.147705
Bovine 4752 4752 88.145625
Bovine 4752 4752 88.145625
Bovine 4753 4753 88.141919
Bovine 4753 4753 88.141919
Bovine 4754 4754 88.122642
Bovine 4754 4754 88.122642
Bovine 4755 4755 88.105696
Bovine 4755 4755 88.105696
Bovine 4756 4756 88.033098
Bovine 4756 4756 88.033098
Bovine 4757 4757 88.019681
Bovine 4757 4757 88.019681
Bovine 4758 4758 87.942175
Bovine 4758 4758 87.942175
Bovine 4759 4759 87.928922
Bovine 4759 4759 87.928922
Bovine 4760 4760 87.904956
Bovine 4760 4760 87.904956
Bovine 4761 4761 87.892620
Bovine 4761 4761 87.892620
Bovine 4762 4762 87.868807
Bovine 4762 4762 87.868807
Bovine 4763 4763 87.758554
Bovine 4763 4763 87.758554
Bovine 4764 4764 87.758554
Bovine 4764 4764 87.758554
Bovine 4765 4765 87.680713
Bovine 4765 4765 87.680713
Bovine 4766 4766 87.680713
Bovine 4766 4766 87.680713
Bovine 4767 4767 87.617431
Bovine 4767 4767 87.617431
Bovine 4768 4768 87.586482
Bovine 4768 4768 87.586482
Bovine 4769 4769 87.570293
Bovine 4769 4769 87.570293
Bovine 4770 4770 87.553003
Bovine 4770 4770 87.553003
Bovine 4771 4771 87.527473
Bovine 4771 4771 87.527473
Bovine 4772 4772 87.502449
Bovine 4772 4772 87.502449
Bovine 4773 4773 87.453857
Bovine 4773 4773 87.453857
Bovine 4774 4774 87.407117
Bovine 4774 4774 87.407117
Bovine 4775 4775 87.407117
Bovine 4775 4775 87.407117
Bovine 4776 4776 87.407117
Bovine 4776 4776 87.407117
Bovine 4777 4777 87.332577
Bovine 4777 4777 87.332577
Bovine 4778 4778 87.313415
Bovine 4778 4778 87.313415
Bovine 4779 4779 87.313415
Bovine 4779 4779 87.313415
Bovine 4780 4780 87.301563
Bovine 4780 4780 87.301563
Bovine 4781 4781 87.301563
Bovine 4781 4781 87.301563
Bovine 4782 4782 87.255156
Bovine 4782 4782 87.255156
Bovine 4783 4783 87.244048
Bovine 4783 4783 87.244048
Bovine 4784 4784 87.222412
Bovine 4784 4784 87.222412
Bovine 4785 4785 87.210655
Bovine 4785 4785 87.210655
Bovine 4786 4786 87.200308
Bovine 4786 4786 87.200308
Bovine 4787 4787 87.161803
Bovine 4787 4787 87.161803
Bovine 4788 4788 87.156789
Bovine 4788 4788 87.156789
Bovine 4789 4789 87.128204
Bovine 4789 4789 87.128204
Bovine 4790 4790 87.111447
Bovine 4790 4790 87.111447
Bovine 4791 4791 87.101659
Bovine 4791 4791 87.101659
Bovine 4792 4792 87.092022
Bovine 4792 4792 87.092022
Bovine 4793 4793 87.074764
Bovine 4793 4793 87.074764
Bovine 4794 4794 87.057770
Bovine 4794 4794 87.057770
Bovine 4795 4795 87.041033
Bovine 4795 4795 87.041033
Bovine 4796 4796 87.041033
Bovine 4796 4796 87.041033
Bovine 4797 4797 87.041033
Bovine 4797 4797 87.041033
Bovine 4798 4798 87.025687
Bovine 4798 4798 87.025687
Bovine 4799 4799 87.025687
Bovine 4799 4799 87.025687
Bovine 4800 4800 86.974083
Bovine 4800 4800 86.974083
Bovine 4801 4801 86.944376
Bovine 4801 4801 86.944376
Bovine 4802 4802 86.944376
Bovine 4802 4802 86.944376
Bovine 4803 4803 86.908587
Bovine 4803 4803 86.908587
Bovine 4804 4804 86.908587
Bovine 4804 4804 86.908587
Bovine 4805 4805 86.873276
Bovine 4805 4805 86.873276
Bovine 4806 4806 86.859017
Bovine 4806 4806 86.859017
Bovine 4807 4807 86.814702
Bovine 4807 4807 86.814702
Bovine 4808 4808 86.800574
Bovine 4808 4808 86.800574
Bovine 4809 4809 86.715316
Bovine 4809 4809 86.715316
Bovine 4810 4810 86.665723
Bovine 4810 4810 86.665723
Bovine 4811 4811 86.609408
Bovine 4811 4811 86.609408
Bovine 4812 4812 86.576287
Bovine 4812 4812 86.576287
Bovine 4813 4813 86.571232
Bovine 4813 4813 86.571232
Bovine 4814 4814 86.505647
Bovine 4814 4814 86.505647
Bovine 4815 4815 86.476809
Bovine 4815 4815 86.476809
Bovine 4816 4816 86.472545
Bovine 4816 4816 86.472545
Bovine 4817 4817 86.454168
Bovine 4817 4817 86.454168
Bovine 4818 4818 86.453834
Bovine 4818 4818 86.453834
Bovine 4819 4819 86.457652
Bovine 4819 4819 86.457652
Bovine 4820 4820 86.477408
Bovine 4820 4820 86.477408
Bovine 4821 4821 86.510600
Bovine 4821 4821 86.510600
Bovine 4822 4822 86.521608
Bovine 4822 4822 86.521608
Bovine 4823 4823 86.531334
Bovine 4823 4823 86.531334
Bovine 4824 4824 86.520034
Bovine 4824 4824 86.520034
Bovine 4825 4825 86.527509
Bovine 4825 4825 86.527509
Bovine 4826 4826 86.534984
Bovine 4826 4826 86.534984
Bovine 4827 4827 86.559311
Bovine 4827 4827 86.559311
Bovine 4828 4828 86.571738
Bovine 4828 4828 86.571738
Bovine 4829 4829 86.559726
Bovine 4829 4829 86.559726
Bovine 4830 4830 86.597934
Bovine 4830 4830 86.597934
Bovine 4831 4831 86.642518
Bovine 4831 4831 86.642518
Bovine 4832 4832 86.649012
Bovine 4832 4832 86.649012
Bovine 4833 4833 86.633646
Bovine 4833 4833 86.633646
Bovine 4834 4834 86.635098
Bovine 4834 4834 86.635098
Bovine 4835 4835 86.635824
Bovine 4835 4835 86.635824
Bovine 4836 4836 86.687118
Bovine 4836 4836 86.687118
Bovine 4837 4837 86.667061
Bovine 4837 4837 86.667061
Bovine 4838 4838 86.651912
Bovine 4838 4838 86.651912
Bovine 4839 4839 86.623458
Bovine 4839 4839 86.623458
Bovine 4840 4840 86.601714
Bovine 4840 4840 86.601714
Bovine 4841 4841 86.604334
Bovine 4841 4841 86.604334
Bovine 4842 4842 86.581846
Bovine 4842 4842 86.581846
Bovine 4843 4843 86.565725
Bovine 4843 4843 86.565725
Bovine 4844 4844 86.548817
Bovine 4844 4844 86.548817
Bovine 4845 4845 86.513827
Bovine 4845 4845 86.513827
Bovine 4846 4846 86.490641
Bovine 4846 4846 86.490641
Bovine 4847 4847 86.477604
Bovine 4847 4847 86.477604
Bovine 4848 4848 86.440971
Bovine 4848 4848 86.440971
Bovine 4849 4849 86.462327
Bovine 4849 4849 86.462327
Bovine 4850 4850 86.516845
Bovine 4850 4850 86.516845
Bovine 4851 4851 86.568180
Bovine 4851 4851 86.568180
Bovine 4852 4852 86.581299
Bovine 4852 4852 86.581299
Bovine 4853 4853 86.603417
Bovine 4853 4853 86.603417
Bovine 4854 4854 86.630537
Bovine 4854 4854 86.630537
Bovine 4855 4855 86.669926
Bovine 4855 4855 86.669926
Bovine 4856 4856 86.695577
Bovine 4856 4856 86.695577
Bovine 4857 4857 86.741896
Bovine 4857 4857 86.741896
Bovine 4858 4858 86.801214
Bovine 4858 4858 86.801214
Bovine 4859 4859 86.857690
Bovine 4859 4859 86.857690
Bovine 4860 4860 86.891383
Bovine 4860 4860 86.891383
Bovine 4861 4861 86.948546
Bovine 4861 4861 86.948546
Bovine 4862 4862 87.010243
Bovine 4862 4862 87.010243
Bovine 4863 4863 87.057609
Bovine 4863 4863 87.057609
Bovine 4864 4864 87.118017
Bovine 4864 4864 87.118017
Bovine 4865 4865 87.209228
Bovine 4865 4865 87.209228
Bovine 4866 4866 87.248189
Bovine 4866 4866 87.248189
Bovine 4867 4867 87.265514
Bovine 4867 4867 87.265514
Bovine 4868 4868 87.289764
Bovine 4868 4868 87.289764
Bovine 4869 4869 87.375487
Bovine 4869 4869 87.375487
Bovine 4870 4870 87.398721
Bovine 4870 4870 87.398721
Bovine 4871 4871 87.472615
Bovine 4871 4871 87.472615
Bovine 4872 4872 87.566791
Bovine 4872 4872 87.566791
Bovine 4873 4873 87.663478
Bovine 4873 4873 87.663478
Bovine 4874 4874 87.751620
Bovine 4874 4874 87.751620
Bovine 4875 4875 87.816739
Bovine 4875 4875 87.816739
Bovine 4876 4876 87.906395
Bovine 4876 4876 87.906395
Bovine 4877 4877 87.974766
Bovine 4877 4877 87.974766
Bovine 4878 4878 88.078719
Bovine 4878 4878 88.078719
Bovine 4879 4879 88.108727
Bovine 4879 4879 88.108727
Bovine 4880 4880 88.108727
Bovine 4880 4880 88.108727
Bovine 4881 4881 88.224077
Bovine 4881 4881 88.224077
Bovine 4882 4882 88.328176
Bovine 4882 4882 88.328176
Bovine 4883 4883 88.397643
Bovine 4883 4883 88.397643
Bovine 4884 4884 88.538074
Bovine 4884 4884 88.538074
Bovine 4885 4885 88.538074
Bovine 4885 4885 88.538074
Bovine 4886 4886 88.638798
Bovine 4886 4886 88.638798
Bovine 4887 4887 88.675512
Bovine 4887 4887 88.675512
Bovine 4888 4888 88.777248
Bovine 4888 4888 88.777248
Bovine 4889 4889 88.814122
Bovine 4889 4889 88.814122
Bovine 4890 4890 88.938605
Bovine 4890 4890 88.938605
Bovine 4891 4891 89.010811
Bovine 4891 4891 89.010811
Bovine 4892 4892 89.035586
Bovine 4892 4892 89.035586
Bovine 4893 4893 89.130947
Bovine 4893 4893 89.130947
Bovine 4894 4894 89.185098
Bovine 4894 4894 89.185098
Bovine 4895 4895 89.214709
Bovine 4895 4895 89.214709
Bovine 4896 4896 89.314014
Bovine 4896 4896 89.314014
Bovine 4897 4897 89.340750
Bovine 4897 4897 89.340750
Bovine 4898 4898 89.444735
Bovine 4898 4898 89.444735
Bovine 4899 4899 89.471150
Bovine 4899 4899 89.471150
Bovine 4900 4900 89.524021
Bovine 4900 4900 89.524021
Bovine 4901 4901 89.626845
Bovine 4901 4901 89.626845
Bovine 4902 4902 89.654466
Bovine 4902 4902 89.654466
Bovine 4903 4903 89.749497
Bovine 4903 4903 89.749497
Bovine 4904 4904 89.807217
Bovine 4904 4904 89.807217
Bovine 4905 4905 89.941040
Bovine 4905 4905 89.941040
Bovine 4906 4906 89.993287
Bovine 4906 4906 89.993287
Bovine 4907 4907 90.090126
Bovine 4907 4907 90.090126
Bovine 4908 4908 90.172373
Bovine 4908 4908 90.172373
Bovine 4909 4909 90.261564
Bovine 4909 4909 90.261564
Bovine 4910 4910 90.384931
Bovine 4910 4910 90.384931
Bovine 4911 4911 90.414009
Bovine 4911 4911 90.414009
Bovine 4912 4912 90.454817
Bovine 4912 4912 90.454817
Bovine 4913 4913 90.604518
Bovine 4913 4913 90.604518
Bovine 4914 4914 90.645389
Bovine 4914 4914 90.645389
Bovine 4915 4915 90.741484
Bovine 4915 4915 90.741484
Bovine 4916 4916 90.797255
Bovine 4916 4916 90.797255
Bovine 4917 4917 90.848342
Bovine 4917 4917 90.848342
Bovine 4918 4918 90.888561
Bovine 4918 4918 90.888561
Bovine 4919 4919 90.940836
Bovine 4919 4919 90.940836
Bovine 4920 4920 90.969663
Bovine 4920 4920 90.969663
Bovine 4921 4921 91.005496
Bovine 4921 4921 91.005496
Bovine 4922 4922 91.005496
Bovine 4922 4922 91.005496
Bovine 4923 4923 91.023493
Bovine 4923 4923 91.023493
Bovine 4924 4924 91.035683
Bovine 4924 4924 91.035683
Bovine 4925 4925 91.048021
Bovine 4925 4925 91.048021
Bovine 4926 4926 91.093554
Bovine 4926 4926 91.093554
Bovine 4927 4927 91.118495
Bovine 4927 4927 91.118495
Bovine 4928 4928 91.158611
Bovine 4928 4928 91.158611
Bovine 4929 4929 91.202277
Bovine 4929 4929 91.202277
Bovine 4930 4930 91.234792
Bovine 4930 4930 91.234792
Bovine 4931 4931 91.273106
Bovine 4931 4931 91.273106
Bovine 4932 4932 91.295894
Bovine 4932 4932 91.295894
Bovine 4933 4933 91.304087
Bovine 4933 4933 91.304087
Bovine 4934 4934 91.360530
Bovine 4934 4934 91.360530
Bovine 4935 4935 91.394515
Bovine 4935 4935 91.394515
Bovine 4936 4936 91.428231
Bovine 4936 4936 91.428231
Bovine 4937 4937 91.459797
Bovine 4937 4937 91.459797
Bovine 4938 4938 91.459797
Bovine 4938 4938 91.459797
Bovine 4939 4939 91.527452
Bovine 4939 4939 91.527452
Bovine 4940 4940 91.559299
Bovine 4940 4940 91.559299
Bovine 4941 4941 91.613713
Bovine 4941 4941 91.613713
Bovine 4942 4942 91.637027
Bovine 4942 4942 91.637027
Bovine 4943 4943 91.715234
Bovine 4943 4943 91.715234
Bovine 4944 4944 91.739517
Bovine 4944 4944 91.739517
Bovine 4945 4945 91.789850
Bovine 4945 4945 91.789850
Bovine 4946 4946 91.824116
Bovine 4946 4946 91.824116
Bovine 4947 4947 91.863706
Bovine 4947 4947 91.863706
Bovine 4948 4948 91.903612
Bovine 4948 4948 91.903612
Bovine 4949 4949 92.003928
Bovine 4949 4949 92.003928
Bovine 4950 4950 92.070138
Bovine 4950 4950 92.070138
Bovine 4951 4951 92.151689
Bovine 4951 4951 92.151689
Bovine 4952 4952 92.216103
Bovine 4952 4952 92.216103
Bovine 4953 4953 92.216103
[truncated: 17,471 more chars]
