# Supplementary material for: A metagenomic analysis of the phase 2 Anopheles gambiae 1000 genomes dataset reveals a wide diversity of cobionts associated with field collected mosquitoes
Source: Commun Biol. 2024 May 30;7:667. doi: 10.1038/s42003-024-06337-9 (PMC11139907; doi:10.1038/s42003-024-06337-9)
Supplement: Supplementary file 7 — Supplementary Data 4 [file 42003_2024_6337_MOESM7_ESM.xlsx]

## Sheet: Plasmodium falciparum reads 
Plasmodium falciparum reads. A total of 59 specimens with validated coverages for P. falciparum core and apicoplast genomes relative to GC content and which were considered true positive for the presence of P. falciparum DNA. For each mosquito specimen the first four columns list the accession number, sex, geographic origin, and molecular forms according to the Ag1000 Phase1 and 2 metadata. The f…
Accession Number	Sex	Country	M/S	P. falciparum reads	Core Genome Covered (%)	Apicoplast Genome Covered (%)
ERS223999	F	Burkina Faso	M	819108	73.96	73.21
ERS224457	F	Cameroon	S	440384	65.21	50.01
ERS224662	F	Cameroon	S	267278	55.4	65
ERS224781	F	Burkina Faso	S	231640	52.75	68.13
ERS223969	F	Uganda	S	219591	51.2	62.48
ERS223876	F	Uganda	S	114946	36.45	64.52
ERS224512	F	Cameroon	S	110945	30.13	47.25
ERS223894	F	Burkina Faso	S	101363	33.06	64.75
ERS224838	F	Cameroon	S	96259	31.22	34.04
ERS223963	F	Burkina Faso	M	78328	27.73	62.89
ERS223941	F	Burkina Faso	M	74626	26.62	40.55
ERS224020	F	Burkina Faso	M	72688	25.86	49.13
ERS223770	F	Uganda	S	67352	24.56	55.37
ERS223977	F	Burkina Faso	M	65502	24.35	43.82
ERS223955	F	Burkina Faso	M	55839	21.02	51.11
ERS224656	F	Burkina Faso	S	55537	20.58	53.38
ERS224335	F	Cameroon	S	53750	19.76	38.68
ERS224461	F	Cameroon	S	42251	16.82	18.48
ERS224428	F	Cameroon	S	37146	14.68	32.15
ERS224368	F	Cameroon	S	31525	12.86	33.81
ERS224599	F	Cameroon	S	30071	11.97	11.94
ERS224366	F	Cameroon	S	27027	11.26	31.66
ERS224346	F	Cameroon	S	24347	10.12	16.08
ERS223906	F	Uganda	S	21946	9.33	38.58
ERS224669	F	Cameroon	S	21324	8.79	20.85
ERS224287	F	Gabon	S	18744	7.92	24.37
ERS224828	F	Gabon	S	18021	7.64	51.03
ERS224632	F	Cameroon	S	16045	6.33	51.23
ERS224490	F	Cameroon	S	13663	6.02	5
ERS223829	F	Uganda	S	13504	5.81	31.23
ERS224375	F	Cameroon	S	13175	5.66	22.36
ERS223959	F	Uganda	S	12267	5.4	12.74
ERS223933	F	Burkina Faso	M	11062	4.84	26.42
ERS224557	F	Cameroon	S	10683	4.64	13.4
ERS224564	F	Cameroon	S	10485	4.5	3.66
ERS224213	F	Burkina Faso	M	10071	4.39	36.6
ERS224487	F	Cameroon	S	10060	4.53	4.41
ERS224601	F	Cameroon	S	9005	3.94	6.58
ERS223848	F	Uganda	S	8589	3.85	20.65
ERS224631	F	Cameroon	S	8570	3.7	5.46
ERS224484	F	Cameroon	S	7463	3.36	8.21
ERS224046	F	Burkina Faso	S	7326	3.21	44.95
ERS224432	F	Cameroon	S	6546	2.96	14.59
ERS224021	F	Burkina Faso	M	5923	2.66	17.2
ERS224379	F	Cameroon	S	5745	2.57	12.84
ERS224030	F	Burkina Faso	M	4896	2.24	16.07
ERS223774	F	Uganda	S	4426	1.96	15.64
ERS156417	F	France	S	3448	1.54	7.34
ERS224848	F	Cameroon	S	3184	1.41	3.82
ERS224846	F	Cameroon	S	3165	1.43	6.09
ERS223799	F	Uganda	S	2407	1.07	10.3
ERS223867	F	Burkina Faso	M	2120	0.97	5.21
ERS223931	F	Uganda	S	1841	0.83	7.53
ERS223904	F	Uganda	S	1709	0.74	3.87
ERS223944	F	Uganda	S	1612	0.74	4.27
ERS224344	F	Cameroon	S	1385	0.63	5.61
ERS223748	F	Uganda	S	1179	0.52	3.31
ERS223831	F	Uganda	S	1040	0.47	3.75
ERS224624	F	Cameroon	S	1003	0.43	11.57

## Sheet: All viral species detected 
All viral species detected. Column A is the viral species as assigned by the BMM pipeline. Column B indicates whether the species assignment represents a bacterial virus (bacteriophage) or eukaryotic virus (Virus). Column C is the virus family associated with the species identity. Column D indicates the number of specimens in which each viral species was found out of a total of 1,142. Column E in…
Species	Type	Family	Samples	BestReads	Status	Basis
Acinetobacter_phage_AbP2	Bacteriophage	Myoviridae	3	81-1694	PNB
Acinetobacter_phage_LZ35	Bacteriophage	Myoviridae	2	225-2970	PNB
Acinetobacter_phage_WCHABP1	Bacteriophage	Myoviridae	1	6863	PNB
Acinetobacter_phage_WCHABP12	Bacteriophage	Myoviridae	1	993	PNB
Acinetobacter_phage_YMC11_12_R1215	Bacteriophage	Myoviridae	4	361-7493	PNB
Acinetobacter_virus_AB1	Bacteriophage	Myoviridae	4	115-4485	PNB
Acinetobacter_virus_AB2	Bacteriophage	Myoviridae	4	39-555	PNB
Acinetobacter_virus_AP22	Bacteriophage	Myoviridae	4	300-5830	PNB
Aeromonas_phage_phiARM81mr	Bacteriophage	Unclassified	2	697-4964	PNB
Avian leukosis virus	Virus	Retroviridae	1	7	Contaminant	RNA virus
CMV	Virus	Herpesviridae	1	165	Contaminant	Vector
Cronobacter_phage_ENT39118	Bacteriophage	Siphoviridae	4	11-172	PNB
Cronobacter_phage_ENT47670	Bacteriophage	Myoviridae	2	11-118	PNB
EBV	Virus	Herpesviridae	1	26-178	Unclear
Enterobacteria_phage_HK225	Bacteriophage	Siphoviridae	1	95	PNB
Enterobacteria_phage_HK630	Bacteriophage	Siphoviridae	1	26	PNB
Enterobacteria_phage_mEp237	Bacteriophage	Siphoviridae	1	86	PNB
Enterobacteria_phage_P88	Bacteriophage	Myoviridae	2	165-1239	PNB
Enterovirus A	Virus	Picornaviridae	3	116-203	Contaminant	RNA virus
Erwinia phage EtG	Bacteriophage	Myoviridae	1	2838	PNB
Erwinia_phage_Cronus	Bacteriophage	Unclassified	1	76919	PNB
Erwinia_phage_PhiEaH1	Bacteriophage	Siphoviridae	17	12-111729	PNB
Erwinia_phage_vB_EamM_Caitlin	Bacteriophage	Unclassified	1	81	PNB
Escherichia phage Phi06 2974 B	Bacteriophage	Caudovirales	2	32 to 206	PNB
Escherichia virus 186	Bacteriophage	Myoviridae	2	32-206	PNB
Escherichia virus Lambda	Bacteriophage	Siphoviridae	98	1-29538	Contaminant
Escherichia_phage_HK639	Bacteriophage	Siphoviridae	2	32-150	PNB
Escherichia_phage_Phi06_2974_B	Bacteriophage	Unclassified	2	264-6576	PNB
Escherichia_phage_Phi06_2987_S	Bacteriophage	Unclassified	1	25	PNB
Escherichia_virus_186	Bacteriophage	Caudovirales	2	32 to 206	PNB
Escherichia_virus_N15	Bacteriophage	Siphoviridae	4	14-36	PNB
Escherichia_virus_P1	Bacteriophage	Myoviridae	4	445-2745	PNB
Escherichia_virus_phiX174	Bacteriophage	Microviridae	5	5 to 10	Contaminant
HBV	Virus	Hepadnaviridae	15	4-702	Eukaryotic Virus
HIV	Virus	Retroviridae	26	7-1637	Contaminant	RNA virus
HPV	Virus	Papillomaviridae	3	12 to 62	Unclear
Human Mastadenovirus C	Virus	Adenoviridae	19	10-253	Contaminant	Vector
Influenza A	Virus	Orthomyxoviridae	2	15-25	Contaminant	RNA virus
Influenza B	Virus	Orthomyxoviridae	6	4 to 53	Contaminant	RNA virus
Klebsiella_phage_KP8	Bacteriophage	Podoviridae	4	1019-9400	PNB
Klebsiella_phage_vB_KpnM_BIS47	Bacteriophage	Unclassified	1	40	PNB
Morganella_phage_IME1369_02	Bacteriophage	Siphoviridae	1	212	PNB
Pantoea_virus_Limelight	Bacteriophage	Podoviridae	1	142	PNB
Pseudomonas virus EL	Bacteriophage	Myoviridae	1	38	PNB
Primate erythroparvovirus 1	Virus	Parvoviridae	3	17-40	Eukaryotic Virus
Propionibacterium_virus_DrParker	Bacteriophage	Siphoviridae	1	10	PNB
Propionibacterium_virus_Keiki	Bacteriophage	Siphoviridae	1	24	PNB
Propionibacterium_virus_P101A	Bacteriophage	Siphoviridae	1	10	PNB
Propionibacterium_virus_PHL082M03	Bacteriophage	Siphoviridae	1	31	PNB
Propionibacterium_virus_PHL179M00	Bacteriophage	Siphoviridae	1	25	PNB
Salmonella phage FSL SP 004	Bacteriophage	Myoviridae	1	174	PNB
Salmonella_phage_epsilon34	Bacteriophage	Podoviridae	1	634	PNB
Salmonella_phage_SEN1	Bacteriophage	Myoviridae	1	319	PNB
Salmonella_virus_Fels2	Bacteriophage	Myoviridae	1	149	PNB
Staphylococcus_phage_vB_SauS_IMEP5	Bacteriophage	Siphoviridae	1	32	PNB
Stenotrophomonas_phage_S1	Bacteriophage	Siphoviridae	1	2195	PNB
Streptococcus phage IPP5	Bacteriophage	Caudovirales	6	14-26	PNB
Streptococcus_phage_IPP10	Bacteriophage	Unclassified	1	9	PNB
Streptococcus_phage_IPP17	Bacteriophage	Caudovirales	6	6 ro 12	PNB
Streptococcus_phage_IPP24	Bacteriophage	Unclassified	6	12 to 78	PNB
Streptococcus_phage_IPP26	Bacteriophage	Unclassified	6	15 to 58	PNB
Streptococcus_phage_IPP32	Bacteriophage	Unclassified	17	4 to 97	PNB
Streptococcus_phage_IPP34	Bacteriophage	Unclassified	4	3 to 13	PNB
Streptococcus_phage_IPP35	Bacteriophage	Unclassified	1	6	PNB
Streptococcus_phage_IPP50	Bacteriophage	Unclassified	2	5 to 8	PNB
Streptococcus_phage_IPP52	Bacteriophage	Unclassified	3	6 to 8	PNB
Streptococcus_phage_IPP55	Bacteriophage	Unclassified	3	2 to 6	PNB
Streptococcus_phage_IPP65	Bacteriophage	Unclassified	8	3 to 26	PNB
Streptococcus_phage_IPP69	Bacteriophage	Unclassified	6	3 to 31	PNB
Streptococcus_phage_phi1207_3	Bacteriophage	Caudovirales	2	20-44	PNB
Streptococcus_phage_phiARI0004	Bacteriophage	Unclassified	2	10 to 13	PNB
Streptococcus_phage_phiARI0285_1	Bacteriophage	Unclassified	2	7 to 10	PNB
Streptococcus_phage_phiARI0378	Bacteriophage	Unclassified	2	12 to 16	PNB
Streptococcus_phage_phiARI0923	Bacteriophage	Siphoviridae	2	5 to 8	PNB
Streptococcus_phage_phiBHN167	Bacteriophage	Unclassified	16	6 to 50	PNB
Streptococcus_phage_SpGS_1	Bacteriophage	Siphoviridae	3	1 to 4	PNB
SV40	Virus	Polyomaviridae	3	56-153	Contaminant	Vector
Tipula oleracea nudivirus	Virus	Nudivirdae	1	39	Unclear
uncultured_Caudovirales_phage	Bacteriophage	Caudovirales	4	5-150	PNB
Ungulate erythroparvovirus	Virus	Parvoviridae	1	977-1797	Eukaryotic Virus

## Sheet: Viral species by specimen
Viral species detected by specimen. Column A is the specimen identifier. Column B is the pipeline used to make the assignment. Column C indicated whether bacteriophages, eukaryotic viruses, or both are present in the specimen. Columns D-H indicate the bacteriophage or viral species detected. Suspected contaminants are colored purple.
SampleName	Pipeline	Type	Species-1	Species-2	Species-3	Species-4	Species-5
ERS156393	BMM	Bacteriophage	Pseudomonas_virus_EL
ERS223751	BMM	Bacteriophage	Escherichia_virus_Lambda
ERS223757	BMM	Virus	HBV
ERS223759	BMM	Bacteriophage	Escherichia_virus_Lambda
ERS223773	BMM	Bacteriophage	Escherichia_virus_phiX174
ERS223779	BMM	Bacteriophage	Escherichia_virus_phiX175
ERS223797	BMM	Virus	HBV
ERS223818	BMM	Bacteriophage	Escherichia_virus_phiX175
ERS223823	BMM	Bacteriophage	Escherichia_virus_phiX176
ERS223833	BMM	Bacteriophage	Propionibacterium_phage_DrParker
ERS223839	BMM	Virus	Human orthopneumovirus
ERS223848	BMM	Virus	Influenza A	Influenza B virus
ERS223873	BMM	Bacteriophage	Escherichia_virus_Lambda
ERS223880	BMM	Bacteriophage	Escherichia_virus_Lambda	Escherichia_virus_phiX176
ERS223915	BMM	Bacteriophage	Propionibacterium_virus_P101A
ERS223916	BMM	Bacteriophage	Erwinia_phage_PhiEaH1	Acinetobacter_phage_YMC11_12_R1215	Acinetobacter_virus_AP22	Acinetobacter_phage_WCHABP1	Acinetobacter_virus_AB1
ERS223918	BMM	Virus	Human orthopneumovirus
ERS223919	BMM	Bacteriophage	Erwinia_phage_PhiEaH1	Acinetobacter_phage_YMC11_12_R1215	Acinetobacter_virus_AP22	Acinetobacter_phage_WCHABP1	Klebsiella_phage_KP8
ERS223931	BMM	Virus	Human orthopneumovirus
ERS223964	BMM	Bacteriophage	Escherichia_virus_Lambda
ERS223967	BMM	Virus	Human orthopneumovirus
ERS223968	BMM	Virus	Influenza A	Influenza B virus
ERS223982	BMM	Bacteriophage	Erwinia_phage_PhiEaH1
ERS223989	BMM	Bacteriophage	Escherichia_virus_Lambda
ERS223990	BMM	Virus and Bacteriophage	HBV	Escherichia virus Lambda	Erwinia phage unclassified
ERS223996	BMM	Virus and Bacteriophage	HBV	Escherichia_virus_Lambda	Erwinia_phage_Cronus
ERS224002	BMM	Bacteriophage	Klebsiella_phage_vB_KpnM_BIS47
ERS224003	BMM	Bacteriophage	Erwinia_phage_PhiEaH1
ERS224010	BMM	Bacteriophage	Erwinia_phage_PhiEaH1
ERS224022	BMM	Bacteriophage	Erwinia_phage_PhiEaH1
ERS224023	BMM	Bacteriophage	Escherichia_virus_Lambda	Streptococcus_phage_phiBHN167
ERS224029	BMM	Virus	HBV
ERS224030	BMM	Bacteriophage	Escherichia_virus_Lambda
ERS224031	BMM	Bacteriophage	Morganella_phage_IME1369_02	Streptococcus_phage_IPP32	Streptococcus_phage_phiBHN167	Streptococcus_phage_IPP65	Streptococcus_phage_IPP34
ERS224038	BMM	Bacteriophage	Erwinia_phage_PhiEaH1
ERS224039	BMM	Bacteriophage	Erwinia_phage_PhiEaH1	Klebsiella_phage_KP8	Acinetobacter_virus_AP22	Acinetobacter_phage_WCHABP1	Acinetobacter_phage_YMC11_12_R1215
ERS224044	BMM	Bacteriophage	Escherichia_virus_Lambda
ERS224045	BMM	Bacteriophage	Erwinia_phage_PhiEaH1
ERS224047	BMM	Virus	Human Mastadenovirus C
ERS224048	BMM	Bacteriophage	Escherichia_virus_Lambda
ERS224055	BMM	Bacteriophage	Erwinia_phage_PhiEaH1
ERS224058	BMM	Bacteriophage	Streptococcus_phage_IPP32	Streptococcus_phage_phiBHN167	Streptococcus_phage_IPP65	Streptococcus_phage_phiARI0285_1	Streptococcus_phage_IPP69
ERS224066	BMM	Bacteriophage	Erwinia_phage_PhiEaH1
ERS224070	BMM	Bacteriophage	Erwinia_phage_PhiEaH1
ERS224074	BMM	Bacteriophage	Erwinia_phage_PhiEaH1
ERS224077	BMM	Bacteriophage	Erwinia_phage_PhiEaH1
ERS224084	BMM	Bacteriophage	Escherichia_virus_Lambda
ERS224085	BMM	Bacteriophage	Streptococcus_phage_IPP65	Streptococcus_phage_IPP69
ERS224089	BMM	Bacteriophage	Erwinia_phage_PhiEaH1
ERS224090	BMM	Virus and Bacteriophage	HBV	Escherichia virus Lambda
ERS224108	BMM	Bacteriophage	Escherichia_virus_N15
ERS224110	BMM	Bacteriophage	Escherichia_virus_Lambda
ERS224137	BMM	Bacteriophage	Salmonella_phage_SEN1	Salmonella_virus_Fels2
ERS224143	BMM	Bacteriophage	Streptococcus_phage_phiBHN167
ERS224166	BMM	Bacteriophage	Streptococcus_phage_IPP32	Streptococcus_phage_IPP5	Streptococcus_phage_IPP26	Streptococcus_phage_phiBHN167	Streptococcus_phage_IPP17
ERS224170	BMM	Bacteriophage	Escherichia_virus_Lambda
ERS224171	BMM	Bacteriophage	Escherichia_virus_N15
ERS224177	BMM	Bacteriophage	Stenotrophomonas_phage_S1	Aeromonas_phage_phiARM81mr	Escherichia_phage_HK639	Enterobacteria_phage_HK225
ERS224178	BMM	Bacteriophage	Streptococcus_phage_IPP32	Streptococcus_phage_IPP65	Streptococcus_phage_phiARI0285_1	Streptococcus_phage_phiBHN167	Streptococcus_phage_IPP34
ERS224193	BMM	Bacteriophage	Escherichia_virus_Lambda
ERS224200	BMM	Bacteriophage	Escherichia_virus_Lambda
ERS224205	BMM	Bacteriophage	Streptococcus_phage_IPP5	Streptococcus_phage_IPP26	Streptococcus_phage_IPP32	Streptococcus_phage_phiBHN167	Streptococcus_phage_IPP17
ERS224207	BMM	Bacteriophage	Escherichia_virus_Lambda
ERS224217	BMM	Bacteriophage	Escherichia_virus_Lambda
ERS224223	BMM	Bacteriophage	Staphylococcus_phage_vB_SauS_IMEP5
ERS224235	BMM	Bacteriophage	Escherichia_virus_N15	Streptococcus_phage_IPP24
ERS224242	BMM	Bacteriophage	Escherichia_virus_Lambda	Streptococcus_phage_IPP32	Streptococcus_phage_phiBHN167	Streptococcus_phage_phiARI0004	Streptococcus_phage_IPP65
ERS224250	BMM	Bacteriophage	Escherichia_virus_Lambda
ERS224251	BMM	Bacteriophage	Escherichia_virus_Lambda
ERS224258	BMM	Bacteriophage	Escherichia_virus_Lambda
ERS224275	BMM	Bacteriophage	Escherichia_virus_Lambda
ERS224276	BMM	Bacteriophage	Escherichia_virus_Lambda
ERS224281	BMM	Bacteriophage	Escherichia_virus_Lambda
ERS224283	BMM	Bacteriophage	Escherichia_virus_Lambda
ERS224288	BMM	Bacteriophage	Escherichia_virus_Lambda
ERS224289	BMM	Bacteriophage	Escherichia_virus_Lambda
ERS224291	BMM	Bacteriophage	Escherichia_virus_Lambda
ERS224292	BMM	Bacteriophage	Escherichia_virus_Lambda
ERS224299	BMM	Virus	Influenza B
ERS224311	BMM	Bacteriophage	Escherichia_virus_Lambda
ERS224314	BMM	Bacteriophage	uncultured_Caudovirales_phage
ERS224338	BMM	Bacteriophage	Escherichia_virus_Lambda
ERS224339	BMM	Bacteriophage	Escherichia_virus_Lambda
ERS224345	BMM	Bacteriophage	Escherichia_virus_Lambda
ERS224346	BMM	Bacteriophage	Escherichia_virus_Lambda
ERS224349	BMM	Virus	HBV	Primate erythroparvovirus 1
ERS224350	BMM	Bacteriophage	Escherichia_virus_Lambda
ERS224357	BMM	Bacteriophage	Escherichia_virus_Lambda
ERS224358	BMM	Bacteriophage	Escherichia_virus_Lambda
ERS224359	BMM	Bacteriophage	Escherichia_virus_Lambda
ERS224374	BMM	Bacteriophage	Escherichia_virus_Lambda
ERS224375	BMM	Bacteriophage	Escherichia_virus_Lambda
ERS224383	BMM	Virus and Bacteriophage	HBV	Primate erythroparvovirus 1	Escherichia virus Lambda
ERS224389	BMM	Bacteriophage	Escherichia_virus_Lambda
ERS224390	BMM	Bacteriophage	Escherichia_virus_Lambda
ERS224395	BMM	Virus	HBV
ERS224417	BMM	Virus	HBV	Primate erythroparvovirus 1
ERS224419	BMM	Bacteriophage	Streptococcus_phage_IPP32	Streptococcus_phage_IPP69	Streptococcus_phage_phiBHN167	Streptococcus_phage_IPP65	Streptococcus_phage_IPP34
ERS224424	BMM	Bacteriophage	Streptococcus_phage_IPP32
ERS224433	BMM	Virus	HBV
ERS224440	BMM	Bacteriophage	Escherichia_virus_Lambda
ERS224442	BMM	Bacteriophage	Streptococcus_phage_IPP32	Streptococcus_phage_phiBHN167	Streptococcus_phage_IPP65
ERS224446	BMM	Bacteriophage	Escherichia_virus_Lambda
ERS224447	BMM	Bacteriophage	Streptococcus_phage_IPP17	Streptococcus_phage_IPP24	Streptococcus_phage_IPP55
ERS224449	BMM	Bacteriophage	Streptococcus_phage_IPP32	Streptococcus_phage_phiBHN167	Streptococcus_phage_IPP69	Streptococcus_phage_IPP65	Streptococcus_phage_IPP10
ERS224450	BMM	Virus and Bacteriophage	HPV	Streptococcus phage phiBHN167	Streptococcus phage IPP52
ERS224452	BMM	Bacteriophage	Streptococcus_phage_IPP32
ERS224453	BMM	Bacteriophage	Escherichia_virus_Lambda	Streptococcus_phage_IPP26	Streptococcus_phage_phiBHN167	Streptococcus_phage_IPP32	Streptococcus_phage_phiARI0378
ERS224457	BMM	Bacteriophage	Escherichia_virus_Lambda
ERS224465	BMM	Bacteriophage	Streptococcus_phage_IPP24	Streptococcus_phage_IPP17	Streptococcus_phage_IPP50
ERS224468	BMM	Virus and Bacteriophage	HBV	Streptococcus phage phiBHN167	Streptococcus phage IPP32
ERS224471	BMM	Bacteriophage	Streptococcus_phage_phiBHN167	Streptococcus_phage_IPP26	Streptococcus_phage_IPP5	Streptococcus_phage_IPP32	Streptococcus_phage_IPP52
ERS224482	BMM	Bacteriophage	Streptococcus_phage_IPP32
ERS224491	BMM	Bacteriophage	Streptococcus_phage_IPP24
ERS224493	BMM	Bacteriophage	Escherichia_virus_Lambda
ERS224494	BMM	Bacteriophage	Escherichia_virus_Lambda	Streptococcus_phage_IPP24
ERS224495	BMM	Bacteriophage	Streptococcus_phage_IPP32	Streptococcus_phage_IPP5	Streptococcus_phage_IPP26	Streptococcus_phage_phiARI0923	Streptococcus_phage_IPP55
ERS224497	BMM	Bacteriophage	Streptococcus_phage_IPP24	Streptococcus_phage_IPP17
ERS224498	BMM	Virus	HBV
ERS224499	BMM	Virus and Bacteriophage	HBV	EBV	Streptococcus phage IPP2
ERS224510	BMM	Bacteriophage	Escherichia_virus_Lambda
ERS224516	BMM	Virus	HPV
ERS224536	BMM	Bacteriophage	Escherichia_virus_Lambda
ERS224537	BMM	Bacteriophage	Escherichia_virus_Lambda
ERS224542	BMM	Bacteriophage	Escherichia_virus_Lambda
ERS224544	BMM	Bacteriophage	Escherichia_virus_Lambda
ERS224549	BMM	Bacteriophage	Escherichia_virus_Lambda
ERS224551	BMM	Bacteriophage	Escherichia_virus_Lambda
ERS224552	BMM	Virus	HPV122
ERS224557	BMM	Virus	Human Mastadenovirus C
ERS224569	BMM	Virus	HBV
ERS224576	BMM	Bacteriophage	Pantoea_virus_Limelight
ERS224591	BMM	Virus	Human Mastadenovirus C
ERS224600	BMM	Virus	Human Mastadenovirus C
ERS224607	BMM	Virus	Human Mastadenovirus C
ERS224611	BMM	Bacteriophage	Escherichia_phage_Phi06_2974_B
ERS224614	BMM	Virus	Human Mastadenovirus C
ERS224619	BMM	Bacteriophage	Escherichia_virus_Lambda
ERS224648	BMM	Virus	Human Mastadenovirus C
ERS224653	BMM	Virus	Human Mastadenovirus C
ERS224664	BMM	Virus	Human Mastadenovirus C
ERS224669	BMM	Virus	Human Mastadenovirus C
ERS224772	BMM	Bacteriophage	Erwinia_phage_PhiEaH1	Acinetobacter_phage_YMC11_12_R1215	Klebsiella_phage_KP8	Acinetobacter_virus_AP22	Acinetobacter_phage_WCHABP1
ERS224778	BMM	Bacteriophage	Erwinia_phage_PhiEaH1	Enterobacteria_phage_P88	Cronobacter_phage_ENT47670
ERS224787	BMM	Virus and Bacteriophage	CMV	Escherichia phage Phi06 2974 B	Escherichia virus 186	Salmonella phage FSL SP 004	Erwinia phage EtG
ERS224829	BMM	Bacteriophage	Propionibacterium_virus_PHL082M03	Propionibacterium_virus_PHL179M00
ERS224844	BMM	Bacteriophage	Escherichia_virus_N15
ERS224850	BMM	Bacteriophage	Streptococcus_phage_IPP35
ERS248676	BMM	Bacteriophage	Escherichia_virus_Lambda
ERS248683	BMM	Bacteriophage	Escherichia_virus_Lambda
ERS248690	BMM	Bacteriophage	Escherichia_virus_Lambda
ERS248692	BMM	Bacteriophage	Escherichia_virus_Lambda
ERS248700	BMM	Bacteriophage	Escherichia_virus_Lambda
ERS248702	BMM	Bacteriophage	Escherichia_virus_Lambda
ERS248703	BMM	Bacteriophage	Escherichia_virus_Lambda
ERS248717	BMM	Bacteriophage	Escherichia_virus_Lambda
ERS248719	BMM	Bacteriophage	Escherichia_virus_Lambda
ERS248722	BMM	Bacteriophage	Escherichia_virus_Lambda
ERS248723	BMM	Virus	Avian leukosis virus
ERS248727	BMM	Bacteriophage	Escherichia_virus_Lambda
ERS248730	BMM	Virus	Ungulate erythroparvovirus
ERS248731	BMM	Bacteriophage	Escherichia_virus_Lambda
ERS248732	BMM	Bacteriophage	Escherichia_virus_Lambda
ERS248733	BMM	Bacteriophage	Escherichia_virus_Lambda
ERS248736	BMM	Virus	Tipula oleracea nudivirus
ERS248742	BMM	Bacteriophage	Escherichia_virus_Lambda
ERS248750	BMM	Bacteriophage	Escherichia_virus_Lambda
ERS248756	BMM	Bacteriophage	Escherichia_virus_Lambda
ERS248757	BMM	Bacteriophage	Escherichia_virus_Lambda
ERS248764	BMM	Bacteriophage	Escherichia_virus_Lambda
ERS248766	BMM	Bacteriophage	Escherichia_virus_Lambda
ERS248772	BMM	Bacteriophage	Escherichia_virus_Lambda
ERS248773	BMM	Bacteriophage	Escherichia_virus_Lambda
ERS248775	BMM	Bacteriophage	Escherichia_virus_Lambda
ERS248777	BMM	Bacteriophage	Escherichia_virus_Lambda
ERS248789	BMM	Bacteriophage	Escherichia_virus_Lambda
ERS248791	BMM	Bacteriophage	Escherichia_virus_Lambda
ERS248796	BMM	Bacteriophage	Escherichia_virus_Lambda
ERS248797	BMM	Bacteriophage	Escherichia_virus_Lambda
ERS248798	BMM	Bacteriophage	Escherichia_virus_Lambda
ERS248800	BMM	Bacteriophage	Escherichia_virus_Lambda
ERS248802	BMM	Bacteriophage	Escherichia_virus_Lambda
ERS248815	BMM	Bacteriophage	Escherichia_virus_Lambda
ERS248817	BMM	Bacteriophage	Escherichia_virus_Lambda
ERS248821	BMM	Bacteriophage	Escherichia_virus_Lambda
ERS248823	BMM	Bacteriophage	Escherichia_virus_Lambda
ERS254285	BMM	Virus	HIV
ERS254286	BMM	Virus	HIV
ERS254297	BMM	Virus	HIV
ERS254298	BMM	Virus	HIV
ERS254299	BMM	Virus	HIV
ERS254305	BMM	Virus and Bacteriophage	HIV	Influenza B virus	Human Mastadenovirus C	Escherichia virus Lambda
ERS254306	BMM	Virus and Bacteriophage	HIV	Influenza B virus
ERS254310	BMM	Virus	HIV
ERS254312	BMM	Virus	HIV
ERS254313	BMM	Virus	HIV
ERS254317	BMM	Virus	HIV	Human_mastadenovirus_C	Influenza_B_virus	Escherichia_virus_Lambda
ERS254320	BMM	Bacteriophage	Streptococcus_phage_phi1207_3
ERS254321	BMM	Virus	HIV
ERS254333	BMM	Virus	HIV
ERS254334	BMM	Virus	HIV
ERS254337	BMM	Virus	HIV
ERS254342	BMM	Virus	HIV
ERS254344	BMM	Virus	HIV
ERS254347	BMM	Virus	HIV	Human Mastadenovirus C
ERS254348	BMM	Virus	HIV
ERS254351	BMM	Virus	HIV	Human Mastadenovirus C	SV40	Enterovirus A
ERS254352	BMM	Virus	SV40	Enterovirus A
ERS254353	BMM	Virus	HIV	SV40	Enterovirus A
ERS254356	BMM	Virus	HIV	Human Mastadenovirus C
ERS254357	BMM	Virus	HIV	Influenza B virus	Human Mastadenovirus C
ERS254358	BMM	Virus	HIV	Human Mastadenovirus C
ERS254361	BMM	Virus	HIV	Human Mastadenovirus C
ERS254362	BMM	Virus and Bacteriophage	HIV	Human Mastadenovirus C	Streptococcus phage phi1207 3
ERS311817	BMM	Bacteriophage	Escherichia_virus_186	uncultured_Caudovirales_phage
ERS311834	BMM	Bacteriophage	Propionibacterium_virus_Keiki
ERS311887	BMM	Bacteriophage	Aeromonas_phage_phiARM81mr
ERS311908	BMM	Bacteriophage	Escherichia_virus_P1
ERS311911	BMM	Bacteriophage	Escherichia_virus_P1	uncultured_Caudovirales_phage
ERS311913	BMM	Bacteriophage	Escherichia_virus_P1
ERS311967	BMM	Bacteriophage	Escherichia_virus_P1
ERS311978	BMM	Bacteriophage	Escherichia_virus_Lambda
ERS312012	BMM	Bacteriophage	Escherichia_virus_Lambda

## Sheet: Viral species detected- Pickaxe
Viral species detected-Pickaxe. Column A is the bacteriophage or viral species. Column B indicates whether the species is a bacteriophage or eukaryotic virus. Column C indicates the Family. Column D indicates whether the species call is considered a contaminant, eukaryotic virus, computational mis-assignment, potential novel bacteriophage (PNB), or is eukaryotic virus with an RNA genome. Sequence…
Virus	Type	Family	Comment	# Samples
Acetobacter malorum	Bacteria	N/A	Mis-assignment
Acidovorax phage ACP17	Bacteriophage	Myoviridae	PNB
Acidovorax phage ACPWH	Bacteriophage	Siphoviridae	PNB
Acinetobacter baumannii	Bacteria	N/A	Mis-assignment
Acinetobacter phage AbP2	Bacteriophage	Myoviridae	PNB
Acinetobacter phage Acj9	Bacteriophage	Myoviridae	PNB
Acinetobacter phage LZ35	Bacteriophage	Myoviridae	PNB
Acinetobacter phage phiAC-1	Bacteriophage	Myoviridae	PNB
Acinetobacter phage Presley	Bacteriophage	Podoviridae	PNB
Acinetobacter phage SH-Ab 15599	Bacteriophage	Ackermannviridae	PNB
Acinetobacter phage vB_AbaM_Acibel004	Bacteriophage	Myoviridae	PNB
Acinetobacter phage vB_AbaM_B09_Aci05	Bacteriophage	Myoviridae	PNB
Acinetobacter phage vB_AbaM_B9	Bacteriophage	Myoviridae	PNB
Acinetobacter phage vB_AbaM_ME3	Bacteriophage	Myoviridae	PNB
Acinetobacter phage vB_ApiP_P1	Bacteriophage	Podoviridae	PNB
Acinetobacter phage vB_KpnM_IME512	Bacteriophage	Myoviridae	PNB
Acinetobacter phage WCHABP1	Bacteriophage	Myoviridae	PNB
Acinetobacter phage WCHABP12	Bacteriophage	Myoviridae	PNB
Acinetobacter phage YMC13/03/R2096	Bacteriophage	Myoviridae	PNB
Acinetobacter virus AB1	Bacteriophage	Myoviridae	PNB
Acinetobacter virus AbC62	Bacteriophage	Myoviridae	PNB
Acinetobacter virus AP22	Bacteriophage	Myoviridae	PNB
Aeromonas phage phiAS5	Bacteriophage	Myoviridae	PNB
Agrobacterium phage Atu_ph07	Bacteriophage	Myoviridae	PNB
Anopheles annulipes orbivirus	Virus	Reoviridae	RNA virus	1
Arthrobacter virus Amigo	Bacteriophage	Siphoviridae	PNB
Bacillus phage 0305phi8-36	Bacteriophage	Myoviridae	PNB
Bacillus phage PPIsBest	Bacteriophage	Herelleviridae	PNB
Bacillus virus G	Bacteriophage	Myoviridae	PNB
Bacteria	Bacteria	N/A	Mis-assignment
Bacteroidetes bacterium	Bacteria	N/A	Mis-assignment
Barrevirus sp.	Bacteria	N/A	Mis-assignment
Blastopirellula	Bacteria	N/A	Mis-assignment
Bodo saltans virus	Virus	Mimiviridae	Mis-assignment	3
Bordetella phage vB_BbrM_PHB04	Bacteriophage	Myoviridae	PNB
Brazilian marseillevirus	Virus	Marseilleviridae	Mis-assignment	1
Brevibacillus reuszeri	Bacteria	N/A	Mis-assignment
Burkholderia phage KS9	Bacteriophage	Siphoviridae	PNB
Buttiauxella agrestis	Bacteria	N/A	Mis-assignment
Caballeronia arationis	Bacteria	N/A	Mis-assignment
Cafeteria roenbergensis virus	Virus	Mimiviridae	Mis-assignment	4
Candidatus Bathyarchaeota archaeon	Bacteria	N/A	Mis-assignment
Candidatus Endolissoclinum sp. TMED37	Fungi	N/A	Mis-assignment
Candidatus Pelagibacter sp. TMED197	Fungi	N/A	Mis-assignment
Catovirus CTV1	Virus	Mimiviridae	Mis-assignment	3
Caulobacter phage CcrBL10	Bacteriophage	Siphoviridae	PNB
Caulobacter phage CcrSC	Bacteriophage	Siphoviridae	PNB
Caulobacter phage Cr30	Bacteriophage	Myoviridae	PNB
Cellulophaga virus Cba41	Bacteriophage	Podoviridae	PNB
Citrobacter phage CVT22	Bacteriophage	Podoviridae	PNB
Clavibacter phage CMP1	Bacteriophage	Siphoviridae	PNB
Clavibacter phage CN1A	Bacteriophage	Siphoviridae	PNB
Cloning vector GAANTRY B donor tdTom	Vector	N/A	Contaminant
Croceibacter phage P2559Y	Bacteriophage	Siphoviridae	PNB
Cronobacter phage S13	Bacteriophage	Myoviridae	PNB
Cronobacter phage vB_CsaM_GAP32	Bacteriophage	Myoviridae	PNB
Cupriavidus sp. USMAA1020	Bacteria	N/A	Mis-assignment
Curvibacter phage P26059A	Bacteriophage	Siphoviridae	PNB
Cytophagaceae bacterium	Bacteria	N/A	Mis-assignment
Dasosvirus sp.	Bacteria	N/A	Mis-assignment
Dehalobacterium formicoaceticum	Bacteria	N/A	Mis-assignment
Enterobacter phage Arya	Bacteriophage	Myoviridae	PNB
Enterobacteria phage IME10	Bacteriophage	Podoviridae	PNB
Enterobacteria phage vB_KleM-RaK2	Bacteriophage	Myoviridae	PNB
Enterococcus faecalis	Bacteria	N/A	Mis-assignment
Erwinia phage Cronus	Bacteriophage	Myoviridae	PNB
Erwinia phage PhiEaH1	Bacteriophage	Myoviridae	PNB
Erwinia phage phiEt88	Bacteriophage	Myoviridae	PNB
Erwinia phage vB_EamM_Bosolaphorus	Bacteriophage	Myoviridae	PNB
Erwinia phage vB_EamM_Caitlin	Bacteriophage	Myoviridae	PNB
Erwinia phage vB_EamM_ChrisDB	Bacteriophage	Myoviridae	PNB
Erwinia phage vB_EamM_Desertfox	Bacteriophage	Myoviridae	PNB
Erwinia phage vB_EamM_Huxley	Bacteriophage	Myoviridae	PNB
Erwinia phage vB_EamM_MadMel	Bacteriophage	Myoviridae	PNB
Erwinia phage vB_EamM_Mortimer	Bacteriophage	Myoviridae	PNB
Erwinia phage vB_EamM_Phobos	Bacteriophage	Myoviridae	PNB
Erwinia phage vB_EamM_RisingSun	Bacteriophage	Myoviridae	PNB
Erwinia virus Deimos	Bacteriophage	Myoviridae	PNB
Erwinia virus Ea35-70	Bacteriophage	Myoviridae	PNB
Erwinia virus EaH2	Bacteriophage	Myoviridae	PNB
Erwinia virus RAY	Bacteriophage	Myoviridae	PNB
Erwinia virus Simmy50	Bacteriophage	Myoviridae	PNB
Erwinia virus SpecialG	Bacteriophage	Myoviridae	PNB
Escherichia coli	Bacteria	N/A	Mis-assignment
Escherichia phage PBECO 4	Bacteriophage	Myoviridae	PNB
Escherichia phage vB_EcoM_ECOO78	Bacteriophage	Myoviridae	PNB
Escherichia virus 4MG	Bacteriophage	Myoviridae	PNB
Escherichia virus CVM10	Bacteriophage	Myoviridae	PNB
Escherichia virus ep3	Bacteriophage	Myoviridae	PNB
Escherichia virus Lambda	Bacteriophage	Siphoviridae	Contaminant
Escherichia virus N4	Bacteriophage	Podoviridae	PNB
Fistulifera solaris	Bacteria	N/A	Mis-assignment
Flavobacterium nitrogenifigens	Bacteria	N/A	Mis-assignment
Flavobacterium phage 11b	Bacteriophage	Siphoviridae	PNB
Freshwater phage uvFW-CGR-AMD-COM-C203	Bacteriophage	Siphoviridae	PNB
Gammaproteobacteria bacterium	Bacteria	N/A	Mis-assignment
Geodermatophilus chilensis	Bacteria	N/A	Mis-assignment
Halocynthia phage JM-2012	Bacteriophage	Myoviridae	PNB
Hepatitis B virus	Virus	Hepadnaviridae	Eukaryotic virus	12
Hokovirus HKV1	Virus	Mimiviridae	Mis-assignment	1
Homavirus sp.	Virus	Mimiviridae	Mis-assignment	1
Human immunodeficiency virus 1	Virus	Retroviridae	Contaminant	2
Hyperionvirus sp.	Virus	Mimiviridae	Mis-assignment	3
Idiomarinaceae phage Phi1M2-2	Bacteriophage	Siphoviridae	PNB
Indivirus ILV1	Virus	Mimiviridae	Mis-assignment	1
Karumba virus	Virus	Flaviviridae	RNA virus	1
Klebsiella phage KP8	Bacteriophage	Podoviridae	PNB
Klebsiella phage vB_KpnM_KB57	Bacteriophage	Myoviridae	PNB
Klebsiella pneumoniae	Bacteria	N/A	Mis-assignment
Klosneuvirus KNV1	Virus	Mimiviridae	Mis-assignment	4
Lactococcus phage AM1	Bacteriophage	Siphoviridae	PNB
Lake Baikal phage Baikal-20-5m-C28	Bacteriophage	Myoviridae	PNB
Lausannevirus	Virus	Marseilleviridae	Mis-assignment	2
Linepithema humile qinvirus-like virus 1	Virus	Unclassified	RNA virus	1
Magnetospirillum sp. XM-1	Bacteria	N/A	Mis-assignment
Megavirus vitis	Bacteria	N/A	Mis-assignment
Melanoplus sanguinipes entomopoxvirus	Virus	Poxviridae	Mis-assignment	1
Methylophilaceae phage P19250A	Bacteriophage	Siphoviridae	PNB
Methylotenera sp.	Bacteria	N/A	Mis-assignment
Microbacterium sp. No. 7	Bacteria	N/A	Mis-assignment
Microbacterium sp. T32	Bacteria	N/A	Mis-assignment
Micromonas sp. RCC1109 virus MpV1	Virus	Phycodnaviridae	Mis-assignment	1
Mycobacterium virus Baka	Bacteriophage	Siphoviridae	PNB
Myoviridae sp.	Bacteriophage	Myoviridae	PNB
Pacmanvirus A23	Virus	Unclassified	Mis-assignment	1
Pantoea phage vB_PagS_MED16	Bacteriophage	Siphoviridae	PNB
Pantoea virus Limelight	Bacteriophage	Podoviridae	PNB
Paramecium bursaria Chlorella virus Can18-4	Virus	Phycodnaviridae	Mis-assignment	3
Paramecium tetraurelia	Eukaryote	N/A	Mis-assignment
Pectobacterium phage CBB	Bacteriophage	Myoviridae	PNB
Pectobacterium phage vB_PatM_CB7	Bacteriophage	Myoviridae	PNB
Pectobacterium phage vB_PatP_CB4	Bacteriophage	Podoviridae	PNB
Pectobacterium virus phiTE	Bacteriophage	Myoviridae	PNB
Phage sp.	Bacteriophage	Unclassified	PNB
Planctomycetaceae bacterium TMED240	Bacteria	N/A	Mis-assignment
Podoviridae sp.	Bacteriophage	Podoviridae	PNB
Prolinoborus fasciculus	Bacteria	N/A	Mis-assignment
Prunus persica	Bacteria	N/A	Mis-assignment
Pseudoalteromonas phage H103	Bacteriophage	Siphoviridae	PNB
Pseudomonas fluorescens	Bacteria	N/A	Mis-assignment
Pseudomonas monteilii	Bacteria	N/A	Mis-assignment
Pseudomonas phage 201phi2-1	Bacteriophage	Myoviridae	PNB
Pseudomonas phage GP100	Bacteriophage	Podoviridae	PNB
Pseudomonas phage JG012	Bacteriophage	Siphoviridae	PNB
Pseudomonas phage Noxifer	Bacteriophage	Myoviridae	PNB
Pseudomonas phage OBP	Bacteriophage	Myoviridae	PNB
Pseudomonas phage pf16	Bacteriophage	Myoviridae	PNB
Pseudomonas phage Phabio	Bacteriophage	Myoviridae	PNB
Pseudomonas phage PhiPA3	Bacteriophage	Myoviridae	PNB
Pseudomonas phage phiPMW	Bacteriophage	Myoviridae	PNB
Pseudomonas phage SL2	Bacteriophage	Myoviridae	PNB
Pseudomonas phage VCM	Bacteriophage	Myoviridae	PNB
Pseudomonas phage ventosus	Bacteriophage	Myoviridae	PNB
Pseudomonas sp. NBRC 111139	Bacteria	N/A	Mis-assignment
Pseudomonas virus PA7	Bacteriophage	Myoviridae	PNB
Pseudomonas virus PAKP1	Bacteriophage	Myoviridae	PNB
Pseudomonas virus phiKZ	Bacteriophage	Myoviridae	PNB
Ralstonia phage DU_RP_I	Bacteriophage	Podoviridae	PNB
Ralstonia phage RP12	Bacteriophage	Myoviridae	PNB
Ralstonia phage RP31	Bacteriophage	Myoviridae	PNB
Ralstonia phage RSP15	Bacteriophage	Ackermannviridae	PNB
Ralstonia sp. PBA	Bacteria	N/A	Mis-assignment
Ralstonia virus RSL1	Bacteriophage	Myoviridae	PNB
Ralstonia virus RSL2	Bacteriophage	Myoviridae	PNB
Rhizobiales bacterium	Bacteria	N/A	Mis-assignment
Rickettsiales bacterium TMED254	Bacteria	N/A	Mis-assignment
Roseobacter phage DSS3P8	Bacteriophage	Siphoviridae	PNB
Salicola phage SCTP-2	Bacteriophage	Myoviridae	PNB
Salmonella enterica	Bacteria	N/A	Mis-assignment
Salmonella phage 40	Bacteriophage	Myoviridae	PNB
Salmonella phage Munch	Bacteriophage	Myoviridae	PNB
Salmonella phage SEN5	Bacteriophage	Myoviridae	PNB
Salmonella virus SP31	Bacteriophage	Siphoviridae	PNB
Salmonella virus VSt10	Bacteriophage	Siphoviridae	PNB
SAR86 cluster bacterium	Bacteria	N/A	Mis-assignment
Serratia phage 2050HW	Bacteriophage	Myoviridae	PNB
Serratia phage BF	Bacteriophage	Myoviridae	PNB
Serratia phage X20	Bacteriophage	Myoviridae	PNB
Sewage-associated circular DNA virus-16	Virus	Unclassified	Mis-assignment	1
Sinorhizobium phage phiM6	Bacteriophage	Podoviridae	PNB
Sinorhizobium virus M12	Bacteriophage	Myoviridae	PNB
Siphoviridae sp.	Bacteriophage	Siphoviridae	PNB
Sphinx1.76-related DNA	Episome	N/A	Mis-assignment
Spirochaeta sp. LUC14_002_19_P3	Bacteria	N/A	Mis-assignment
Stenotrophomonas phage IME-SM1	Bacteriophage	Ackermannviridae	PNB
Stenotrophomonas phage S1	Bacteriophage	Siphoviridae	PNB
Synechococcus phage ACG-2014f	Bacteriophage	Myoviridae	PNB
Synechococcus phage S-IOM18	Bacteriophage	Myoviridae	PNB
Synechococcus phage S-SKS1	Bacteriophage	Myoviridae	PNB
Synechococcus phage S-SM2	Bacteriophage	Myoviridae	PNB
Synechococcus virus S-PRM1	Bacteriophage	Myoviridae	PNB
synthetic construct	Vector	N/A	Contaminant
Terrestrivirus sp.	Virus	Mimiviridae	Mis-assignment	5
Tetraselmis viridis virus S1	Virus	Unclassified	Mis-assignment	1
Thermovibrio guaymasensis	Bacteria	N/A	Mis-assignment
Tokyovirus A1	Virus	Marseilleviridae	Mis-assignment	3
Tomelloso virus	Virus	Nudiviridae	Unclear	1
Trichophyton mentagrophytes	Fungi	N/A	Mis-assignment
Tupanvirus deep ocean	Virus	Mimiviridae	Mis-assignment	2
Tupanvirus soda lake	Virus	Mimiviridae	Mis-assignment	4
uncultured bacterium	Bacteria	N/A	Mis-assignment
uncultured Mediterranean phage uvDeep-CGR1-KM17-C101	Bacteriophage	Unclassified	PNB
uncultured Mediterranean phage uvMED	Bacteriophage	Siphoviridae	PNB
uncultured organism	Unknown	N/A	Unclear
uncultured phage	Bacteriophage	Unclassified	PNB
uncultured prokaryote	Bacteria	N/A	Mis-assignment
uncultured virus	Unknown	N/A	Unclear
Ungulate erythroparvovirus 1	Virus	Parvoviridae	Eukaryotic virus	1
Vibrio phage 1.007.O._10N.261.55.F9	Bacteriophage	Myoviridae	PNB
Vibrio phage 1.013.O._10N.286.54.F9	Bacteriophage	Siphoviridae	PNB
Vibrio phage 1.293.O._10N.261.52.E1	Bacteriophage	Podoviridae	PNB
Vibrio phage jenny 12G5	Bacteriophage	Siphoviridae	PNB
Vibrio phage pVa-21	Bacteriophage	Myoviridae	PNB
Vibrio phage PWH3a-P1	Bacteriophage	Myoviridae	PNB
Vibrio phage pYD21-A	Bacteriophage	Siphoviridae	PNB
Vibrio phage S4-7	Bacteriophage	Siphoviridae	PNB
Vibrio phage vB_VmeM-32	Bacteriophage	Myoviridae	PNB
Vibrio phage vB_VpS_PG07	Bacteriophage	Siphoviridae	PNB
Vibrio phage VpaJT_1	Bacteriophage	Siphoviridae	PNB
Vibrio virus KVP40	Bacteriophage	Myoviridae	PNB
Vittaforma corneae	Bacteria	N/A	Mis-assignment
Wilkie partiti-like virus 2	Virus	Unclassified	RNA virus	4
Wilkie qin-like virus	Virus	Unclassified	RNA virus	2
Wuhan insect virus 23	Virus	Unclassified	RNA virus	2
Xanthomonas phage XacN1	Bacteriophage	Myoviridae	PNB
Yersinia phage fHe-Yen9-01	Bacteriophage	Myoviridae	PNB
Yersinia phage fHe-Yen9-04	Bacteriophage	Myoviridae	PNB
Yersinia phage PY100	Bacteriophage	Myoviridae	PNB
Yersinia virus PST	Bacteriophage	Myoviridae	PNB

## Sheet: Virus detection-Pickaxe vs BMM
Virus detection- Pickaxe vs BMM. Column A is the specimen identifier. Column B lists the species identified. No virus indicates a contaminant or mis-assignment. PNB indicates potential novel bacteriophage. PNV indicates potential novel virus. Column C indicates the algorithm used to classify the sequence. B indicates BMM. I indicates Integrator. C indicates both BMM and Integrator called the same…
Sample	Decision	B-I-C	BMM	INT	INT COMMENTS	BMM-COMMENTS	ORF STRUCTURE
ERS156393	No virus	C	Pseudomonas_virus_EL	Mimiviridae	14 contigs to Mimiviridae with 3-25 pid	38 reads to Pseudomonas_virus_EL
ERS156395	No virus	I		Circoviridae	Single contig (2334) with 13.3 pid to an uncultured circovirus.
ERS156401	No virus	I		Anopheles annulipes orbivirus; Wuhan insect virus 23	Contig (1654) with 61.5 pid to Anopheles annulipes orbivirus; Contig (2282) with 17.7 pid to Wuhan insect virus 23
ERS156403	PNB	I		Siphoviridae	8 contigs weak hits to Clavibacter phage CN1A, 1 contig (2140) with 19.6 pid to Wuhan insect virus 23
ERS156409	No virus	I		Mimiviridae	17 contigs hit large DNA viruses (Mimiviridae, Phycodnaviridae, Marseilleviridae).
ERS156410	PNB	I		Siphoviridae	3 contigs with weak hits to Clavibacter phage CN1A
ERS156414	PNB	I		Siphoviridae	5 contigs with 9-52 pid to a Clavibacter phage
ERS156421	PNB	I		Unclassified bacteriophage	7 contigs with 14-40 pid to various bacteriophage
ERS156424	PNB	I		Siphoviridae	5 contigs with 8-32 pid to various Siphoviridae
ERS223751	No virus	B	Contaminant			72 reads to bacteriophage lambda
ERS223757	HBV	C	HBV	HBV	single contig (1281) 57.8 pid to HBV	75 reads to HBV
ERS223759	No virus	B	Contaminant			32 reads to bacteriophage lambda
ERS223773	No virus	B	Contaminant			5 reads to Escherichia_virus_phiX174
ERS223779	No virus	B	Contaminant			8 reads to Escherichia_virus_phiX174
ERS223797	HBV	B	HBV			46 reads to HBV
ERS223818	No virus	C	Contaminant	Circoviridae	INT detects single contig (2226) 14.5 pid to Rodent stool-associated circular genome virus.	10 reads to PhiX174
ERS223823	No virus	B	Contaminant			9 reads to Escherichia_virus_phiX174
ERS223833	No virus	B	Propionibacterium_phage_DrParker			10 reads to Propionibacterium_phage_DrParker
ERS223839	No virus	B	Human_orthopneumovirus			32 reads to Human_orthopneumovirus
ERS223843	No virus	I		Circoviridae	Single contig (2199) with 14.2 pid to an uncultured circovirus.
ERS223848	No virus	B	influenza virus B			15 reads to Influenza virus A and 39 reads to influenza virus B
ERS223867	No virus	I		Unclassified RNA virus	Single contig (1416) to Wilkie partiti-like virus 2
ERS223873	No virus	B	Contaminant			25746 reads to bacteriophage lambda
ERS223880	No virus	C	Contaminant	Contaminant	single contig that has 26 pid to bacteriophage lambda.	26 reads to bacteriophage lambda
ERS223915	No virus	B	Propionibacterium_virus_P101A			8 reads to Propionibacterium_virus_P101A
ERS223916	PNB	C	Bacteriophage	Bacteriophage	57 contigs that hit bacteriophage. Many hits to Klebsiella phage KP8.	~50,000 reads to mutiple bacteriophage
ERS223918	No virus	B	Human_orthopneumovirus			19 reads to Human_orthopneumovirus
ERS223919	PNB	C	Bacteriophage	Bacteriophage	61 contigs that hit bacteriophage	~130,000 reads to mutiple bacteriophage
ERS223931	No virus	B	Human_orthopneumovirus			29 reads to Human_orthopneumovirus
ERS223964	No virus	B	Contaminant			23 reads to bacteriophage lambda
ERS223967	No virus	B	Human_orthopneumovirus			25 reads to Human_orthopneumovirus
ERS223968	No virus	B	Influenza A, Influenza B			25 reads to Influenza A and 42 reads to Influenza B
ERS223982	No virus	B	Erwinia_phage_PhiEaH1			35 reads to Erwinia_phage_PhiEaH1
ERS223989	No virus	C	Contaminant	Contaminant	single contig that has 39 pid to bacteriophage lambda.	~1000 reads to bacteriophage lambda
ERS223990	HBV	C	HBV	HBV	single contig (2793) 78.8 pid. Complete genome.	700 reads to HBV. Also, 85 reads to bacteriophage lamda.
ERS223991	No virus	I		Mimiviridae, Phycodnaviridae	Two contigs to large DNA viruses (Phycodnaviridae, Mimiviridae); one contig (5627) to Wilkie qin-like virus
ERS223996	HBV, PNB	C	HBV, Myoviridae	HBV, Myoviridae	two contigs (1123, 1027) that hit HBV at 66 and 99 pid. Also has a large (178378) contig that hits a Myoviridae with very low pid.	124 reads to HBV. ~7000 reads to bacteriophage.
ERS224002	No virus	B	Klebsiella_phage_vB_KpnM_BIS47			40 reads to Klebsiella_phage_vB_KpnM_BIS47
ERS224003	PNB	C	Erwinia_phage_PhiEaH1	Siphoviridae	25 contigs, all hitting a Siphoviridae, Erwinia phage PhiEaH1, some with high pid.	~2100 readsa to Erwinia_phage_PhiEaH1
ERS224004	No virus	I		Circoviridae	Single contig (2192) with 14.1 pid to an uncultured circovirus.
ERS224010	PNB	C	Erwinia phage PhiEaH1	Siphoviridae	67 contigs, all hitting a Siphoviridae, Erwinia phage PhiEaH1, some with high pid.	1307 reads to Erwinia_phage_PhiEaH1
ERS224022	No virus	B	Erwinia phage PhiEaH1			12 reads to Erwinia_phage_PhiEaH1
ERS224023	No virus	B	Contaminant			11520 reads to Escherichia_virus_Lambda, 6 reads to unclassified_bacterial_viruses
ERS224029	HBV	B	HBV			101 reads to HBV
ERS224030	No virus	C	Contaminant	Circoviridae	single contig (1400) 16.7 pid to Sewage-associated circular DNA virus-16. Also detects a contig (2659) that hits Wilkie partiti-like virus 2 with 20 pid.	169 reads to Escherichia_virus_Lambda
ERS224031	PNB	B	Bacteriophage			~400 reads to Unclassified Streptococcus_phage
ERS224032	No virus	I		Unclassified RNA virus	One contig (2450) with 22.5 pid to Wilkie partiti-like virus 2
ERS224038	No virus	B	Erwinia_phage_PhiEaH1			137 reads to Erwinia_phage_PhiEaH1
ERS224039	PNB	C	Bacteriophage	Bacteriophage	Int detects 59 contigs that hit bacteriophage.	~20,000 reads to multiple bacteriophage
ERS224044	No virus	C	Contaminant	Unclassified RNA virus	Int detects a single contig (1707) that hits Wilkie partiti-like virus 2 with 30 pid.	272 reads to Escherichia_virus_Lambda
ERS224045	No virus	B	Erwinia_phage_PhiEaH1			52 reads to Erwinia_phage_PhiEaH1
ERS224046	No virus	I		Circoviridae	Single contig (2221) with 14 pid to uncultured circovirus
ERS224047	No virus	B	Human_mastadenovirus_C			75 reads to Human_mastadenovirus_C
ERS224048	No virus	C	Contaminant	Contaminant	2 contigs with ~40 pid to bacteriophage lambda.	1317 reads to Escherichia_virus_Lambda
ERS224054	PNB	I		Unclassified bacteriophage	One contig with 40 pid to uncultured phage
ERS224055	PNB	C	Erwinia_phage_PhiEaH1	Siphoviridae	5 contigs, all hitting a Siphoviridae, Erwinia phage PhiEaH1, some with high pid.	382 reads to Erwinia_phage_PhiEaH1
ERS224058	PNB	B	Bacteriophage			107 reads to Unclassified Streptococcus_phage
ERS224060	No virus	I		Flaviviridae	One contig (1282) with 22 pid to Karumba virus
ERS224064	No virus	I		Circoviridae	Single contig (2298) with 13.3 pid to uncultured circovirus
ERS224066	No virus	B	Erwinia_phage_PhiEaH1			26 reads to Erwinia_phage_PhiEaH1
ERS224068	PNB	I		Bacteriophage	Single contig with 15.6 pid to bacteriophage
ERS224070	PNB	C	Erwinia_phage_PhiEaH1	Bacteriophage	67 contigs, most hitting Myoviridae with 40-50 pid.	72 reads to Erwinia_phage_PhiEaH1
ERS224074	PNB	C	Erwinia_phage_PhiEaH2	Bacteriophage	single contig hitting a Myoviridae with 14 pid.	258 reads to Erwinia_phage_PhiEaH1
ERS224075	PNB	I		Bacteriophage	Single contig with 21.6 pid to bacteriophage
ERS224077	PNB	C	Erwinia_phage_PhiEaH1	Bacteriophage	2 contigs hitting a Myoviridae with 30 pid.	229 reads to Erwinia_phage_PhiEaH1
ERS224084	No virus	B	Contaminant			36 reads to Escherichia_virus_Lambda
ERS224085	No virus	B	Unclassified Streptococcus_phage			7 reads to Unclassified Streptococcus_phage
ERS224089	No virus	B	Erwinia_phage_PhiEaH1			26 reads to Erwinia_phage_PhiEaH1
ERS224090	HBV	C	HBV	HBV	detects single contig (2813) 76.2 pid. Complete genome.	400 reads to HBV. Also 17 reads to Escherichia_virus_Lambda
ERS224092	PNB	I		Podoviridae	5 contigs with hits to Citrobacter phage CVT22 with 20-69 pid
ERS224093	No virus	I		Unclear	2 contigs with hits to bacteriophage with very low identity
ERS224105	PNB	I		Podoviridae	One contig (46895) that hits a Pdoviridae with 15.3 pid. Complete genome?
ERS224108	Novel Bacteriophage	C	Escherichia_virus_N15	Bacteriophage	5 contigs hitting bacteriophage with 6-35 pid. One contig is 46895. Complete genome?	66 reads to Escherichia_virus_N15
ERS224110	No virus	B	Contaminant			184 reads to Escherichia_virus_Lambda
ERS224111	PNB	I		Podoviridae	3 contigs to Citrobacter phage CVT22 with 21-53 pid
ERS224112	PNB	I		Bacteriophage	4 contigs to Caudovirales
ERS224113	PNB	I		Bacteriophage	13 contigs (largest 46913) to bacteriophage. Complete genome?
ERS224120	No virus	I		Unclear	single contig (1216) with 36 pid to uncultured bacteriophage		ORF structure not consistent with bacteriophage
ERS224132	No virus	I		Circoviridae	Single contig (2198) with 14.1 pid to uncultured circovirus
ERS224137	Salmonella_phage_SEN1, Salmonella_virus_Fels2	B	Salmonella_phage_SEN1, Salmonella_virus_Fels2			319 reads to Salmonella_phage_SEN1, 149 reads to Salmonella_virus_Fels2
ERS224140	No virus	I		Unclear	1 contig ( 2387) with 24 pid to bacteriophage		ORF structure not consistent with bacteriophage
ERS224142	PNB	I		Podoviridae	12 contigs with 20-80 pid to Citrobacter phage CVT22
ERS224143	No virus	B	Streptococcus_phage_phiBHN167			2 reads to Streptococcus_phage_phiBHN167
ERS224144	No virus	I		Circoviridae, Mimiviridae	1 contig (2342) with 13.1 pid to unculutred circovirus; one contig (2097) to Mimiviridae with 9 pid
ERS224145	No virus	I		Circoviridae	One contig (2341) with 13.1 pid to uncultured circovirus
ERS224152	No virus	I		Circoviridae	One contig (2342) with 13.1 pid to uncultured circovirus
ERS224154	PNB	I		Unclear	single contig (1269) with 38 pid to uncultured bacteriophage		single ORF with low pid to portal protein
ERS224163	No virus	I		Unclear	single contig (3398) with 38 pid to bacteriophage		ORF structure not consistent with bacteriophage
ERS224166	No virus	B	Unclassified Streptococcus_phage			55 reads to Unclassified Streptococcus_phage
ERS224170	No virus	B	Contaminant			195 reads to Escherichia_virus_Lambda
ERS224171	No virus	B	36 reads to Escherichia_virus_N15			36 reads to Escherichia_virus_N15
ERS224177	PNB	C	Bacteriophage	Bacteriophage	Int detects 2 contigs that hit bacteriophage with 40-50 pid.	~3000 reads to mutlple bacteriophage
ERS224178	No virus	B	Unclassified Streptococcus_phage			73 reads to Unclassified Streptococcus_phage
ERS224181	No virus	I		Unclear	2 contigs to bacteriophage		contig: single ORF with 31 pid to Phaeocystis globosa virus protein; other contig ORF structure not consistent with bacteriophage
ERS224190	No virus	I		Circoviridae	One contig (2386) with 12.8 pid to uncultured circovirus
ERS224193	No virus	B	Contaminant			9659 reads to Escherichia_virus_Lambda
ERS224200	No virus	B	Contaminant			157 reads to Escherichia_virus_Lambda
ERS224205	No virus	B	Unclassified Streptococcus_phage			60 reads to Unclassified Streptococcus_phage
ERS224207	No virus	B	Contaminant			271 reads to Escherichia_virus_Lambda
ERS224209	PNB	I		Podoviridae	14 contigs with 21-80 pid to Citrobacter phage CVT22
ERS224217	No virus	C	Contaminant	Unclear	single contig that hit bacteriophage with 24 pid.	1963 reads to Escherichia_virus_Lambda	ORF structure not consistent with bacteriophage
ERS224223	No virus	B	Staphylococcus_phage_vB_SauS_IMEP5			32 reads to Staphylococcus_phage_vB_SauS_IMEP5
ERS224235	No virus	B	Escherichia_virus_N15			33 reads to Escherichia_virus_N15
ERS224242	PNB	C	Bacteriophage	Bacteriophage	57 contigs mostly hitting bacteriophage. Some hits to Phycodnaviridae.	~200 readsa to multiple bacteriophage
ERS224250	No virus	B	Contaminant			595 reads to Escherichia_virus_Lambda
ERS224251	No virus	B	Contaminant			884 reads to Escherichia_virus_Lambda
ERS224255	No virus	I		Unclear	single contig (1083) 20 pid to bacteriophage.		single major ORF does not hit bacteriophage
ERS224257	No virus	I		Circoviridae	One contig (2342) with 13.1 pid to uncultured circovirus
ERS224258	No virus	C	Contaminant	Unclear	1 contigs that hit bacteriophage with 14-24 pid; other contig hits bacteriophage lambda	3342 readsa to Escherichia_virus_Lambda	some ORFs hit a bacteriophage, others hit lamda
ERS224262	No virus	I		Mimiviridae	24 contigs to large DNA viruses (Mimiviridae, Marseilleviridae).
ERS224265	No virus	I		Unclassified RNA virus, Phycodnaviridae	One contig with 6 pid to Wilkie qin-like virus; One contig (2490) to Phycodnaviridae
ERS224268	No virus	I		Unclear	single contig (1163) with 37.7 pid to uncultured phage		ORF structure not consistent with bacteriophage
ERS224271	PNB	I		Myoviridae	9 contigs to bacteriophage
ERS224275	No virus	B	Contaminant			1 read to Escherichia_virus_Lambda
ERS224276	No virus	C	Contaminant	Unclear	single contig that hit bacteriophage with 40 pid.	2816 readas to Escherichia_virus_Lambda	ORF structure not consistent with bacteriophage
ERS224278	No virus	I		Unclear	single contig with 21.5 pid to a bacteriophage		ORF structure not consistent with bacteriophage
ERS224280	No virus	I		Circoviridae	One contig (2342) with 13.1 pid to uncultured circovirus, One contig (1516) to bacteriophage
ERS224281	No virus	C	Contaminant	Contaminant	2 contigs that hit bacteriophage with 45-61 pid.	1641 readsa to Escherichia_virus_Lambda
ERS224283	No virus	B	Contaminant			803 reads to Escherichia_virus_Lambda
ERS224288	No virus	B	Contaminant			9322 reads to Escherichia_virus_Lambda
ERS224289	No virus	C	Contaminant	Circoviridae	single contig (2342) 13 pid to Rodent stool-associated circular genome virus.	604 reads to Escherichia_virus_Lambda
ERS224291	PNB	C	Contaminant	Bacteriophage	14 contigs that hit bacteriophage at 14-50 pid.	2475 reads to Escherichia_virus_Lambda
ERS224292	No virus	B	Contaminant			562 reads to Escherichia_virus_Lambda
ERS224299	No virus	B	Influenza B virus			33 reads to Influenza B virus
ERS224300	No virus	I		Unclear	single contig with 6 pid to a bacteriophage		ORF structure not consistent with bacteriophage
ERS224306	No virus	I		Circoviridae, Mimiviridae	1 contig (2342) with 13.1 pid to uncultured circovirus; 1 contig (1072) hits Mimiviridae
ERS224311	No virus	B	Contaminant			222 reads to Escherichia_virus_Lambda
ERS224314	No virus	B	uncultured_Caudovirales_phage			36 reads to uncultured_Caudovirales_phage
ERS224318	No virus	I		Circoviridae	One contig (2342) with 13.1 pid to uncultured circovirus; one contig (1129) hits Mimiviridae
ERS224324	No virus	I		Mimiviridae, Phycodnaviridae, Marseilleviridae	20 contigs hit large DNA viruses (Mimiviridae, Phycodnaviridae, Marseilleviridae)
ERS224326	PNB	I		Siphoviridae	5 contigs hit a bacteriophage, Methylophilaceae phage P19250A
ERS224327	No virus	I		Circoviridae	One contig (2342) with 13.1 pid to uncultured circovirus	1 pid to uncultured circovirus
ERS224333	No virus	I		Unclear	single contig (1231) with a 22.9 pid to a bacteriophage		single major ORF does not hit bacteriophage
ERS224338	No virus	B	Contaminant			6510 reads to Escherichia_virus_Lambda
ERS224339	No virus	B	Contaminant			32 reads to Escherichia_virus_Lambda
ERS224345	No virus	B	Contaminant			203 reads to Escherichia_virus_Lambda
ERS224346	No virus	B	Contaminant			184 reads to Escherichia_virus_Lambda
ERS224347	No virus	I		Mimiviridae	One contig (6541) with 6 pid to a Mimiviridae
ERS224349	HBV	C	HBV, Primate_erythroparvovirus_1	HBV	single contig (2922) 78.9 pid. Complete genome.	423 reads to HBV. Also 40 reads to Primate_erythroparvovirus_1
ERS224350	No virus	C	Contaminant	Contaminant	3 contigs that hit bacteriophage. One is a high identity hit to bacteriophage lambda.	3082 reads to Escherichia_virus_Lambda
ERS224355	PNB	I		Myoviridae	19 contigs to bacteriophage
ERS224356	No virus	I		Mimiviridae	One contig (7793) with 6 pid to a Mimiviridae
ERS224357	No virus	B	Contaminant			10350 reads to Escherichia_virus_Lambda
ERS224358	No virus	B	Contaminant			198 reads to Escherichia_virus_Lambda
ERS224359	No virus	B	Contaminant			52 reads to Escherichia_virus_Lambda
ERS224374	No virus	B	Contaminant			38 reads to Escherichia_virus_Lambda
ERS224375	No virus	B	Contaminant			25 reads to Escherichia_virus_Lambda
ERS224383	HBV	C	HBV, Primate_erythroparvovirus_1	HBV	2 contigs (1207, 1809) that hit HBV with 67 and 99 pid.	239 reads to HBV. Also 45 reads to Primate_erythroparvovirus_1, and 30 reads to bacteriophage lambda.
ERS224389	No virus	B	Enterobacteria_phage_HK630			26 reads to Enterobacteria_phage_HK630
ERS224390	No virus	B	Contaminant			42 reads to Escherichia_virus_Lambda
ERS224395	HBV	C	HBV	HBV	single contig (1585) 55 pid.	205 reads to HBV
ERS224417	HBV	C	HBV, Primate_erythroparvovirus_1	HBV	single contig (2922) 78.5 pid. Complete genome.	314 reads to HBV. Also 29 reads to Primate_erythroparvovirus_1.
ERS224419	No virus	B	Streptococcus_phage			172 reads to Streptococcus_phage
ERS224424	No virus	B	Streptococcus_phage_IPP32			9 reads to Streptococcus_phage_IPP32
ERS224430	PNB	I		Podoviridae	One contig (59019) hits Podoviridae sp. with 27 pid. Complete genome?
ERS224433	HBV	C	HBV	HBV	single contig (3312) 75.9 pid. Complete genome.	377 reads to HBV
ERS224440	No virus	B	Enterobacteria_phage_mEp237			86 reads to Enterobacteria_phage_mEp237
ERS224442	No virus	B	Streptococcus_phage			32 reads to Streptococcus_phage
ERS224446	No virus	B	Contaminant			605 reads to Escherichia_virus_Lambda
ERS224447	No virus	B	Streptococcus_phage			26 reads to Streptococcus_phage
ERS224449	No virus	B	Streptococcus_phage			213 reads to Streptococcus_phage
ERS224450	HPV	B	HPV			12 reads to unclassified Human_papillomavirus, 14 reads to Streptococcus_phage
ERS224452	No virus	B	Streptococcus_phage_IPP32			4 reads to Streptococcus_phage_IPP32
ERS224453	No virus	B	Contaminant			216 reads to Escherichia_virus_Lambda, 165 reads to Streptococcus_phage
ERS224457	No virus	B	Contaminant			50 reads to Escherichia_virus_Lambda
ERS224465	No virus	B	Streptococcus_phage			90 reads to Streptococcus_phage
ERS224468	HBV	C	HBV	HBV	2 contigs (1317, 1325) that hit HBV with 60 and 99 pid.	48 reads to HBV. Also 25 reads to bacteriophage
ERS224471	No virus	B	Streptococcus_phage			112 reads to Streptococcus_phage
ERS224482	No virus	B	20 reads to Streptococcus_phage_IPP32			20 reads to Streptococcus_phage_IPP32
ERS224491	No virus	B	Streptococcus_phage			50 reads to Streptococcus_phage
ERS224493	No virus	B	Contaminant			56 reads to Escherichia_virus_Lambda
ERS224494	No virus	B	Contaminant			99 reads to Escherichia_virus_Lambda, 22 reads to Streptococcus_phage_IPP24
ERS224495	No virus	B	Streptococcus_phage			58 reads to Streptococcus_phage
ERS224497	No virus	B	Streptococcus_phage			15 reads to Streptococcus_phage
ERS224498	HBV	C	HBV	HBV	single contig (3014) 81.7 pid. Complete genome.	381 reads to HBV
ERS224499	HBV	C	HBV, EBV	HBV	single contig (2988) 79.5 pid. Complete genome.	388 reads to HBV. Also, 204 reads to EBV. Also few reads to bacteriophage.
ERS224510	No virus	B	Contaminant			442 reads to Escherichia_virus_Lambda
ERS224516	HPV	B	HPV			62 reads to unclassified Human_papillomavirus
ERS224523	PNB	I		Unclear	single contig (213813) hits a bacteriophage with 1 pid.; 1 contig (1174) hits a bacteriophage		short contig has single ORF with 63 pid to bacteriophage portal protein; second very long ORF has structure of novel phage or bacteria
ERS224536	No virus	C	Contaminant	Contaminant	single contig with low identity hit to bacteriophage lambda.	4693 reads to Escherichia_virus_Lambda
ERS224537	No virus	C	Contaminant	Contaminant	2 contigs with low identity hits to bacteriophage lambda.	1177 reads to Escherichia_virus_Lambda
ERS224542	No virus	B	Contaminant			91 reads to Escherichia_virus_Lambda
ERS224544	No virus	B	Contaminant			20 reads to Escherichia_virus_Lambda
ERS224549	No virus	B	Contaminant			129 reads to Escherichia_virus_Lambda
ERS224551	No virus	B	Contaminant			166 reads to Escherichia_virus_Lambda
ERS224552	HPV	B	HPV			61 reads to Betapapillomavirus_2, strain Human_papillomavirus_type_122
ERS224555	No virus	I		Mimiviridae	One contig hits a Mimiviridae with 5 pid
ERS224557	No virus	B	Human_mastadenovirus_C			43 reads to Human_mastadenovirus_C
ERS224569	HBV	B	HBV			64 reads to HBV
ERS224576	PNB	C	Pantoea_virus_Limelight	Bacteriophage	single contig with low identity hit to a bacteriophage.	142 reads to Pantoea_virus_Limelight
ERS224591	No virus	C	Human_mastadenovirus_C	Unclear	2 contigs with low identity hit to a Flavobacterium phage 11b.	125 reads to Human_mastadenovirus_C
ERS224592	No virus	I		Unclear	single contig with 40 pid to Flavobacterium phage 11b
ERS224600	No virus	B	Human_mastadenovirus_C			71 reads to Human_mastadenovirus_C
ERS224603	No virus	I		Unclear	single contig (1035) with 41 pid to Flavobacterium phage 11b
ERS224607	No virus	C	Human_mastadenovirus_C	Unclear	2 contigs with low identity hit to a Flavobacterium phage 11b.	138 reads to Human_mastadenovirus_C
ERS224610	No virus	I		Unclear	single contig (1078) with 43 pid to Flavobacterium phage 11b
ERS224611	No virus	B	Escherichia_phage_Phi06_2974_B			264 reads to Escherichia_phage_Phi06_2974_B
ERS224614	No virus	B	Human_mastadenovirus_C			157 reads to Human_mastadenovirus_C
ERS224619	No virus	C	Contaminant	Unclear	2 contigs with low identity hit to a Flavobacterium phage 11b.	183 readsa to Escherichia_virus_Lambda
ERS224626	No virus	I		Unclear	single contig (1132) with 49 pid to Flavobacterium phage 11b
ERS224627	PNV	I		Tomelloso virus, Melanoplus sanguinipes entomopoxvirus	single contig (3613) with 10 pid to Tomelloso virus (Nudiviridae); One contig (1130) with 41 pid to Melanoplus sanguinipes entomopoxvirus		contig (3613) has 2 adjacent ORFs one hits Nudiviridae and the other entomopoxvirus, contig (1130) has 2 ORFs, one hits entomopoxvirus and the other bacteria
ERS224638	No virus	I		Unclear	single contig (1028) with 60 pid to Flavobacterium phage 11b
ERS224642	No virus	I		Unclear	2 contigs) to Flavobacterium phage 11b
ERS224645	No virus	I		Unclear	3 contigs) to Flavobacterium phage 11b; one contig to a bacteriophage
ERS224648	No virus	B	Human_mastadenovirus_C			89 reads to Human_mastadenovirus_C
ERS224653	No virus	B	Human_mastadenovirus_C			165 reads to Human_mastadenovirus_C
ERS224660	No virus	I		Mimiviridae	One contig (6353) with 6 pid to Mimiviridae
ERS224661	No virus	I		Unclear	2 contigs) to Flavobacterium phage 11b
ERS224664	No virus	B	Human_mastadenovirus_C			86 reads to Human_mastadenovirus_C
ERS224669	No virus	B	Human_mastadenovirus_C			85 reads to Human_mastadenovirus_C
ERS224772	PNB	C	Bacteriophage	Bacteriophage	48 contigs with hits to bacteriophage.	~100,000 reads to multiple bacteriophage
ERS224778	PNB	C	Bacteriophage	Bacteriophage	5 contigs with hits to bacteriophage.	~7400 reads to multiple bacteriophage
ERS224785	No virus	I		Circoviridae	One contig (2273) with 13.7 pid to uncultured circovirus; one contig (1030) with 14 pid to Mimiviridae
ERS224787	Human_betaherpesvirus_5, Bacteriophage	B	Human_betaherpesvirus_5, Bacteriophage			165 reads to Human_betaherpesvirus_5, ~9500 reads to various bacteriophage
ERS224811	PNB	I		Unclear	single contig with 41 pid to Erwinia phage phiEt88		2 ORFs each hitting adjacent Erwinia phage phiEt88 proteins
ERS224829	No virus	B	Propionibacterium_virus_PHL082M03, Propionibacterium_virus_PHL179M00			31 reads to Propionibacterium_virus_PHL082M03, 25 reads to Propionibacterium_virus_PHL179M00
ERS224835	No virus	I		Unclear	4 contigs to Flavobacterium phage 11b
ERS224836	No virus	I		Unclear	3 contigs to Flavobacterium phage 11b
ERS224839	No virus	I		Unclear	single contig (1713) with 17 pid to u cultured bacteriophage		ORF structure not consistent with bacteriophage
ERS224844	No virus	B	Escherichia_virus_N15			54 reads to Escherichia_virus_N15
ERS224850	No virus	B	Streptococcus_phage_IPP35			6 reads to Streptococcus_phage_IPP35
ERS248676	No virus	B	Contaminant			36 reads to Escherichia_virus_Lambda
ERS248683	No virus	B	Contaminant			28 reads to Escherichia_virus_Lambda
ERS248690	No virus	B	Contaminant			40 reads to Escherichia_virus_Lambda
ERS248692	No virus	B	Contaminant			45 reads to Escherichia_virus_Lambda
ERS248696	PNB	I		Bacteriophage	5 contigs with 10-60 pid to Acidovorax phage ACPWH
ERS248700	No virus	B	Contaminant			30 reads to Escherichia_virus_Lambda
ERS248702	No virus	B	Contaminant			125 reads to Escherichia_virus_Lambda
ERS248703	No virus	B	Contaminant			48 reads to Escherichia_virus_Lambda
ERS248717	No virus	B	Contaminant			17 reads to Escherichia_virus_Lambda
ERS248719	No virus	B	Contaminant			102 reads to Escherichia_virus_Lambda
ERS248722	No virus	B	Contaminant			26 reads to Escherichia_virus_Lambda
ERS248723	No virus	B	Contaminant			7 reads to Avian_leukosis_virus
ERS248727	No virus	B	Contaminant			59 reads to Escherichia_virus_Lambda
ERS248730	Ungulate erythroparvovirus 1	C	Ungulate erythroparvovirus 1	Ungulate erythroparvovirus 1	single contig (4952) that hits Ungulate erythroparvovirus 1 with 93.8 pid. Near complete genome.	~2800 reads to Ungulate_erythroparvovirus_1
ERS248731	No virus	B	Contaminant			30 reads to Escherichia_virus_Lambda
ERS248732	No virus	B	Contaminant			52 reads to Escherichia_virus_Lambda
ERS248733	No virus	B	Contaminant			51 reads to Escherichia_virus_Lambda
ERS248736	Tipula_oleracea_nudivirus	B	Tipula_oleracea_nudivirus			39 reads to Tipula_oleracea_nudivirus
ERS248742	No virus	B	Contaminant			32 reads to Escherichia_virus_Lambda
ERS248750	No virus	B	Contaminant			53 reads to Escherichia_virus_Lambda
ERS248756	No virus	B	Contaminant			51 reads to Escherichia_virus_Lambda
ERS248757	No virus	B	Contaminant			33 reads to Escherichia_virus_Lambda
ERS248764	No virus	B	Contaminant			27 reads to Escherichia_virus_Lambda
ERS248766	No virus	B	Contaminant			18 reads to Escherichia_virus_Lambda
ERS248772	No virus	B	Contaminant			48 reads to Escherichia_virus_Lambda
ERS248773	No virus	B	Contaminant			50 reads to Escherichia_virus_Lambda
ERS248775	No virus	B	Contaminant			76 reads to Escherichia_virus_Lambda
ERS248777	No virus	B	Contaminant			53 reads to Escherichia_virus_Lambda
ERS248789	No virus	B	Contaminant			98 reads to Escherichia_virus_Lambda
ERS248791	No virus	B	Contaminant			92 reads to Escherichia_virus_Lambda
ERS248796	No virus	B	Contaminant			336 reads to Escherichia_virus_Lambda
ERS248797	No virus	B	Contaminant			85 reads to Escherichia_virus_Lambda
ERS248798	No virus	B	Contaminant			108 reads to Escherichia_virus_Lambda
ERS248800	No virus	B	Contaminant			67 reads to Escherichia_virus_Lambda
ERS248802	No virus	B	Contaminant			108 reads to Escherichia_virus_Lambda
ERS248815	No virus	B	Contaminant			143 reads to Escherichia_virus_Lambda
ERS248817	No virus	B	Contaminant			36 reads to Escherichia_virus_Lambda
ERS248821	No virus	B	Contaminant			118 reads to Escherichia_virus_Lambda
ERS248823	No virus	B	Contaminant			85 reads to Escherichia_virus_Lambda
ERS254285	No virus	B	HIV			49 reads to HIV
ERS254286	No virus	B	HIV			51 reads to HIV
ERS254297	No virus	B	HIV			51 reads to HIV
ERS254298	PNB	C	HIV	Bacteriophage	14 contigs that hit an Acinetobacter phage at 7-46 pid.	58 reads to HIV
ERS254299	No virus	B	HIV			56 reads to HIV
ERS254305	No virus	B	Human_mastadenovirus_C			~2700 reads to HIV, 174 reads to Human_mastadenovirus_C, 101 reads to Influenza B virus, 230 reads to Escherichia_virus_Lambda
ERS254306	No virus	C	HIV	Circoviridae	single contig (2361) 13 pid to Rodent stool-associated circular genome virus.	~300 reads to HIV. Also, ~30,000 reads to Escherichia_virus_Lambda
ERS254310	No virus	B	HIV, Infleunza B			88 reads to HIV, 38 reads to Influenza B virus
ERS254312	No virus	B	HIV			75 reads to HIV
ERS254313	PNB	C	HIV	Bacteriophage	7 contigs that hit Myovridae at 23-48 pid.	~200 reads to HIV
ERS254317	No virus	B	HIV			22 reads to HIV
ERS254320	No virus	B	Streptococcus_phage_phi1207_3			44 reads to Streptococcus_phage_phi1207_3
ERS254321	No virus	B	HIV			36 reads to HIV
ERS254333	No virus	B	HIV			212 reads to HIV
ERS254334	No virus	B	HIV			178 reads to HIV
ERS254337	No virus	B	HIV			100 reads to HIV
ERS254342	No virus	B	HIV			1091 reads to HIV
ERS254344	No virus	B	HIV			1733 reads to HIV
ERS254347	No virus	B	HIV, Human_mastadenovirus_C			1363 reads to HIV, 38 reads to Human_mastadenovirus_C
ERS254348	No virus	B	HIV			685 reads to HIV
ERS254351	No virus	B	HIV			239 reads to HIV, 203 reads to Enterovirus_A, 153 reads to SV40
ERS254352	PNB	C	Enterovirus_A, SV40	Myoviridae	2 contigs that hit Myovridae at 19-25 pid.	189 reads to SV40. Also, 116 reads to Enterovirus_A
ERS254353	No virus	C	HIV, Enterovirus_A, SV40	Unclear	single contig with 14 pid to a Myoviridae.	129 reads to SV40, 148 reads to Enterovirus_A, 75 reads to HIV
ERS254356	No virus	B	HIV, Human_mastadenovirus_C			~300 reads to HIV, ~100 reads to Human_mastadenovirus_C
ERS254357	No virus	B	Human_mastadenovirus_C			627 reads to HIV, 299 reads to Human_mastadenovirus_C, 20 reads to Influenza B virus
ERS254358	No virus	C	HIV, Human_mastadenovirus_C	HIV	single contig (1217) that hits HIV with 76.7 pid.	151 reads to Human_mastadenovirus_C, 227 reads to HIV
ERS254361	No virus	B	HIV, Human_mastadenovirus_C			~600 reads to HIV, ~40 reads to Human_mastadenovirus_C
ERS254362	No virus	C	HIV, Human_mastadenovirus_C	HIV	2 contigs (1023, 2079) that hit HIV with 36 and 96 pid.	1916 reads to HIV, 65 reads to Human_mastadenovirus_C, 20 reads to a bacteriophage.
ERS311817	No virus	B	Bacteriophage			37 reads to bacxteriophage
ERS311833	PNB	I		Bacteriophage	17 contigs to bacteriophage
ERS311834	No virus	B	24 reads to Propionibacterium_virus_Keiki			24 reads to Propionibacterium_virus_Keiki
ERS311872	PNB	I		Unclear	single contig (1829) with 73 pid to a bacteriophage		2 ORFs each hitting adjacent bacteriophage proteins
ERS311873	PNB	I		Unclear	single contig (4117)) with 40 pid to a bacteriophage		2 ORFs each hitting adjacent bacteriophage proteins, other ORF hits bacteria
ERS311887	Aeromonas_phage_phiARM81mr	B	Aeromonas_phage_phiARM81mr			4964 reads to Aeromonas_phage_phiARM81mr
ERS311908	Escherichia_virus_P1	B	Escherichia_virus_P1			~2200 reads to Escherichia_virus_P1
ERS311911	Escherichia_virus_P1	B	Escherichia_virus_P1			4086 reads to Escherichia_virus_P1, 291 reads to uncultured_Caudovirales_phage
ERS311913	Escherichia_virus_P1	B	Escherichia_virus_P1			445 reads to Escherichia_virus_P1
ERS311967	Escherichia_virus_P1	B	Escherichia_virus_P1			~2700 reads to Escherichia_virus_P1
ERS311978	No virus	B	Contaminant			47 reads to Escherichia_virus_Lambda
ERS312012	No virus	B	Contaminant			27 reads to Escherichia_virus_Lambda

## Sheet: Confirmed eukaryotic viruses
Confirmed eukaryotic viruses. Column A is the specimen identifier. Column B indicates the viral family identified. Column C is the number of sequence reads determined by BMM to align to the virus species. Column D indicates the virus species. Column E indicates the pipeline by which the virus species was identified.
SampleName	Family	bestReadsN	Species	Pipeline
ERS223757	Hepadnaviridae		Hepatitis B virus	Integrator
ERS223990	Hepadnaviridae		Hepatitis B virus	Integrator
ERS223996	Hepadnaviridae		Hepatitis B virus	Integrator
ERS223996	Hepadnaviridae		Hepatitis B virus	Integrator
ERS224090	Hepadnaviridae		Hepatitis B virus	Integrator
ERS224349	Hepadnaviridae		Hepatitis B virus	Integrator
ERS224383	Hepadnaviridae		Hepatitis B virus	Integrator
ERS224383	Hepadnaviridae		Hepatitis B virus	Integrator
ERS224395	Hepadnaviridae		Hepatitis B virus	Integrator
ERS224417	Hepadnaviridae		Hepatitis B virus	Integrator
ERS224433	Hepadnaviridae		Hepatitis B virus	Integrator
ERS224468	Hepadnaviridae		Hepatitis B virus	Integrator
ERS224468	Hepadnaviridae		Hepatitis B virus	Integrator
ERS224498	Hepadnaviridae		Hepatitis B virus	Integrator
ERS224499	Hepadnaviridae		Hepatitis B virus	Integrator
ERS223757	Hepadnaviridae	74.7853	Hepatitis_B_virus	BMM
ERS223797	Hepadnaviridae	41.0866	Hepatitis_B_virus	BMM
ERS223990	Hepadnaviridae	697.863	Hepatitis_B_virus	BMM
ERS223990	Hepadnaviridae	29.9994	Hepatitis_B_virus	BMM
ERS223996	Hepadnaviridae	123.817	Hepatitis_B_virus	BMM
ERS224029	Hepadnaviridae	100.995	Hepatitis_B_virus	BMM
ERS224090	Hepadnaviridae	380.79	Hepatitis_B_virus	BMM
ERS224090	Hepadnaviridae	16.8661	Hepatitis_B_virus	BMM
ERS224349	Hepadnaviridae	411.993	Hepatitis_B_virus	BMM
ERS224349	Hepadnaviridae	9.99987	Hepatitis_B_virus	BMM
ERS224383	Hepadnaviridae	229.417	Hepatitis_B_virus	BMM
ERS224383	Hepadnaviridae	8.99967	Hepatitis_B_virus	BMM
ERS224395	Hepadnaviridae	200.434	Hepatitis_B_virus	BMM
ERS224395	Hepadnaviridae	3.99588	Hepatitis_B_virus	BMM
ERS224417	Hepadnaviridae	272.234	Hepatitis_B_virus	BMM
ERS224417	Hepadnaviridae	7.2923	Hepatitis_B_virus	BMM
ERS224417	Hepadnaviridae	6.99826	Hepatitis_B_virus	BMM
ERS224433	Hepadnaviridae	363.832	Hepatitis_B_virus	BMM
ERS224433	Hepadnaviridae	11.9994	Hepatitis_B_virus	BMM
ERS224468	Hepadnaviridae	172.953	Hepatitis_B_virus	BMM
ERS224498	Hepadnaviridae	364.812	Hepatitis_B_virus	BMM
ERS224498	Hepadnaviridae	13.9987	Hepatitis_B_virus	BMM
ERS224499	Hepadnaviridae	653.012	Hepatitis_B_virus	BMM
ERS224499	Hepadnaviridae	24.9882	Hepatitis_B_virus	BMM
ERS224569	Hepadnaviridae	63.6271	Hepatitis_B_virus	BMM
ERS224349	Parvoviridae	40	Primate_erythroparvovirus_1	BMM
ERS224383	Parvoviridae	28	Primate_erythroparvovirus_1	BMM
ERS224383	Parvoviridae	17	Primate_erythroparvovirus_1	BMM
ERS224417	Parvoviridae	29	Primate_erythroparvovirus_1	BMM
ERS248730	Parvoviridae		Ungulate erythroparvovirus 1	Integrator
ERS248730	Parvoviridae	1797	Ungulate_erythroparvovirus_1	BMM
ERS248730	Parvoviridae	977	Ungulate_erythroparvovirus_1	BMM

## Sheet: Potential novel bacteriophage
Potential novel bacteriophage. Column A is the specimen identifier. Column B indicates the bacteriophage family identified. Column C is the number of sequence reads determined by BMM to align to the bacteriophage species. Column D indicates the species identified. Column E indicates the pipeline by which the bacteriophage was identified. Column F is an assessment of each bacteriophage call. “Anal…
SampleName	Family	bestReadsN	Species	Pipeline	Call
ERS156393	Myoviridae	38	Pseudomonas_virus_EL	BMM	Insuffient
ERS156403	Siphoviridae		Microbacterium sp. No. 7	Integrator	PNB
ERS156403	Siphoviridae		Clavibacter phage CN1A	Integrator	PNB
ERS156403	Siphoviridae		Clavibacter phage CN1A	Integrator	PNB
ERS156403	Siphoviridae		Clavibacter phage CN1A	Integrator	PNB
ERS156403	Siphoviridae		Clavibacter phage CN1A	Integrator	PNB
ERS156403	Siphoviridae		Clavibacter phage CN1A	Integrator	PNB
ERS156403	Siphoviridae		Clavibacter phage CN1A	Integrator	PNB
ERS156410	Siphoviridae		Clavibacter phage CN1A	Integrator	PNB
ERS156410	Siphoviridae		Clavibacter phage CN1A	Integrator	PNB
ERS156410	Siphoviridae		Microbacterium sp. T32	Integrator	PNB
ERS156414	Myoviridae		Serratia phage BF	Integrator	PNB
ERS156414	Siphoviridae		Microbacterium sp. T32	Integrator	PNB
ERS156414	Siphoviridae		Clavibacter phage CMP1	Integrator	PNB
ERS156414	Siphoviridae		Clavibacter phage CN1A	Integrator	PNB
ERS156414	Siphoviridae		Clavibacter phage CN1A	Integrator	PNB
ERS156424	Siphoviridae		Clavibacter phage CMP1	Integrator	PNB
ERS156424	Siphoviridae		Geodermatophilus chilensis	Integrator	PNB
ERS156424	Siphoviridae		Arthrobacter virus Amigo	Integrator	PNB
ERS156424	Siphoviridae		Clavibacter phage CN1A	Integrator	PNB
ERS156424	Siphoviridae		Clavibacter phage CN1A	Integrator	PNB
ERS223751	Siphoviridae	72	Escherichia_virus_Lambda	BMM	Contaminant
ERS223759	Siphoviridae	38	Escherichia_virus_Lambda	BMM	Contaminant
ERS223833	Siphoviridae	10	Propionibacterium_phage_DrParker	BMM	Insuffient
ERS223873	Siphoviridae	25746	Escherichia_virus_Lambda	BMM	Contaminant
ERS223880	Siphoviridae	2658	Escherichia_virus_Lambda	BMM	Contaminant
ERS223880	Siphoviridae	3	Escherichia_virus_Lambda	BMM	Contaminant
ERS223880	Siphoviridae		Escherichia virus Lambda	Integrator	Contaminant
ERS223915	Siphoviridae	8	Propionibacterium_virus_P101A	BMM	Insuffient
ERS223916	Podoviridae	1019	Klebsiella_phage_KP8	BMM	Analyze
ERS223916	Podoviridae		Klebsiella phage KP8	Integrator	Analyze
ERS223916	Podoviridae		Klebsiella phage KP8	Integrator	Analyze
ERS223916	Podoviridae		Klebsiella phage KP8	Integrator	Analyze
ERS223916	Podoviridae		Klebsiella phage KP8	Integrator	Analyze
ERS223916	Podoviridae		Klebsiella phage KP8	Integrator	Analyze
ERS223916	Myoviridae	2848	Pseudomonas_virus_EL	BMM	Analyze
ERS223916	Myoviridae	2137	Pseudomonas_virus_EL	BMM	Analyze
ERS223916	Myoviridae	2220	Pseudomonas_virus_EL	BMM	Analyze
ERS223916	Myoviridae	1951	Pseudomonas_virus_EL	BMM	Analyze
ERS223916	Myoviridae	1100	Pseudomonas_virus_EL	BMM	Analyze
ERS223916	Myoviridae	475	Pseudomonas_virus_EL	BMM	Analyze
ERS223916	Myoviridae	521	Pseudomonas_virus_EL	BMM	Analyze
ERS223916	Myoviridae	215	Pseudomonas_virus_EL	BMM	Analyze
ERS223916	Myoviridae		Erwinia phage vB_EamM_ChrisDB	Integrator	Analyze
ERS223916	Myoviridae		Acinetobacter phage LZ35	Integrator	Analyze
ERS223916	Myoviridae		Yersinia phage PY100	Integrator	Analyze
ERS223916	Myoviridae		Erwinia phage vB_EamM_ChrisDB	Integrator	Analyze
ERS223916	Myoviridae		Pseudomonas phage VCM	Integrator	Analyze
ERS223916	Myoviridae		Vibrio phage S4-7	Integrator	Analyze
ERS223916	Myoviridae		Acinetobacter phage AbP2	Integrator	Analyze
ERS223916	Myoviridae		Erwinia phage vB_EamM_Caitlin	Integrator	Analyze
ERS223916	Myoviridae		Erwinia phage vB_EamM_ChrisDB	Integrator	Analyze
ERS223916	Myoviridae		Acinetobacter phage AbP2	Integrator	Analyze
ERS223916	Myoviridae		Erwinia phage vB_EamM_Caitlin	Integrator	Analyze
ERS223916	Myoviridae		Pseudomonas fluorescens	Integrator	Analyze
ERS223916	Myoviridae		Acinetobacter phage vB_AbaM_Acibel004	Integrator	Analyze
ERS223916	Myoviridae		Erwinia phage vB_EamM_Caitlin	Integrator	Analyze
ERS223916	Myoviridae		Erwinia phage vB_EamM_ChrisDB	Integrator	Analyze
ERS223916	Myoviridae		Erwinia phage vB_EamM_Caitlin	Integrator	Analyze
ERS223916	Myoviridae		Acinetobacter virus AP22	Integrator	Analyze
ERS223916	Myoviridae		Erwinia phage vB_EamM_ChrisDB	Integrator	Analyze
ERS223916	Myoviridae		Erwinia phage vB_EamM_ChrisDB	Integrator	Analyze
ERS223916	Myoviridae		Acinetobacter virus AbC62	Integrator	Analyze
ERS223916	Myoviridae		Yersinia phage PY100	Integrator	Analyze
ERS223916	Myoviridae		Cronobacter phage vB_CsaM_GAP32	Integrator	Analyze
ERS223916	Myoviridae		Yersinia phage PY100	Integrator	Analyze
ERS223916	Myoviridae		Acinetobacter phage vB_AbaM_B09_Aci05	Integrator	Analyze
ERS223916	Myoviridae		Pseudomonas sp. NBRC 111139	Integrator	Analyze
ERS223916	Myoviridae		Acinetobacter virus AB1	Integrator	Analyze
ERS223916	Myoviridae		Erwinia phage vB_EamM_ChrisDB	Integrator	Analyze
ERS223916	Myoviridae		Erwinia phage vB_EamM_Huxley	Integrator	Analyze
ERS223916	Myoviridae		Acinetobacter phage vB_AbaM_B9	Integrator	Analyze
ERS223916	Myoviridae		Agrobacterium phage Atu_ph07	Integrator	Analyze
ERS223916	Myoviridae		Acinetobacter phage vB_AbaM_B9	Integrator	Analyze
ERS223916	Myoviridae		Xanthomonas phage XacN1	Integrator	Analyze
ERS223916	Myoviridae		Erwinia virus Ea35-70	Integrator	Analyze
ERS223916	Myoviridae		Caballeronia arationis	Integrator	Analyze
ERS223916	Siphoviridae	42063	Erwinia_phage_PhiEaH1	BMM	Analyze
ERS223916	Siphoviridae	15	Cronobacter_phage_ENT39118	BMM	Analyze
ERS223916	Siphoviridae		Erwinia phage PhiEaH1	Integrator	Analyze
ERS223916	Siphoviridae		Pseudomonas phage JG012	Integrator	Analyze
ERS223916	Siphoviridae		Vibrio phage pYD21-A	Integrator	Analyze
ERS223916	Siphoviridae		Vibrio phage jenny 12G5	Integrator	Analyze
ERS223916	Podoviridae		Klebsiella phage KP8	Integrator	Analyze
ERS223916	Podoviridae		Klebsiella phage KP8	Integrator	Analyze
ERS223916	Podoviridae		Klebsiella phage KP8	Integrator	Analyze
ERS223916	Podoviridae		Klebsiella phage KP8	Integrator	Analyze
ERS223916	Podoviridae		Klebsiella phage KP8	Integrator	Analyze
ERS223916	Podoviridae		Klebsiella phage KP8	Integrator	Analyze
ERS223916	Podoviridae		Klebsiella phage KP8	Integrator	Analyze
ERS223916	Podoviridae		Klebsiella phage KP8	Integrator	Analyze
ERS223916	Podoviridae		Klebsiella phage KP8	Integrator	Analyze
ERS223916	Podoviridae		Klebsiella phage KP8	Integrator	Analyze
ERS223916	Podoviridae		Klebsiella phage KP8	Integrator	Analyze
ERS223916	Podoviridae		Escherichia virus N4	Integrator	Analyze
ERS223919	Myoviridae	7198	Pseudomonas_virus_EL	BMM	Analyze
ERS223919	Myoviridae	5813	Pseudomonas_virus_EL	BMM	Analyze
ERS223919	Myoviridae	6825	Pseudomonas_virus_EL	BMM	Analyze
ERS223919	Myoviridae	4348	Pseudomonas_virus_EL	BMM	Analyze
ERS223919	Myoviridae	3182	Pseudomonas_virus_EL	BMM	Analyze
ERS223919	Siphoviridae	111729	Erwinia_phage_PhiEaH1	BMM	Analyze
ERS223919	Siphoviridae	59	Cronobacter_phage_ENT39118	BMM	Analyze
ERS223919	Siphoviridae		Vibrio phage vB_VpS_PG07	Integrator	Analyze
ERS223919	Siphoviridae		Vibrio phage pYD21-A	Integrator	Analyze
ERS223919	Siphoviridae		Idiomarinaceae phage Phi1M2-2	Integrator	Analyze
ERS223919	Siphoviridae		Erwinia phage PhiEaH1	Integrator	Analyze
ERS223919	Myoviridae	956	Pseudomonas_virus_EL	BMM	Analyze
ERS223919	Myoviridae	1694	Pseudomonas_virus_EL	BMM	Analyze
ERS223919	Myoviridae	1239	Pseudomonas_virus_EL	BMM	Analyze
ERS223919	Myoviridae	544	Pseudomonas_virus_EL	BMM	Analyze
ERS223919	Myoviridae	118	Pseudomonas_virus_EL	BMM	Analyze
ERS223919	Myoviridae		Acinetobacter phage phiAC-1	Integrator	Analyze
ERS223919	Myoviridae		Erwinia virus Ea35-70	Integrator	Analyze
ERS223919	Myoviridae		Acinetobacter virus AP22	Integrator	Analyze
ERS223919	Myoviridae		Salmonella phage SEN5	Integrator	Analyze
ERS223919	Myoviridae		Erwinia virus Deimos	Integrator	Analyze
ERS223919	Myoviridae		Erwinia virus Simmy50	Integrator	Analyze
ERS223919	Myoviridae		Erwinia virus Ea35-70	Integrator	Analyze
ERS223919	Myoviridae		Erwinia virus Ea35-70	Integrator	Analyze
ERS223919	Myoviridae		Erwinia virus Ea35-70	Integrator	Analyze
ERS223919	Myoviridae		Pectobacterium phage vB_PatM_CB7	Integrator	Analyze
ERS223919	Myoviridae		Erwinia virus SpecialG	Integrator	Analyze
ERS223919	Myoviridae		Erwinia phage vB_EamM_Bosolaphorus	Integrator	Analyze
ERS223919	Myoviridae		Erwinia virus Ea35-70	Integrator	Analyze
ERS223919	Myoviridae		Erwinia virus Ea35-70	Integrator	Analyze
ERS223919	Myoviridae		Acinetobacter phage AbP2	Integrator	Analyze
ERS223919	Myoviridae		Erwinia virus RAY	Integrator	Analyze
ERS223919	Myoviridae		Erwinia virus RAY	Integrator	Analyze
ERS223919	Myoviridae		Erwinia virus RAY	Integrator	Analyze
ERS223919	Myoviridae		Erwinia virus Ea35-70	Integrator	Analyze
ERS223919	Myoviridae		Erwinia phage vB_EamM_Bosolaphorus	Integrator	Analyze
ERS223919	Myoviridae		Acinetobacter phage WCHABP1	Integrator	Analyze
ERS223919	Myoviridae		Pseudomonas phage phiPMW	Integrator	Analyze
ERS223919	Myoviridae		Prolinoborus fasciculus	Integrator	Analyze
ERS223919	Myoviridae		Erwinia virus Ea35-70	Integrator	Analyze
ERS223919	Myoviridae		Erwinia virus Simmy50	Integrator	Analyze
ERS223919	Myoviridae		Acinetobacter phage WCHABP1	Integrator	Analyze
ERS223919	Myoviridae		Erwinia virus Ea35-70	Integrator	Analyze
ERS223919	Myoviridae		Acinetobacter phage vB_AbaM_B9	Integrator	Analyze
ERS223919	Myoviridae		Pseudomonas phage ventosus	Integrator	Analyze
ERS223919	Myoviridae		Erwinia virus Deimos	Integrator	Analyze
ERS223919	Myoviridae		Erwinia virus Ea35-70	Integrator	Analyze
ERS223919	Myoviridae		Pseudomonas fluorescens	Integrator	Analyze
ERS223919	Myoviridae		Erwinia virus Ea35-70	Integrator	Analyze
ERS223919	Myoviridae		Erwinia virus RAY	Integrator	Analyze
ERS223919	Myoviridae		Erwinia virus Ea35-70	Integrator	Analyze
ERS223919	Myoviridae		Acinetobacter virus AB1	Integrator	Analyze
ERS223919	Myoviridae		Erwinia virus Deimos	Integrator	Analyze
ERS223919	Myoviridae		Erwinia virus Ea35-70	Integrator	Analyze
ERS223919	Myoviridae		Acinetobacter baumannii	Integrator	Analyze
ERS223919	Myoviridae		Erwinia phage vB_EamM_Phobos	Integrator	Analyze
ERS223919	Myoviridae		Erwinia virus RAY	Integrator	Analyze
ERS223919	Myoviridae		Acinetobacter phage vB_AbaM_B9	Integrator	Analyze
ERS223919	Myoviridae		Escherichia virus 4MG	Integrator	Analyze
ERS223919	Myoviridae		Ralstonia phage RP12	Integrator	Analyze
ERS223919	Myoviridae		Erwinia virus Ea35-70	Integrator	Analyze
ERS223919	Myoviridae		Erwinia virus SpecialG	Integrator	Analyze
ERS223919	Myoviridae		Escherichia coli	Integrator	Analyze
ERS223919	Myoviridae		Acinetobacter phage vB_AbaM_ME3	Integrator	Analyze
ERS223919	Myoviridae		Pseudomonas virus PA7	Integrator	Analyze
ERS223919	Myoviridae		Caballeronia arationis	Integrator	Analyze
ERS223919	Myoviridae		Ralstonia phage RP12	Integrator	Analyze
ERS223919	Podoviridae	3429	Klebsiella_phage_KP8	BMM	Analyze
ERS223919	Podoviridae	634	Salmonella_phage_epsilon34	BMM	Analyze
ERS223919	Podoviridae		Klebsiella phage KP8	Integrator	Analyze
ERS223919	Podoviridae		Klebsiella phage KP8	Integrator	Analyze
ERS223919	Podoviridae		Klebsiella phage KP8	Integrator	Analyze
ERS223919	Podoviridae		Klebsiella phage KP8	Integrator	Analyze
ERS223964	Siphoviridae	23	Escherichia_virus_Lambda	BMM	Contaminant
ERS223982	Siphoviridae	35	Erwinia_phage_PhiEaH1	BMM	Insuffient
ERS223989	Siphoviridae	1007	Escherichia_virus_Lambda	BMM	Contaminant
ERS223989	Siphoviridae		Escherichia virus Lambda	Integrator	Contaminant
ERS223990	Siphoviridae	85	Escherichia_virus_Lambda	BMM	Contaminant
ERS223996	Siphoviridae	322	Escherichia_virus_Lambda	BMM	Contaminant
ERS223996	Myoviridae		Erwinia phage Cronus	Integrator	Insuffient
ERS224003	Siphoviridae	2123	Erwinia_phage_PhiEaH1	BMM	Analyze
ERS224003	Siphoviridae		Erwinia phage PhiEaH1	Integrator	Analyze
ERS224003	Siphoviridae		Erwinia phage PhiEaH1	Integrator	Analyze
ERS224003	Siphoviridae		Erwinia phage PhiEaH1	Integrator	Analyze
ERS224003	Siphoviridae		Erwinia phage PhiEaH1	Integrator	Analyze
ERS224003	Siphoviridae		Erwinia phage PhiEaH1	Integrator	Analyze
ERS224003	Siphoviridae		Erwinia phage PhiEaH1	Integrator	Analyze
ERS224003	Siphoviridae		Erwinia phage PhiEaH1	Integrator	Analyze
ERS224003	Siphoviridae		Erwinia phage PhiEaH1	Integrator	Analyze
ERS224003	Siphoviridae		Erwinia phage PhiEaH1	Integrator	Analyze
ERS224003	Siphoviridae		Erwinia phage PhiEaH1	Integrator	Analyze
ERS224003	Siphoviridae		Erwinia phage PhiEaH1	Integrator	Analyze
ERS224003	Siphoviridae		Erwinia phage PhiEaH1	Integrator	Analyze
ERS224003	Siphoviridae		Erwinia phage PhiEaH1	Integrator	Analyze
ERS224003	Siphoviridae		Erwinia phage PhiEaH1	Integrator	Analyze
ERS224003	Siphoviridae		Erwinia phage PhiEaH1	Integrator	Analyze
ERS224003	Siphoviridae		Erwinia phage PhiEaH1	Integrator	Analyze
ERS224003	Siphoviridae		Erwinia phage PhiEaH1	Integrator	Analyze
ERS224003	Siphoviridae		Erwinia phage PhiEaH1	Integrator	Analyze
ERS224003	Siphoviridae		Erwinia phage PhiEaH1	Integrator	Analyze
ERS224003	Siphoviridae		Erwinia phage PhiEaH1	Integrator	Analyze
ERS224003	Siphoviridae		Erwinia phage PhiEaH1	Integrator	Analyze
ERS224003	Siphoviridae		Erwinia phage PhiEaH1	Integrator	Analyze
ERS224003	Myoviridae		Erwinia virus Ea35-70	Integrator	Analyze
ERS224003	Myoviridae		Erwinia virus Ea35-70	Integrator	Analyze
ERS224003	Myoviridae		Erwinia virus Ea35-70	Integrator	Analyze
ERS224010	Siphoviridae	1307	Erwinia_phage_PhiEaH1	BMM	Analyze
ERS224010	Siphoviridae		Erwinia phage PhiEaH1	Integrator	Analyze
ERS224010	Siphoviridae		Erwinia phage PhiEaH1	Integrator	Analyze
ERS224010	Siphoviridae		Erwinia phage PhiEaH1	Integrator	Analyze
ERS224010	Siphoviridae		Erwinia phage PhiEaH1	Integrator	Analyze
ERS224010	Siphoviridae		Erwinia phage PhiEaH1	Integrator	Analyze
ERS224010	Siphoviridae		Erwinia phage PhiEaH1	Integrator	Analyze
ERS224010	Siphoviridae		Erwinia phage PhiEaH1	Integrator	Analyze
ERS224010	Siphoviridae		Erwinia phage PhiEaH1	Integrator	Analyze
ERS224010	Siphoviridae		Erwinia phage PhiEaH1	Integrator	Analyze
ERS224010	Siphoviridae		Erwinia phage PhiEaH1	Integrator	Analyze
ERS224010	Siphoviridae		Erwinia phage PhiEaH1	Integrator	Analyze
ERS224010	Siphoviridae		Erwinia phage PhiEaH1	Integrator	Analyze
ERS224010	Siphoviridae		Erwinia phage PhiEaH1	Integrator	Analyze
ERS224010	Siphoviridae		Erwinia phage PhiEaH1	Integrator	Analyze
ERS224010	Siphoviridae		Erwinia phage PhiEaH1	Integrator	Analyze
ERS224010	Siphoviridae		Erwinia phage PhiEaH1	Integrator	Analyze
ERS224010	Siphoviridae		Erwinia phage PhiEaH1	Integrator	Analyze
ERS224010	Siphoviridae		Erwinia phage PhiEaH1	Integrator	Analyze
ERS224010	Siphoviridae		Erwinia phage PhiEaH1	Integrator	Analyze
ERS224010	Siphoviridae		Erwinia phage PhiEaH1	Integrator	Analyze
ERS224010	Siphoviridae		Erwinia phage PhiEaH1	Integrator	Analyze
ERS224010	Siphoviridae		Erwinia phage PhiEaH1	Integrator	Analyze
ERS224010	Siphoviridae		Erwinia phage PhiEaH1	Integrator	Analyze
ERS224010	Siphoviridae		Erwinia phage PhiEaH1	Integrator	Analyze
ERS224010	Siphoviridae		Erwinia phage PhiEaH1	Integrator	Analyze
ERS224010	Siphoviridae		Erwinia phage PhiEaH1	Integrator	Analyze
ERS224010	Siphoviridae		Erwinia phage PhiEaH1	Integrator	Analyze
ERS224010	Siphoviridae		Erwinia phage PhiEaH1	Integrator	Analyze
ERS224010	Siphoviridae		Erwinia phage PhiEaH1	Integrator	Analyze
ERS224010	Siphoviridae		Erwinia phage PhiEaH1	Integrator	Analyze
ERS224010	Siphoviridae		Erwinia phage PhiEaH1	Integrator	Analyze
ERS224010	Siphoviridae		Erwinia phage PhiEaH1	Integrator	Analyze
ERS224010	Siphoviridae		Erwinia phage PhiEaH1	Integrator	Analyze
ERS224010	Siphoviridae		Erwinia phage PhiEaH1	Integrator	Analyze
ERS224010	Siphoviridae		Erwinia phage PhiEaH1	Integrator	Analyze
ERS224010	Siphoviridae		Erwinia phage PhiEaH1	Integrator	Analyze
ERS224010	Siphoviridae		Erwinia phage PhiEaH1	Integrator	Analyze
ERS224010	Siphoviridae		Erwinia phage PhiEaH1	Integrator	Analyze
ERS224010	Siphoviridae		Erwinia phage PhiEaH1	Integrator	Analyze
ERS224010	Siphoviridae		Erwinia phage PhiEaH1	Integrator	Analyze
ERS224010	Siphoviridae		Erwinia phage PhiEaH1	Integrator	Analyze
ERS224010	Siphoviridae		Erwinia phage PhiEaH1	Integrator	Analyze
ERS224010	Siphoviridae		Erwinia phage PhiEaH1	Integrator	Analyze
ERS224010	Siphoviridae		Erwinia phage PhiEaH1	Integrator	Analyze
ERS224010	Siphoviridae		Erwinia phage PhiEaH1	Integrator	Analyze
ERS224010	Siphoviridae		Erwinia phage PhiEaH1	Integrator	Analyze
ERS224010	Siphoviridae		Erwinia phage PhiEaH1	Integrator	Analyze
ERS224010	Siphoviridae		Erwinia phage PhiEaH1	Integrator	Analyze
ERS224010	Siphoviridae		Erwinia phage PhiEaH1	Integrator	Analyze
ERS224010	Siphoviridae		Erwinia phage PhiEaH1	Integrator	Analyze
ERS224010	Siphoviridae		Erwinia phage PhiEaH1	Integrator	Analyze
ERS224010	Siphoviridae		Erwinia phage PhiEaH1	Integrator	Analyze
ERS224010	Siphoviridae		Erwinia phage PhiEaH1	Integrator	Analyze
ERS224010	Siphoviridae		Erwinia phage PhiEaH1	Integrator	Analyze
ERS224010	Siphoviridae		Erwinia phage PhiEaH1	Integrator	Analyze
ERS224010	Siphoviridae		Erwinia phage PhiEaH1	Integrator	Analyze
ERS224010	Siphoviridae		Erwinia phage PhiEaH1	Integrator	Analyze
ERS224010	Siphoviridae		Erwinia phage PhiEaH1	Integrator	Analyze
ERS224010	Siphoviridae		Erwinia phage PhiEaH1	Integrator	Analyze
ERS224010	Siphoviridae		Erwinia phage PhiEaH1	Integrator	Analyze
ERS224010	Siphoviridae		Erwinia phage PhiEaH1	Integrator	Analyze
ERS224010	Siphoviridae		Erwinia phage PhiEaH1	Integrator	Analyze
ERS224010	Siphoviridae		Erwinia phage PhiEaH1	Integrator	Analyze
ERS224010	Siphoviridae		Erwinia phage PhiEaH1	Integrator	Analyze
ERS224010	Siphoviridae		Erwinia phage PhiEaH1	Integrator	Analyze
ERS224010	Siphoviridae		Erwinia phage PhiEaH1	Integrator	Analyze
ERS224010	Siphoviridae		Erwinia phage PhiEaH1	Integrator	Analyze
ERS224022	Siphoviridae	12	Erwinia_phage_PhiEaH1	BMM	Insuffient
ERS224023	Siphoviridae	11520	Escherichia_virus_Lambda	BMM	Contaminant
ERS224030	Siphoviridae	169	Escherichia_virus_Lambda	BMM	Contaminant
ERS224031	Siphoviridae	212	Morganella_phage_IME1369_02	BMM	Insuffient
ERS224038	Siphoviridae	137	Erwinia_phage_PhiEaH1	BMM	Insuffient
ERS224039	Siphoviridae	15304	Erwinia_phage_PhiEaH1	BMM	Analyze
ERS224039	Siphoviridae	32	Escherichia_phage_HK639	BMM	Analyze
ERS224039	Siphoviridae	11	Cronobacter_phage_ENT39118	BMM	Analyze
ERS224039	Siphoviridae		Erwinia phage PhiEaH1	Integrator	Analyze
ERS224039	Siphoviridae		Pseudoalteromonas phage H103	Integrator	Analyze
ERS224039	Myoviridae	300	Pseudomonas_virus_EL	BMM	Analyze
ERS224039	Myoviridae	387	Pseudomonas_virus_EL	BMM	Analyze
ERS224039	Myoviridae	361	Pseudomonas_virus_EL	BMM	Analyze
ERS224039	Myoviridae	225	Pseudomonas_virus_EL	BMM	Analyze
ERS224039	Myoviridae	115	Pseudomonas_virus_EL	BMM	Analyze
ERS224039	Myoviridae	81	Pseudomonas_virus_EL	BMM	Analyze
ERS224039	Myoviridae	39	Pseudomonas_virus_EL	BMM	Analyze
ERS224039	Myoviridae		Acinetobacter phage WCHABP12	Integrator	Analyze
ERS224039	Myoviridae		Acinetobacter phage WCHABP12	Integrator	Analyze
ERS224039	Myoviridae		Acinetobacter virus AP22	Integrator	Analyze
ERS224039	Myoviridae		Acinetobacter phage vB_KpnM_IME512	Integrator	Analyze
ERS224039	Myoviridae		Thermovibrio guaymasensis	Integrator	Analyze
ERS224039	Myoviridae		Acinetobacter virus AP22	Integrator	Analyze
ERS224039	Myoviridae		Pectobacterium phage vB_PatM_CB7	Integrator	Analyze
ERS224039	Myoviridae		Acinetobacter virus AbC62	Integrator	Analyze
ERS224039	Myoviridae		Pseudomonas virus PAKP1	Integrator	Analyze
ERS224039	Myoviridae		Acinetobacter phage phiAC-1	Integrator	Analyze
ERS224039	Myoviridae		Thermovibrio guaymasensis	Integrator	Analyze
ERS224039	Myoviridae		Acinetobacter phage vB_AbaM_Acibel004	Integrator	Analyze
ERS224039	Myoviridae		Acinetobacter phage YMC13/03/R2096	Integrator	Analyze
ERS224039	Myoviridae		Yersinia phage PY100	Integrator	Analyze
ERS224039	Myoviridae		Yersinia phage PY100	Integrator	Analyze
ERS224039	Myoviridae		Acinetobacter phage AbP2	Integrator	Analyze
ERS224039	Myoviridae		Escherichia virus CVM10	Integrator	Analyze
ERS224039	Myoviridae		Curvibacter phage P26059A	Integrator	Analyze
ERS224039	Myoviridae		Acinetobacter virus AB1	Integrator	Analyze
ERS224039	Myoviridae		Acinetobacter virus AB1	Integrator	Analyze
ERS224039	Myoviridae		Caballeronia arationis	Integrator	Analyze
ERS224039	Myoviridae		Acinetobacter phage vB_AbaM_B9	Integrator	Analyze
ERS224039	Myoviridae		Serratia phage 2050HW	Integrator	Analyze
ERS224039	Myoviridae		Acinetobacter phage vB_AbaM_ME3	Integrator	Analyze
ERS224039	Myoviridae		Caballeronia arationis	Integrator	Analyze
ERS224039	Myoviridae		Escherichia coli	Integrator	Analyze
ERS224039	Myoviridae		Buttiauxella agrestis	Integrator	Analyze
ERS224039	Myoviridae		Ralstonia phage RP31	Integrator	Analyze
ERS224039	Myoviridae		Pseudomonas phage Noxifer	Integrator	Analyze
ERS224039	Myoviridae		Erwinia virus Ea35-70	Integrator	Analyze
ERS224039	Podoviridae	1280	Klebsiella_phage_KP8	BMM	Analyze
ERS224039	Podoviridae		Klebsiella phage KP8	Integrator	Analyze
ERS224039	Podoviridae		Klebsiella phage KP8	Integrator	Analyze
ERS224039	Podoviridae		Klebsiella phage KP8	Integrator	Analyze
ERS224039	Podoviridae		Klebsiella phage KP8	Integrator	Analyze
ERS224039	Podoviridae		Klebsiella phage KP8	Integrator	Analyze
ERS224039	Podoviridae		Klebsiella phage KP8	Integrator	Analyze
ERS224039	Podoviridae		Klebsiella phage KP8	Integrator	Analyze
ERS224039	Podoviridae		Klebsiella phage KP8	Integrator	Analyze
ERS224039	Podoviridae		Klebsiella phage KP8	Integrator	Analyze
ERS224039	Podoviridae		Klebsiella phage KP8	Integrator	Analyze
ERS224039	Podoviridae		Klebsiella phage KP8	Integrator	Analyze
ERS224039	Podoviridae		Klebsiella phage KP8	Integrator	Analyze
ERS224039	Podoviridae		Klebsiella phage KP8	Integrator	Analyze
ERS224039	Podoviridae		Klebsiella phage KP8	Integrator	Analyze
ERS224039	Podoviridae		Klebsiella phage KP8	Integrator	Analyze
ERS224039	Podoviridae		Klebsiella phage KP8	Integrator	Analyze
ERS224039	Podoviridae		Klebsiella phage KP8	Integrator	Analyze
ERS224039	Podoviridae		Klebsiella phage KP8	Integrator	Analyze
ERS224039	Podoviridae		Klebsiella phage KP8	Integrator	Analyze
ERS224039	Podoviridae		Klebsiella phage KP8	Integrator	Analyze
ERS224039	Podoviridae		Klebsiella phage KP8	Integrator	Analyze
ERS224039	Podoviridae		Klebsiella phage KP8	Integrator	Analyze
ERS224039	Podoviridae		Klebsiella phage KP8	Integrator	Analyze
ERS224039	Siphoviridae		Erwinia phage PhiEaH1	Integrator	Analyze
ERS224039	Siphoviridae		Lactococcus phage AM1	Integrator	Analyze
ERS224044	Siphoviridae	272	Escherichia_virus_Lambda	BMM	Contaminant
ERS224045	Siphoviridae	52	Erwinia_phage_PhiEaH1	BMM	Insuffient
ERS224048	Siphoviridae	1317	Escherichia_virus_Lambda	BMM	Contaminant
ERS224048	Siphoviridae		Escherichia virus Lambda	Integrator	Contaminant
ERS224048	Siphoviridae		Escherichia virus Lambda	Integrator	Contaminant
ERS224055	Siphoviridae	382	Erwinia_phage_PhiEaH1	BMM	Analyze
ERS224055	Siphoviridae		Erwinia phage PhiEaH1	Integrator	Analyze
ERS224055	Siphoviridae		Erwinia phage PhiEaH1	Integrator	Analyze
ERS224055	Siphoviridae		Erwinia phage PhiEaH1	Integrator	Analyze
ERS224055	Siphoviridae		Erwinia phage PhiEaH1	Integrator	Analyze
ERS224055	Siphoviridae		Erwinia phage PhiEaH1	Integrator	Analyze
ERS224066	Siphoviridae	26	Erwinia_phage_PhiEaH1	BMM	Insuffient
ERS224068	Podoviridae		Ralstonia phage DU_RP_I	Integrator	Insuffient
ERS224070	Myoviridae		Erwinia virus Ea35-70	Integrator	PNB
ERS224070	Myoviridae		Erwinia virus Ea35-70	Integrator	PNB
ERS224070	Myoviridae		Erwinia virus Ea35-70	Integrator	PNB
ERS224070	Myoviridae		Erwinia virus Ea35-70	Integrator	PNB
ERS224070	Myoviridae		Erwinia virus Ea35-70	Integrator	PNB
ERS224070	Myoviridae		Erwinia virus RAY	Integrator	PNB
ERS224070	Myoviridae		Erwinia phage vB_EamM_MadMel	Integrator	PNB
ERS224070	Myoviridae		Erwinia phage vB_EamM_Mortimer	Integrator	PNB
ERS224070	Myoviridae		Erwinia virus Ea35-70	Integrator	PNB
ERS224070	Myoviridae		Erwinia virus RAY	Integrator	PNB
ERS224070	Myoviridae		Erwinia virus Ea35-70	Integrator	PNB
ERS224070	Myoviridae		Erwinia virus Simmy50	Integrator	PNB
ERS224070	Myoviridae		Erwinia virus Ea35-70	Integrator	PNB
ERS224070	Myoviridae		Erwinia virus Simmy50	Integrator	PNB
ERS224070	Myoviridae		Erwinia virus Ea35-70	Integrator	PNB
ERS224070	Myoviridae		Erwinia virus Simmy50	Integrator	PNB
ERS224070	Myoviridae		Erwinia virus Ea35-70	Integrator	PNB
ERS224070	Myoviridae		Erwinia virus Deimos	Integrator	PNB
ERS224070	Myoviridae		Erwinia virus SpecialG	Integrator	PNB
ERS224070	Myoviridae		Erwinia virus Ea35-70	Integrator	PNB
ERS224070	Myoviridae		Erwinia virus Ea35-70	Integrator	PNB
ERS224070	Myoviridae		Erwinia virus RAY	Integrator	PNB
ERS224070	Myoviridae		Erwinia virus Deimos	Integrator	PNB
ERS224070	Myoviridae		Erwinia virus Deimos	Integrator	PNB
ERS224070	Myoviridae		Erwinia virus SpecialG	Integrator	PNB
ERS224070	Myoviridae		Erwinia virus Ea35-70	Integrator	PNB
ERS224070	Myoviridae		Erwinia virus Ea35-70	Integrator	PNB
ERS224070	Myoviridae		Erwinia virus Simmy50	Integrator	PNB
ERS224070	Myoviridae		Erwinia phage vB_EamM_Desertfox	Integrator	PNB
ERS224070	Myoviridae		Erwinia virus Simmy50	Integrator	PNB
ERS224070	Myoviridae		Erwinia virus Simmy50	Integrator	PNB
ERS224070	Myoviridae		Erwinia virus Ea35-70	Integrator	PNB
ERS224070	Myoviridae		Erwinia virus Ea35-70	Integrator	PNB
ERS224070	Myoviridae		Erwinia virus Ea35-70	Integrator	PNB
ERS224070	Myoviridae		Erwinia virus Ea35-70	Integrator	PNB
ERS224070	Myoviridae		Erwinia virus RAY	Integrator	PNB
ERS224070	Myoviridae		Erwinia virus Ea35-70	Integrator	PNB
ERS224070	Myoviridae		Erwinia virus Ea35-70	Integrator	PNB
ERS224070	Myoviridae		Erwinia phage vB_EamM_Desertfox	Integrator	PNB
ERS224070	Myoviridae		Erwinia virus SpecialG	Integrator	PNB
ERS224070	Myoviridae		Erwinia virus Simmy50	Integrator	PNB
ERS224070	Myoviridae		Ralstonia phage RP12	Integrator	PNB
ERS224070	Myoviridae		Erwinia virus Deimos	Integrator	PNB
ERS224070	Myoviridae		Erwinia virus EaH2	Integrator	PNB
ERS224070	Myoviridae		Erwinia virus Simmy50	Integrator	PNB
ERS224070	Myoviridae		Erwinia virus Ea35-70	Integrator	PNB
ERS224070	Myoviridae		Erwinia virus Deimos	Integrator	PNB
ERS224070	Myoviridae		Erwinia virus Ea35-70	Integrator	PNB
ERS224070	Myoviridae		Erwinia phage vB_EamM_Mortimer	Integrator	PNB
ERS224070	Myoviridae		Erwinia phage vB_EamM_RisingSun	Integrator	PNB
ERS224070	Myoviridae		Erwinia phage vB_EamM_Desertfox	Integrator	PNB
ERS224070	Myoviridae		Erwinia phage vB_EamM_Bosolaphorus	Integrator	PNB
ERS224070	Myoviridae		Erwinia virus Simmy50	Integrator	PNB
ERS224070	Myoviridae		Erwinia phage vB_EamM_Phobos	Integrator	PNB
ERS224070	Myoviridae		Ralstonia phage RP12	Integrator	PNB
ERS224070	Myoviridae		Erwinia virus Ea35-70	Integrator	PNB
ERS224070	Myoviridae		Erwinia virus Simmy50	Integrator	PNB
ERS224070	Myoviridae		Erwinia virus Simmy50	Integrator	PNB
ERS224070	Myoviridae		Erwinia virus Ea35-70	Integrator	PNB
ERS224070	Myoviridae		Erwinia virus Deimos	Integrator	PNB
ERS224070	Myoviridae		Erwinia virus Ea35-70	Integrator	PNB
ERS224070	Myoviridae		Erwinia virus Simmy50	Integrator	PNB
ERS224070	Myoviridae		Erwinia virus Simmy50	Integrator	PNB
ERS224070	Myoviridae		Erwinia virus Ea35-70	Integrator	PNB
ERS224070	Myoviridae		Erwinia virus Deimos	Integrator	PNB
ERS224070	Myoviridae		Erwinia virus Ea35-70	Integrator	PNB
ERS224070	Myoviridae		Pseudomonas phage 201phi2-1	Integrator	PNB
ERS224070	Myoviridae		Erwinia virus Ea35-70	Integrator	PNB
ERS224070	Myoviridae		Erwinia virus Deimos	Integrator	PNB
ERS224070	Myoviridae		Erwinia phage vB_EamM_ChrisDB	Integrator	PNB
ERS224070	Myoviridae		Erwinia virus Ea35-70	Integrator	PNB
ERS224070	Myoviridae		Erwinia virus RAY	Integrator	PNB
ERS224070	Myoviridae		Erwinia virus Ea35-70	Integrator	PNB
ERS224070	Myoviridae		Erwinia virus SpecialG	Integrator	PNB
ERS224070	Siphoviridae	72	Erwinia_phage_PhiEaH1	BMM	Analyze
ERS224070	Siphoviridae		Erwinia phage PhiEaH1	Integrator	Analyze
ERS224074	Myoviridae		Pectobacterium phage CBB	Integrator	Analyze
ERS224074	Siphoviridae	258	Erwinia_phage_PhiEaH1	BMM	Analyze
ERS224075	Myoviridae		Enterobacteria phage vB_KleM-RaK2	Integrator	Insuffient
ERS224077	Myoviridae		Erwinia virus RAY	Integrator	Analyze
ERS224077	Myoviridae		Pseudomonas phage PhiPA3	Integrator	Analyze
ERS224077	Siphoviridae	229	Erwinia_phage_PhiEaH1	BMM	Analyze
ERS224084	Siphoviridae	36	Escherichia_virus_Lambda	BMM	Contaminant
ERS224089	Siphoviridae	26	Erwinia_phage_PhiEaH1	BMM	Insuffient
ERS224090	Siphoviridae	75	Escherichia_virus_Lambda	BMM	Contaminant
ERS224092	Podoviridae		Citrobacter phage CVT22	Integrator	PNB
ERS224092	Podoviridae		Citrobacter phage CVT22	Integrator	PNB
ERS224092	Podoviridae		Citrobacter phage CVT22	Integrator	PNB
ERS224092	Podoviridae		Citrobacter phage CVT22	Integrator	PNB
ERS224092	Podoviridae		Citrobacter phage CVT22	Integrator	PNB
ERS224093	Podoviridae		Cellulophaga virus Cba41	Integrator	PNB
ERS224093	Siphoviridae		Flavobacterium phage 11b	Integrator	PNB
ERS224105	Podoviridae		Citrobacter phage CVT22	Integrator	Insuffient
ERS224108	Myoviridae		Acinetobacter phage SH-Ab 15599	Integrator	Analyze
ERS224108	Myoviridae		Myoviridae sp.	Integrator	Analyze
ERS224108	Podoviridae		Citrobacter phage CVT22	Integrator	Analyze
ERS224108	Siphoviridae	30	Escherichia_virus_N15	BMM	Analyze
ERS224108	Siphoviridae	36	Escherichia_virus_N15	BMM	Analyze
ERS224108	Siphoviridae		Caulobacter phage CcrBL10	Integrator	Analyze
ERS224108	Siphoviridae		Rhizobiales bacterium	Integrator	Analyze
ERS224110	Siphoviridae	184	Escherichia_virus_Lambda	BMM	Contaminant
ERS224111	Podoviridae		Citrobacter phage CVT22	Integrator	PNB
ERS224111	Podoviridae		Citrobacter phage CVT22	Integrator	PNB
ERS224111	Podoviridae		Citrobacter phage CVT22	Integrator	PNB
ERS224112	Myoviridae		Siphoviridae sp.	Integrator	PNB
ERS224112	Siphoviridae		Pantoea phage vB_PagS_MED16	Integrator	PNB
ERS224112	Siphoviridae		Rhizobiales bacterium	Integrator	PNB
ERS224113	Myoviridae		Pseudomonas phage phiPMW	Integrator	PNB
ERS224113	Myoviridae		Xanthomonas phage XacN1	Integrator	PNB
ERS224113	Myoviridae		Cronobacter phage vB_CsaM_GAP32	Integrator	PNB
ERS224113	Myoviridae		Agrobacterium phage Atu_ph07	Integrator	PNB
ERS224113	Myoviridae		Pectobacterium phage CBB	Integrator	PNB
ERS224113	Myoviridae		Xanthomonas phage XacN1	Integrator	PNB
ERS224113	Myoviridae		SAR86 cluster bacterium	Integrator	PNB
ERS224113	Myoviridae		Salmonella phage Munch	Integrator	PNB
ERS224113	Myoviridae		Pectobacterium phage vB_PatM_CB7	Integrator	PNB
ERS224113	Myoviridae		Cronobacter phage vB_CsaM_GAP32	Integrator	PNB
ERS224113	Podoviridae		Citrobacter phage CVT22	Integrator	PNB
ERS224113	Siphoviridae		Mycobacterium virus Baka	Integrator	PNB
ERS224113	Siphoviridae		Siphoviridae sp.	Integrator	PNB
ERS224137	Myoviridae	319	Pseudomonas_virus_EL	BMM	Insuffient
ERS224137	Myoviridae	149	Pseudomonas_virus_EL	BMM	Insuffient
ERS224142	Podoviridae		Citrobacter phage CVT22	Integrator	PNB
ERS224142	Podoviridae		Citrobacter phage CVT22	Integrator	PNB
ERS224142	Podoviridae		Citrobacter phage CVT22	Integrator	PNB
ERS224142	Podoviridae		Citrobacter phage CVT22	Integrator	PNB
ERS224142	Podoviridae		Citrobacter phage CVT22	Integrator	PNB
ERS224142	Podoviridae		Citrobacter phage CVT22	Integrator	PNB
ERS224142	Podoviridae		Citrobacter phage CVT22	Integrator	PNB
ERS224142	Podoviridae		Citrobacter phage CVT22	Integrator	PNB
ERS224142	Podoviridae		Citrobacter phage CVT22	Integrator	PNB
ERS224142	Podoviridae		Citrobacter phage CVT22	Integrator	PNB
ERS224142	Podoviridae		Citrobacter phage CVT22	Integrator	PNB
ERS224142	Podoviridae		Citrobacter phage CVT22	Integrator	PNB
ERS224170	Siphoviridae	195	Escherichia_virus_Lambda	BMM	Contaminant
ERS224171	Siphoviridae	21	Escherichia_virus_N15	BMM	Contaminant
ERS224171	Siphoviridae	17	Escherichia_virus_N15	BMM	Contaminant
ERS224177	Siphoviridae	2195	Stenotrophomonas_phage_S1	BMM	Analyze
ERS224177	Siphoviridae	150	Escherichia_phage_HK639	BMM	Analyze
ERS224177	Siphoviridae	95	Enterobacteria_phage_HK225	BMM	Analyze
ERS224177	Siphoviridae		Stenotrophomonas phage S1	Integrator	Analyze
ERS224181	Siphoviridae		Salmonella virus VSt10	Integrator	Insuffient
ERS224193	Siphoviridae	9659	Escherichia_virus_Lambda	BMM	Contaminant
ERS224200	Siphoviridae	157	Escherichia_virus_Lambda	BMM	Contaminant
ERS224205	Siphoviridae	4	Streptococcus_phage_SpGS_1	BMM	Insuffient
ERS224207	Siphoviridae	271	Escherichia_virus_Lambda	BMM	Contaminant
ERS224209	Podoviridae		Citrobacter phage CVT22	Integrator	PNB
ERS224209	Podoviridae		Citrobacter phage CVT22	Integrator	PNB
ERS224209	Podoviridae		Citrobacter phage CVT22	Integrator	PNB
ERS224209	Podoviridae		Citrobacter phage CVT22	Integrator	PNB
ERS224209	Podoviridae		Citrobacter phage CVT22	Integrator	PNB
ERS224209	Podoviridae		Citrobacter phage CVT22	Integrator	PNB
ERS224209	Podoviridae		Citrobacter phage CVT22	Integrator	PNB
ERS224209	Podoviridae		Citrobacter phage CVT22	Integrator	PNB
ERS224209	Podoviridae		Citrobacter phage CVT22	Integrator	PNB
ERS224209	Podoviridae		Citrobacter phage CVT22	Integrator	PNB
ERS224209	Podoviridae		Citrobacter phage CVT22	Integrator	PNB
ERS224209	Podoviridae		Citrobacter phage CVT22	Integrator	PNB
ERS224209	Podoviridae		Citrobacter phage CVT22	Integrator	PNB
ERS224217	Podoviridae		Enterobacteria phage IME10	Integrator	Insuffient
ERS224217	Siphoviridae	1963	Escherichia_virus_Lambda	BMM	Contaminant
ERS224223	Siphoviridae	32	Staphylococcus_phage_vB_SauS_IMEP5	BMM	Insuffient
ERS224235	Siphoviridae	19	Escherichia_virus_N15	BMM	Insuffient
ERS224235	Siphoviridae	14	Escherichia_virus_N15	BMM	Insuffient
ERS224242	Myoviridae		uncultured Mediterranean phage uvMED	Integrator	PNB
ERS224242	Myoviridae		Stenotrophomonas phage IME-SM1	Integrator	PNB
ERS224242	Myoviridae		Ralstonia phage RSP15	Integrator	PNB
ERS224242	Myoviridae		Lake Baikal phage Baikal-20-5m-C28	Integrator	PNB
ERS224242	Myoviridae		Myoviridae sp.	Integrator	PNB
ERS224242	Myoviridae		Synechococcus phage S-SM2	Integrator	PNB
ERS224242	Myoviridae		Agrobacterium phage Atu_ph07	Integrator	PNB
ERS224242	Myoviridae		Xanthomonas phage XacN1	Integrator	PNB
ERS224242	Myoviridae		Stenotrophomonas phage IME-SM1	Integrator	PNB
ERS224242	Myoviridae		Vibrio virus KVP40	Integrator	PNB
ERS224242	Myoviridae		Sinorhizobium virus M12	Integrator	PNB
ERS224242	Myoviridae		Lake Baikal phage Baikal-20-5m-C28	Integrator	PNB
ERS224242	Myoviridae		Methylotenera sp.	Integrator	PNB
ERS224242	Myoviridae		Stenotrophomonas phage IME-SM1	Integrator	PNB
ERS224242	Myoviridae		Spirochaeta sp. LUC14_002_19_P3	Integrator	PNB
ERS224242	Myoviridae		Vibrio phage vB_VmeM-32	Integrator	PNB
ERS224242	Myoviridae		Salmonella enterica	Integrator	PNB
ERS224242	Myoviridae		Cytophagaceae bacterium	Integrator	PNB
ERS224242	Myoviridae		Lake Baikal phage Baikal-20-5m-C28	Integrator	PNB
ERS224242	Myoviridae		Synechococcus phage ACG-2014f	Integrator	PNB
ERS224242	Myoviridae		Lake Baikal phage Baikal-20-5m-C28	Integrator	PNB
ERS224242	Myoviridae		Xanthomonas phage XacN1	Integrator	PNB
ERS224242	Myoviridae		Synechococcus phage ACG-2014f	Integrator	PNB
ERS224242	Myoviridae		Lake Baikal phage Baikal-20-5m-C28	Integrator	PNB
ERS224242	Myoviridae		Salicola phage SCTP-2	Integrator	PNB
ERS224242	Myoviridae		Agrobacterium phage Atu_ph07	Integrator	PNB
ERS224242	Myoviridae		Yersinia virus PST	Integrator	PNB
ERS224242	Myoviridae		Salicola phage SCTP-2	Integrator	PNB
ERS224242	Myoviridae		Serratia phage X20	Integrator	PNB
ERS224242	Myoviridae		Bacteroidetes bacterium	Integrator	PNB
ERS224242	Myoviridae		Synechococcus phage S-IOM18	Integrator	PNB
ERS224242	Myoviridae		Blastopirellula	Integrator	PNB
ERS224242	Myoviridae		Myoviridae sp.	Integrator	PNB
ERS224242	Myoviridae		Agrobacterium phage Atu_ph07	Integrator	PNB
ERS224242	Myoviridae		Stenotrophomonas phage IME-SM1	Integrator	PNB
ERS224242	Siphoviridae	99	Escherichia_virus_Lambda	BMM	PNB
ERS224242	Siphoviridae		Flavobacterium phage 11b	Integrator	PNB
ERS224242	Siphoviridae		Methylophilaceae phage P19250A	Integrator	PNB
ERS224242	Siphoviridae		Croceibacter phage P2559Y	Integrator	PNB
ERS224242	Siphoviridae		Freshwater phage uvFW-CGR-AMD-COM-C203	Integrator	PNB
ERS224242	Siphoviridae		Magnetospirillum sp. XM-1	Integrator	PNB
ERS224242	Siphoviridae		Croceibacter phage P2559Y	Integrator	PNB
ERS224242	Siphoviridae		Siphoviridae sp.	Integrator	PNB
ERS224242	Siphoviridae		Freshwater phage uvFW-CGR-AMD-COM-C203	Integrator	PNB
ERS224250	Siphoviridae	595	Escherichia_virus_Lambda	BMM	Contaminant
ERS224251	Siphoviridae	884	Escherichia_virus_Lambda	BMM	Contaminant
ERS224255	Myoviridae		Enterobacteria phage vB_KleM-RaK2	Integrator	Insuffient
ERS224258	Podoviridae		Enterobacteria phage IME10	Integrator	Contaminant
ERS224258	Siphoviridae	3342	Escherichia_virus_Lambda	BMM	Contaminant
ERS224258	Siphoviridae		Escherichia virus Lambda	Integrator	Contaminant
ERS224262	Myoviridae		Aeromonas phage phiAS5	Integrator	PNB
ERS224262	Siphoviridae		Roseobacter phage DSS3P8	Integrator	PNB
ERS224271	Myoviridae		Agrobacterium phage Atu_ph07	Integrator	PNB
ERS224271	Myoviridae		Acidovorax phage ACP17	Integrator	PNB
ERS224271	Myoviridae		Synechococcus phage S-SM2	Integrator	PNB
ERS224271	Myoviridae		Caulobacter phage Cr30	Integrator	PNB
ERS224271	Myoviridae		Caulobacter phage Cr30	Integrator	PNB
ERS224271	Myoviridae		Lake Baikal phage Baikal-20-5m-C28	Integrator	PNB
ERS224271	Myoviridae		Lake Baikal phage Baikal-20-5m-C28	Integrator	PNB
ERS224271	Myoviridae		Xanthomonas phage XacN1	Integrator	PNB
ERS224271	Siphoviridae		Synechococcus phage S-SKS1	Integrator	PNB
ERS224275	Siphoviridae	1	Escherichia_virus_Lambda	BMM	Contaminant
ERS224276	Podoviridae		Enterobacteria phage IME10	Integrator	Insuffient
ERS224276	Siphoviridae	2816	Escherichia_virus_Lambda	BMM	Contaminant
ERS224278	Myoviridae		Salmonella phage 40	Integrator	Insuffient
ERS224281	Podoviridae		Enterobacteria phage IME10	Integrator	Insuffient
ERS224281	Siphoviridae	1641	Escherichia_virus_Lambda	BMM	Contaminant
ERS224281	Siphoviridae		Escherichia virus Lambda	Integrator	Contaminant
ERS224283	Siphoviridae	803	Escherichia_virus_Lambda	BMM	Contaminant
ERS224288	Siphoviridae	9322	Escherichia_virus_Lambda	BMM	Contaminant
ERS224289	Siphoviridae	604	Escherichia_virus_Lambda	BMM	Contaminant
ERS224291	Myoviridae		Synechococcus virus S-PRM1	Integrator	PNB
ERS224291	Myoviridae		Rickettsiales bacterium TMED254	Integrator	PNB
ERS224291	Myoviridae		Stenotrophomonas phage IME-SM1	Integrator	PNB
ERS224291	Myoviridae		Synechococcus phage S-SM2	Integrator	PNB
ERS224291	Myoviridae		Yersinia virus PST	Integrator	PNB
ERS224291	Myoviridae		Candidatus Endolissoclinum sp. TMED37	Integrator	PNB
ERS224291	Myoviridae		Acidovorax phage ACP17	Integrator	PNB
ERS224291	Myoviridae		Caulobacter phage Cr30	Integrator	PNB
ERS224291	Siphoviridae	2475	Escherichia_virus_Lambda	BMM	Contaminant
ERS224292	Siphoviridae	562	Escherichia_virus_Lambda	BMM	Contaminant
ERS224300	Myoviridae		Acinetobacter phage SH-Ab 15599	Integrator	Insuffient
ERS224311	Siphoviridae	222	Escherichia_virus_Lambda	BMM	Contaminant
ERS224326	Siphoviridae		Methylophilaceae phage P19250A	Integrator	PNB
ERS224326	Siphoviridae		Methylophilaceae phage P19250A	Integrator	PNB
ERS224326	Siphoviridae		Methylophilaceae phage P19250A	Integrator	PNB
ERS224326	Siphoviridae		Methylophilaceae phage P19250A	Integrator	PNB
ERS224326	Siphoviridae		Methylophilaceae phage P19250A	Integrator	PNB
ERS224333	Myoviridae		Enterobacteria phage vB_KleM-RaK2	Integrator	Insuffient
ERS224338	Siphoviridae	6510	Escherichia_virus_Lambda	BMM	Contaminant
ERS224339	Siphoviridae	32	Escherichia_virus_Lambda	BMM	Contaminant
ERS224345	Siphoviridae	203	Escherichia_virus_Lambda	BMM	Contaminant
ERS224346	Siphoviridae	184	Escherichia_virus_Lambda	BMM	Contaminant
ERS224350	Podoviridae		Enterobacteria phage IME10	Integrator	Insuffient
ERS224350	Siphoviridae	3082	Escherichia_virus_Lambda	BMM	Contaminant
ERS224350	Siphoviridae		Escherichia virus Lambda	Integrator	Contaminant
ERS224355	Myoviridae		Bacillus virus G	Integrator	PNB
ERS224355	Myoviridae		Bordetella phage vB_BbrM_PHB04	Integrator	PNB
ERS224355	Myoviridae		Brevibacillus reuszeri	Integrator	PNB
ERS224355	Myoviridae		Salicola phage SCTP-2	Integrator	PNB
ERS224355	Myoviridae		Yersinia phage fHe-Yen9-04	Integrator	PNB
ERS224355	Myoviridae		Xanthomonas phage XacN1	Integrator	PNB
ERS224355	Myoviridae		Pseudomonas phage pf16	Integrator	PNB
ERS224355	Myoviridae		Bacillus phage PPIsBest	Integrator	PNB
ERS224355	Myoviridae		Klebsiella phage vB_KpnM_KB57	Integrator	PNB
ERS224355	Myoviridae		Sinorhizobium virus M12	Integrator	PNB
ERS224355	Myoviridae		Escherichia phage PBECO 4	Integrator	PNB
ERS224355	Myoviridae		Klebsiella phage vB_KpnM_KB57	Integrator	PNB
ERS224355	Myoviridae		Yersinia phage fHe-Yen9-01	Integrator	PNB
ERS224355	Myoviridae		Pseudomonas phage 201phi2-1	Integrator	PNB
ERS224355	Myoviridae		Pectobacterium phage CBB	Integrator	PNB
ERS224355	Myoviridae		Pseudomonas phage pf16	Integrator	PNB
ERS224355	Myoviridae		Salmonella enterica	Integrator	PNB
ERS224355	Myoviridae		Cronobacter phage S13	Integrator	PNB
ERS224355	Siphoviridae		Caulobacter phage CcrSC	Integrator	PNB
ERS224357	Siphoviridae	10350	Escherichia_virus_Lambda	BMM	Contaminant
ERS224358	Siphoviridae	198	Escherichia_virus_Lambda	BMM	Contaminant
ERS224359	Siphoviridae	52	Escherichia_virus_Lambda	BMM	Contaminant
ERS224374	Siphoviridae	38	Escherichia_virus_Lambda	BMM	Contaminant
ERS224375	Siphoviridae	25	Escherichia_virus_Lambda	BMM	Contaminant
ERS224383	Siphoviridae	33	Escherichia_virus_Lambda	BMM	Contaminant
ERS224389	Siphoviridae	26	Enterobacteria_phage_HK630	BMM	Insuffient
ERS224390	Siphoviridae	42	Escherichia_virus_Lambda	BMM	Contaminant
ERS224430	Myoviridae		Bacillus phage 0305phi8-36	Integrator	PNB
ERS224430	Podoviridae		Podoviridae sp.	Integrator	PNB
ERS224440	Siphoviridae	86	Enterobacteria_phage_mEp237	BMM	Insuffient
ERS224446	Siphoviridae	605	Escherichia_virus_Lambda	BMM	Contaminant
ERS224453	Siphoviridae	216	Escherichia_virus_Lambda	BMM	Contaminant
ERS224453	Siphoviridae	4	Streptococcus_phage_SpGS_1	BMM	Insuffient
ERS224457	Siphoviridae	50	Escherichia_virus_Lambda	BMM	Contaminant
ERS224471	Siphoviridae	5	Streptococcus_phage_phiARI0923	BMM	Insuffient
ERS224471	Siphoviridae	1	Streptococcus_phage_SpGS_1	BMM	Insuffient
ERS224493	Siphoviridae	56	Escherichia_virus_Lambda	BMM	Contaminant
ERS224494	Siphoviridae	99	Escherichia_virus_Lambda	BMM	Contaminant
ERS224495	Siphoviridae	8	Streptococcus_phage_phiARI0923	BMM	Insuffient
ERS224510	Siphoviridae	442	Escherichia_virus_Lambda	BMM	Contaminant
ERS224523	Myoviridae		Pseudomonas phage OBP	Integrator	PNB
ERS224523	Siphoviridae		Flavobacterium phage 11b	Integrator	PNB
ERS224536	Siphoviridae	4693	Escherichia_virus_Lambda	BMM	Contaminant
ERS224536	Siphoviridae		Escherichia virus Lambda	Integrator	Contaminant
ERS224537	Siphoviridae	1177	Escherichia_virus_Lambda	BMM	Contaminant
ERS224537	Siphoviridae		Escherichia virus Lambda	Integrator	Contaminant
ERS224537	Siphoviridae		Escherichia virus Lambda	Integrator	Contaminant
ERS224542	Siphoviridae	91	Escherichia_virus_Lambda	BMM	Contaminant
ERS224544	Siphoviridae	20	Escherichia_virus_Lambda	BMM	Contaminant
ERS224549	Siphoviridae	129	Escherichia_virus_Lambda	BMM	Contaminant
ERS224551	Siphoviridae	166	Escherichia_virus_Lambda	BMM	Contaminant
ERS224576	Podoviridae	142	Pantoea_virus_Limelight	BMM	Analyze
ERS224576	Podoviridae		Pantoea virus Limelight	Integrator	Analyze
ERS224591	Siphoviridae		Flavobacterium phage 11b	Integrator	PNB
ERS224591	Siphoviridae		Flavobacterium phage 11b	Integrator	PNB
ERS224592	Siphoviridae		Flavobacterium phage 11b	Integrator	Insuffient
ERS224603	Siphoviridae		Flavobacterium phage 11b	Integrator	Insuffient
ERS224607	Siphoviridae		Flavobacterium phage 11b	Integrator	PNB
ERS224607	Siphoviridae		Flavobacterium phage 11b	Integrator	PNB
ERS224610	Siphoviridae		Flavobacterium phage 11b	Integrator	Insuffient
ERS224619	Siphoviridae	183	Escherichia_virus_Lambda	BMM	Contaminant
ERS224619	Siphoviridae		Flavobacterium phage 11b	Integrator	PNB
ERS224619	Siphoviridae		Flavobacterium phage 11b	Integrator	PNB
ERS224626	Siphoviridae		Flavobacterium phage 11b	Integrator	Insuffient
ERS224638	Siphoviridae		Flavobacterium phage 11b	Integrator	Insuffient
ERS224642	Siphoviridae		Flavobacterium phage 11b	Integrator	PNB
ERS224642	Siphoviridae		Flavobacterium phage 11b	Integrator	PNB
ERS224645	Siphoviridae		Flavobacterium phage 11b	Integrator	PNB
ERS224645	Siphoviridae		Flavobacterium phage 11b	Integrator	PNB
ERS224645	Siphoviridae		Flavobacterium phage 11b	Integrator	PNB
ERS224661	Siphoviridae		Flavobacterium phage 11b	Integrator	PNB
ERS224661	Siphoviridae		Flavobacterium phage 11b	Integrator	PNB
ERS224772	Myoviridae	7493	Pseudomonas_virus_EL	BMM	Analyze
ERS224772	Myoviridae	5830	Pseudomonas_virus_EL	BMM	Analyze
ERS224772	Myoviridae	6863	Pseudomonas_virus_EL	BMM	Analyze
ERS224772	Myoviridae	4485	Pseudomonas_virus_EL	BMM	Analyze
ERS224772	Myoviridae	2970	Pseudomonas_virus_EL	BMM	Analyze
ERS224772	Myoviridae	993	Pseudomonas_virus_EL	BMM	Analyze
ERS224772	Myoviridae	1405	Pseudomonas_virus_EL	BMM	Analyze
ERS224772	Myoviridae	555	Pseudomonas_virus_EL	BMM	Analyze
ERS224772	Myoviridae		Acinetobacter virus AbC62	Integrator	Analyze
ERS224772	Myoviridae		Acinetobacter phage phiAC-1	Integrator	Analyze
ERS224772	Myoviridae		Pseudomonas phage OBP	Integrator	Analyze
ERS224772	Myoviridae		Agrobacterium phage Atu_ph07	Integrator	Analyze
ERS224772	Myoviridae		Acinetobacter phage AbP2	Integrator	Analyze
ERS224772	Myoviridae		Acinetobacter phage WCHABP12	Integrator	Analyze
ERS224772	Myoviridae		uncultured bacterium	Integrator	Analyze
ERS224772	Myoviridae		Caballeronia arationis	Integrator	Analyze
ERS224772	Myoviridae		Vibrio phage pVa-21	Integrator	Analyze
ERS224772	Myoviridae		Serratia phage 2050HW	Integrator	Analyze
ERS224772	Myoviridae		Pseudomonas phage SL2	Integrator	Analyze
ERS224772	Myoviridae		Ralstonia phage RP12	Integrator	Analyze
ERS224772	Myoviridae		Acinetobacter phage LZ35	Integrator	Analyze
ERS224772	Myoviridae		Ralstonia virus RSL2	Integrator	Analyze
ERS224772	Myoviridae		Pectobacterium phage CBB	Integrator	Analyze
ERS224772	Myoviridae		Pseudomonas phage Phabio	Integrator	Analyze
ERS224772	Myoviridae		Ralstonia phage RP12	Integrator	Analyze
ERS224772	Myoviridae		Ralstonia phage RP12	Integrator	Analyze
ERS224772	Myoviridae		Halocynthia phage JM-2012	Integrator	Analyze
ERS224772	Myoviridae		Acinetobacter phage vB_AbaM_B9	Integrator	Analyze
ERS224772	Myoviridae		Caballeronia arationis	Integrator	Analyze
ERS224772	Myoviridae		Klebsiella pneumoniae	Integrator	Analyze
ERS224772	Myoviridae		Erwinia phage vB_EamM_ChrisDB	Integrator	Analyze
ERS224772	Myoviridae		uncultured bacterium	Integrator	Analyze
ERS224772	Myoviridae		Pseudomonas virus phiKZ	Integrator	Analyze
ERS224772	Myoviridae		Erwinia virus Deimos	Integrator	Analyze
ERS224772	Myoviridae		Pseudomonas phage Phabio	Integrator	Analyze
ERS224772	Myoviridae		Acinetobacter virus AB1	Integrator	Analyze
ERS224772	Myoviridae		Ralstonia phage RP12	Integrator	Analyze
ERS224772	Myoviridae		Vibrio phage pVa-21	Integrator	Analyze
ERS224772	Myoviridae		Caballeronia arationis	Integrator	Analyze
ERS224772	Myoviridae		Pseudomonas phage Phabio	Integrator	Analyze
ERS224772	Myoviridae		Xanthomonas phage XacN1	Integrator	Analyze
ERS224772	Myoviridae		Acinetobacter virus AB1	Integrator	Analyze
ERS224772	Myoviridae		Acinetobacter phage vB_AbaM_B9	Integrator	Analyze
ERS224772	Myoviridae		Erwinia virus Ea35-70	Integrator	Analyze
ERS224772	Myoviridae		Pacmanvirus A23	Integrator	Analyze
ERS224772	Myoviridae		Pseudomonas fluorescens	Integrator	Analyze
ERS224772	Myoviridae		Caballeronia arationis	Integrator	Analyze
ERS224772	Podoviridae	9400	Klebsiella_phage_KP8	BMM	Analyze
ERS224772	Podoviridae		Klebsiella phage KP8	Integrator	Analyze
ERS224772	Podoviridae		Acinetobacter phage vB_ApiP_P1	Integrator	Analyze
ERS224772	Siphoviridae	67769	Erwinia_phage_PhiEaH1	BMM	Analyze
ERS224772	Siphoviridae	172	Cronobacter_phage_ENT39118	BMM	Analyze
ERS224772	Siphoviridae		Vibrio phage vB_VpS_PG07	Integrator	Analyze
ERS224772	Siphoviridae		Vibrio phage pYD21-A	Integrator	Analyze
ERS224772	Siphoviridae		Idiomarinaceae phage Phi1M2-2	Integrator	Analyze
ERS224772	Siphoviridae		Erwinia phage PhiEaH1	Integrator	Analyze
ERS224772	Siphoviridae		Erwinia phage PhiEaH1	Integrator	Analyze
ERS224778	Myoviridae	165	Pseudomonas_virus_EL	BMM	Analyze
ERS224778	Myoviridae	11	Pseudomonas_virus_EL	BMM	Analyze
ERS224778	Myoviridae		Salmonella phage SEN5	Integrator	Analyze
ERS224778	Myoviridae		Pectobacterium phage CBB	Integrator	Analyze
ERS224778	Myoviridae		Erwinia virus Ea35-70	Integrator	Analyze
ERS224778	Siphoviridae	7211	Erwinia_phage_PhiEaH1	BMM	Analyze
ERS224778	Siphoviridae		Erwinia phage PhiEaH1	Integrator	Analyze
ERS224778	Siphoviridae		Erwinia phage PhiEaH1	Integrator	Analyze
ERS224787	Myoviridae	2838	Pseudomonas_virus_EL	BMM	Insuffient
ERS224787	Myoviridae	206	Pseudomonas_virus_EL	BMM	Insuffient
ERS224787	Myoviridae	174	Pseudomonas_virus_EL	BMM	Insuffient
ERS224811	Myoviridae		Erwinia phage phiEt88	Integrator	Insuffient
ERS224827	Siphoviridae	114	Escherichia_virus_Lambda	BMM	Contaminant
ERS224829	Siphoviridae	31	Propionibacterium_virus_PHL082M03	BMM	Insuffient
ERS224829	Siphoviridae	25	Propionibacterium_virus_PHL179M00	BMM	Insuffient
ERS224835	Siphoviridae		Flavobacterium phage 11b	Integrator	PNB
ERS224835	Siphoviridae		Flavobacterium phage 11b	Integrator	PNB
ERS224835	Siphoviridae		Flavobacterium phage 11b	Integrator	PNB
ERS224835	Siphoviridae		Flavobacterium phage 11b	Integrator	PNB
ERS224836	Siphoviridae		Flavobacterium phage 11b	Integrator	PNB
ERS224836	Siphoviridae		Flavobacterium phage 11b	Integrator	PNB
ERS224836	Siphoviridae		Flavobacterium phage 11b	Integrator	PNB
ERS224844	Siphoviridae	29	Escherichia_virus_N15	BMM	Insuffient
ERS224844	Siphoviridae	25	Escherichia_virus_N15	BMM	Insuffient
ERS248676	Siphoviridae	36	Escherichia_virus_Lambda	BMM	Contaminant
ERS248683	Siphoviridae	28	Escherichia_virus_Lambda	BMM	Contaminant
ERS248690	Siphoviridae	40	Escherichia_virus_Lambda	BMM	Contaminant
ERS248692	Siphoviridae	45	Escherichia_virus_Lambda	BMM	Contaminant
ERS248696	Podoviridae		Acidovorax phage ACPWH	Integrator	PNB
ERS248696	Podoviridae		Acidovorax phage ACPWH	Integrator	PNB
ERS248696	Podoviridae		Acidovorax phage ACPWH	Integrator	PNB
ERS248696	Podoviridae		Acidovorax phage ACPWH	Integrator	PNB
ERS248696	Podoviridae		Acidovorax phage ACPWH	Integrator	PNB
ERS248700	Siphoviridae	30	Escherichia_virus_Lambda	BMM	Contaminant
ERS248702	Siphoviridae	125	Escherichia_virus_Lambda	BMM	Contaminant
ERS248703	Siphoviridae	48	Escherichia_virus_Lambda	BMM	Contaminant
ERS248717	Siphoviridae	17	Escherichia_virus_Lambda	BMM	Contaminant
ERS248719	Siphoviridae	102	Escherichia_virus_Lambda	BMM	Contaminant
ERS248722	Siphoviridae	26	Escherichia_virus_Lambda	BMM	Contaminant
ERS248727	Siphoviridae	59	Escherichia_virus_Lambda	BMM	Contaminant
ERS248731	Siphoviridae	30	Escherichia_virus_Lambda	BMM	Contaminant
ERS248732	Siphoviridae	52	Escherichia_virus_Lambda	BMM	Contaminant
ERS248733	Siphoviridae	51	Escherichia_virus_Lambda	BMM	Contaminant
ERS248742	Siphoviridae	32	Escherichia_virus_Lambda	BMM	Contaminant
ERS248750	Siphoviridae	53	Escherichia_virus_Lambda	BMM	Contaminant
ERS248756	Siphoviridae	51	Escherichia_virus_Lambda	BMM	Contaminant
ERS248757	Siphoviridae	33	Escherichia_virus_Lambda	BMM	Contaminant
ERS248764	Siphoviridae	27	Escherichia_virus_Lambda	BMM	Contaminant
ERS248766	Siphoviridae	18	Escherichia_virus_Lambda	BMM	Contaminant
ERS248772	Siphoviridae	48	Escherichia_virus_Lambda	BMM	Contaminant
ERS248773	Siphoviridae	50	Escherichia_virus_Lambda	BMM	Contaminant
ERS248775	Siphoviridae	76	Escherichia_virus_Lambda	BMM	Contaminant
ERS248777	Siphoviridae	53	Escherichia_virus_Lambda	BMM	Contaminant
ERS248789	Siphoviridae	98	Escherichia_virus_Lambda	BMM	Contaminant
ERS248791	Siphoviridae	92	Escherichia_virus_Lambda	BMM	Contaminant
ERS248796	Siphoviridae	336	Escherichia_virus_Lambda	BMM	Contaminant
ERS248797	Siphoviridae	85	Escherichia_virus_Lambda	BMM	Contaminant
ERS248798	Siphoviridae	108	Escherichia_virus_Lambda	BMM	Contaminant
ERS248800	Siphoviridae	67	Escherichia_virus_Lambda	BMM	Contaminant
ERS248802	Siphoviridae	108	Escherichia_virus_Lambda	BMM	Contaminant
ERS248815	Siphoviridae	143	Escherichia_virus_Lambda	BMM	Contaminant
ERS248817	Siphoviridae	36	Escherichia_virus_Lambda	BMM	Contaminant
ERS248821	Siphoviridae	118	Escherichia_virus_Lambda	BMM	Contaminant
ERS248823	Siphoviridae	85	Escherichia_virus_Lambda	BMM	Contaminant
ERS254298	Myoviridae		Acinetobacter phage Acj9	Integrator	PNB
ERS254298	Podoviridae		Acinetobacter baumannii	Integrator	PNB
ERS254298	Podoviridae		Acinetobacter phage Presley	Integrator	PNB
ERS254298	Podoviridae		Acinetobacter phage Presley	Integrator	PNB
ERS254298	Podoviridae		Acinetobacter phage Presley	Integrator	PNB
ERS254298	Podoviridae		Acinetobacter phage Presley	Integrator	PNB
ERS254298	Podoviridae		Acinetobacter phage Presley	Integrator	PNB
ERS254298	Podoviridae		Pectobacterium phage vB_PatP_CB4	Integrator	PNB
ERS254298	Podoviridae		Acinetobacter phage Presley	Integrator	PNB
ERS254298	Podoviridae		Acinetobacter phage Presley	Integrator	PNB
ERS254298	Podoviridae		Acinetobacter phage Presley	Integrator	PNB
ERS254298	Podoviridae		Acinetobacter phage Presley	Integrator	PNB
ERS254298	Podoviridae		Acinetobacter phage Presley	Integrator	PNB
ERS254305	Siphoviridae	230	Escherichia_virus_Lambda	BMM	Contaminant
ERS254306	Siphoviridae	29538	Escherichia_virus_Lambda	BMM	Contaminant
ERS254313	Myoviridae		Escherichia virus ep3	Integrator	PNB
ERS254313	Myoviridae		Escherichia phage vB_EcoM_ECOO78	Integrator	PNB
ERS254313	Myoviridae		Enterobacter phage Arya	Integrator	PNB
ERS254313	Myoviridae		Enterobacter phage Arya	Integrator	PNB
ERS254313	Myoviridae		Escherichia virus ep3	Integrator	PNB
ERS254313	Myoviridae		Escherichia virus ep3	Integrator	PNB
ERS254313	Myoviridae		Escherichia phage vB_EcoM_ECOO78	Integrator	PNB
ERS254352	Myoviridae		Pectobacterium virus phiTE	Integrator	PNB
ERS254352	Myoviridae		Myoviridae sp.	Integrator	PNB
ERS254353	Myoviridae		Acinetobacter phage SH-Ab 15599	Integrator	Insuffient
ERS311817	Myoviridae	32	Pseudomonas_virus_EL	BMM	Insuffient
ERS311833	Myoviridae		Myoviridae sp.	Integrator	PNB
ERS311833	Myoviridae		Myoviridae sp.	Integrator	PNB
ERS311833	Myoviridae		Myoviridae sp.	Integrator	PNB
ERS311833	Myoviridae		Myoviridae sp.	Integrator	PNB
ERS311833	Myoviridae		Myoviridae sp.	Integrator	PNB
ERS311833	Myoviridae		Myoviridae sp.	Integrator	PNB
ERS311833	Myoviridae		Myoviridae sp.	Integrator	PNB
ERS311833	Myoviridae		Myoviridae sp.	Integrator	PNB
ERS311833	Myoviridae		Myoviridae sp.	Integrator	PNB
ERS311833	Myoviridae		Myoviridae sp.	Integrator	PNB
ERS311833	Myoviridae		Myoviridae sp.	Integrator	PNB
ERS311833	Myoviridae		Agrobacterium phage Atu_ph07	Integrator	PNB
ERS311833	Myoviridae		Myoviridae sp.	Integrator	PNB
ERS311833	Myoviridae		Ralstonia virus RSL1	Integrator	PNB
ERS311833	Myoviridae		Myoviridae sp.	Integrator	PNB
ERS311833	Siphoviridae		Caulobacter phage CcrSC	Integrator	PNB
ERS311834	Siphoviridae	24	Propionibacterium_virus_Keiki	BMM	Insuffient
ERS311872	Siphoviridae		Burkholderia phage KS9	Integrator	Insuffient
ERS311873	Siphoviridae		Burkholderia phage KS9	Integrator	Insuffient
ERS311908	Myoviridae	1299	Pseudomonas_virus_EL	BMM	Insuffient
ERS311908	Myoviridae	949	Pseudomonas_virus_EL	BMM	Insuffient
ERS311911	Myoviridae	2749	Pseudomonas_virus_EL	BMM	Insuffient
ERS311911	Myoviridae	1327	Pseudomonas_virus_EL	BMM	Insuffient
ERS311913	Myoviridae	445	Pseudomonas_virus_EL	BMM	Insuffient
ERS311967	Myoviridae	1417	Pseudomonas_virus_EL	BMM	Insuffient
ERS311967	Myoviridae	1303	Pseudomonas_virus_EL	BMM	Insuffient
ERS311978	Siphoviridae	47	Escherichia_virus_Lambda	BMM	Insuffient
ERS312012	Siphoviridae	27	Escherichia_virus_Lambda	BMM	Insuffient

## Sheet: ERS248730-BMM vs Kraken2
ERS248730- BMM vs Kraken2.
	BMM		Kraken2
Taxa/read category	Reads	(% total)	Reads	(% total)
An. gambiae species complex	66589785	0.72	67369863	0.728
Chordata Family: Bovidae	22648035	0.245	22808015	0.247
Ungulate erythroparvovirus-1	14169	0.0002	7444	8e-05
Other taxa	515945	0.006	1203858	0.013
Not clean	1524718	0.016	N/A	N/A
Unassigned	1206392	0.013	1109864	0.012
Total	92499044	1	92499044	1
